# Supplementary material for: Chromatin-contact atlas reveals disorder-mediated protein interactions and moonlighting chromatin-associated RBPs
Source: Nucleic Acids Res. 2021 Dec 6;49(22):13092–107. doi: 10.1093/nar/gkab1180 (PMC8682780; doi:10.1093/nar/gkab1180)
Supplement: gkab1180_Supplemental_Files [file gkab1180_supplemental_files.zip]

Archive with 6 entries (6 files):
- Supplementary Material and Figures.pdf
- Supplementary Table legends.docx
- Supplementary Table S1_SPACE and SPACE-SICAP_related to Figure 2 and Figure 3.xlsx
- Supplementary Table S2_SPACEmap_peptides_related to Figure 4.xlsx
- Supplementary Table S3_Comparative SPACE and full proteome_2i_Serum_related to Figure 5.xlsx
- Supplementary Table S4_Dazl_ChIP_iCLIP_SPACE_related to Figure 6.xlsx
