# Supplementary material for: Chromatin-contact atlas reveals disorder-mediated protein interactions and moonlighting chromatin-associated RBPs
Source: Nucleic Acids Res. 2021 Dec 6;49(22):13092–107. doi: 10.1093/nar/gkab1180 (PMC8682780; doi:10.1093/nar/gkab1180)
Supplement: gkab1180_Supplemental_Files [file gkab1180_supplemental_files.zip › Supplementary Table S1_SPACE and SPACE-SICAP_related to Figure 2 and Figure 3.xlsx]

## Sheet: SPACE
Proteins quantified using SPACE by at least 1 forward and 1 reverse replicates
											Forward experiments (Heavy SILAC crosslinked)				Reverse experiments (Light SILAC crosslinked)								Uniprot											DAVID
Uniprot.ID	Gene.names	Protein.names	log2FC = mean(log2(crosslinked/non-crosslinked))	adj.P.Val	Significant?	iBAQ.mean(crosslinked experiments)	Category (Ref = Uniprot/DAVID)	RBP (Ref = Uniprot/DAVID)	Estimated SPACE/total ratio	SPACE/total class	Ratio.H/L_2.5M_R1	Ratio.H/L_2.5M_R2	iBAQ.mean.Forward	sum.NA.Forward	Ratio.L/H_20k_R1	Ratio.L/H_20k_R2	Ratio.L/H_100k_R1	Ratio.L/H_100k_R2	Ratio.L/H_500k_R1	Ratio.L/H_500k_R2	iBAQ.mean.Reverse	sum.NA.Reverse	DNA.binding	Function.CC	Gene.ontology.biological.process.	Gene.ontology.cellular.component.	Gene.ontology.molecular.function.	Subcellular.location.CC.	Mass	Compositional.bias	Region	Keywords	Gene.ID	GOTERM_BP_DIRECT	GOTERM_CC_DIRECT	GOTERM_MF_DIRECT
A2A432	Cul4b	Cullin-4B (CUL-4B)	1.92285	3.58068e-05	FDR<0.01	1.91158e+06	DNA.Chromatin.binder	Others	0.322068	2	3.9138	3.6081	2982700	0	1.05257	2.91656	5.24549	6.53937	5.58254	5.14668	840456	0		FUNCTION: Core component of multiple cullin-RING-based E3 ubiquitin-protein ligase complexes which mediate the ubiquitination and subsequent proteasomal degradation of target proteins. The functional specificity of the E3 ubiquitin-protein ligase complex depends on the variable substrate recognition subunit. CUL4B may act within the complex as a scaffold protein, contributing to catalysis through…	cell cycle [GO:0007049]; cellular response to DNA damage stimulus [GO:0006974]; histone H2A monoubiquitination [GO:0035518]; neuron projection development [GO:0031175]; positive regulation of G1/S transition of mitotic cell cycle [GO:1900087]; positive regulation of protein catabolic process [GO:0045732]; proteasomal protein catabolic process [GO:0010498]; protein ubiquitination [GO:0016567]; rib…	Cul4B-RING E3 ubiquitin ligase complex [GO:0031465]; Cul4-RING E3 ubiquitin ligase complex [GO:0080008]; cullin-RING ubiquitin ligase complex [GO:0031461]; cytosol [GO:0005829]; nucleoplasm [GO:0005654]; nucleus [GO:0005634]; SCF ubiquitin ligase complex [GO:0019005]	ubiquitin protein ligase binding [GO:0031625]; ubiquitin-protein transferase activity [GO:0004842]	SUBCELLULAR LOCATION: Nucleus {ECO:0000250|UniProtKB:Q13620}.	110699	COMPBIAS 1..35; /note=Basic and acidic residues; /evidence=ECO:0000256|SAM:MobiDB-lite; COMPBIAS 36..58; /note=Pro residues; /evidence=ECO:0000256|SAM:MobiDB-lite; COMPBIAS 75..157; /note=Polar residues; /evidence=ECO:0000256|SAM:MobiDB-lite	REGION 1..157; /note=Disordered; /evidence=ECO:0000256|SAM:MobiDB-lite; REGION 189..211; /note=Disordered; /evidence=ECO:0000256|SAM:MobiDB-lite	Alternative splicing;Cell cycle;DNA damage;DNA repair;Isopeptide bond;Nucleus;Phosphoprotein;Reference proteome;Ubl conjugation;Ubl conjugation pathway	72584	GO:0006281~DNA repair,GO:0006511~ubiquitin-dependent protein catabolic process,GO:0006974~cellular response to DNA damage stimulus,GO:0007049~cell cycle,GO:0031175~neuron projection development,GO:0035518~histone H2A monoubiquitination,GO:0042787~protein ubiquitination involved in ubiquitin-dependent protein catabolic process,GO:0045732~positive regulation of protein catabolic process,GO:0070914~…	GO:0005634~nucleus,GO:0005654~nucleoplasm,GO:0005737~cytoplasm,GO:0005829~cytosol,GO:0031461~cullin-RING ubiquitin ligase complex,GO:0031465~Cul4B-RING E3 ubiquitin ligase complex,GO:0070062~extracellular exosome,	GO:0003684~damaged DNA binding,GO:0031625~ubiquitin protein ligase binding,GO:0061630~ubiquitin protein ligase activity,
A2A4P0	Dhx8	ATP-dependent RNA helicase DHX8 (EC 3.6.4.13) (DEAH box protein 8)	1.35048	0.00010931	FDR<0.01	1.25213e+06	Present in Nucleus	RBP	0.274661	2	1.8611	2.3402	985210	0	3.37257	1.44877	2.41657	1.99549	4.74947	3.66771	1.51906e+06	0		FUNCTION: Involved in pre-mRNA splicing as component of the spliceosome. Facilitates nuclear export of spliced mRNA by releasing the RNA from the spliceosome. {ECO:0000250|UniProtKB:Q14562}.	mRNA splicing, via spliceosome [GO:0000398]; spliceosomal complex disassembly [GO:0000390]	catalytic step 2 spliceosome [GO:0071013]; cytosol [GO:0005829]; nuclear body [GO:0016604]; nucleoplasm [GO:0005654]; nucleus [GO:0005634]; U2-type catalytic step 2 spliceosome [GO:0071007]	ATP binding [GO:0005524]; hydrolase activity [GO:0016787]; identical protein binding [GO:0042802]; RNA binding [GO:0003723]; RNA helicase activity [GO:0003724]	SUBCELLULAR LOCATION: Nucleus {ECO:0000250|UniProtKB:Q14562}.	142572	COMPBIAS 180..220; /note=Basic and acidic residues; /evidence=ECO:0000256|SAM:MobiDB-lite; COMPBIAS 221..250; /note=Basic residues; /evidence=ECO:0000256|SAM:MobiDB-lite; COMPBIAS 251..284; /note=Basic and acidic residues; /evidence=ECO:0000256|SAM:MobiDB-lite; COMPBIAS 361..391; /note=Basic and acidic residues; /evidence=ECO:0000256|SAM:MobiDB-lite	REGION 152..289; /note=Disordered; /evidence=ECO:0000256|SAM:MobiDB-lite; REGION 361..396; /note=Disordered; /evidence=ECO:0000256|SAM:MobiDB-lite	ATP-binding;Helicase;Hydrolase;Isopeptide bond;Nucleotide-binding;Nucleus;Phosphoprotein;Reference proteome;Spliceosome;Ubl conjugation;mRNA processing;mRNA splicing	217207	GO:0000398~mRNA splicing, via spliceosome,GO:0006397~mRNA processing,GO:0008380~RNA splicing,	GO:0005634~nucleus,GO:0005654~nucleoplasm,GO:0005681~spliceosomal complex,GO:0005737~cytoplasm,GO:0071013~catalytic step 2 spliceosome,	GO:0000166~nucleotide binding,GO:0003676~nucleic acid binding,GO:0004004~ATP-dependent RNA helicase activity,GO:0004386~helicase activity,GO:0005524~ATP binding,GO:0008026~ATP-dependent helicase activity,GO:0016787~hydrolase activity,GO:0042802~identical protein binding,GO:0044822~poly(A) RNA binding,
A2A6A1	Gpatch8	G patch domain-containing protein 8	1.26345	5.44188e-05	FDR<0.01	1.03753e+06	Present in Nucleus	RBP	2	4	2.5739	2.6074	1729700	0	NA	2.32672	2.58792	2.22901	2.45537	2.07792	345368	1				nucleus [GO:0005634]	metal ion binding [GO:0046872]; nucleic acid binding [GO:0003676]		164987	COMPBIAS 166..204; /note=Basic and acidic residues; /evidence=ECO:0000256|SAM:MobiDB-lite; COMPBIAS 322..343; /note=Basic and acidic residues; /evidence=ECO:0000256|SAM:MobiDB-lite; COMPBIAS 352..366; /note=Basic and acidic residues; /evidence=ECO:0000256|SAM:MobiDB-lite; COMPBIAS 432..455; /note=Polar residues; /evidence=ECO:0000256|SAM:MobiDB-lite; COMPBIAS 484..498; /note=Basic and acidic resi…	REGION 166..244; /note=Disordered; /evidence=ECO:0000256|SAM:MobiDB-lite; REGION 322..393; /note=Disordered; /evidence=ECO:0000256|SAM:MobiDB-lite; REGION 419..537; /note=Disordered; /evidence=ECO:0000256|SAM:MobiDB-lite; REGION 575..1304; /note=Disordered; /evidence=ECO:0000256|SAM:MobiDB-lite	Acetylation;Coiled coil;Isopeptide bond;Metal-binding;Phosphoprotein;Reference proteome;Ubl conjugation;Zinc;Zinc-finger	237943		GO:0016021~integral component of membrane,	GO:0003676~nucleic acid binding,GO:0005515~protein binding,GO:0044822~poly(A) RNA binding,GO:0046872~metal ion binding,
A2A791	Zmym4	Zinc finger MYM-type protein 4 (Zinc finger protein 262)	1.59498	0.000922799	FDR<0.01	809218	DNA.Chromatin.binder	Others	0.885683	3	5.5124	4.7663	1163345	0	1.58048	0.760109	2.55278	2.15615	5.40745	7.3828	455092	0		FUNCTION: Plays a role in the regulation of cell morphology and cytoskeletal organization. {ECO:0000250}.	cytoskeleton organization [GO:0007010]; regulation of cell morphogenesis [GO:0022604]		zinc ion binding [GO:0008270]		172438	COMPBIAS 1159..1179; /note=Basic residues; /evidence=ECO:0000256|SAM:MobiDB-lite	REGION 83..108; /note=Disordered; /evidence=ECO:0000256|SAM:MobiDB-lite; REGION 267..291; /note=Disordered; /evidence=ECO:0000256|SAM:MobiDB-lite; REGION 1124..1185; /note=Disordered; /evidence=ECO:0000256|SAM:MobiDB-lite	Acetylation;Alternative splicing;Isopeptide bond;Metal-binding;Phosphoprotein;Reference proteome;Repeat;Ubl conjugation;Zinc;Zinc-finger	67785	GO:0007010~cytoskeleton organization,GO:0007275~multicellular organism development,GO:0022604~regulation of cell morphogenesis,	GO:0005654~nucleoplasm,GO:0005737~cytoplasm,	GO:0000981~RNA polymerase II transcription factor activity, sequence-specific DNA binding,GO:0003677~DNA binding,GO:0008270~zinc ion binding,GO:0046872~metal ion binding,
A2AG58	Bclaf3	BCLAF1 and THRAP3 family member 3	1.96072	9.45157e-05	FDR<0.01	314212	DNA.Chromatin.binder	Others	0.299904	2	2.5183	3.0545	328785	0	2.30176	NA	9.15248	9.18695	2.77639	3.27611	299639	1			positive regulation of transcription by RNA polymerase II [GO:0045944]	mediator complex [GO:0016592]; mitochondrion [GO:0005739]	DNA binding [GO:0003677]; transcription coregulator activity [GO:0003712]	SUBCELLULAR LOCATION: Mitochondrion {ECO:0000305}.	90111	COMPBIAS 21..61; /note=Basic and acidic residues; /evidence=ECO:0000256|SAM:MobiDB-lite; COMPBIAS 88..111; /note=Basic and acidic residues; /evidence=ECO:0000256|SAM:MobiDB-lite; COMPBIAS 214..252; /note=Basic and acidic residues; /evidence=ECO:0000256|SAM:MobiDB-lite	REGION 1..114; /note=Disordered; /evidence=ECO:0000256|SAM:MobiDB-lite; REGION 132..177; /note=Disordered; /evidence=ECO:0000256|SAM:MobiDB-lite; REGION 190..252; /note=Disordered; /evidence=ECO:0000256|SAM:MobiDB-lite	Alternative splicing;Isopeptide bond;Mitochondrion;Phosphoprotein;Reference proteome;Ubl conjugation	382252		GO:0005739~mitochondrion,
A2AGT5	Ckap5	Cytoskeleton-associated protein 5	1.90507	0.000725156	FDR<0.01	357924	DNA.Chromatin.binder	Others	0.108744	2	8.8518	12.054	554365	0	1.65846	NA	1.91048	2.3051	2.04708	6.47962	161484	1		FUNCTION: Binds to the plus end of microtubules and regulates microtubule dynamics and microtubule organization. Acts as processive microtubule polymerase. Promotes cytoplasmic microtubule nucleation and elongation. Plays a major role in organizing spindle poles. In spindle formation protects kinetochore microtubules from depolymerization by KIF2C and has an essential role in centrosomal microtub…	cell division [GO:0051301]; central nervous system myelin formation [GO:0032289]; centrosome cycle [GO:0007098]; centrosome duplication [GO:0051298]; cytoplasmic translation [GO:0002181]; dendritic spine maintenance [GO:0097062]; establishment or maintenance of microtubule cytoskeleton polarity [GO:0030951]; excitatory postsynaptic potential [GO:0060079]; habituation [GO:0046959]; locomotory beha…	centrosome [GO:0005813]; condensed chromosome kinetochore [GO:0000777]; cytoplasm [GO:0005737]; dendrite [GO:0030425]; kinetochore [GO:0000776]; neuronal ribonucleoprotein granule [GO:0071598]; nucleolus [GO:0005730]; perikaryon [GO:0043204]; plasma membrane [GO:0005886]; postsynapse [GO:0098794]; protein-containing complex [GO:0032991]; spindle pole [GO:0000922]	microtubule binding [GO:0008017]; microtubule plus end polymerase [GO:0061863]; ribonucleoprotein complex binding [GO:0043021]	SUBCELLULAR LOCATION: Cytoplasm, cytoskeleton, microtubule organizing center, centrosome {ECO:0000250|UniProtKB:Q14008}. Cytoplasm, cytoskeleton, spindle pole {ECO:0000250|UniProtKB:Q14008}. Cytoplasm, cytoskeleton, spindle {ECO:0000250|UniProtKB:Q14008}. Chromosome, centromere, kinetochore {ECO:0000250|UniProtKB:Q14008}. Note=Detected on centrosomes and kinetochores during interphase and mitosis…	225635	COMPBIAS 501..517; /note=Basic and acidic residues; /evidence=ECO:0000256|SAM:MobiDB-lite; COMPBIAS 811..828; /note=Polar residues; /evidence=ECO:0000256|SAM:MobiDB-lite; COMPBIAS 1437..1451; /note=Polar residues; /evidence=ECO:0000256|SAM:MobiDB-lite; COMPBIAS 1897..1926; /note=Polar residues; /evidence=ECO:0000256|SAM:MobiDB-lite; COMPBIAS 1982..1997; /note=Basic and acidic residues; /evidence=…	REGION 1..223; /note=TOG 1; /evidence=ECO:0000250|UniProtKB:Q14008; REGION 268..502; /note=TOG 2; /evidence=ECO:0000250|UniProtKB:Q14008; REGION 501..579; /note=Disordered; /evidence=ECO:0000256|SAM:MobiDB-lite; REGION 588..817; /note=TOG 3; /evidence=ECO:0000250|UniProtKB:Q14008; REGION 811..848; /note=Disordered; /evidence=ECO:0000256|SAM:MobiDB-lite; REGION 853..1081; /note=TOG 4; /evidence=EC…	Acetylation;Alternative splicing;Cell cycle;Cell division;Centromere;Chromosome;Cytoplasm;Cytoskeleton;Kinetochore;Mitosis;Phosphoprotein;Reference proteome;Repeat	75786	GO:0007049~cell cycle,GO:0007051~spindle organization,GO:0007067~mitotic nuclear division,GO:0030951~establishment or maintenance of microtubule cytoskeleton polarity,GO:0046785~microtubule polymerization,GO:0050658~RNA transport,GO:0051297~centrosome organization,GO:0051298~centrosome duplication,GO:0051301~cell division,GO:0098609~cell-cell adhesion,	GO:0000776~kinetochore,GO:0000922~spindle pole,GO:0000930~gamma-tubulin complex,GO:0005737~cytoplasm,GO:0005813~centrosome,GO:0005856~cytoskeleton,GO:0005913~cell-cell adherens junction,GO:0016020~membrane,GO:0035371~microtubule plus-end,GO:0043234~protein complex,	GO:0008017~microtubule binding,GO:0043021~ribonucleoprotein complex binding,GO:0051010~microtubule plus-end binding,GO:0098641~cadherin binding involved in cell-cell adhesion,
A2AIV2	Kiaa1429	Protein virilizer homolog	1.83634	2.64091e-05	FDR<0.01	755111	Present in Nucleus	RBP	0.37757	3	2.0087	3.4928	307070	0	5.27343	1.50453	3.79809	3.42924	5.12033	7.12352	1.20315e+06	0		FUNCTION: Associated component of the WMM complex, a complex that mediates N6-methyladenosine (m6A) methylation of RNAs, a modification that plays a role in the efficiency of mRNA splicing and RNA processing. Acts as a key regulator of m6A methylation by promoting m6A methylation of mRNAs in the 3'-UTR near the stop codon: recruits the catalytic core components METTL3 and METTL14, thereby guiding…	mRNA alternative polyadenylation [GO:0110104]; mRNA methylation [GO:0080009]; mRNA processing [GO:0006397]; multicellular organism development [GO:0007275]; RNA splicing [GO:0008380]	cytoplasm [GO:0005737]; cytosol [GO:0005829]; nuclear body [GO:0016604]; nuclear speck [GO:0016607]; nucleoplasm [GO:0005654]; nucleus [GO:0005634]; RNA N6-methyladenosine methyltransferase complex [GO:0036396]		SUBCELLULAR LOCATION: Nucleus speckle {ECO:0000250|UniProtKB:Q69YN4}. Nucleus, nucleoplasm {ECO:0000269|PubMed:29547716}. Cytoplasm {ECO:0000269|PubMed:29547716}. Note=Mainly nuclear with some fraction located in the cytoplasm (PubMed:29547716). ZC3H13 is required to anchor component of the MACOM subcomplex, such as VIRMA, in the nucleus (PubMed:29547716). {ECO:0000269|PubMed:29547716}.	201439	COMPBIAS 137..154; /note=Pro residues; /evidence=ECO:0000256|SAM:MobiDB-lite; COMPBIAS 200..221; /note=Basic and acidic residues; /evidence=ECO:0000256|SAM:MobiDB-lite; COMPBIAS 235..302; /note=Acidic residues; /evidence=ECO:0000256|SAM:MobiDB-lite; COMPBIAS 1717..1746; /note=Polar residues; /evidence=ECO:0000256|SAM:MobiDB-lite; COMPBIAS 1778..1793; /note=Polar residues; /evidence=ECO:0000256|SA…	REGION 132..302; /note=Disordered; /evidence=ECO:0000256|SAM:MobiDB-lite; REGION 1615..1634; /note=Disordered; /evidence=ECO:0000256|SAM:MobiDB-lite; REGION 1662..1811; /note=Disordered; /evidence=ECO:0000256|SAM:MobiDB-lite	Acetylation;Alternative splicing;Cytoplasm;Developmental protein;Methylation;Nucleus;Phosphoprotein;Reference proteome;mRNA processing;mRNA splicing	66185	GO:0006397~mRNA processing,GO:0008380~RNA splicing,GO:0080009~mRNA methylation,	GO:0005634~nucleus,GO:0005654~nucleoplasm,GO:0016607~nuclear speck,GO:0036396~MIS complex,	GO:0044822~poly(A) RNA binding,
A2AJK6	Chd7	Chromodomain-helicase-DNA-binding protein 7 (CHD-7) (EC 3.6.4.12) (ATP-dependent helicase CHD7)	1.3604	0.000300473	FDR<0.01	34975.1	DNA.Chromatin.binder	Others	0.264573	2	2.4548	2.453	44546.5	0	2.49352	NA	2.64285	1.80219	NA	4.00609	25403.7	2		FUNCTION: Probable transcription regulator. Maybe involved in the in 45S precursor rRNA production (By similarity). {ECO:0000250}.	adult heart development [GO:0007512]; adult walking behavior [GO:0007628]; aorta development [GO:0035904]; aorta morphogenesis [GO:0035909]; artery morphogenesis [GO:0048844]; atrioventricular canal development [GO:0036302]; blood circulation [GO:0008015]; blood vessel development [GO:0001568]; blood vessel remodeling [GO:0001974]; camera-type eye development [GO:0043010]; cardiac septum morphoge…	nucleolus [GO:0005730]; nucleoplasm [GO:0005654]; nucleus [GO:0005634]	ATP binding [GO:0005524]; DNA helicase activity [GO:0003678]; hydrolase activity [GO:0016787]; nucleosome-dependent ATPase activity [GO:0070615]; promoter-specific chromatin binding [GO:1990841]; RNA polymerase II cis-regulatory region sequence-specific DNA binding [GO:0000978]	SUBCELLULAR LOCATION: Nucleus {ECO:0000250|UniProtKB:Q9P2D1}.	334061	COMPBIAS 194..245; /note=Polar residues; /evidence=ECO:0000256|SAM:MobiDB-lite; COMPBIAS 268..307; /note=Polar residues; /evidence=ECO:0000256|SAM:MobiDB-lite; COMPBIAS 382..410; /note=Pro residues; /evidence=ECO:0000256|SAM:MobiDB-lite; COMPBIAS 506..522; /note=Pro residues; /evidence=ECO:0000256|SAM:MobiDB-lite; COMPBIAS 532..547; /note=Polar residues; /evidence=ECO:0000256|SAM:MobiDB-lite; COM…	REGION 93..146; /note=Disordered; /evidence=ECO:0000256|SAM:MobiDB-lite; REGION 159..180; /note=Disordered; /evidence=ECO:0000256|SAM:MobiDB-lite; REGION 194..246; /note=Disordered; /evidence=ECO:0000256|SAM:MobiDB-lite; REGION 261..307; /note=Disordered; /evidence=ECO:0000256|SAM:MobiDB-lite; REGION 372..412; /note=Disordered; /evidence=ECO:0000256|SAM:MobiDB-lite; REGION 461..792; /note=Disorde…	ATP-binding;Alternative splicing;Chromatin regulator;Coiled coil;DNA-binding;Helicase;Hydrolase;Methylation;Nucleotide-binding;Nucleus;Phosphoprotein;Reference proteome;Repeat;Transcription;Transcription regulation;rRNA processing	320790	GO:0001501~skeletal system development,GO:0001568~blood vessel development,GO:0001701~in utero embryonic development,GO:0001974~blood vessel remodeling,GO:0003007~heart morphogenesis,GO:0003222~ventricular trabecula myocardium morphogenesis,GO:0003226~right ventricular compact myocardium morphogenesis,GO:0006338~chromatin remodeling,GO:0006351~transcription, DNA-templated,GO:0006355~regulation of…	GO:0005634~nucleus,	GO:0000166~nucleotide binding,GO:0000978~RNA polymerase II core promoter proximal region sequence-specific DNA binding,GO:0003677~DNA binding,GO:0004386~helicase activity,GO:0005515~protein binding,GO:0005524~ATP binding,GO:0016787~hydrolase activity,GO:0016817~hydrolase activity, acting on acid anhydrides,GO:1990841~promoter-specific chromatin binding,
A2AN08	Ubr4	E3 ubiquitin-protein ligase UBR4 (EC 2.3.2.27) (N-recognin-4) (RING-type E3 ubiquitin transferase UBR4) (Zinc finger UBR1-type protein 1) (p600)	1.21589	0.00412317	FDR<0.01	309289	Present in Nucleus	Others	0.0221131	1	0.45677	2.1712	42057	0	2.90622	1.78476	3.73065	2.89687	3.30196	4.61702	576522	0		FUNCTION: E3 ubiquitin-protein ligase which is a component of the N-end rule pathway. Recognizes and binds to proteins bearing specific N-terminal residues that are destabilizing according to the N-end rule, leading to their ubiquitination and subsequent degradation. Together with clathrin, forms meshwork structures involved in membrane morphogenesis and cytoskeletal organization. Regulates integ…	ubiquitin-dependent protein catabolic process [GO:0006511]	centrosome [GO:0005813]; cytosol [GO:0005829]; integral component of membrane [GO:0016021]; nucleoplasm [GO:0005654]	calmodulin binding [GO:0005516]; ubiquitin protein ligase activity [GO:0061630]; ubiquitin-protein transferase activity [GO:0004842]; zinc ion binding [GO:0008270]	SUBCELLULAR LOCATION: Membrane {ECO:0000305}; Multi-pass membrane protein {ECO:0000305}. Cytoplasm {ECO:0000250}. Cytoplasm, cytoskeleton {ECO:0000250}. Nucleus {ECO:0000250}. Note=Concentrates at the leading edge of membrane structures involved in actin motility. {ECO:0000250}.	572290	COMPBIAS 549..571; /note=Polar residues; /evidence=ECO:0000256|SAM:MobiDB-lite; COMPBIAS 572..586; /note=Acidic residues; /evidence=ECO:0000256|SAM:MobiDB-lite; COMPBIAS 604..621; /note=Pro residues; /evidence=ECO:0000256|SAM:MobiDB-lite; COMPBIAS 2443..2466; /note=Polar residues; /evidence=ECO:0000256|SAM:MobiDB-lite; COMPBIAS 2830..2888; /note=Polar residues; /evidence=ECO:0000256|SAM:MobiDB-li…	REGION 1..26; /note=Disordered; /evidence=ECO:0000256|SAM:MobiDB-lite; REGION 205..228; /note=Disordered; /evidence=ECO:0000256|SAM:MobiDB-lite; REGION 549..588; /note=Disordered; /evidence=ECO:0000256|SAM:MobiDB-lite; REGION 601..639; /note=Disordered; /evidence=ECO:0000256|SAM:MobiDB-lite; REGION 2429..2466; /note=Disordered; /evidence=ECO:0000256|SAM:MobiDB-lite; REGION 2708..2761; /note=Disor…	Acetylation;Alternative splicing;Calmodulin-binding;Cytoplasm;Cytoskeleton;Membrane;Metal-binding;Nucleus;Phosphoprotein;Reference proteome;Transferase;Transmembrane;Transmembrane helix;Ubl conjugation pathway;Zinc;Zinc-finger	69116	GO:0042787~protein ubiquitination involved in ubiquitin-dependent protein catabolic process,	GO:0005634~nucleus,GO:0005654~nucleoplasm,GO:0005737~cytoplasm,GO:0005813~centrosome,GO:0005856~cytoskeleton,GO:0016020~membrane,GO:0016021~integral component of membrane,	GO:0004842~ubiquitin-protein transferase activity,GO:0005516~calmodulin binding,GO:0008270~zinc ion binding,GO:0016874~ligase activity,GO:0046872~metal ion binding,
A2APB8	Tpx2	Targeting protein for Xklp2	1.90051	0.000121124	FDR<0.01	1.73675e+06	Present in Nucleus	Others	0.411334	3	8.5583	8.2208	2913850	0	NA	2.28248	3.12276	3.85683	1.90505	2.74401	559655	1		FUNCTION: Spindle assembly factor required for normal assembly of mitotic spindles. Required for normal assembly of microtubules during apoptosis. Required for chromatin and/or kinetochore dependent microtubule nucleation. Mediates AURKA localization to spindle microtubules. Activates AURKA by promoting its autophosphorylation at 'Thr-288' and protects this residue against dephosphorylation. TPX2…	activation of protein kinase activity [GO:0032147]; apoptotic process [GO:0006915]; cell division [GO:0051301]; microtubule nucleation [GO:0007020]; mitotic spindle assembly [GO:0090307]; negative regulation of microtubule depolymerization [GO:0007026]; regulation of mitotic spindle organization [GO:0060236]; spindle assembly [GO:0051225]	aster [GO:0005818]; axon hillock [GO:0043203]; cytoplasm [GO:0005737]; intercellular bridge [GO:0045171]; microtubule cytoskeleton [GO:0015630]; mitotic spindle [GO:0072686]; nuclear microtubule [GO:0005880]; nucleoplasm [GO:0005654]; nucleus [GO:0005634]; spindle [GO:0005819]; spindle pole [GO:0000922]	importin-alpha family protein binding [GO:0061676]; microtubule binding [GO:0008017]; protein kinase activator activity [GO:0030295]; protein kinase binding [GO:0019901]	SUBCELLULAR LOCATION: Nucleus {ECO:0000250|UniProtKB:Q9ULW0}. Cytoplasm, cytoskeleton, spindle {ECO:0000250|UniProtKB:Q9ULW0}. Cytoplasm, cytoskeleton, spindle pole {ECO:0000250|UniProtKB:Q9ULW0}. Note=During mitosis it is strictly associated with the spindle pole and with the mitotic spindle, whereas during S and G2, it is diffusely distributed throughout the nucleus. Is released from the nucleu…	85894	COMPBIAS 91..123; /note=Polar residues; /evidence=ECO:0000256|SAM:MobiDB-lite; COMPBIAS 124..142; /note=Basic and acidic residues; /evidence=ECO:0000256|SAM:MobiDB-lite; COMPBIAS 164..194; /note=Basic and acidic residues; /evidence=ECO:0000256|SAM:MobiDB-lite	REGION 84..217; /note=Disordered; /evidence=ECO:0000256|SAM:MobiDB-lite	Acetylation;Apoptosis;Cell cycle;Cell division;Cytoplasm;Cytoskeleton;Isopeptide bond;Microtubule;Mitosis;Nucleus;Phosphoprotein;Reference proteome;Ubl conjugation	72119	GO:0006915~apoptotic process,GO:0007049~cell cycle,GO:0007067~mitotic nuclear division,GO:0032147~activation of protein kinase activity,GO:0051225~spindle assembly,GO:0051301~cell division,GO:0060236~regulation of mitotic spindle organization,GO:0090307~mitotic spindle assembly,	GO:0000922~spindle pole,GO:0005634~nucleus,GO:0005654~nucleoplasm,GO:0005737~cytoplasm,GO:0005818~aster,GO:0005819~spindle,GO:0005856~cytoskeleton,GO:0005874~microtubule,GO:0005876~spindle microtubule,GO:0015630~microtubule cytoskeleton,GO:0043203~axon hillock,	GO:0005515~protein binding,GO:0019901~protein kinase binding,GO:0061676~importin-alpha family protein binding,
A2AQ19	Rtf1	RNA polymerase-associated protein RTF1 homolog	1.46181	0.00360215	FDR<0.01	3.73061e+06	DNA.Chromatin.binder	RBP	2	4	10.292	12.042	6316600	0	2.52653	1.31304	1.93005	1.80956	1.49165	1.54732	1.14463e+06	0		FUNCTION: Component of the PAF1 complex (PAF1C) which has multiple functions during transcription by RNA polymerase II and is implicated in regulation of development and maintenance of embryonic stem cell pluripotency. PAF1C associates with RNA polymerase II through interaction with POLR2A CTD non-phosphorylated and 'Ser-2'- and 'Ser-5'-phosphorylated forms and is involved in transcriptional elon…	blastocyst growth [GO:0001832]; endodermal cell fate commitment [GO:0001711]; histone H3-K4 trimethylation [GO:0080182]; negative regulation of transcription by RNA polymerase II [GO:0000122]; positive regulation of histone H3-K4 methylation [GO:0051571]; stem cell population maintenance [GO:0019827]; transcription elongation from RNA polymerase II promoter [GO:0006368]; Wnt signaling pathway [GO…	Cdc73/Paf1 complex [GO:0016593]; nucleolus [GO:0005730]	RNA polymerase II C-terminal domain phosphoserine binding [GO:1990269]; single-stranded DNA binding [GO:0003697]	SUBCELLULAR LOCATION: Nucleus, nucleoplasm {ECO:0000250}.	80797	COMPBIAS 72..88; /note=Basic and acidic residues; /evidence=ECO:0000256|SAM:MobiDB-lite; COMPBIAS 116..130; /note=Basic residues; /evidence=ECO:0000256|SAM:MobiDB-lite; COMPBIAS 136..174; /note=Polar residues; /evidence=ECO:0000256|SAM:MobiDB-lite; COMPBIAS 175..190; /note=Acidic residues; /evidence=ECO:0000256|SAM:MobiDB-lite; COMPBIAS 191..218; /note=Basic and acidic residues; /evidence=ECO:000…	REGION 28..218; /note=Disordered; /evidence=ECO:0000256|SAM:MobiDB-lite; REGION 233..362; /note=Disordered; /evidence=ECO:0000256|SAM:MobiDB-lite; REGION 632..654; /note=Disordered; /evidence=ECO:0000256|SAM:MobiDB-lite; REGION 679..715; /note=Disordered; /evidence=ECO:0000256|SAM:MobiDB-lite	Activator;Coiled coil;DNA-binding;Nucleus;Phosphoprotein;Reference proteome;Transcription;Transcription regulation;Wnt signaling pathway	76246	GO:0000122~negative regulation of transcription from RNA polymerase II promoter,GO:0001711~endodermal cell fate commitment,GO:0001832~blastocyst growth,GO:0006351~transcription, DNA-templated,GO:0006355~regulation of transcription, DNA-templated,GO:0006368~transcription elongation from RNA polymerase II promoter,GO:0016055~Wnt signaling pathway,GO:0016570~histone modification,GO:0019827~stem cell…	GO:0005634~nucleus,GO:0005730~nucleolus,GO:0016593~Cdc73/Paf1 complex,	GO:0001076~transcription factor activity, RNA polymerase II transcription factor binding,GO:0003677~DNA binding,GO:0003697~single-stranded DNA binding,GO:0044822~poly(A) RNA binding,GO:1990269~RNA polymerase II C-terminal domain phosphoserine binding,
A2AWL7	Mga	MAX gene-associated protein	2.56887	1.92336e-06	FDR<0.01	481214	DNA.Chromatin.binder	Others	0.983481	3	2.8154	8.4491	503730	0	5.96516	NA	8.28432	3.73511	8.17661	7.21189	458698	1	DNA_BIND 84..260; /note=T-box; /evidence=ECO:0000255|PROSITE-ProRule:PRU00201	FUNCTION: Functions as a dual-specificity transcription factor, regulating the expression of both MAX-network and T-box family target genes. Functions as a repressor or an activator. Binds to 5'-AATTTCACACCTAGGTGTGAAATT-3' core sequence and seems to regulate MYC-MAX target genes. Suppresses transcriptional activation by MYC and inhibits MYC-dependent cell transformation. Function activated by het…	cell fate specification [GO:0001708]; cellular response to leukemia inhibitory factor [GO:1990830]; positive regulation of transcription by RNA polymerase II [GO:0045944]; regulation of transcription by RNA polymerase II [GO:0006357]	MLL1 complex [GO:0071339]; transcription regulator complex [GO:0005667]	DNA-binding transcription activator activity, RNA polymerase II-specific [GO:0001228]; DNA-binding transcription factor activity [GO:0003700]; DNA-binding transcription factor activity, RNA polymerase II-specific [GO:0000981]; protein dimerization activity [GO:0046983]; RNA polymerase II cis-regulatory region sequence-specific DNA binding [GO:0000978]; RNA polymerase II transcription regulatory r…	SUBCELLULAR LOCATION: Nucleus {ECO:0000305}.	328802	COMPBIAS 262..276; /note=Basic and acidic residues; /evidence=ECO:0000256|SAM:MobiDB-lite; COMPBIAS 591..607; /note=Polar residues; /evidence=ECO:0000256|SAM:MobiDB-lite; COMPBIAS 967..985; /note=Polar residues; /evidence=ECO:0000256|SAM:MobiDB-lite; COMPBIAS 1249..1272; /note=Polar residues; /evidence=ECO:0000256|SAM:MobiDB-lite; COMPBIAS 1304..1321; /note=Polar residues; /evidence=ECO:0000256|S…	REGION 259..290; /note=Disordered; /evidence=ECO:0000256|SAM:MobiDB-lite; REGION 553..647; /note=Disordered; /evidence=ECO:0000256|SAM:MobiDB-lite; REGION 871..946; /note=Disordered; /evidence=ECO:0000256|SAM:MobiDB-lite; REGION 967..987; /note=Disordered; /evidence=ECO:0000256|SAM:MobiDB-lite; REGION 1111..1130; /note=Disordered; /evidence=ECO:0000256|SAM:MobiDB-lite; REGION 1186..1215; /note=Di…	Alternative splicing;Coiled coil;DNA-binding;Isopeptide bond;Methylation;Nucleus;Phosphoprotein;Reference proteome;Repressor;Transcription;Transcription regulation;Ubl conjugation	29808	GO:0006351~transcription, DNA-templated,GO:0006355~regulation of transcription, DNA-templated,	GO:0005634~nucleus,GO:0005654~nucleoplasm,GO:0005667~transcription factor complex,GO:0005737~cytoplasm,GO:0071339~MLL1 complex,	GO:0003677~DNA binding,GO:0003700~transcription factor activity, sequence-specific DNA binding,GO:0046983~protein dimerization activity,
A2BDX3	Mocs3	Adenylyltransferase and sulfurtransferase MOCS3 (Molybdenum cofactor synthesis protein 3) [Includes: Molybdopterin-synthase adenylyltransferase (EC 2.7.7.80) (Adenylyltransferase MOCS3) (Sulfur carrier protein MOCS2A adenylyltransferase); Molybdopterin-synthase sulfurtransferase (EC 2.8.1.11) (Sulfur carrier protein MOCS2A sulfurtransferase) (Sulfurtransferase MOCS3)]	2.96266	6.66654e-05	FDR<0.01	183027	Unexpected	Others	0.0321809	1	NA	2.1306	153670	1	8.28706	2.77454	16.2901	10.2226	35.5265	6.03682	212383	0		FUNCTION: Plays a central role in 2-thiolation of mcm(5)S(2)U at tRNA wobble positions of cytosolic tRNA(Lys), tRNA(Glu) and tRNA(Gln). Also essential during biosynthesis of the molybdenum cofactor. Acts by mediating the C-terminal thiocarboxylation of sulfur carriers URM1 and MOCS2A. Its N-terminus first activates URM1 and MOCS2A as acyl-adenylates (-COAMP), then the persulfide sulfur on the cat…	Mo-molybdopterin cofactor biosynthetic process [GO:0006777]; protein urmylation [GO:0032447]; tRNA thio-modification [GO:0034227]; tRNA wobble position uridine thiolation [GO:0002143]; tRNA wobble uridine modification [GO:0002098]	cytoplasm [GO:0005737]; cytosol [GO:0005829]	ATP binding [GO:0005524]; metal ion binding [GO:0046872]; molybdopterin-synthase adenylyltransferase activity [GO:0061605]; molybdopterin-synthase sulfurtransferase activity [GO:0061604]; nucleotidyltransferase activity [GO:0016779]; sulfurtransferase activity [GO:0016783]; thiosulfate sulfurtransferase activity [GO:0004792]; URM1 activating enzyme activity [GO:0042292]	SUBCELLULAR LOCATION: Cytoplasm {ECO:0000255|HAMAP-Rule:MF_03049}.	49375			ATP-binding;Cytoplasm;Disulfide bond;Metal-binding;Molybdenum cofactor biosynthesis;Multifunctional enzyme;Nucleotide-binding;Reference proteome;Transferase;Zinc;tRNA processing	69372	GO:0002098~tRNA wobble uridine modification,GO:0002143~tRNA wobble position uridine thiolation,GO:0006777~Mo-molybdopterin cofactor biosynthetic process,GO:0008033~tRNA processing,GO:0008152~metabolic process,GO:0018117~protein adenylylation,GO:0018192~enzyme active site formation via cysteine modification to L-cysteine persulfide,GO:0032447~protein urmylation,GO:0034227~tRNA thio-modification,	GO:0005737~cytoplasm,GO:0005829~cytosol,	GO:0000166~nucleotide binding,GO:0003824~catalytic activity,GO:0004792~thiosulfate sulfurtransferase activity,GO:0005524~ATP binding,GO:0008641~small protein activating enzyme activity,GO:0016740~transferase activity,GO:0016779~nucleotidyltransferase activity,GO:0016783~sulfurtransferase activity,GO:0042292~URM1 activating enzyme activity,GO:0046872~metal ion binding,GO:0061604~molybdopterin-synt…
A2BE28	Las1l	Ribosomal biogenesis protein LAS1L (Protein LAS1 homolog)	1.75337	3.06586e-05	FDR<0.01	6.25698e+06	DNA.Chromatin.binder	RBP	1.11908	3	2.7024	2.8075	4004500	0	4.14628	1.7588	3.15627	2.17155	6.25039	7.04275	8.50946e+06	0		FUNCTION: Involved in the biogenesis of the 60S ribosomal subunit. Required for maturation of the 28S rRNA (By similarity). Functions as a component of the Five Friends of Methylated CHTOP (5FMC) complex; the 5FMC complex is recruited to ZNF148 by methylated CHTOP, leading to desumoylation of ZNF148 and subsequent transactivation of ZNF148 target genes. {ECO:0000250, ECO:0000269|PubMed:22872859}.	maturation of 5.8S rRNA [GO:0000460]; maturation of LSU-rRNA [GO:0000470]	Las1 complex [GO:0090730]; MLL1 complex [GO:0071339]; nucleolus [GO:0005730]; preribosome, large subunit precursor [GO:0030687]	endonuclease activity [GO:0004519]	SUBCELLULAR LOCATION: Nucleus, nucleolus {ECO:0000250}. Nucleus, nucleoplasm {ECO:0000269|PubMed:22872859}. Cytoplasm {ECO:0000269|PubMed:22872859}. Note=Localizes mainly to the granular component, the region implicated in the later steps of rRNA processing and subunit assembly and export (By similarity). Mainly found in the nucleoplasm, with low levels detected in the cytoplasmic and chromatin f…	89414	COMPBIAS 185..223; /note=Acidic residues; /evidence=ECO:0000256|SAM:MobiDB-lite; COMPBIAS 224..247; /note=Basic and acidic residues; /evidence=ECO:0000256|SAM:MobiDB-lite; COMPBIAS 501..516; /note=Polar residues; /evidence=ECO:0000256|SAM:MobiDB-lite; COMPBIAS 540..557; /note=Basic and acidic residues; /evidence=ECO:0000256|SAM:MobiDB-lite; COMPBIAS 558..605; /note=Acidic residues; /evidence=ECO:…	REGION 185..247; /note=Disordered; /evidence=ECO:0000256|SAM:MobiDB-lite; REGION 501..646; /note=Disordered; /evidence=ECO:0000256|SAM:MobiDB-lite; REGION 733..759; /note=Disordered; /evidence=ECO:0000256|SAM:MobiDB-lite	Alternative splicing;Cytoplasm;Nucleus;Phosphoprotein;Reference proteome;rRNA processing	76130	GO:0000460~maturation of 5.8S rRNA,GO:0000470~maturation of LSU-rRNA,GO:0000478~endonucleolytic cleavage involved in rRNA processing,GO:0006325~chromatin organization,GO:0006364~rRNA processing,	GO:0005634~nucleus,GO:0005654~nucleoplasm,GO:0005730~nucleolus,GO:0005737~cytoplasm,GO:0005815~microtubule organizing center,GO:0016020~membrane,GO:0030687~preribosome, large subunit precursor,GO:0071339~MLL1 complex,	GO:0044822~poly(A) RNA binding,
A3KGV1	Odf2	Outer dense fiber protein 2 (84 kDa outer dense fiber protein) (Cenexin) (Outer dense fiber of sperm tails protein 2)	2.15949	0.00462424	FDR<0.01	446084	Present in Nucleus	Others	0.456647	3	3.594	4.1197	504595	0	NA	NA	NA	1.7066	NA	15.7657	387574	4		FUNCTION: Seems to be a major component of sperm tail outer dense fibers (ODF). ODFs are filamentous structures located on the outside of the axoneme in the midpiece and principal piece of the mammalian sperm tail and may help to maintain the passive elastic structures and elastic recoil of the sperm tail. May have a modulating influence on sperm motility. Functions as a general scaffold protein …	centriole-centriole cohesion [GO:0010457]; cilium organization [GO:0044782]; multicellular organism development [GO:0007275]; protein localization [GO:0008104]; regulation of cilium assembly [GO:1902017]; spermatid development [GO:0007286]	centriolar subdistal appendage [GO:0120103]; centriole [GO:0005814]; centrosome [GO:0005813]; ciliary basal body [GO:0036064]; ciliary transition fiber [GO:0097539]; cilium [GO:0005929]; cytoplasm [GO:0005737]; microtubule [GO:0005874]; outer dense fiber [GO:0001520]; sperm flagellum [GO:0036126]; spindle pole [GO:0000922]	small GTPase binding [GO:0031267]; structural constituent of cytoskeleton [GO:0005200]	SUBCELLULAR LOCATION: Cytoplasm, cytoskeleton, microtubule organizing center, centrosome {ECO:0000269|PubMed:15852003, ECO:0000269|PubMed:23386061}. Cell projection, cilium {ECO:0000269|PubMed:15852003}. Cytoplasm, cytoskeleton, microtubule organizing center, centrosome, centriole {ECO:0000269|PubMed:15852003}. Cytoplasm, cytoskeleton, spindle pole {ECO:0000269|PubMed:15852003}. Cell projection, …	95541			Alternative splicing;Cell projection;Cilium;Coiled coil;Cytoplasm;Cytoskeleton;Developmental protein;Differentiation;Flagellum;Isopeptide bond;Microtubule;Phosphoprotein;Reference proteome;Spermatogenesis;Ubl conjugation	18286	GO:0007275~multicellular organism development,GO:0007283~spermatogenesis,GO:0007286~spermatid development,GO:0030154~cell differentiation,	GO:0000922~spindle pole,GO:0001520~outer dense fiber,GO:0005634~nucleus,GO:0005737~cytoplasm,GO:0005813~centrosome,GO:0005814~centriole,GO:0005856~cytoskeleton,GO:0005874~microtubule,GO:0005929~cilium,GO:0042995~cell projection,GO:0097539~ciliary transition fiber,	GO:0005200~structural constituent of cytoskeleton,
A6PWY4	Wdr76	WD repeat-containing protein 76	2.85757	4.64818e-05	FDR<0.01	1.49015e+06	DNA.Chromatin.binder	Others	1.13977	4	7.0646	10.148	2565050	0	9.1659	3.6324	1.91102	2.44117	19.6333	34.8347	415259	0		FUNCTION: Specifically binds 5-hydroxymethylcytosine (5hmC), suggesting that it acts as a specific reader of 5hmC. {ECO:0000269|PubMed:23434322}.	cellular response to DNA damage stimulus [GO:0006974]; regulation of DNA damage checkpoint [GO:2000001]	heterochromatin [GO:0000792]; nucleus [GO:0005634]; site of DNA damage [GO:0090734]	DNA binding [GO:0003677]; enzyme binding [GO:0019899]		69007	COMPBIAS 120..141; /note=Polar residues; /evidence=ECO:0000256|SAM:MobiDB-lite	REGION 75..94; /note=Disordered; /evidence=ECO:0000256|SAM:MobiDB-lite; REGION 120..155; /note=Disordered; /evidence=ECO:0000256|SAM:MobiDB-lite; REGION 189..209; /note=Disordered; /evidence=ECO:0000256|SAM:MobiDB-lite	Alternative splicing;Reference proteome;Repeat;WD repeat	241627	GO:0006974~cellular response to DNA damage stimulus,GO:2000001~regulation of DNA damage checkpoint,	GO:0005634~nucleus,	GO:0003677~DNA binding,
B1AQJ2	Usp36	Ubiquitin carboxyl-terminal hydrolase 36 (EC 3.4.19.12) (Deubiquitinating enzyme 36) (Ubiquitin thioesterase 36) (Ubiquitin-specific-processing protease 36)	2.24992	0.000112423	FDR<0.01	377763	Present in Nucleus	RBP	0.66258	3	4.381	9.8877	280630	0	5.47046	NA	1.31146	2.92116	12.3201	4.92538	474897	1		FUNCTION: Deubiquitinase essential for the regulation of nucleolar structure and function. Required for cell and organism viability. Plays an important role in ribosomal RNA processing and protein synthesis, which is mediated, at least in part, through deubiquitination of DHX33, NPM1 and FBL, regulating their protein stability (PubMed:29273634). Functions as a transcriptional repressor by deubiqu…	histone deubiquitination [GO:0016578]; negative regulation of macroautophagy [GO:0016242]; nucleolus organization [GO:0007000]; protein deubiquitination [GO:0016579]; protein stabilization [GO:0050821]; regulation of apoptotic process [GO:0042981]; regulation of protein stability [GO:0031647]; regulation of rRNA processing [GO:2000232]; ubiquitin-dependent protein catabolic process [GO:0006511]	cytoplasm [GO:0005737]; cytosol [GO:0005829]; nuclear speck [GO:0016607]; nucleolus [GO:0005730]; nucleoplasm [GO:0005654]; nucleus [GO:0005634]	cysteine-type endopeptidase activity [GO:0004197]; thiol-dependent deubiquitinase [GO:0004843]	SUBCELLULAR LOCATION: Nucleus, nucleolus {ECO:0000250|UniProtKB:Q9P275}. Cytoplasm {ECO:0000250|UniProtKB:Q9P275}.	119913	COMPBIAS 539..574; /note=Polar residues; /evidence=ECO:0000256|SAM:MobiDB-lite; COMPBIAS 602..623; /note=Polar residues; /evidence=ECO:0000256|SAM:MobiDB-lite; COMPBIAS 694..710; /note=Polar residues; /evidence=ECO:0000256|SAM:MobiDB-lite; COMPBIAS 746..787; /note=Polar residues; /evidence=ECO:0000256|SAM:MobiDB-lite; COMPBIAS 797..811; /note=Basic and acidic residues; /evidence=ECO:0000256|SAM:M…	REGION 72..97; /note=Disordered; /evidence=ECO:0000256|SAM:MobiDB-lite; REGION 428..464; /note=Disordered; /evidence=ECO:0000256|SAM:MobiDB-lite; REGION 483..574; /note=Disordered; /evidence=ECO:0000256|SAM:MobiDB-lite; REGION 589..640; /note=Disordered; /evidence=ECO:0000256|SAM:MobiDB-lite; REGION 664..710; /note=Disordered; /evidence=ECO:0000256|SAM:MobiDB-lite; REGION 722..973; /note=Disorder…	Cytoplasm;Hydrolase;Nucleus;Phosphoprotein;Protease;Reference proteome;Thiol protease;Ubl conjugation;Ubl conjugation pathway	72344	GO:0006508~proteolysis,GO:0006511~ubiquitin-dependent protein catabolic process,GO:0016579~protein deubiquitination,GO:1903146~regulation of mitophagy,GO:1903955~positive regulation of protein targeting to mitochondrion,	GO:0005634~nucleus,GO:0005730~nucleolus,	GO:0004843~thiol-dependent ubiquitin-specific protease activity,GO:0008233~peptidase activity,GO:0008234~cysteine-type peptidase activity,GO:0016787~hydrolase activity,GO:0036459~thiol-dependent ubiquitinyl hydrolase activity,GO:0044822~poly(A) RNA binding,
B1AWL2	Zfp462	Zinc finger protein 462 (Zinc finger PBX1-interacting protein) (ZFPIP)	1.62717	0.00668526	FDR<0.01	274154	DNA.Chromatin.binder	Others	0.434547	3	0.75937	3.4913	383302	0	4.14989	NA	3.90717	NA	6.54322	NA	165006	3		FUNCTION: Zinc finger nuclear factor involved in transcription by regulating chromatin structure and organization (PubMed:20219459, PubMed:21570965). Involved in the pluripotency and differentiation of embryonic stem cells by regulating SOX2, POU5F1/OCT4, and NANOG (PubMed:21570965). By binding PBX1, prevents the heterodimerization of PBX1 and HOXA9 and their binding to DNA (PubMed:17353115). Reg…	chromatin organization [GO:0006325]; negative regulation of DNA binding [GO:0043392]; positive regulation of transcription by RNA polymerase II [GO:0045944]; regulation of gene expression [GO:0010468]	nucleus [GO:0005634]	DNA binding [GO:0003677]; metal ion binding [GO:0046872]	SUBCELLULAR LOCATION: Nucleus {ECO:0000269|PubMed:17353115, ECO:0000269|PubMed:20219459, ECO:0000269|PubMed:21570965}.	282713	COMPBIAS 370..389; /note=Polar residues; /evidence=ECO:0000256|SAM:MobiDB-lite; COMPBIAS 494..538; /note=Polar residues; /evidence=ECO:0000256|SAM:MobiDB-lite; COMPBIAS 539..590; /note=Pro residues; /evidence=ECO:0000256|SAM:MobiDB-lite; COMPBIAS 631..654; /note=Polar residues; /evidence=ECO:0000256|SAM:MobiDB-lite; COMPBIAS 2134..2168; /note=Polar residues; /evidence=ECO:0000256|SAM:MobiDB-lite	REGION 215..241; /note=Interaction with PBX1; /evidence=ECO:0000269|PubMed:17353115; REGION 278..301; /note=Disordered; /evidence=ECO:0000256|SAM:MobiDB-lite; REGION 329..357; /note=Disordered; /evidence=ECO:0000256|SAM:MobiDB-lite; REGION 370..395; /note=Disordered; /evidence=ECO:0000256|SAM:MobiDB-lite; REGION 492..590; /note=Disordered; /evidence=ECO:0000256|SAM:MobiDB-lite; REGION 629..654; /…	DNA-binding;Isopeptide bond;Metal-binding;Methylation;Nucleus;Phosphoprotein;Reference proteome;Repeat;Transcription;Transcription regulation;Ubl conjugation;Zinc;Zinc-finger	242466	GO:0006325~chromatin organization,GO:0043392~negative regulation of DNA binding,GO:0045944~positive regulation of transcription from RNA polymerase II promoter,	GO:0005634~nucleus,	GO:0003676~nucleic acid binding,GO:0046872~metal ion binding,
B1AX39	Zcchc7	Zinc finger CCHC domain-containing protein 7 (TRAMP-like complex RNA-binding factor ZCCHC7)	2.78704	0.000432951	FDR<0.01	64437.8	Present in Nucleus	RBP	2	4	5.1404	6.5003	124336	0	NA	NA	NA	NA	9.84058	NA	4539.17	5				cytosol [GO:0005829]; nucleolus [GO:0005730]	nucleic acid binding [GO:0003676]; zinc ion binding [GO:0008270]	SUBCELLULAR LOCATION: Nucleus, nucleolus {ECO:0000250}.	63000	COMPBIAS 112..127; /note=Polar residues; /evidence=ECO:0000256|SAM:MobiDB-lite; COMPBIAS 394..421; /note=Basic and acidic residues; /evidence=ECO:0000256|SAM:MobiDB-lite; COMPBIAS 434..449; /note=Basic and acidic residues; /evidence=ECO:0000256|SAM:MobiDB-lite; COMPBIAS 457..471; /note=Basic and acidic residues; /evidence=ECO:0000256|SAM:MobiDB-lite; COMPBIAS 494..532; /note=Basic and acidic resi…	REGION 111..144; /note=Disordered; /evidence=ECO:0000256|SAM:MobiDB-lite; REGION 394..541; /note=Disordered; /evidence=ECO:0000256|SAM:MobiDB-lite	Alternative splicing;Isopeptide bond;Metal-binding;Nucleus;Phosphoprotein;Reference proteome;Repeat;Ubl conjugation;Zinc;Zinc-finger	319885		GO:0005634~nucleus,GO:0005730~nucleolus,GO:0005737~cytoplasm,	GO:0003676~nucleic acid binding,GO:0008270~zinc ion binding,GO:0044822~poly(A) RNA binding,GO:0046872~metal ion binding,
B1AZI6	Thoc2	THO complex subunit 2 (Tho2)	1.05491	0.00194663	FDR<0.01	2.15644e+06	Present in Nucleus	RBP	0.621794	3	0.9897	1.1321	1471850	0	3.66394	1.49136	3.35402	2.38203	2.6661	2.66177	2.84103e+06	0		FUNCTION: Required for efficient export of polyadenylated RNA and spliced mRNA. Acts as component of the THO subcomplex of the TREX complex which is thought to couple mRNA transcription, processing and nuclear export, and which specifically associates with spliced mRNA and not with unspliced pre-mRNA. TREX is recruited to spliced mRNAs by a transcription-independent mechanism, binds to mRNA upstr…	blastocyst development [GO:0001824]; cell morphogenesis [GO:0000902]; generation of neurons [GO:0048699]; mRNA export from nucleus [GO:0006406]; mRNA processing [GO:0006397]; negative regulation of neuron projection development [GO:0010977]; neuron development [GO:0048666]; poly(A)+ mRNA export from nucleus [GO:0016973]; regulation of gene expression [GO:0010468]; regulation of mRNA export from n…	nuclear speck [GO:0016607]; nucleus [GO:0005634]; THO complex [GO:0000347]; THO complex part of transcription export complex [GO:0000445]; transcription export complex [GO:0000346]	mRNA binding [GO:0003729]	SUBCELLULAR LOCATION: Nucleus {ECO:0000305}. Nucleus speckle {ECO:0000250}.	182773	COMPBIAS 1201..1220; /note=Polar residues; /evidence=ECO:0000256|SAM:MobiDB-lite; COMPBIAS 1221..1236; /note=Basic and acidic residues; /evidence=ECO:0000256|SAM:MobiDB-lite; COMPBIAS 1237..1264; /note=Polar residues; /evidence=ECO:0000256|SAM:MobiDB-lite; COMPBIAS 1265..1381; /note=Basic and acidic residues; /evidence=ECO:0000256|SAM:MobiDB-lite; COMPBIAS 1398..1416; /note=Basic and acidic resid…	REGION 1183..1594; /note=Disordered; /evidence=ECO:0000256|SAM:MobiDB-lite	Coiled coil;Nucleus;Phosphoprotein;RNA-binding;Reference proteome;Transport;mRNA processing;mRNA splicing;mRNA transport	331401	GO:0000902~cell morphogenesis,GO:0001824~blastocyst development,GO:0006397~mRNA processing,GO:0006406~mRNA export from nucleus,GO:0006810~transport,GO:0008380~RNA splicing,GO:0010468~regulation of gene expression,GO:0010793~regulation of mRNA export from nucleus,GO:0010977~negative regulation of neuron projection development,GO:0016973~poly(A)+ mRNA export from nucleus,GO:0017145~stem cell divisi…	GO:0000346~transcription export complex,GO:0000347~THO complex,GO:0000445~THO complex part of transcription export complex,GO:0000784~nuclear chromosome, telomeric region,GO:0005634~nucleus,GO:0016607~nuclear speck,	GO:0003723~RNA binding,GO:0003729~mRNA binding,GO:0005515~protein binding,
B2RQC6	Cad	CAD protein [Includes: Glutamine-dependent carbamoyl-phosphate synthase (EC 6.3.5.5); Aspartate carbamoyltransferase (EC 2.1.3.2); Dihydroorotase (EC 3.5.2.3)]	1.7129	1.8859e-05	FDR<0.01	396808	Present in Nucleus	Others	0.0235816	1	1.5212	2.387	252700	0	3.9384	2.29374	4.49438	5.04821	4.34084	4.12848	540917	0		FUNCTION: This protein is a 'fusion' protein encoding four enzymatic activities of the pyrimidine pathway (GATase, CPSase, ATCase and DHOase). {ECO:0000250|UniProtKB:P27708}.	'de novo' pyrimidine nucleobase biosynthetic process [GO:0006207]; 'de novo' UMP biosynthetic process [GO:0044205]; animal organ regeneration [GO:0031100]; cellular response to drug [GO:0035690]; cellular response to epidermal growth factor stimulus [GO:0071364]; citrulline biosynthetic process [GO:0019240]; drug metabolic process [GO:0017144]; female pregnancy [GO:0007565]; glutamine metabolic p…	cell projection [GO:0042995]; cytoplasm [GO:0005737]; cytosol [GO:0005829]; neuronal cell body [GO:0043025]; nuclear matrix [GO:0016363]; nucleoplasm [GO:0005654]; nucleus [GO:0005634]; protein-containing complex [GO:0032991]; terminal bouton [GO:0043195]	amino acid binding [GO:0016597]; aspartate carbamoyltransferase activity [GO:0004070]; ATP binding [GO:0005524]; carbamoyl-phosphate synthase (glutamine-hydrolyzing) activity [GO:0004088]; dihydroorotase activity [GO:0004151]; enzyme binding [GO:0019899]; identical protein binding [GO:0042802]; protein kinase activity [GO:0004672]; UTP binding [GO:0002134]; zinc ion binding [GO:0008270]	SUBCELLULAR LOCATION: Cytoplasm {ECO:0000250}. Nucleus {ECO:0000250}. Note=Cytosolic and unphosphorylated in resting cells, translocates to the nucleus in response to EGF stimulation, nuclear import promotes optimal cell growth. {ECO:0000250}.	243238	COMPBIAS 1850..1877; /note=Basic and acidic residues; /evidence=ECO:0000256|SAM:MobiDB-lite	REGION 2..365; /note=GATase (Glutamine amidotransferase); /evidence=ECO:0000250|UniProtKB:P08955; REGION 366..394; /note=Linker; /evidence=ECO:0000250|UniProtKB:P08955; REGION 395..1455; /note=CPSase (Carbamoyl-phosphate synthase); /evidence=ECO:0000250|UniProtKB:P08955; REGION 395..933; /note=CPSase A; /evidence=ECO:0000250|UniProtKB:P08955; REGION 934..1455; /note=CPSase B; /evidence=ECO:000025…	ATP-binding;Acetylation;Allosteric enzyme;Alternative splicing;Cytoplasm;Glutamine amidotransferase;Hydrolase;Ligase;Magnesium;Manganese;Metal-binding;Multifunctional enzyme;Nucleotide-binding;Nucleus;Phosphoprotein;Pyrimidine biosynthesis;Reference proteome;Repeat;Transferase;Zinc	69719	GO:0000050~urea cycle,GO:0001889~liver development,GO:0006207~'de novo' pyrimidine nucleobase biosynthetic process,GO:0006221~pyrimidine nucleotide biosynthetic process,GO:0006228~UTP biosynthetic process,GO:0006520~cellular amino acid metabolic process,GO:0006526~arginine biosynthetic process,GO:0006541~glutamine metabolic process,GO:0006807~nitrogen compound metabolic process,GO:0007507~heart d…	GO:0005634~nucleus,GO:0005654~nucleoplasm,GO:0005737~cytoplasm,GO:0005829~cytosol,GO:0016020~membrane,GO:0016363~nuclear matrix,GO:0042995~cell projection,GO:0043025~neuronal cell body,GO:0043195~terminal bouton,GO:0043234~protein complex,GO:0070062~extracellular exosome,	GO:0000166~nucleotide binding,GO:0002134~UTP binding,GO:0003824~catalytic activity,GO:0004070~aspartate carbamoyltransferase activity,GO:0004087~carbamoyl-phosphate synthase (ammonia) activity,GO:0004088~carbamoyl-phosphate synthase (glutamine-hydrolyzing) activity,GO:0004151~dihydroorotase activity,GO:0004672~protein kinase activity,GO:0005524~ATP binding,GO:0008270~zinc ion binding,GO:0016597~a…
D3YXK2	Safb	Scaffold attachment factor B1 (SAF-B1)	1.67991	0.000408712	FDR<0.01	6.3262e+06	DNA.Chromatin.binder	RBP	1.01839	3	1.8406	1.888	7270600	0	3.64631	1.56858	3.11837	2.04282	9.13993	9.59877	5.3818e+06	0		FUNCTION: Binds to scaffold/matrix attachment region (S/MAR) DNA and forms a molecular assembly point to allow the formation of a 'transcriptosomal' complex (consisting of SR proteins and RNA polymerase II) coupling transcription and RNA processing (By similarity). Functions as an estrogen receptor corepressor and can also bind to the HSP27 promoter and decrease its transcription (By similarity).…	hormone metabolic process [GO:0042445]; intracellular estrogen receptor signaling pathway [GO:0030520]; positive regulation of transcription by RNA polymerase II [GO:0045944]; regulation of growth [GO:0040008]; regulation of mRNA processing [GO:0050684]; regulation of transcription by RNA polymerase II [GO:0006357]	midbody [GO:0030496]; nucleoplasm [GO:0005654]; nucleus [GO:0005634]	chromatin binding [GO:0003682]; RNA binding [GO:0003723]; RNA polymerase II cis-regulatory region sequence-specific DNA binding [GO:0000978]; sequence-specific DNA binding [GO:0043565]	SUBCELLULAR LOCATION: Nucleus {ECO:0000250|UniProtKB:Q15424}.	105104	COMPBIAS 77..100; /note=Basic and acidic residues; /evidence=ECO:0000256|SAM:MobiDB-lite; COMPBIAS 101..117; /note=Acidic residues; /evidence=ECO:0000256|SAM:MobiDB-lite; COMPBIAS 262..287; /note=Acidic residues; /evidence=ECO:0000256|SAM:MobiDB-lite; COMPBIAS 289..305; /note=Polar residues; /evidence=ECO:0000256|SAM:MobiDB-lite; COMPBIAS 403..425; /note=Basic and acidic residues; /evidence=ECO:0…	REGION 1..35; /note=Disordered; /evidence=ECO:0000256|SAM:MobiDB-lite; REGION 64..117; /note=Disordered; /evidence=ECO:0000256|SAM:MobiDB-lite; REGION 222..429; /note=Disordered; /evidence=ECO:0000256|SAM:MobiDB-lite; REGION 499..661; /note=Disordered; /evidence=ECO:0000256|SAM:MobiDB-lite; REGION 550..814; /note=Interaction with POLR2A; SFRS1; SFRS9 and SFRS10; /evidence=ECO:0000250|UniProtKB:O8…	Acetylation;Coiled coil;DNA-binding;Isopeptide bond;Methylation;Nucleus;Phosphoprotein;RNA-binding;Reference proteome;Repressor;Transcription;Transcription regulation;Ubl conjugation	224903	GO:0006351~transcription, DNA-templated,GO:0006355~regulation of transcription, DNA-templated,GO:0006357~regulation of transcription from RNA polymerase II promoter,GO:0030520~intracellular estrogen receptor signaling pathway,GO:0040007~growth,GO:0042445~hormone metabolic process,GO:0045944~positive regulation of transcription from RNA polymerase II promoter,GO:0050684~regulation of mRNA processi…	GO:0005634~nucleus,GO:0005654~nucleoplasm,	GO:0000166~nucleotide binding,GO:0001047~core promoter binding,GO:0003676~nucleic acid binding,GO:0003677~DNA binding,GO:0003682~chromatin binding,GO:0003690~double-stranded DNA binding,GO:0003723~RNA binding,GO:0005515~protein binding,GO:0043565~sequence-specific DNA binding,GO:0044822~poly(A) RNA binding,
E9PVA8	Gcn1l1	eIF-2-alpha kinase activator GCN1 (GCN1 eIF-2-alpha kinase activator homolog) (GCN1-like protein 1) (General control of amino-acid synthesis 1-like protein 1) (Translational activator GCN1)	2.46819	1.57116e-06	FDR<0.01	964105	Unexpected	RBP	0.20742	2	6.7997	11.291	781060	0	2.18465	6.348	4.38616	4.25804	4.82346	9.16422	1.14715e+06	0		FUNCTION: Acts as a positive activator of the GCN2 protein kinase activity in response to amino acid starvation (PubMed:15937339). Forms a complex with EIF2AK4/GCN2 on translating ribosomes; during this process, GCN1 seems to act as a chaperone to facilitate delivery of uncharged tRNAs that enter the A site of ribosomes to the tRNA-binding domain of EIF2AK4/GCN2, and hence stimulating EIF2AK4/GCN…	cellular response to amino acid starvation [GO:0034198]; cellular response to leucine starvation [GO:1990253]; positive regulation of kinase activity [GO:0033674]; positive regulation of transcription from RNA polymerase II promoter in response to stress [GO:0036003]; regulation of translation [GO:0006417]	cytosol [GO:0005829]; polysome [GO:0005844]	protein kinase binding [GO:0019901]; protein kinase regulator activity [GO:0019887]; ribosome binding [GO:0043022]	SUBCELLULAR LOCATION: Cytoplasm {ECO:0000305|PubMed:23447528}. Note=Associates with ribosomes in undifferentiated neuroblastoma cells and increases after neuronal differentiation (PubMed:23447528).	293021			Acetylation;Activator;Coiled coil;Cytoplasm;Phosphoprotein;Reference proteome;Repeat;Stress response;Translation regulation	231659	GO:0006417~regulation of translation,GO:0033554~cellular response to stress,GO:0033674~positive regulation of kinase activity,GO:0034198~cellular response to amino acid starvation,GO:0036003~positive regulation of transcription from RNA polymerase II promoter in response to stress,GO:1990253~cellular response to leucine starvation,	GO:0005737~cytoplasm,GO:0005844~polysome,GO:0005913~cell-cell adherens junction,GO:0016020~membrane,	GO:0005515~protein binding,GO:0019887~protein kinase regulator activity,GO:0019901~protein kinase binding,GO:0043022~ribosome binding,GO:0044822~poly(A) RNA binding,GO:0098641~cadherin binding involved in cell-cell adhesion,
E9PVX6	Mki67	Proliferation marker protein Ki-67 (Antigen identified by monoclonal antibody Ki-67 homolog) (Antigen KI-67 homolog) (Antigen Ki67 homolog)	3.18932	3.18355e-09	FDR<0.01	4.08414e+06	DNA.Chromatin.binder	RBP	1.65991	4	8.9271	13.873	5621800	0	6.43335	7.82901	10.2797	9.49037	8.68131	9.07359	2.54648e+06	0		FUNCTION: Required to maintain individual mitotic chromosomes dispersed in the cytoplasm following nuclear envelope disassembly (PubMed:27362226). Associates with the surface of the mitotic chromosome, the perichromosomal layer, and covers a substantial fraction of the chromosome surface (PubMed:27362226). Prevents chromosomes from collapsing into a single chromatin mass by forming a steric and e…	cell population proliferation [GO:0008283]; cholangiocyte proliferation [GO:1990705]; hepatocyte proliferation [GO:0072574]; meiotic cell cycle [GO:0051321]; regulation of chromatin organization [GO:1902275]; regulation of chromosome segregation [GO:0051983]; regulation of mitotic nuclear division [GO:0007088]	chromosome [GO:0005694]; chromosome, centromeric region [GO:0000775]; condensed chromosome [GO:0000793]; cytoplasm [GO:0005737]; nuclear body [GO:0016604]; nucleolus [GO:0005730]; nucleoplasm [GO:0005654]; nucleus [GO:0005634]	ATP binding [GO:0005524]; DNA binding [GO:0003677]; protein C-terminus binding [GO:0008022]	SUBCELLULAR LOCATION: Chromosome {ECO:0000269|PubMed:12355204, ECO:0000269|PubMed:8834799}. Nucleus {ECO:0000269|PubMed:12355204, ECO:0000269|PubMed:8834799}. Nucleus, nucleolus {ECO:0000269|PubMed:12355204, ECO:0000269|PubMed:8834799}. Note=Associates with the surface of the mitotic chromosome, the perichromosomal layer, and covers a substantial fraction of the mitotic chromosome surface (PubMed…	350864	COMPBIAS 116..139; /note=Basic and acidic residues; /evidence=ECO:0000256|SAM:MobiDB-lite; COMPBIAS 163..189; /note=Polar residues; /evidence=ECO:0000256|SAM:MobiDB-lite; COMPBIAS 196..228; /note=Polar residues; /evidence=ECO:0000256|SAM:MobiDB-lite; COMPBIAS 229..262; /note=Basic and acidic residues; /evidence=ECO:0000256|SAM:MobiDB-lite; COMPBIAS 270..286; /note=Polar residues; /evidence=ECO:00…	REGION 98..442; /note=Disordered; /evidence=ECO:0000256|SAM:MobiDB-lite; REGION 473..572; /note=Disordered; /evidence=ECO:0000256|SAM:MobiDB-lite; REGION 614..652; /note=Disordered; /evidence=ECO:0000256|SAM:MobiDB-lite; REGION 793..815; /note=Disordered; /evidence=ECO:0000256|SAM:MobiDB-lite; REGION 835..901; /note=Disordered; /evidence=ECO:0000256|SAM:MobiDB-lite; REGION 956..989; /note=Disorde…	ATP-binding;Acetylation;Alternative splicing;Cell cycle;Chromosome;DNA-binding;Isopeptide bond;Nucleotide-binding;Nucleus;Phosphoprotein;Reference proteome;Repeat;Ubl conjugation	17345	GO:0006259~DNA metabolic process,GO:0007049~cell cycle,GO:0007088~regulation of mitotic nuclear division,GO:0007126~meiotic nuclear division,GO:0008283~cell proliferation,GO:0014070~response to organic cyclic compound,GO:0030212~hyaluronan metabolic process,GO:0031100~organ regeneration,GO:0034605~cellular response to heat,GO:0051983~regulation of chromosome segregation,GO:0072574~hepatocyte prol…	GO:0000775~chromosome, centromeric region,GO:0000793~condensed chromosome,GO:0005634~nucleus,GO:0005694~chromosome,GO:0005730~nucleolus,GO:0005737~cytoplasm,GO:0016020~membrane,	GO:0000166~nucleotide binding,GO:0003677~DNA binding,GO:0005524~ATP binding,GO:0008022~protein C-terminus binding,GO:0044822~poly(A) RNA binding,
E9Q286	Ice1	Little elongation complex subunit 1 (Interactor of little elongator complex ELL subunit 1)	1.42125	0.00102169	FDR<0.01	33255.2	DNA.Chromatin.binder	Others	0.0386714	1	1.7936	2.1887	11949.5	0	3.09062	NA	2.36569	NA	1.95305	6.58285	54561	2		FUNCTION: Component of the little elongation complex (LEC), a complex required to regulate small nuclear RNA (snRNA) gene transcription by RNA polymerase II and III. Specifically acts as a scaffold protein that promotes the LEC complex formation and recruitment and RNA polymerase II occupancy at snRNA genes in subnuclear bodies (By similarity). {ECO:0000250}.	positive regulation of intracellular protein transport [GO:0090316]; positive regulation of protein-containing complex assembly [GO:0031334]; positive regulation of transcription by RNA polymerase III [GO:0045945]; snRNA transcription by RNA polymerase II [GO:0042795]; snRNA transcription by RNA polymerase III [GO:0042796]	Cajal body [GO:0015030]; histone locus body [GO:0035363]; nuclear body [GO:0016604]; nucleoplasm [GO:0005654]; transcriptionally active chromatin [GO:0035327]; transcription elongation factor complex [GO:0008023]	protein-macromolecule adaptor activity [GO:0030674]	SUBCELLULAR LOCATION: Nucleus {ECO:0000250|UniProtKB:Q9Y2F5}. Nucleus, Cajal body {ECO:0000250|UniProtKB:Q9Y2F5}. Note=Colocalizes with COIL in subnuclear Cajal and histone locus bodies. Associates to transcriptionally active chromatin at snRNA genes. {ECO:0000250|UniProtKB:Q9Y2F5}.	242254	COMPBIAS 273..287; /note=Polar residues; /evidence=ECO:0000256|SAM:MobiDB-lite; COMPBIAS 295..315; /note=Basic and acidic residues; /evidence=ECO:0000256|SAM:MobiDB-lite; COMPBIAS 552..571; /note=Polar residues; /evidence=ECO:0000256|SAM:MobiDB-lite; COMPBIAS 738..762; /note=Polar residues; /evidence=ECO:0000256|SAM:MobiDB-lite; COMPBIAS 776..816; /note=Polar residues; /evidence=ECO:0000256|SAM:M…	REGION 222..255; /note=Disordered; /evidence=ECO:0000256|SAM:MobiDB-lite; REGION 273..315; /note=Disordered; /evidence=ECO:0000256|SAM:MobiDB-lite; REGION 368..387; /note=Disordered; /evidence=ECO:0000256|SAM:MobiDB-lite; REGION 552..590; /note=Disordered; /evidence=ECO:0000256|SAM:MobiDB-lite; REGION 703..817; /note=Disordered; /evidence=ECO:0000256|SAM:MobiDB-lite; REGION 971..1119; /note=Disor…	Acetylation;Coiled coil;Nucleus;Phosphoprotein;Reference proteome;Transcription;Transcription regulation	218333	GO:0006351~transcription, DNA-templated,GO:0006355~regulation of transcription, DNA-templated,GO:0031334~positive regulation of protein complex assembly,GO:0042795~snRNA transcription from RNA polymerase II promoter,GO:0042796~snRNA transcription from RNA polymerase III promoter,GO:0045945~positive regulation of transcription from RNA polymerase III promoter,GO:0090316~positive regulation of intr…	GO:0005634~nucleus,GO:0008023~transcription elongation factor complex,GO:0015030~Cajal body,GO:0035327~transcriptionally active chromatin,GO:0035363~histone locus body,
E9Q2Z1	Cecr2	Cat eye syndrome critical region protein 2 homolog	2.73016	0.000215885	FDR<0.01	160412	DNA.Chromatin.binder	Others	0.354382	3	9.0613	5.6735	205535	0	3.32027	NA	NA	NA	11.3559	NA	115289	4		FUNCTION: Chromatin reader component of histone-modifying complexes, such as the CERF (CECR2-containing-remodeling factor) complex and ISWI-type complex (By similarity). It thereby plays a role in various processes during development: required during embryogenesis for neural tube closure and inner ear development (PubMed:15640247, PubMed:20589882, PubMed:21246654). In adults, required for spermat…	ATP-dependent chromatin remodeling [GO:0043044]; cochlea development [GO:0090102]; execution phase of apoptosis [GO:0097194]; inner ear receptor cell stereocilium organization [GO:0060122]; neural fold formation [GO:0001842]; neural tube closure [GO:0001843]; neural tube development [GO:0021915]; single fertilization [GO:0007338]	CERF complex [GO:0090537]; euchromatin [GO:0000791]; ISWI-type complex [GO:0031010]; nucleus [GO:0005634]			161530	COMPBIAS 220..237; /note=Polar residues; /evidence=ECO:0000256|SAM:MobiDB-lite; COMPBIAS 586..603; /note=Polar residues; /evidence=ECO:0000256|SAM:MobiDB-lite; COMPBIAS 837..851; /note=Pro residues; /evidence=ECO:0000256|SAM:MobiDB-lite; COMPBIAS 889..905; /note=Pro residues; /evidence=ECO:0000256|SAM:MobiDB-lite; COMPBIAS 933..948; /note=Basic and acidic residues; /evidence=ECO:0000256|SAM:MobiD…	REGION 170..237; /note=Disordered; /evidence=ECO:0000256|SAM:MobiDB-lite; REGION 536..667; /note=Disordered; /evidence=ECO:0000256|SAM:MobiDB-lite; REGION 767..796; /note=Disordered; /evidence=ECO:0000256|SAM:MobiDB-lite; REGION 827..868; /note=Disordered; /evidence=ECO:0000256|SAM:MobiDB-lite; REGION 884..1020; /note=Disordered; /evidence=ECO:0000256|SAM:MobiDB-lite; REGION 1046..1072; /note=Dis…	Alternative splicing;Bromodomain;Chromatin regulator;Methylation;Phosphoprotein;Reference proteome	330409	GO:0001842~neural fold formation,GO:0001843~neural tube closure,GO:0007338~single fertilization,GO:0021915~neural tube development,GO:0043044~ATP-dependent chromatin remodeling,GO:0060122~inner ear receptor stereocilium organization,GO:0090102~cochlea development,GO:0097194~execution phase of apoptosis,	GO:0005634~nucleus,GO:0005719~nuclear euchromatin,GO:0031010~ISWI-type complex,GO:0090537~CERF complex,
E9Q555	Rnf213	E3 ubiquitin-protein ligase RNF213 (EC 2.3.2.27) (EC 3.6.4.-) (Mysterin) (RING finger protein 213) (RING-type E3 ubiquitin transferase RNF213)	2.47145	4.1375e-05	FDR<0.01	68717.2	Present in Nucleus	Others	0.101319	2	10.047	2.6136	60503.5	0	4.28596	NA	10.4476	7.41565	NA	3.33734	76930.9	2		FUNCTION: E3 ubiquitin-protein ligase involved in angiogenesis. Involved in the non-canonical Wnt signaling pathway in vascular development: acts by mediating ubiquitination and degradation of FLNA and NFATC2 downstream of RSPO3, leading to inhibit the non-canonical Wnt signaling pathway and promoting vessel regression. Also has ATPase activity. {ECO:0000250|UniProtKB:Q63HN8}.	angiogenesis [GO:0001525]; negative regulation of non-canonical Wnt signaling pathway [GO:2000051]; protein autoubiquitination [GO:0051865]; protein homooligomerization [GO:0051260]; protein ubiquitination [GO:0016567]; sprouting angiogenesis [GO:0002040]; ubiquitin-dependent protein catabolic process [GO:0006511]	cytoplasm [GO:0005737]; cytosol [GO:0005829]; nucleolus [GO:0005730]	ATPase activity [GO:0016887]; metal ion binding [GO:0046872]; ubiquitin-protein transferase activity [GO:0004842]	SUBCELLULAR LOCATION: Cytoplasm, cytosol {ECO:0000250|UniProtKB:Q63HN8}.	584784	COMPBIAS 64..79; /note=Basic and acidic residues; /evidence=ECO:0000256|SAM:MobiDB-lite; COMPBIAS 120..142; /note=Polar residues; /evidence=ECO:0000256|SAM:MobiDB-lite; COMPBIAS 164..183; /note=Polar residues; /evidence=ECO:0000256|SAM:MobiDB-lite; COMPBIAS 324..341; /note=Polar residues; /evidence=ECO:0000256|SAM:MobiDB-lite	REGION 38..341; /note=Disordered; /evidence=ECO:0000256|SAM:MobiDB-lite	3D-structure;Angiogenesis;Coiled coil;Cytoplasm;Hydrolase;Isopeptide bond;Metal-binding;Phosphoprotein;Reference proteome;Transferase;Ubl conjugation;Ubl conjugation pathway;Zinc;Zinc-finger		GO:0001525~angiogenesis,GO:0002040~sprouting angiogenesis,GO:0006511~ubiquitin-dependent protein catabolic process,GO:0016567~protein ubiquitination,GO:0051260~protein homooligomerization,GO:0051865~protein autoubiquitination,GO:2000051~negative regulation of non-canonical Wnt signaling pathway,	GO:0005730~nucleolus,GO:0005737~cytoplasm,GO:0005829~cytosol,GO:0016020~membrane,	GO:0004842~ubiquitin-protein transferase activity,GO:0008270~zinc ion binding,GO:0016787~hydrolase activity,GO:0016874~ligase activity,GO:0016887~ATPase activity,GO:0046872~metal ion binding,
E9Q557	Dsp	Desmoplakin (DP)	1.89003	0.00416263	FDR<0.01	16070.1	Present in Nucleus	RBP	0.102979	2	NA	2.7459	16138	1	3.70151	17.1327	NA	1.89876	NA	2.11555	16002.1	2		FUNCTION: Major high molecular weight protein of desmosomes. Involved in the organization of the desmosomal cadherin-plakoglobin complexes into discrete plasma membrane domains and in the anchoring of intermediate filaments to the desmosomes.	adherens junction organization [GO:0034332]; bundle of His cell-Purkinje myocyte adhesion involved in cell communication [GO:0086073]; cell-cell adhesion [GO:0098609]; desmosome organization [GO:0002934]; epithelial cell-cell adhesion [GO:0090136]; intermediate filament cytoskeleton organization [GO:0045104]; intermediate filament organization [GO:0045109]; keratinocyte differentiation [GO:003021…	basolateral plasma membrane [GO:0016323]; cell-cell junction [GO:0005911]; cornified envelope [GO:0001533]; cytoplasm [GO:0005737]; cytoskeleton [GO:0005856]; desmosome [GO:0030057]; fascia adherens [GO:0005916]; intercalated disc [GO:0014704]; membrane [GO:0016020]; plasma membrane [GO:0005886]	cell adhesion molecule binding [GO:0050839]; protein kinase C binding [GO:0005080]; scaffold protein binding [GO:0097110]; structural molecule activity [GO:0005198]	SUBCELLULAR LOCATION: Cell junction, desmosome {ECO:0000250|UniProtKB:P15924}. Cytoplasm, cytoskeleton {ECO:0000250|UniProtKB:P15924}. Cell membrane {ECO:0000269|PubMed:26403541}. Note=Innermost portion of the desmosomal plaque. Colocalizes with epidermal KRT5-KRT14 and simple KRT8-KRT18 keratins and VIM intermediate filaments network (By similarity). Localizes at the intercalated disk in cardiom…	332912	COMPBIAS 2823..2883; /note=Polar residues; /evidence=ECO:0000256|SAM:MobiDB-lite	REGION 1..1068; /note=Globular 1; REGION 1..596; /note=Interaction with plakophilin 1 and junction plakoglobin; /evidence=ECO:0000250; REGION 1..21; /note=Disordered; /evidence=ECO:0000256|SAM:MobiDB-lite; REGION 1069..1957; /note=Central fibrous rod domain; REGION 1958..2882; /note=Globular 2; REGION 1972..2220; /note=4.5 X 38 AA tandem repeats (Domain A); REGION 2256..2458; /note=4.5 X 38 AA ta…	Cardiomyopathy;Cell junction;Cell membrane;Coiled coil;Cytoplasm;Cytoskeleton;Lipoprotein;Membrane;Methylation;Phosphoprotein;Reference proteome;Repeat;SH3 domain	109620	GO:0002934~desmosome organization,GO:0003223~ventricular compact myocardium morphogenesis,GO:0016337~single organismal cell-cell adhesion,GO:0018149~peptide cross-linking,GO:0030216~keratinocyte differentiation,GO:0034332~adherens junction organization,GO:0042060~wound healing,GO:0043588~skin development,GO:0045104~intermediate filament cytoskeleton organization,GO:0045109~intermediate filament o…	GO:0001533~cornified envelope,GO:0005634~nucleus,GO:0005737~cytoplasm,GO:0005856~cytoskeleton,GO:0005882~intermediate filament,GO:0005886~plasma membrane,GO:0005911~cell-cell junction,GO:0005916~fascia adherens,GO:0014704~intercalated disc,GO:0016020~membrane,GO:0016323~basolateral plasma membrane,GO:0030054~cell junction,GO:0030057~desmosome,GO:0031012~extracellular matrix,GO:0070062~extracellul…	GO:0005080~protein kinase C binding,GO:0005198~structural molecule activity,GO:0005515~protein binding,GO:0030674~protein binding, bridging,GO:0044822~poly(A) RNA binding,GO:0050839~cell adhesion molecule binding,GO:0097110~scaffold protein binding,
E9Q5G3	Kif23	Kinesin-like protein KIF23	2.48614	5.36282e-07	FDR<0.01	1.93809e+06	Present in Nucleus	Others	1.23444	4	4.7882	5.2382	3176450	0	NA	4.69351	9.83768	6.51848	5.43951	4.22048	699732	1		FUNCTION: Component of the centralspindlin complex that serves as a microtubule-dependent and Rho-mediated signaling required for the myosin contractile ring formation during the cell cycle cytokinesis. Essential for cytokinesis in Rho-mediated signaling. Required for the localization of ECT2 to the central spindle. Plus-end-directed motor enzyme that moves antiparallel microtubules in vitro (By …	microtubule-based movement [GO:0007018]; mitotic cytokinesis [GO:0000281]; mitotic spindle midzone assembly [GO:0051256]; positive regulation of cytokinesis [GO:0032467]	centralspindlin complex [GO:0097149]; centrosome [GO:0005813]; cytoplasm [GO:0005737]; Flemming body [GO:0090543]; intercellular bridge [GO:0045171]; kinesin complex [GO:0005871]; microtubule [GO:0005874]; midbody [GO:0030496]; mitotic spindle [GO:0072686]; nucleoplasm [GO:0005654]; nucleus [GO:0005634]; spindle [GO:0005819]	ATPase activity [GO:0016887]; ATP binding [GO:0005524]; ATP-dependent microtubule motor activity [GO:1990939]; microtubule binding [GO:0008017]; microtubule motor activity [GO:0003777]	SUBCELLULAR LOCATION: Nucleus {ECO:0000250}. Cytoplasm, cytoskeleton, spindle {ECO:0000250}. Midbody, Midbody ring {ECO:0000269|PubMed:19020301}. Note=Localizes to the interzone of mitotic spindles (By similarity). Detected at the midbody during later stages of mitotic cytokinesis. {ECO:0000250}.	108776	COMPBIAS 658..681; /note=Basic and acidic residues; /evidence=ECO:0000256|SAM:MobiDB-lite	REGION 658..695; /note=Disordered; /evidence=ECO:0000256|SAM:MobiDB-lite; REGION 894..921; /note=Disordered; /evidence=ECO:0000256|SAM:MobiDB-lite; REGION 934..953; /note=Disordered; /evidence=ECO:0000256|SAM:MobiDB-lite	ATP-binding;Cell cycle;Cell division;Coiled coil;Cytoplasm;Cytoskeleton;Isopeptide bond;Microtubule;Mitosis;Motor protein;Nucleotide-binding;Nucleus;Phosphoprotein;Reference proteome;Ubl conjugation	71819	GO:0000281~mitotic cytokinesis,GO:0000910~cytokinesis,GO:0000915~actomyosin contractile ring assembly,GO:0007018~microtubule-based movement,GO:0007049~cell cycle,GO:0007067~mitotic nuclear division,GO:0032467~positive regulation of cytokinesis,GO:0051256~mitotic spindle midzone assembly,GO:0051301~cell division,GO:0072383~plus-end-directed vesicle transport along microtubule,	GO:0005634~nucleus,GO:0005654~nucleoplasm,GO:0005737~cytoplasm,GO:0005813~centrosome,GO:0005819~spindle,GO:0005856~cytoskeleton,GO:0005871~kinesin complex,GO:0005874~microtubule,GO:0005925~focal adhesion,GO:0030496~midbody,GO:0045171~intercellular bridge,GO:0072686~mitotic spindle,GO:0097149~centralspindlin complex,	GO:0000166~nucleotide binding,GO:0003777~microtubule motor activity,GO:0005524~ATP binding,GO:0008017~microtubule binding,GO:0016887~ATPase activity,
E9Q7G0	Numa1	Nuclear mitotic apparatus protein 1 (Nuclear mitotic apparatus protein) (NuMA protein)	3.07041	8.48117e-09	FDR<0.01	4.66704e+06	DNA.Chromatin.binder	Others	0.681988	3	7.1367	10.93	4751750	0	6.7254	5.15437	11.2137	8.66626	9.98403	9.44912	4.58232e+06	0		FUNCTION: Microtubule (MT)-binding protein that plays a role in the formation and maintenance of the spindle poles and the alignement and the segregation of chromosomes during mitotic cell division (PubMed:19255246, PubMed:24109598, PubMed:26765568). Functions to tether the minus ends of MTs at the spindle poles, which is critical for the establishment and maintenance of the spindle poles (PubMed…	anastral spindle assembly [GO:0055048]; astral microtubule organization [GO:0030953]; cell division [GO:0051301]; chromosome segregation [GO:0007059]; establishment of mitotic spindle orientation [GO:0000132]; meiotic cell cycle [GO:0051321]; microtubule bundle formation [GO:0001578]; positive regulation of BMP signaling pathway [GO:0030513]; positive regulation of chromosome segregation [GO:0051…	cell cortex [GO:0005938]; cell cortex region [GO:0099738]; centrosome [GO:0005813]; chromosome [GO:0005694]; cortical microtubule [GO:0055028]; cytoplasmic microtubule bundle [GO:1905720]; cytosol [GO:0005829]; dendrite [GO:0030425]; extrinsic component of plasma membrane [GO:0019897]; Golgi membrane [GO:0000139]; lateral cell cortex [GO:0097575]; lateral plasma membrane [GO:0016328]; microtubule…	disordered domain specific binding [GO:0097718]; dynein complex binding [GO:0070840]; microtubule binding [GO:0008017]; microtubule minus-end binding [GO:0051011]; microtubule plus-end binding [GO:0051010]; phosphatidylinositol binding [GO:0035091]; protein-containing complex binding [GO:0044877]; protein C-terminus binding [GO:0008022]; protein domain specific binding [GO:0019904]; tubulin bindi…	SUBCELLULAR LOCATION: Nucleus {ECO:0000269|PubMed:19255246}. Nucleus, nucleoplasm {ECO:0000250|UniProtKB:Q14980}. Nucleus matrix {ECO:0000250|UniProtKB:Q14980}. Chromosome {ECO:0000250|UniProtKB:Q14980}. Cytoplasm, cytoskeleton {ECO:0000269|PubMed:26765568}. Cytoplasm, cytoskeleton, microtubule organizing center, centrosome {ECO:0000250|UniProtKB:Q14980}. Cytoplasm, cytoskeleton, spindle pole {EC…	235630	COMPBIAS 1126..1143; /note=Polar residues; /evidence=ECO:0000256|SAM:MobiDB-lite; COMPBIAS 1191..1213; /note=Basic and acidic residues; /evidence=ECO:0000256|SAM:MobiDB-lite; COMPBIAS 1720..1738; /note=Polar residues; /evidence=ECO:0000256|SAM:MobiDB-lite; COMPBIAS 1812..1844; /note=Polar residues; /evidence=ECO:0000256|SAM:MobiDB-lite; COMPBIAS 1855..1883; /note=Polar residues; /evidence=ECO:000…	REGION 1..210; /note=Head (Globular); /evidence=ECO:0000250|UniProtKB:Q14980; REGION 617..636; /note=Disordered; /evidence=ECO:0000256|SAM:MobiDB-lite; REGION 723..759; /note=Disordered; /evidence=ECO:0000256|SAM:MobiDB-lite; REGION 921..1000; /note=Disordered; /evidence=ECO:0000256|SAM:MobiDB-lite; REGION 1081..1143; /note=Disordered; /evidence=ECO:0000256|SAM:MobiDB-lite; REGION 1173..1223; /no…	ADP-ribosylation;Acetylation;Cell cycle;Cell division;Cell membrane;Chromosome;Chromosome partition;Coiled coil;Cytoplasm;Cytoskeleton;Glycoprotein;Isopeptide bond;Lipid-binding;Lipoprotein;Membrane;Microtubule;Mitosis;Nucleus;Phosphoprotein;Reference proteome;Ubl conjugation	101706	GO:0000132~establishment of mitotic spindle orientation,GO:0051321~meiotic cell cycle,GO:0060487~lung epithelial cell differentiation,	GO:0000139~Golgi membrane,GO:0000922~spindle pole,GO:0005634~nucleus,GO:0005654~nucleoplasm,GO:0005737~cytoplasm,GO:0005813~centrosome,GO:0005876~spindle microtubule,GO:0005938~cell cortex,GO:0016363~nuclear matrix,GO:0030425~dendrite,GO:0043025~neuronal cell body,GO:0045177~apical part of cell,GO:0061673~mitotic spindle astral microtubule,GO:0070062~extracellular exosome,GO:0072686~mitotic spind…	GO:0008017~microtubule binding,GO:0015631~tubulin binding,
E9Q8D0	Dnajc21	DnaJ homolog subfamily C member 21	1.54149	1.64607e-05	FDR<0.01	272420	Present in Nucleus	RBP	0.0615316	1	2.3938	4.0777	191505	0	2.09	2.00144	5.15437	3.13313	2.55754	3.05708	353336	0		FUNCTION: May act as a co-chaperone for HSP70. May play a role in ribosomal RNA (rRNA) biogenesis, possibly in the maturation of the 60S subunit. Binds the precursor 45S rRNA. {ECO:0000250|UniProtKB:Q5F1R6}.		cytosol [GO:0005829]; nucleolus [GO:0005730]	nucleic acid binding [GO:0003676]; zinc ion binding [GO:0008270]	SUBCELLULAR LOCATION: Cytoplasm {ECO:0000250|UniProtKB:Q5F1R6}. Nucleus {ECO:0000250|UniProtKB:Q5F1R6}. Nucleus, nucleolus {ECO:0000250|UniProtKB:Q5F1R6}. Note=Within the nucleus, localizes primarily to the nucleolus. {ECO:0000250|UniProtKB:Q5F1R6}.	61735	COMPBIAS 327..353; /note=Basic and acidic residues; /evidence=ECO:0000256|SAM:MobiDB-lite; COMPBIAS 409..429; /note=Basic and acidic residues; /evidence=ECO:0000256|SAM:MobiDB-lite; COMPBIAS 443..458; /note=Basic and acidic residues; /evidence=ECO:0000256|SAM:MobiDB-lite	REGION 278..309; /note=Disordered; /evidence=ECO:0000256|SAM:MobiDB-lite; REGION 327..480; /note=Disordered; /evidence=ECO:0000256|SAM:MobiDB-lite; REGION 507..531; /note=Disordered; /evidence=ECO:0000256|SAM:MobiDB-lite	Chaperone;Cytoplasm;Metal-binding;Nucleus;Phosphoprotein;Reference proteome;Repeat;Zinc;Zinc-finger	78244			GO:0008270~zinc ion binding,GO:0044822~poly(A) RNA binding,
F6ZDS4	Tpr	Nucleoprotein TPR (NPC-associated intranuclear protein) (Translocated promoter region and nuclear basket protein)	2.17358	6.98096e-06	FDR<0.01	7552300	DNA.Chromatin.binder	RBP	0.328713	2	3.1846	3.6869	4125350	0	5.21295	2.08685	4.47327	3.29968	9.4509	9.6302	10979250	0		FUNCTION: Component of the nuclear pore complex (NPC), a complex required for the trafficking across the nuclear envelope. Functions as a scaffolding element in the nuclear phase of the NPC essential for normal nucleocytoplasmic transport of proteins and mRNAs, plays a role in the establishment of nuclear-peripheral chromatin compartmentalization in interphase, and in the mitotic spindle checkpoi…	cell division [GO:0051301]; cellular response to heat [GO:0034605]; cellular response to interferon-alpha [GO:0035457]; mitotic spindle assembly checkpoint [GO:0007094]; mRNA export from nucleus [GO:0006406]; mRNA export from nucleus in response to heat stress [GO:0031990]; negative regulation of RNA export from nucleus [GO:0046832]; negative regulation of transcription by RNA polymerase II [GO:0…	cytoplasm [GO:0005737]; cytoplasmic dynein complex [GO:0005868]; extrinsic component of membrane [GO:0019898]; kinetochore [GO:0000776]; mitotic spindle [GO:0072686]; nuclear envelope [GO:0005635]; nuclear inclusion body [GO:0042405]; nuclear membrane [GO:0031965]; nuclear periphery [GO:0034399]; nuclear pore [GO:0005643]; nuclear pore nuclear basket [GO:0044615]; nucleus [GO:0005634]	chromatin binding [GO:0003682]; dynein complex binding [GO:0070840]; heat shock protein binding [GO:0031072]; mitogen-activated protein kinase binding [GO:0051019]; mRNA binding [GO:0003729]; protein homodimerization activity [GO:0042803]; structural constituent of nuclear pore [GO:0017056]; tubulin binding [GO:0015631]	SUBCELLULAR LOCATION: Nucleus {ECO:0000250|UniProtKB:P12270}. Nucleus membrane {ECO:0000250|UniProtKB:P12270}; Peripheral membrane protein {ECO:0000250|UniProtKB:P12270}; Nucleoplasmic side {ECO:0000250|UniProtKB:P12270}. Nucleus envelope {ECO:0000269|PubMed:12424524, ECO:0000269|PubMed:12513910}. Nucleus, nuclear pore complex {ECO:0000250|UniProtKB:P12270, ECO:0000269|PubMed:12513910}. Cytoplasm…	273990	COMPBIAS 1689..1706; /note=Basic and acidic residues; /evidence=ECO:0000256|SAM:MobiDB-lite; COMPBIAS 1707..1744; /note=Polar residues; /evidence=ECO:0000256|SAM:MobiDB-lite; COMPBIAS 1873..1897; /note=Polar residues; /evidence=ECO:0000256|SAM:MobiDB-lite; COMPBIAS 1950..1968; /note=Polar residues; /evidence=ECO:0000256|SAM:MobiDB-lite; COMPBIAS 1975..2007; /note=Polar residues; /evidence=ECO:000…	REGION 1..48; /note=Disordered; /evidence=ECO:0000256|SAM:MobiDB-lite; REGION 77..87; /note=Sufficient for interaction with TPR; /evidence=ECO:0000250; REGION 88..191; /note=Necessary for interaction with HSF1; /evidence=ECO:0000250; REGION 511..587; /note=Necessary for association to the NPC; /evidence=ECO:0000250; REGION 989..1011; /note=Disordered; /evidence=ECO:0000256|SAM:MobiDB-lite; REGION…	Acetylation;Cell cycle;Cell division;Centromere;Chromosome;Coiled coil;Cytoplasm;Cytoskeleton;Kinetochore;Membrane;Methylation;Mitosis;Nuclear pore complex;Nucleus;Phosphoprotein;Protein transport;Proto-oncogene;Reference proteome;Translocation;Transport;mRNA transport	108989	GO:0000122~negative regulation of transcription from RNA polymerase II promoter,GO:0000189~MAPK import into nucleus,GO:0006404~RNA import into nucleus,GO:0006405~RNA export from nucleus,GO:0006606~protein import into nucleus,GO:0006810~transport,GO:0006913~nucleocytoplasmic transport,GO:0006999~nuclear pore organization,GO:0007049~cell cycle,GO:0007067~mitotic nuclear division,GO:0007094~mitotic …	GO:0000775~chromosome, centromeric region,GO:0000776~kinetochore,GO:0005622~intracellular,GO:0005634~nucleus,GO:0005635~nuclear envelope,GO:0005643~nuclear pore,GO:0005694~chromosome,GO:0005737~cytoplasm,GO:0005856~cytoskeleton,GO:0005868~cytoplasmic dynein complex,GO:0016020~membrane,GO:0019898~extrinsic component of membrane,GO:0031965~nuclear membrane,GO:0034399~nuclear periphery,GO:0042405~nu…	GO:0003682~chromatin binding,GO:0003729~mRNA binding,GO:0005487~nucleocytoplasmic transporter activity,GO:0005515~protein binding,GO:0015631~tubulin binding,GO:0031072~heat shock protein binding,GO:0042803~protein homodimerization activity,GO:0044822~poly(A) RNA binding,GO:0051019~mitogen-activated protein kinase binding,GO:0070840~dynein complex binding,
F7BJB9	Morc3	MORC family CW-type zinc finger protein 3 (Nuclear matrix protein 2) (Zinc finger CW-type coiled-coil domain protein 3)	2.56707	2.23639e-07	FDR<0.01	1.42529e+06	Present in Nucleus	RBP	0.677276	3	5.6592	7.1574	2219095	0	4.5333	6.69478	3.44732	4.04891	10.8849	8.14332	631494	0		FUNCTION: Nuclear factor which forms MORC3-NBs (nuclear bodies) via an ATP-dependent mechanism (By similarity). Sumoylated MORC3-NBs can also associate with PML-NBs (By similarity). Recruits TP53 and SP100 to PML-NBs, thus regulating TP53 activity (PubMed:17332504). Binds RNA in vitro (By similarity). Histone methylation reader which binds to non-methylated (H3K4me0), monomethylated (H3K4me1), di…	cell aging [GO:0007569]; maintenance of protein location in nucleus [GO:0051457]; negative regulation of fibroblast proliferation [GO:0048147]; peptidyl-serine phosphorylation [GO:0018105]; post-embryonic development [GO:0009791]; protein phosphorylation [GO:0006468]; protein stabilization [GO:0050821]	nuclear matrix [GO:0016363]; nucleoplasm [GO:0005654]; nucleus [GO:0005634]; PML body [GO:0016605]	methylated histone binding [GO:0035064]; RNA binding [GO:0003723]; zinc ion binding [GO:0008270]	SUBCELLULAR LOCATION: Nucleus, nucleoplasm {ECO:0000269|PubMed:17332504}. Nucleus matrix {ECO:0000250|UniProtKB:Q14149}. Nucleus, PML body {ECO:0000269|PubMed:17332504}. Note=Also found in PML-independent nuclear bodies. Localization to nuclear bodies is ATP-dependent. {ECO:0000250|UniProtKB:Q14149}.	106522	COMPBIAS 624..654; /note=Polar residues; /evidence=ECO:0000256|SAM:MobiDB-lite	REGION 326..353; /note=Nuclear matrix binding; /evidence=ECO:0000250|UniProtKB:Q14149; REGION 503..594; /note=RNA binding; /evidence=ECO:0000250|UniProtKB:Q14149; REGION 623..654; /note=Disordered; /evidence=ECO:0000256|SAM:MobiDB-lite	3D-structure;Coiled coil;Isopeptide bond;Metal-binding;Nucleus;Phosphoprotein;RNA-binding;Reference proteome;Ubl conjugation;Zinc;Zinc-finger	338467	GO:0006468~protein phosphorylation,GO:0007569~cell aging,GO:0009791~post-embryonic development,GO:0018105~peptidyl-serine phosphorylation,GO:0048147~negative regulation of fibroblast proliferation,GO:0050821~protein stabilization,GO:0051457~maintenance of protein location in nucleus,	GO:0005623~cell,GO:0005634~nucleus,GO:0005654~nucleoplasm,GO:0016363~nuclear matrix,GO:0016605~PML body,	GO:0003723~RNA binding,GO:0008270~zinc ion binding,GO:0046872~metal ion binding,
G3X9G7	Zfp809	Zinc finger protein 809	3.29644	0.000130701	FDR<0.01	77536.6	DNA.Chromatin.binder	Others	0.174371	2	8.543	12.48	97681	0	NA	NA	NA	NA	8.89521	NA	57392.2	5		FUNCTION: Transcription factor specifically required to repress retrotransposons in embryonic stem cells. Recognizes and binds retroviral DNA sequences from a large subset of mammalian retroviruses and retroelements and repress their expression by recruiting a repressive complex containing TRIM28/KAP1 (PubMed:19270682). {ECO:0000269|PubMed:19270682}.	innate immune response [GO:0045087]; negative regulation of single stranded viral RNA replication via double stranded DNA intermediate [GO:0045869]; regulation of transcription by RNA polymerase II [GO:0006357]	nucleus [GO:0005634]	DNA-binding transcription factor activity, RNA polymerase II-specific [GO:0000981]; metal ion binding [GO:0046872]; RNA polymerase II cis-regulatory region sequence-specific DNA binding [GO:0000978]; sequence-specific DNA binding [GO:0043565]	SUBCELLULAR LOCATION: Nucleus {ECO:0000305}.	46942		REGION 118..139; /note=Disordered; /evidence=ECO:0000256|SAM:MobiDB-lite	Alternative splicing;Metal-binding;Nucleus;Reference proteome;Repeat;Repressor;Transcription;Transcription regulation;Zinc;Zinc-finger	235047	GO:0006351~transcription, DNA-templated,GO:0006355~regulation of transcription, DNA-templated,GO:0045087~innate immune response,GO:0045869~negative regulation of single stranded viral RNA replication via double stranded DNA intermediate,	GO:0005622~intracellular,GO:0005634~nucleus,	GO:0003676~nucleic acid binding,GO:0005515~protein binding,GO:0043565~sequence-specific DNA binding,GO:0046872~metal ion binding,
G5E870	Trip12	E3 ubiquitin-protein ligase TRIP12 (EC 2.3.2.26) (HECT-type E3 ubiquitin transferase TRIP12) (Thyroid receptor-interacting protein 12) (TR-interacting protein 12) (TRIP-12)	3.74328	6.71573e-08	FDR<0.01	4.55476e+06	Present in Nucleus	Others	0.977564	3	5.9092	6.7642	3657850	0	23.5449	8.72144	14.1927	20.5495	30.7711	14.0438	5.45166e+06	0		FUNCTION: E3 ubiquitin-protein ligase involved in ubiquitin fusion degradation (UFD) pathway and regulation of DNA repair. Part of the ubiquitin fusion degradation (UFD) pathway, a process that mediates ubiquitination of protein at their N-terminus, regardless of the presence of lysine residues in target proteins. Acts as a key regulator of DNA damage response by acting as a suppressor of RNF168,…	cellular response to DNA damage stimulus [GO:0006974]; DNA repair [GO:0006281]; negative regulation of double-strand break repair [GO:2000780]; negative regulation of histone H2A K63-linked ubiquitination [GO:1901315]; protein polyubiquitination [GO:0000209]; regulation of double-strand break repair [GO:2000779]; regulation of embryonic development [GO:0045995]; ubiquitin-dependent protein catabo…	nuclear speck [GO:0016607]; nucleoplasm [GO:0005654]	thyroid hormone receptor binding [GO:0046966]; ubiquitin protein ligase activity [GO:0061630]; zinc ion binding [GO:0008270]	SUBCELLULAR LOCATION: Nucleus, nucleoplasm {ECO:0000250|UniProtKB:Q14669}.	224128	COMPBIAS 1..43; /note=Polar residues; /evidence=ECO:0000256|SAM:MobiDB-lite; COMPBIAS 50..73; /note=Basic and acidic residues; /evidence=ECO:0000256|SAM:MobiDB-lite; COMPBIAS 74..91; /note=Polar residues; /evidence=ECO:0000256|SAM:MobiDB-lite; COMPBIAS 103..120; /note=Basic and acidic residues; /evidence=ECO:0000256|SAM:MobiDB-lite; COMPBIAS 121..142; /note=Polar residues; /evidence=ECO:0000256|S…	REGION 1..404; /note=Disordered; /evidence=ECO:0000256|SAM:MobiDB-lite; REGION 970..1077; /note=Disordered; /evidence=ECO:0000256|SAM:MobiDB-lite; REGION 1441..1466; /note=Disordered; /evidence=ECO:0000256|SAM:MobiDB-lite; REGION 1529..1603; /note=K-box; /evidence=ECO:0000250; REGION 1601..1620; /note=Disordered; /evidence=ECO:0000256|SAM:MobiDB-lite	Acetylation;DNA damage;DNA repair;Nucleus;Phosphoprotein;Reference proteome;Transferase;Ubl conjugation pathway	14897	GO:0006281~DNA repair,GO:0006974~cellular response to DNA damage stimulus,GO:0009790~embryo development,GO:0042787~protein ubiquitination involved in ubiquitin-dependent protein catabolic process,GO:1901315~negative regulation of histone H2A K63-linked ubiquitination,GO:2000780~negative regulation of double-strand break repair,	GO:0005634~nucleus,GO:0005654~nucleoplasm,GO:0005737~cytoplasm,	GO:0004842~ubiquitin-protein transferase activity,GO:0008270~zinc ion binding,GO:0016740~transferase activity,GO:0016874~ligase activity,GO:0046966~thyroid hormone receptor binding,
G5E8B9	Zbtb11	Zinc finger and BTB domain-containing protein 11	2.2888	0.00047041	FDR<0.01	32477.2	DNA.Chromatin.binder	Others	2	4	NA	7.9918	11071.5	1	NA	NA	2.55624	4.70655	5.92979	NA	53882.9	3		FUNCTION: May be involved in transcriptional regulation. {ECO:0000250|UniProtKB:O95625}.	regulation of transcription, DNA-templated [GO:0006355]	nucleolus [GO:0005730]; nucleoplasm [GO:0005654]; nucleus [GO:0005634]	DNA-binding transcription factor activity, RNA polymerase II-specific [GO:0000981]; metal ion binding [GO:0046872]; RNA polymerase II cis-regulatory region sequence-specific DNA binding [GO:0000978]	SUBCELLULAR LOCATION: Nucleus, nucleolus {ECO:0000250|UniProtKB:O95625}.	118566	COMPBIAS 155..170; /note=Polar residues; /evidence=ECO:0000256|SAM:MobiDB-lite; COMPBIAS 438..453; /note=Polar residues; /evidence=ECO:0000256|SAM:MobiDB-lite; COMPBIAS 482..505; /note=Basic and acidic residues; /evidence=ECO:0000256|SAM:MobiDB-lite; COMPBIAS 620..638; /note=Polar residues; /evidence=ECO:0000256|SAM:MobiDB-lite	REGION 143..173; /note=Disordered; /evidence=ECO:0000256|SAM:MobiDB-lite; REGION 373..514; /note=Disordered; /evidence=ECO:0000256|SAM:MobiDB-lite; REGION 543..563; /note=Disordered; /evidence=ECO:0000256|SAM:MobiDB-lite; REGION 617..641; /note=Disordered; /evidence=ECO:0000256|SAM:MobiDB-lite	DNA-binding;Metal-binding;Nucleus;Reference proteome;Repeat;Transcription;Transcription regulation;Zinc;Zinc-finger	271377		GO:0005634~nucleus,GO:0005654~nucleoplasm,	GO:0003676~nucleic acid binding,GO:0046872~metal ion binding,
O08528	Hk2	Hexokinase-2 (EC 2.7.1.1) (Hexokinase type II) (HK II)	1.85706	1.71199e-05	FDR<0.01	283814	Unexpected	Others	0.0176037	1	4.221	2.9914	326690	0	2.5457	NA	2.4246	3.69905	7.1286	3.98454	240938	1		FUNCTION: Catalyzes the phosphorylation of hexose, such as D-glucose and D-fructose, to hexose 6-phosphate (D-glucose 6-phosphate and D-fructose 6-phosphate, respectively) (By similarity). Mediates the initial step of glycolysis by catalyzing phosphorylation of D-glucose to D-glucose 6-phosphate (By similarity). Plays a key role in maintaining the integrity of the outer mitochondrial membrane by …	apoptotic mitochondrial changes [GO:0008637]; carbohydrate phosphorylation [GO:0046835]; cellular glucose homeostasis [GO:0001678]; cellular response to leukemia inhibitory factor [GO:1990830]; establishment of protein localization to mitochondrion [GO:0072655]; fructose 6-phosphate metabolic process [GO:0006002]; glucose 6-phosphate metabolic process [GO:0051156]; glucose metabolic process [GO:0…	centrosome [GO:0005813]; cytosol [GO:0005829]; intracellular membrane-bounded organelle [GO:0043231]; mitochondrial outer membrane [GO:0005741]; mitochondrion [GO:0005739]; plasma membrane [GO:0005886]; sarcoplasmic reticulum [GO:0016529]	ATP binding [GO:0005524]; fructokinase activity [GO:0008865]; glucokinase activity [GO:0004340]; glucose binding [GO:0005536]; hexokinase activity [GO:0004396]; mannokinase activity [GO:0019158]	SUBCELLULAR LOCATION: Mitochondrion outer membrane {ECO:0000250|UniProtKB:P52789}; Peripheral membrane protein {ECO:0000250|UniProtKB:P52789}. Cytoplasm, cytosol {ECO:0000250|UniProtKB:P52789}. Note=The mitochondrial-binding peptide (MBP) region promotes association with the mitochondrial outer membrane. The interaction with the mitochondrial outer membrane via the mitochondrial-binding peptide (…	102535		REGION 1..16; /note=Mitochondrial-binding peptide (MBP); /evidence=ECO:0000250|UniProtKB:P52789; REGION 73..207; /note=Hexokinase small subdomain 1; /evidence=ECO:0000255|PROSITE-ProRule:PRU01084; REGION 84..88; /note=Glucose-6-phosphate 1 binding; /evidence=ECO:0000250|UniProtKB:P52789; REGION 155..156; /note=Substrate 1 binding; /evidence=ECO:0000250|UniProtKB:P52789; REGION 172..173; /note=Sub…	ATP-binding;Acetylation;Allosteric enzyme;Cytoplasm;Glycolysis;Kinase;Membrane;Mitochondrion;Mitochondrion outer membrane;Nucleotide-binding;Reference proteome;Repeat;Transferase	15277	GO:0001678~cellular glucose homeostasis,GO:0002931~response to ischemia,GO:0005975~carbohydrate metabolic process,GO:0006006~glucose metabolic process,GO:0006096~glycolytic process,GO:0007595~lactation,GO:0008152~metabolic process,GO:0008637~apoptotic mitochondrial changes,GO:0016310~phosphorylation,GO:0035795~negative regulation of mitochondrial membrane permeability,GO:0046324~regulation of glu…	GO:0005623~cell,GO:0005739~mitochondrion,GO:0005741~mitochondrial outer membrane,GO:0005829~cytosol,GO:0016020~membrane,	GO:0000166~nucleotide binding,GO:0003824~catalytic activity,GO:0004340~glucokinase activity,GO:0004396~hexokinase activity,GO:0005524~ATP binding,GO:0005536~glucose binding,GO:0008865~fructokinase activity,GO:0016301~kinase activity,GO:0016740~transferase activity,GO:0016773~phosphotransferase activity, alcohol group as acceptor,GO:0019158~mannokinase activity,
O08579	Emd	Emerin	2.41961	0.00190438	FDR<0.01	936287	Present in Nucleus	Others	0.102327	2	1.5272	10.041	1531830	0	NA	NA	NA	8.39842	6.36254	NA	340744	4		FUNCTION: Stabilizes and promotes the formation of a nuclear actin cortical network. Stimulates actin polymerization in vitro by binding and stabilizing the pointed end of growing filaments. Inhibits beta-catenin activity by preventing its accumulation in the nucleus. Acts by influencing the nuclear accumulation of beta-catenin through a CRM1-dependent export pathway. Links centrosomes to the nuc…	cellular response to growth factor stimulus [GO:0071363]; negative regulation of canonical Wnt signaling pathway [GO:0090090]; negative regulation of fibroblast proliferation [GO:0048147]; nuclear membrane organization [GO:0071763]; positive regulation of protein export from nucleus [GO:0046827]; regulation of canonical Wnt signaling pathway [GO:0060828]; skeletal muscle cell differentiation [GO:…	cortical endoplasmic reticulum [GO:0032541]; cytoplasm [GO:0005737]; endoplasmic reticulum [GO:0005783]; integral component of membrane [GO:0016021]; microtubule [GO:0005874]; nuclear envelope [GO:0005635]; nuclear inner membrane [GO:0005637]; nuclear lamina [GO:0005652]; nuclear membrane [GO:0031965]; nuclear outer membrane [GO:0005640]; nucleoplasm [GO:0005654]; nucleus [GO:0005634]; spindle [G…	actin binding [GO:0003779]; beta-tubulin binding [GO:0048487]	SUBCELLULAR LOCATION: Nucleus inner membrane {ECO:0000250|UniProtKB:P50402}; Single-pass membrane protein; Nucleoplasmic side {ECO:0000250|UniProtKB:P50402}. Nucleus outer membrane. Note=Colocalized with BANF1 at the central region of the assembling nuclear rim, near spindle-attachment sites. The accumulation of different intermediates of prelamin-A/C (non-farnesylated or carboxymethylated farnes…	29436		REGION 46..223; /note=Interaction with F-actin; /evidence=ECO:0000250; REGION 168..187; /note=Interaction with CTNNB1; /evidence=ECO:0000250	Acetylation;Actin-binding;Membrane;Microtubule;Nucleus;Phosphoprotein;Reference proteome;Transmembrane;Transmembrane helix	13726	GO:0035414~negative regulation of catenin import into nucleus,GO:0035914~skeletal muscle cell differentiation,GO:0046827~positive regulation of protein export from nucleus,GO:0048147~negative regulation of fibroblast proliferation,GO:0060828~regulation of canonical Wnt signaling pathway,GO:0071363~cellular response to growth factor stimulus,GO:0098609~cell-cell adhesion,	GO:0005634~nucleus,GO:0005635~nuclear envelope,GO:0005637~nuclear inner membrane,GO:0005640~nuclear outer membrane,GO:0005652~nuclear lamina,GO:0005783~endoplasmic reticulum,GO:0005819~spindle,GO:0005874~microtubule,GO:0005913~cell-cell adherens junction,GO:0016020~membrane,GO:0016021~integral component of membrane,GO:0031965~nuclear membrane,	GO:0003779~actin binding,GO:0005515~protein binding,GO:0048487~beta-tubulin binding,GO:0098641~cadherin binding involved in cell-cell adhesion,
O08582	Gtpbp1	GTP-binding protein 1 (G-protein 1) (GP-1) (GP1)	2.67106	2.46995e-05	FDR<0.01	915288	Unexpected	RBP	0.611413	3	6.9811	10.518	1045150	0	NA	NA	2.51959	13.5121	5.80316	4.60087	785425	2		FUNCTION: Promotes degradation of target mRNA species. Plays a role in the regulation of circadian mRNA stability. Binds GTP and has GTPase activity (By similarity). {ECO:0000250}.	GTP metabolic process [GO:0046039]; positive regulation of mRNA catabolic process [GO:0061014]; translational elongation [GO:0006414]	cytoplasmic exosome (RNase complex) [GO:0000177]; cytosol [GO:0005829]	GTPase activity [GO:0003924]; GTP binding [GO:0005525]; translation elongation factor activity [GO:0003746]	SUBCELLULAR LOCATION: Cytoplasm {ECO:0000269|PubMed:10938096}.	72301	COMPBIAS 573..595; /note=Polar residues; /evidence=ECO:0000256|SAM:MobiDB-lite; COMPBIAS 622..641; /note=Polar residues; /evidence=ECO:0000256|SAM:MobiDB-lite	REGION 1..32; /note=Disordered; /evidence=ECO:0000256|SAM:MobiDB-lite; REGION 167..174; /note=G1; /evidence=ECO:0000255|PROSITE-ProRule:PRU01059; REGION 206..210; /note=G2; /evidence=ECO:0000255|PROSITE-ProRule:PRU01059; REGION 252..255; /note=G3; /evidence=ECO:0000255|PROSITE-ProRule:PRU01059; REGION 308..311; /note=G4; /evidence=ECO:0000255|PROSITE-ProRule:PRU01059; REGION 366..368; /note=G5; /…	3D-structure;Cytoplasm;GTP-binding;Nucleotide-binding;Phosphoprotein;Reference proteome	14904	GO:0006414~translational elongation,GO:0061014~positive regulation of mRNA catabolic process,	GO:0000177~cytoplasmic exosome (RNase complex),GO:0005622~intracellular,GO:0005737~cytoplasm,GO:0005829~cytosol,GO:0016020~membrane,	GO:0000166~nucleotide binding,GO:0003746~translation elongation factor activity,GO:0003924~GTPase activity,GO:0005525~GTP binding,GO:0044822~poly(A) RNA binding,
O08583	Alyref	THO complex subunit 4 (Tho4) (Ally of AML-1 and LEF-1) (Aly/REF export factor) (REF1-I) (RNA and export factor-binding protein 1) (Transcriptional coactivator Aly/REF)	3.12894	5.43947e-07	FDR<0.01	3.26696e+07	DNA.Chromatin.binder	RBP	1.74668	4	9.5165	11.431	49076500	0	3.21048	26.7501	5.37548	6.89608	8.41114	11.7734	1.62626e+07	0		FUNCTION: Export adapter involved in nuclear export of spliced and unspliced mRNA. Binds mRNA which is thought to be transferred to the NXF1-NXT1 heterodimer for export (TAP/NFX1 pathway) (PubMed:9119228, PubMed:10786854, PubMed:11158589). Component of the TREX complex which is thought to couple mRNA transcription, processing and nuclear export, and specifically associates with spliced mRNA and n…	mRNA processing [GO:0006397]; mRNA transport [GO:0051028]; RNA export from nucleus [GO:0006405]; RNA splicing [GO:0008380]	cytoplasm [GO:0005737]; nuclear speck [GO:0016607]; nucleus [GO:0005634]; spliceosomal complex [GO:0005681]	C5-methylcytidine-containing RNA binding [GO:0062153]; RNA binding [GO:0003723]; single-stranded DNA binding [GO:0003697]	SUBCELLULAR LOCATION: Nucleus {ECO:0000269|PubMed:9119228}. Nucleus speckle {ECO:0000250|UniProtKB:Q86V81}. Cytoplasm {ECO:0000269|PubMed:9119228}. Note=Colocalizes with the core EJC, ALYREF/THOC4, NXF1 and DDX39B in the nucleus and nuclear speckles. Localizes to regions surrounding nuclear speckles known as perispeckles in which TREX complex assembly seems to occur. Travels to the cytoplasm as p…	26940	COMPBIAS 1..17; /note=Basic and acidic residues; /evidence=ECO:0000256|SAM:MobiDB-lite; COMPBIAS 185..200; /note=Polar residues; /evidence=ECO:0000256|SAM:MobiDB-lite	REGION 1..83; /note=Disordered; /evidence=ECO:0000256|SAM:MobiDB-lite; REGION 16..37; /note=Sufficient for RNA-binding, interaction with NXF1-NXT1 heterodimer; /evidence=ECO:0000250; REGION 185..255; /note=Disordered; /evidence=ECO:0000256|SAM:MobiDB-lite	3D-structure;Acetylation;Alternative splicing;Chaperone;Citrullination;Cytoplasm;Methylation;Nucleus;Phosphoprotein;RNA-binding;Reference proteome;Spliceosome;Transport;mRNA processing;mRNA splicing;mRNA transport	21681	GO:0006397~mRNA processing,GO:0006810~transport,GO:0008380~RNA splicing,GO:0051028~mRNA transport,	GO:0005634~nucleus,GO:0005681~spliceosomal complex,GO:0005737~cytoplasm,GO:0016607~nuclear speck,	GO:0000166~nucleotide binding,GO:0003676~nucleic acid binding,GO:0003697~single-stranded DNA binding,GO:0003723~RNA binding,
O08663	Metap2	Methionine aminopeptidase 2 (MAP 2) (MetAP 2) (EC 3.4.11.18) (Initiation factor 2-associated 67 kDa glycoprotein) (p67) (p67eIF2) (Peptidase M)	2.43337	0.00127881	FDR<0.01	383985	Unexpected	RBP	0.212207	2	7.4391	6.6242	745080	0	NA	NA	NA	3.19816	NA	NA	22890	5		FUNCTION: Cotranslationally removes the N-terminal methionine from nascent proteins. The N-terminal methionine is often cleaved when the second residue in the primary sequence is small and uncharged (Met-Ala-, Cys, Gly, Pro, Ser, Thr, or Val). {ECO:0000255|HAMAP-Rule:MF_03175}.; FUNCTION: Protects eukaryotic initiation factor EIF2S1 from translation-inhibiting phosphorylation by inhibitory kinase…	N-terminal protein amino acid modification [GO:0031365]; peptidyl-methionine modification [GO:0018206]; protein initiator methionine removal [GO:0070084]; protein processing [GO:0016485]	cytoplasm [GO:0005737]; cytosol [GO:0005829]; plasma membrane [GO:0005886]	aminopeptidase activity [GO:0004177]; metal ion binding [GO:0046872]; metalloaminopeptidase activity [GO:0070006]; metalloexopeptidase activity [GO:0008235]	SUBCELLULAR LOCATION: Cytoplasm. Note=About 30% of expressed METAP2 associates with polysomes. {ECO:0000255|HAMAP-Rule:MF_03175}.	52922	COMPBIAS 16..35; /note=Basic and acidic residues; /evidence=ECO:0000256|SAM:MobiDB-lite; COMPBIAS 59..77; /note=Basic and acidic residues; /evidence=ECO:0000256|SAM:MobiDB-lite	REGION 1..123; /note=Disordered; /evidence=ECO:0000256|SAM:MobiDB-lite	Acetylation;Aminopeptidase;Cytoplasm;Direct protein sequencing;Glycoprotein;Hydrolase;Metal-binding;Phosphoprotein;Protease;Reference proteome	56307	GO:0006508~proteolysis,GO:0016485~protein processing,GO:0018206~peptidyl-methionine modification,GO:0031365~N-terminal protein amino acid modification,GO:0070084~protein initiator methionine removal,	GO:0005737~cytoplasm,GO:0005886~plasma membrane,	GO:0004177~aminopeptidase activity,GO:0005515~protein binding,GO:0008233~peptidase activity,GO:0008235~metalloexopeptidase activity,GO:0016787~hydrolase activity,GO:0044822~poly(A) RNA binding,GO:0046872~metal ion binding,GO:0070006~metalloaminopeptidase activity,
O08709	Prdx6	Peroxiredoxin-6 (EC 1.11.1.27) (1-Cys peroxiredoxin) (1-Cys PRX) (Acidic calcium-independent phospholipase A2) (aiPLA2) (EC 3.1.1.4) (Antioxidant protein 2) (Glutathione-dependent peroxiredoxin) (Lysophosphatidylcholine acyltransferase 5) (LPC acyltransferase 5) (LPCAT-5) (Lyso-PC acyltransferase 5) (EC 2.3.1.23) (Non-selenium glutathione peroxidase) (NSGPx)	2.61065	3.46469e-05	FDR<0.01	1.97635e+06	Present in Nucleus	Others	0.0174834	1	39.197	7.7682	2268295	0	2.3677	3.23018	7.39262	6.3861	3.24412	5.43006	1.6844e+06	0		FUNCTION: Thiol-specific peroxidase that catalyzes the reduction of hydrogen peroxide and organic hydroperoxides to water and alcohols, respectively (By similarity). Can reduce H(2)O(2) and short chain organic, fatty acid, and phospholipid hydroperoxides (By similarity). Has phospholipase activity (PubMed:26830860). Can either reduce the oxidized sn-2 fatty acyl group of phospholipids (peroxidase…	bleb assembly [GO:0032060]; cell redox homeostasis [GO:0045454]; cellular oxidant detoxification [GO:0098869]; glycerophospholipid catabolic process [GO:0046475]; hydrogen peroxide catabolic process [GO:0042744]; positive regulation of mRNA splicing, via spliceosome [GO:0048026]; response to oxidative stress [GO:0006979]; response to reactive oxygen species [GO:0000302]	cytoplasm [GO:0005737]; cytosol [GO:0005829]; lysosome [GO:0005764]; mitochondrion [GO:0005739]; nucleus [GO:0005634]; perinuclear region of cytoplasm [GO:0048471]	1-acylglycerophosphocholine O-acyltransferase activity [GO:0047184]; calcium-independent phospholipase A2 activity [GO:0047499]; glutathione peroxidase activity [GO:0004602]; identical protein binding [GO:0042802]; peroxidase activity [GO:0004601]; peroxiredoxin activity [GO:0051920]; phospholipase A2 activity [GO:0004623]; phospholipase A2 activity (consuming 1,2-dipalmitoylphosphatidylcholine) …	SUBCELLULAR LOCATION: Cytoplasm {ECO:0000250|UniProtKB:O35244}. Lysosome {ECO:0000250|UniProtKB:O35244}. Note=Also found in lung secretory organelles (lamellar bodies). {ECO:0000250|UniProtKB:O35244}.	24871		REGION 31..40; /note=Required and sufficient for targeting to lysosomes and lamellar bodies; /evidence=ECO:0000250|UniProtKB:O35244	Acetylation;Antioxidant;Cytoplasm;Direct protein sequencing;Hydrolase;Lipid degradation;Lipid metabolism;Lysosome;Multifunctional enzyme;Oxidoreductase;Peroxidase;Phosphoprotein;Redox-active center;Reference proteome;Transferase	11758	GO:0000302~response to reactive oxygen species,GO:0006629~lipid metabolic process,GO:0008152~metabolic process,GO:0016042~lipid catabolic process,GO:0032060~bleb assembly,GO:0042744~hydrogen peroxide catabolic process,GO:0045454~cell redox homeostasis,GO:0055114~oxidation-reduction process,GO:0098609~cell-cell adhesion,	GO:0005615~extracellular space,GO:0005623~cell,GO:0005737~cytoplasm,GO:0005739~mitochondrion,GO:0005764~lysosome,GO:0005829~cytosol,GO:0005913~cell-cell adherens junction,GO:0016020~membrane,GO:0016023~cytoplasmic, membrane-bounded vesicle,GO:0031410~cytoplasmic vesicle,GO:0070062~extracellular exosome,	GO:0003824~catalytic activity,GO:0004601~peroxidase activity,GO:0004602~glutathione peroxidase activity,GO:0016209~antioxidant activity,GO:0016491~oxidoreductase activity,GO:0016787~hydrolase activity,GO:0031625~ubiquitin protein ligase binding,GO:0051920~peroxiredoxin activity,GO:0098641~cadherin binding involved in cell-cell adhesion,
O08715	Akap1	A-kinase anchor protein 1, mitochondrial (Dual specificity A-kinase-anchoring protein 1) (D-AKAP-1) (Protein kinase A-anchoring protein 1) (PRKA1) (Spermatid A-kinase anchor protein) (S-AKAP)	2.35913	0.000320986	FDR<0.01	488708	Unexpected	RBP	0.346629	3	3.0469	5.2168	756310	0	NA	NA	4.87448	8.94294	NA	NA	221105	4		FUNCTION: Differentially targeted protein that binds to type I and II regulatory subunits of protein kinase A (PubMed:9065479, PubMed:9182549). Anchors them to the cytoplasmic face of the mitochondrial outer membrane or allows them to reside in the endoplasmic reticulum (PubMed:9065479, PubMed:9182549). Involved in mitochondrial-mediated antiviral innate immunity (By similarity). Promotes translo…	antiviral innate immune response [GO:0140374]; apoptotic process [GO:0006915]; negative regulation of cardiac muscle hypertrophy [GO:0010614]; negative regulation of protein dephosphorylation [GO:0035308]; negative regulation of protein import into nucleus [GO:0042308]	endoplasmic reticulum [GO:0005783]; integral component of membrane [GO:0016021]; lipid droplet [GO:0005811]; mitochondrial crista [GO:0030061]; mitochondrial outer membrane [GO:0005741]; mitochondrion [GO:0005739]; neuromuscular junction [GO:0031594]; postsynaptic membrane [GO:0045211]	beta-tubulin binding [GO:0048487]; microtubule binding [GO:0008017]; molecular adaptor activity [GO:0060090]; protein kinase A regulatory subunit binding [GO:0034237]; protein kinase binding [GO:0019901]; protein phosphatase 2B binding [GO:0030346]; protein phosphatase binding [GO:0019903]; RNA binding [GO:0003723]	SUBCELLULAR LOCATION: Mitochondrion outer membrane {ECO:0000269|PubMed:24101730, ECO:0000269|PubMed:9182549}. Mitochondrion {ECO:0000269|PubMed:32072193}.; SUBCELLULAR LOCATION: [Isoform 2]: Endoplasmic reticulum {ECO:0000269|PubMed:10352013}. Note=Does not contain the classic KDEL endoplasmic reticulum-targeting sequence. This explains how it is able to switch its localization, either being in t…	92195	COMPBIAS 289..303; /note=Basic and acidic residues; /evidence=ECO:0000256|SAM:MobiDB-lite; COMPBIAS 353..378; /note=Polar residues; /evidence=ECO:0000256|SAM:MobiDB-lite; COMPBIAS 523..554; /note=Polar residues; /evidence=ECO:0000256|SAM:MobiDB-lite	REGION 65..121; /note=Disordered; /evidence=ECO:0000256|SAM:MobiDB-lite; REGION 165..198; /note=Disordered; /evidence=ECO:0000256|SAM:MobiDB-lite; REGION 260..303; /note=Disordered; /evidence=ECO:0000256|SAM:MobiDB-lite; REGION 306..319; /note=PKA-RII subunit binding domain; REGION 336..437; /note=Disordered; /evidence=ECO:0000256|SAM:MobiDB-lite; REGION 466..497; /note=Disordered; /evidence=ECO:…	Alternative splicing;Endoplasmic reticulum;Membrane;Mitochondrion;Mitochondrion outer membrane;Phosphoprotein;RNA-binding;Reference proteome;Transit peptide;Transmembrane	11640	GO:0010614~negative regulation of cardiac muscle hypertrophy,GO:0010738~regulation of protein kinase A signaling,GO:0035308~negative regulation of protein dephosphorylation,GO:0051534~negative regulation of NFAT protein import into nucleus,	GO:0005739~mitochondrion,GO:0005741~mitochondrial outer membrane,GO:0005743~mitochondrial inner membrane,GO:0005759~mitochondrial matrix,GO:0005783~endoplasmic reticulum,GO:0005811~lipid particle,GO:0016020~membrane,GO:0016021~integral component of membrane,GO:0030061~mitochondrial crista,GO:0031594~neuromuscular junction,GO:0045211~postsynaptic membrane,	GO:0003676~nucleic acid binding,GO:0003723~RNA binding,GO:0008017~microtubule binding,GO:0019901~protein kinase binding,GO:0019903~protein phosphatase binding,GO:0019904~protein domain specific binding,GO:0030346~protein phosphatase 2B binding,GO:0032947~protein complex scaffold,GO:0034237~protein kinase A regulatory subunit binding,GO:0044822~poly(A) RNA binding,GO:0048487~beta-tubulin binding,
O08807	Prdx4	Peroxiredoxin-4 (EC 1.11.1.24) (Antioxidant enzyme AOE372) (Peroxiredoxin IV) (Prx-IV) (Thioredoxin peroxidase AO372) (Thioredoxin-dependent peroxide reductase A0372) (Thioredoxin-dependent peroxiredoxin 4)	3.54715	3.76203e-05	FDR<0.01	3.75581e+06	Present in Nucleus	Others	0.129897	2	3.449	3.5382	5711450	0	24.8053	NA	24.8682	24.6015	NA	13.7773	1.80017e+06	2		FUNCTION: Thiol-specific peroxidase that catalyzes the reduction of hydrogen peroxide and organic hydroperoxides to water and alcohols, respectively. Plays a role in cell protection against oxidative stress by detoxifying peroxides and as sensor of hydrogen peroxide-mediated signaling events (PubMed:11229364). Regulates the activation of NF-kappa-B in the cytosol by a modulation of I-kappa-B-alph…	cell redox homeostasis [GO:0045454]; extracellular matrix organization [GO:0030198]; male gonad development [GO:0008584]; negative regulation of male germ cell proliferation [GO:2000255]; peptidyl-proline hydroxylation to 4-hydroxy-L-proline [GO:0018401]; protein maturation by protein folding [GO:0022417]; reactive oxygen species metabolic process [GO:0072593]; response to oxidative stress [GO:00…	cytoplasm [GO:0005737]; cytosol [GO:0005829]; endoplasmic reticulum [GO:0005783]; extracellular space [GO:0005615]; mitochondrion [GO:0005739]; smooth endoplasmic reticulum [GO:0005790]	peroxidase activity [GO:0004601]; peroxiredoxin activity [GO:0051920]	SUBCELLULAR LOCATION: Cytoplasm {ECO:0000250|UniProtKB:Q13162}. Endoplasmic reticulum {ECO:0000250|UniProtKB:Q13162}. Note=Not secreted. {ECO:0000269|PubMed:11229364}.	31053			3D-structure;Antioxidant;Cytoplasm;Direct protein sequencing;Disulfide bond;Endoplasmic reticulum;Oxidoreductase;Peroxidase;Redox-active center;Reference proteome;Signal	53381	GO:0007283~spermatogenesis,GO:0008584~male gonad development,GO:0019471~4-hydroxyproline metabolic process,GO:0022417~protein maturation by protein folding,GO:0030198~extracellular matrix organization,GO:0045454~cell redox homeostasis,GO:0055114~oxidation-reduction process,GO:0072593~reactive oxygen species metabolic process,GO:2000255~negative regulation of male germ cell proliferation,	GO:0005576~extracellular region,GO:0005615~extracellular space,GO:0005623~cell,GO:0005634~nucleus,GO:0005737~cytoplasm,GO:0005739~mitochondrion,GO:0005783~endoplasmic reticulum,GO:0005790~smooth endoplasmic reticulum,GO:0005829~cytosol,GO:0070062~extracellular exosome,	GO:0004601~peroxidase activity,GO:0016209~antioxidant activity,GO:0016491~oxidoreductase activity,GO:0042803~protein homodimerization activity,GO:0051920~peroxiredoxin activity,
O08810	Eftud2	116 kDa U5 small nuclear ribonucleoprotein component (Elongation factor Tu GTP-binding domain-containing protein 2) (U5 snRNP-specific protein, 116 kDa) (U5-116 kDa)	3.33617	1.52707e-07	FDR<0.01	9708850	Present in Nucleus	RBP	0.590912	3	16.333	22.701	12155650	0	8.97666	3.21079	9.54107	11.9579	8.64753	10.2643	7262050	0		FUNCTION: Required for pre-mRNA splicing as component of the spliceosome, including pre-catalytic, catalytic and post-catalytic spliceosomal complexes (By similarity). Component of the U5 snRNP and the U4/U6-U5 tri-snRNP complex, a building block of the spliceosome (By similarity). {ECO:0000250|UniProtKB:Q15029}.	mRNA splicing, via spliceosome [GO:0000398]	Cajal body [GO:0015030]; catalytic step 2 spliceosome [GO:0071013]; cytosol [GO:0005829]; intracellular membrane-bounded organelle [GO:0043231]; nuclear speck [GO:0016607]; nucleoplasm [GO:0005654]; nucleus [GO:0005634]; ribonucleoprotein complex [GO:1990904]; U2-type catalytic step 2 spliceosome [GO:0071007]; U2-type precatalytic spliceosome [GO:0071005]; U4/U6 x U5 tri-snRNP complex [GO:0046540]	GTPase activity [GO:0003924]; GTP binding [GO:0005525]; U5 snRNA binding [GO:0030623]	SUBCELLULAR LOCATION: Nucleus {ECO:0000250|UniProtKB:Q15029}.	109361	COMPBIAS 14..48; /note=Acidic residues; /evidence=ECO:0000256|SAM:MobiDB-lite	REGION 1..52; /note=Disordered; /evidence=ECO:0000256|SAM:MobiDB-lite	Acetylation;GTP-binding;Isopeptide bond;Nucleotide-binding;Nucleus;Phosphoprotein;Reference proteome;Spliceosome;Ubl conjugation;mRNA processing;mRNA splicing	20624	GO:0006397~mRNA processing,GO:0008380~RNA splicing,GO:0035690~cellular response to drug,GO:0042220~response to cocaine,	GO:0005634~nucleus,GO:0005654~nucleoplasm,GO:0005681~spliceosomal complex,GO:0005737~cytoplasm,GO:0015030~Cajal body,GO:0016020~membrane,GO:0016607~nuclear speck,GO:0031012~extracellular matrix,GO:0071013~catalytic step 2 spliceosome,	GO:0000166~nucleotide binding,GO:0003746~translation elongation factor activity,GO:0003924~GTPase activity,GO:0005515~protein binding,GO:0005525~GTP binding,GO:0044822~poly(A) RNA binding,
O09106	Hdac1	Histone deacetylase 1 (HD1) (EC 3.5.1.98)	1.62193	3.9979e-05	FDR<0.01	6.07118e+06	DNA.Chromatin.binder	Others	0.637862	3	1.9696	2.2929	6631850	0	3.53632	1.48821	4.148	3.23719	4.75828	5.30363	5510515	0		FUNCTION: Responsible for the deacetylation of lysine residues on the N-terminal part of the core histones (H2A, H2B, H3 and H4). Histone deacetylation gives a tag for epigenetic repression and plays an important role in transcriptional regulation, cell cycle progression and developmental events. Histone deacetylases act via the formation of large multiprotein complexes. Deacetylates SP proteins,…	cellular response to oxidative stress [GO:0034599]; chromatin organization [GO:0006325]; circadian regulation of gene expression [GO:0032922]; circadian rhythm [GO:0007623]; DNA methylation-dependent heterochromatin assembly [GO:0006346]; embryonic digit morphogenesis [GO:0042733]; endoderm development [GO:0007492]; epidermal cell differentiation [GO:0009913]; eyelid development in camera-type ey…	chromatin [GO:0000785]; cytoplasm [GO:0005737]; cytosol [GO:0005829]; heterochromatin [GO:0000792]; histone deacetylase complex [GO:0000118]; neuronal cell body [GO:0043025]; neuron projection [GO:0043005]; nucleoplasm [GO:0005654]; nucleus [GO:0005634]; NuRD complex [GO:0016581]; perinuclear region of cytoplasm [GO:0048471]; protein-containing complex [GO:0032991]; Sin3 complex [GO:0016580]; tra…	activating transcription factor binding [GO:0033613]; chromatin binding [GO:0003682]; core promoter sequence-specific DNA binding [GO:0001046]; deacetylase activity [GO:0019213]; DNA binding [GO:0003677]; DNA-binding transcription factor binding [GO:0140297]; E-box binding [GO:0070888]; enzyme binding [GO:0019899]; histone deacetylase activity [GO:0004407]; histone deacetylase binding [GO:0042826…	SUBCELLULAR LOCATION: Nucleus {ECO:0000269|PubMed:21454521}.	55075	COMPBIAS 400..482; /note=Basic and acidic residues; /evidence=ECO:0000256|SAM:MobiDB-lite	REGION 9..321; /note=Histone deacetylase; REGION 390..482; /note=Disordered; /evidence=ECO:0000256|SAM:MobiDB-lite	Acetylation;Biological rhythms;Chromatin regulator;Hydrolase;Isopeptide bond;Methylation;Nucleus;Phosphoprotein;Reference proteome;Repressor;S-nitrosylation;Transcription;Transcription regulation;Ubl conjugation	433759	GO:0000122~negative regulation of transcription from RNA polymerase II promoter,GO:0000183~chromatin silencing at rDNA,GO:0001975~response to amphetamine,GO:0006325~chromatin organization,GO:0006346~methylation-dependent chromatin silencing,GO:0006351~transcription, DNA-templated,GO:0006355~regulation of transcription, DNA-templated,GO:0006476~protein deacetylation,GO:0007492~endoderm development…	GO:0000118~histone deacetylase complex,GO:0000785~chromatin,GO:0000790~nuclear chromatin,GO:0000792~heterochromatin,GO:0005634~nucleus,GO:0005654~nucleoplasm,GO:0005667~transcription factor complex,GO:0005737~cytoplasm,GO:0005829~cytosol,GO:0016580~Sin3 complex,GO:0016581~NuRD complex,GO:0017053~transcriptional repressor complex,GO:0043005~neuron projection,GO:0043025~neuronal cell body,GO:004323…	GO:0000976~transcription regulatory region sequence-specific DNA binding,GO:0000978~RNA polymerase II core promoter proximal region sequence-specific DNA binding,GO:0000980~RNA polymerase II distal enhancer sequence-specific DNA binding,GO:0001047~core promoter binding,GO:0001085~RNA polymerase II transcription factor binding,GO:0001103~RNA polymerase II repressing transcription factor binding,GO…
O09130	Nfatc2ip	NFATC2-interacting protein (45 kDa NF-AT-interacting protein) (45 kDa NFAT-interacting protein) (Nuclear factor of activated T-cells, cytoplasmic 2-interacting protein)	2.70039	3.66271e-05	FDR<0.01	3.55315e+07	Present in Nucleus	Others	2	4	16.448	18.641	47105500	0	3.61128	1.64927	4.4405	3.37712	6.47836	17.9559	2.39575e+07	0		FUNCTION: In T-helper 2 (Th2) cells, regulates the magnitude of NFAT-driven transcription of a specific subset of cytokine genes, including IL3, IL4, IL5 and IL13, but not IL2. Recruits PRMT1 to the IL4 promoter; this leads to enhancement of histone H4 'Arg-3'-methylation and facilitates subsequent histone acetylation at the IL4 locus, thus promotes robust cytokine expression. Down-regulates form…	positive regulation of transcription by RNA polymerase II [GO:0045944]	cytoplasm [GO:0005737]; nucleus [GO:0005634]		SUBCELLULAR LOCATION: Nucleus. Cytoplasm. Note=TRAF1 is associated with a fraction of NFATC2IP in the cytoplasm and prevents its translocation to the nucleus.	45121	COMPBIAS 12..27; /note=Basic residues; /evidence=ECO:0000256|SAM:MobiDB-lite; COMPBIAS 146..160; /note=Polar residues; /evidence=ECO:0000256|SAM:MobiDB-lite; COMPBIAS 163..187; /note=Basic and acidic residues; /evidence=ECO:0000256|SAM:MobiDB-lite	REGION 1..38; /note=Disordered; /evidence=ECO:0000256|SAM:MobiDB-lite; REGION 58..115; /note=Disordered; /evidence=ECO:0000256|SAM:MobiDB-lite; REGION 136..206; /note=Disordered; /evidence=ECO:0000256|SAM:MobiDB-lite	3D-structure;Coiled coil;Cytoplasm;Isopeptide bond;Methylation;Nucleus;Phosphoprotein;Reference proteome;Ubl conjugation	18020	GO:0001816~cytokine production,GO:0016925~protein sumoylation,GO:0045944~positive regulation of transcription from RNA polymerase II promoter,	GO:0005634~nucleus,GO:0005737~cytoplasm,	GO:0005515~protein binding,GO:0031386~protein tag,
O09167	Rpl21	60S ribosomal protein L21	4.23405	2.33738e-10	FDR<0.01	1.36413e+07	Present in Nucleus	RBP	0.208276	2	14.392	13.014	15552000	0	21.3872	15.3986	22.8165	27.3172	21.5796	18.9548	11730605	0		FUNCTION: Component of the large ribosomal subunit. {ECO:0000250|UniProtKB:P46778}.	translation [GO:0006412]	cytosol [GO:0005829]; cytosolic large ribosomal subunit [GO:0022625]; endoplasmic reticulum [GO:0005783]; ribosome [GO:0005840]	structural constituent of ribosome [GO:0003735]	SUBCELLULAR LOCATION: Cytoplasm, cytosol {ECO:0000250|UniProtKB:P46778}. Cytoplasm {ECO:0000250|UniProtKB:P46778}. Endoplasmic reticulum {ECO:0000250|UniProtKB:P49666}. Note=Detected on cytosolic polysomes (By similarity). Detected in ribosomes that are associated with the rough endoplasmic reticulum (By similarity). {ECO:0000250|UniProtKB:P46778, ECO:0000250|UniProtKB:P49666}.	18562		REGION 111..145; /note=Disordered; /evidence=ECO:0000256|SAM:MobiDB-lite	3D-structure;Cytoplasm;Endoplasmic reticulum;Reference proteome;Ribonucleoprotein;Ribosomal protein		GO:0006412~translation,	GO:0005622~intracellular,GO:0005730~nucleolus,GO:0005737~cytoplasm,GO:0005840~ribosome,GO:0016020~membrane,GO:0022625~cytosolic large ribosomal subunit,GO:0030529~intracellular ribonucleoprotein complex,	GO:0003735~structural constituent of ribosome,GO:0005515~protein binding,GO:0044822~poly(A) RNA binding,
O35130	Emg1	Ribosomal RNA small subunit methyltransferase NEP1 (EC 2.1.1.-) (18S rRNA (pseudouridine(1248)-N1)-methyltransferase) (18S rRNA Psi1248 methyltransferase) (Nucleolar protein EMG1 homolog) (Protein C2f) (Ribosome biogenesis protein NEP1)	2.97262	1.93825e-07	FDR<0.01	2.29377e+06	DNA.Chromatin.binder	RBP	0.167134	2	9.3387	9.3377	1536600	0	4.67421	NA	5.15198	10.5708	11.2193	7.373	3.05093e+06	1		FUNCTION: S-adenosyl-L-methionine-dependent pseudouridine N(1)-methyltransferase that methylates pseudouridine at position 1248 (Psi1248) in 18S rRNA. Involved the biosynthesis of the hypermodified N1-methyl-N3-(3-amino-3-carboxypropyl) pseudouridine (m1acp3-Psi) conserved in eukaryotic 18S rRNA. Is not able to methylate uridine at this position. Has also an essential role in 40S ribosomal subuni…	blastocyst development [GO:0001824]; nucleologenesis [GO:0017126]; rRNA base methylation [GO:0070475]	chromosome [GO:0005694]; nucleolus [GO:0005730]; nucleoplasm [GO:0005654]; small-subunit processome [GO:0032040]	identical protein binding [GO:0042802]; rRNA (pseudouridine) methyltransferase activity [GO:0070037]; rRNA binding [GO:0019843]	SUBCELLULAR LOCATION: Nucleus, nucleolus {ECO:0000250|UniProtKB:Q92979}.	26974		REGION 1..33; /note=Disordered; /evidence=ECO:0000256|SAM:MobiDB-lite; REGION 219..224; /note=S-adenosyl-L-methionine binding; /evidence=ECO:0000250|UniProtKB:Q06287	Methyltransferase;Nucleus;Phosphoprotein;RNA-binding;Reference proteome;Ribosome biogenesis;S-adenosyl-L-methionine;Transferase;rRNA processing;rRNA-binding	14791	GO:0000462~maturation of SSU-rRNA from tricistronic rRNA transcript (SSU-rRNA, 5.8S rRNA, LSU-rRNA),GO:0001824~blastocyst development,GO:0006364~rRNA processing,GO:0017126~nucleologenesis,GO:0032259~methylation,GO:0042254~ribosome biogenesis,GO:0070475~rRNA base methylation,	GO:0005634~nucleus,GO:0005730~nucleolus,GO:0032040~small-subunit processome,	GO:0003723~RNA binding,GO:0008168~methyltransferase activity,GO:0016740~transferase activity,GO:0019843~rRNA binding,GO:0044822~poly(A) RNA binding,GO:0070037~rRNA (pseudouridine) methyltransferase activity,
O35134	Polr1a	DNA-directed RNA polymerase I subunit RPA1 (RNA polymerase I subunit A1) (EC 2.7.7.6) (DNA-directed RNA polymerase I largest subunit) (DNA-directed RNA polymerase I subunit A) (RNA polymerase I 194 kDa subunit) (RPA194)	2.16322	1.06246e-06	FDR<0.01	1693265	DNA.Chromatin.binder	Others	1.14757	4	4.0177	4.2897	2304900	0	7.45156	5.14218	3.38306	3.39225	7.68167	2.78296	1081630	0		FUNCTION: DNA-dependent RNA polymerase catalyzes the transcription of DNA into RNA using the four ribonucleoside triphosphates as substrates. Largest and catalytic core component of RNA polymerase I which synthesizes ribosomal RNA precursors. Forms the polymerase active center together with the second largest subunit. A single stranded DNA template strand of the promoter is positioned within the …	negative regulation of protein localization to nucleolus [GO:1904750]; rRNA transcription [GO:0009303]	chromosome [GO:0005694]; nucleoplasm [GO:0005654]; nucleus [GO:0005634]; RNA polymerase I complex [GO:0005736]	chromatin binding [GO:0003682]; DNA binding [GO:0003677]; RNA polymerase I activity [GO:0001054]; zinc ion binding [GO:0008270]	SUBCELLULAR LOCATION: Nucleus, nucleolus {ECO:0000250|UniProtKB:P10964}. Chromosome {ECO:0000269|PubMed:30272023, ECO:0000269|PubMed:30746471}.	194110	COMPBIAS 1379..1399; /note=Basic and acidic residues; /evidence=ECO:0000256|SAM:MobiDB-lite; COMPBIAS 1400..1416; /note=Acidic residues; /evidence=ECO:0000256|SAM:MobiDB-lite; COMPBIAS 1417..1431; /note=Basic and acidic residues; /evidence=ECO:0000256|SAM:MobiDB-lite; COMPBIAS 1432..1451; /note=Acidic residues; /evidence=ECO:0000256|SAM:MobiDB-lite; COMPBIAS 1452..1493; /note=Basic and acidic res…	REGION 968..980; /note=Bridging helix; /evidence=ECO:0000250; REGION 1372..1493; /note=Disordered; /evidence=ECO:0000256|SAM:MobiDB-lite	Chromosome;DNA-directed RNA polymerase;Magnesium;Metal-binding;Nucleotidyltransferase;Nucleus;Phosphoprotein;Reference proteome;Transcription;Transferase;Zinc	20019	GO:0000183~chromatin silencing at rDNA,GO:0006351~transcription, DNA-templated,GO:0006361~transcription initiation from RNA polymerase I promoter,GO:0009303~rRNA transcription,	GO:0005634~nucleus,GO:0005654~nucleoplasm,GO:0005730~nucleolus,GO:0005736~DNA-directed RNA polymerase I complex,GO:0005737~cytoplasm,	GO:0001054~RNA polymerase I activity,GO:0003677~DNA binding,GO:0003682~chromatin binding,GO:0003899~DNA-directed RNA polymerase activity,GO:0005515~protein binding,GO:0008270~zinc ion binding,GO:0016740~transferase activity,GO:0016779~nucleotidyltransferase activity,GO:0046872~metal ion binding,
O35144	Terf2	Telomeric repeat-binding factor 2 (TTAGGG repeat-binding factor 2) (Telomeric DNA-binding protein)	3.0672	4.29181e-05	FDR<0.01	314570	DNA.Chromatin.binder	Others	0.847195	3	NA	9.5578	323460	1	NA	NA	5.34674	3.57054	15.5499	14.5777	305680	2	DNA_BIND 511..536; /note=H-T-H motif; /evidence=ECO:0000255|PROSITE-ProRule:PRU00625	FUNCTION: Binds the telomeric double-stranded 5'-TTAGGG-3' repeat and plays a central role in telomere maintenance and protection against end-to-end fusion of chromosomes. In addition to its telomeric DNA-binding role, required to recruit a number of factors and enzymes required for telomere protection, including the shelterin complex, TERF2IP/RAP1 and DCLRE1B/Apollo. Component of the shelterin c…	anterograde axonal transport [GO:0008089]; anterograde axonal transport of messenger ribonucleoprotein complex [GO:0099087]; cell cycle [GO:0007049]; in utero embryonic development [GO:0001701]; negative regulation of beta-galactosidase activity [GO:1903770]; negative regulation of cellular senescence [GO:2000773]; negative regulation of exonuclease activity [GO:1905778]; negative regulation of g…	axon cytoplasm [GO:1904115]; chromosome, telomeric region [GO:0000781]; male germ cell nucleus [GO:0001673]; Mre11 complex [GO:0030870]; nuclear body [GO:0016604]; nuclear telomere cap complex [GO:0000783]; nucleoplasm [GO:0005654]; nucleus [GO:0005634]; shelterin complex [GO:0070187]	double-stranded telomeric DNA binding [GO:0003691]; enzyme binding [GO:0019899]; G-rich strand telomeric DNA binding [GO:0098505]; protein-containing complex binding [GO:0044877]; protein C-terminus binding [GO:0008022]; protein homodimerization activity [GO:0042803]; telomerase activity [GO:0003720]; telomeric DNA binding [GO:0042162]	SUBCELLULAR LOCATION: Nucleus {ECO:0000255|PROSITE-ProRule:PRU00625, ECO:0000269|PubMed:20339076}. Chromosome, telomere {ECO:0000269|PubMed:20339076}. Note=Colocalizes with telomeric DNA in interphase cells and is located at chromosome ends during metaphase.	60263	COMPBIAS 24..39; /note=Basic and acidic residues; /evidence=ECO:0000256|SAM:MobiDB-lite; COMPBIAS 46..62; /note=Polar residues; /evidence=ECO:0000256|SAM:MobiDB-lite; COMPBIAS 296..313; /note=Basic and acidic residues; /evidence=ECO:0000256|SAM:MobiDB-lite; COMPBIAS 372..387; /note=Basic and acidic residues; /evidence=ECO:0000256|SAM:MobiDB-lite; COMPBIAS 395..431; /note=Polar residues; /evidence…	REGION 1..88; /note=Disordered; /evidence=ECO:0000256|SAM:MobiDB-lite; REGION 87..290; /note=TRFH dimerization; REGION 291..325; /note=Disordered; /evidence=ECO:0000256|SAM:MobiDB-lite; REGION 361..464; /note=Disordered; /evidence=ECO:0000256|SAM:MobiDB-lite	Alternative splicing;Cell cycle;Chromosome;DNA-binding;Isopeptide bond;Methylation;Nucleus;Phosphoprotein;Reference proteome;Telomere;Ubl conjugation	21750	GO:0000723~telomere maintenance,GO:0001701~in utero embryonic development,GO:0007004~telomere maintenance via telomerase,GO:0007049~cell cycle,GO:0010628~positive regulation of gene expression,GO:0010629~negative regulation of gene expression,GO:0016233~telomere capping,GO:0031627~telomeric loop formation,GO:0031848~protection from non-homologous end joining at telomere,GO:0032204~regulation of t…	GO:0000781~chromosome, telomeric region,GO:0000783~nuclear telomere cap complex,GO:0000784~nuclear chromosome, telomeric region,GO:0001673~male germ cell nucleus,GO:0005634~nucleus,GO:0005654~nucleoplasm,GO:0005694~chromosome,GO:0005737~cytoplasm,GO:0005794~Golgi apparatus,GO:0030870~Mre11 complex,GO:0070187~telosome,	GO:0003677~DNA binding,GO:0003691~double-stranded telomeric DNA binding,GO:0003720~telomerase activity,GO:0005515~protein binding,GO:0008022~protein C-terminus binding,GO:0042162~telomeric DNA binding,GO:0042803~protein homodimerization activity,GO:0044877~macromolecular complex binding,GO:0098505~G-rich strand telomeric DNA binding,
O35207	Cdk2ap1	Cyclin-dependent kinase 2-associated protein 1 (CDK2-associated protein 1) (Deleted in oral cancer 1) (DOC-1) (Putative oral cancer suppressor)	3.30486	0.00244529	FDR<0.01	1.63121e+06	Present in Nucleus	Others	2	4	NA	6.0503	1577640	1	NA	NA	16.1415	NA	NA	NA	1.68478e+06	5		FUNCTION: specific inhibitor of the cell-cycle kinase CDK2. {ECO:0000269|PubMed:10938106}.	cell cycle [GO:0007049]; face morphogenesis [GO:0060325]; in utero embryonic development [GO:0001701]; positive regulation of protein phosphorylation [GO:0001934]	cytosol [GO:0005829]; nucleoplasm [GO:0005654]; nucleus [GO:0005634]; perinuclear region of cytoplasm [GO:0048471]	DNA polymerase binding [GO:0070182]		12354	COMPBIAS 19..57; /note=Polar residues; /evidence=ECO:0000256|SAM:MobiDB-lite	REGION 18..57; /note=Disordered; /evidence=ECO:0000256|SAM:MobiDB-lite; REGION 19..24; /note=Interaction with CDK2AP2; /evidence=ECO:0000250|UniProtKB:O14519	Cell cycle;Disulfide bond;Phosphoprotein;Reference proteome;Tumor suppressor	13445	GO:0001701~in utero embryonic development,GO:0001934~positive regulation of protein phosphorylation,GO:0007049~cell cycle,GO:0060325~face morphogenesis,	GO:0005634~nucleus,GO:0048471~perinuclear region of cytoplasm,	GO:0070182~DNA polymerase binding,
O35218	Cpsf2	Cleavage and polyadenylation specificity factor subunit 2 (Cleavage and polyadenylation specificity factor 100 kDa subunit) (CPSF 100 kDa subunit)	2.08378	1.3113e-05	FDR<0.01	2.89824e+06	Present in Nucleus	RBP	1.57328	4	5.841	7.8619	4970000	0	2.46445	NA	3.24401	3.0978	3.36746	6.42385	826480	1		FUNCTION: Component of the cleavage and polyadenylation specificity factor (CPSF) complex that play a key role in pre-mRNA 3'-end formation, recognizing the AAUAAA signal sequence and interacting with poly(A) polymerase and other factors to bring about cleavage and poly(A) addition. Involved in the histone 3' end pre-mRNA processing (By similarity). {ECO:0000250}.	mRNA 3'-end processing by stem-loop binding and cleavage [GO:0006398]; mRNA polyadenylation [GO:0006378]; pre-mRNA cleavage required for polyadenylation [GO:0098789]	mRNA cleavage and polyadenylation specificity factor complex [GO:0005847]	RNA binding [GO:0003723]	SUBCELLULAR LOCATION: Nucleus {ECO:0000305}.	88383	COMPBIAS 429..446; /note=Basic and acidic residues; /evidence=ECO:0000256|SAM:MobiDB-lite	REGION 407..449; /note=Disordered; /evidence=ECO:0000256|SAM:MobiDB-lite	Nucleus;Phosphoprotein;RNA-binding;Reference proteome;mRNA processing	51786	GO:0006378~mRNA polyadenylation,GO:0006379~mRNA cleavage,GO:0006397~mRNA processing,GO:0006398~mRNA 3'-end processing by stem-loop binding and cleavage,	GO:0005634~nucleus,GO:0005847~mRNA cleavage and polyadenylation specificity factor complex,GO:0016020~membrane,	GO:0003723~RNA binding,
O35280	Chek1	Serine/threonine-protein kinase Chk1 (EC 2.7.11.1) (CHK1 checkpoint homolog) (Checkpoint kinase-1)	2.01534	0.000431978	FDR<0.01	903072	DNA.Chromatin.binder	Others	0.382029	3	3.378	3.9557	1521200	0	NA	NA	NA	6.09793	NA	3.27826	284945	4		FUNCTION: Serine/threonine-protein kinase which is required for checkpoint-mediated cell cycle arrest and activation of DNA repair in response to the presence of DNA damage or unreplicated DNA (PubMed:10859163, PubMed:10859164, PubMed:15261141). May also negatively regulate cell cycle progression during unperturbed cell cycles (PubMed:10859163, PubMed:10859164, PubMed:15261141). This regulation i…	apoptotic process [GO:0006915]; apoptotic process involved in development [GO:1902742]; cellular response to DNA damage stimulus [GO:0006974]; chromatin-mediated maintenance of transcription [GO:0048096]; DNA damage checkpoint [GO:0000077]; DNA damage induced protein phosphorylation [GO:0006975]; DNA repair [GO:0006281]; G2/M transition of mitotic cell cycle [GO:0000086]; inner cell mass cell pro…	centrosome [GO:0005813]; chromatin [GO:0000785]; condensed nuclear chromosome [GO:0000794]; cytoplasm [GO:0005737]; intracellular membrane-bounded organelle [GO:0043231]; nucleoplasm [GO:0005654]; nucleus [GO:0005634]; protein-containing complex [GO:0032991]; replication fork [GO:0005657]	ATP binding [GO:0005524]; histone kinase activity (H3-T11 specific) [GO:0035402]; protein domain specific binding [GO:0019904]; protein kinase activity [GO:0004672]; protein serine/threonine kinase activity [GO:0004674]; protein serine kinase activity [GO:0106310]; protein threonine kinase activity [GO:0106311]	SUBCELLULAR LOCATION: Nucleus {ECO:0000269|PubMed:15710331, ECO:0000269|PubMed:9382850}. Chromosome {ECO:0000269|PubMed:18243098, ECO:0000269|PubMed:9382850}. Cytoplasm {ECO:0000250|UniProtKB:O14757}. Cytoplasm, cytoskeleton, microtubule organizing center, centrosome {ECO:0000250|UniProtKB:O14757}. Note=Nuclear export is mediated at least in part by XPO1/CRM1. Also localizes to the centrosome spe…	54381	COMPBIAS 280..330; /note=Polar residues; /evidence=ECO:0000256|SAM:MobiDB-lite	REGION 1..265; /note=Interaction with CLSPN; /evidence=ECO:0000250; REGION 267..331; /note=Disordered; /evidence=ECO:0000256|SAM:MobiDB-lite; REGION 391..476; /note=Autoinhibitory region; /evidence=ECO:0000250	ATP-binding;Alternative splicing;Cell cycle;Chromosome;Cytoplasm;Cytoskeleton;DNA damage;DNA repair;Isopeptide bond;Kinase;Nucleotide-binding;Nucleus;Phosphoprotein;Reference proteome;Serine/threonine-protein kinase;Transferase;Ubl conjugation	12649	GO:0000077~DNA damage checkpoint,GO:0000086~G2/M transition of mitotic cell cycle,GO:0001833~inner cell mass cell proliferation,GO:0006281~DNA repair,GO:0006468~protein phosphorylation,GO:0006974~cellular response to DNA damage stimulus,GO:0006975~DNA damage induced protein phosphorylation,GO:0006997~nucleus organization,GO:0007049~cell cycle,GO:0007093~mitotic cell cycle checkpoint,GO:0010468~re…	GO:0000781~chromosome, telomeric region,GO:0000785~chromatin,GO:0000794~condensed nuclear chromosome,GO:0005615~extracellular space,GO:0005634~nucleus,GO:0005654~nucleoplasm,GO:0005657~replication fork,GO:0005737~cytoplasm,GO:0005813~centrosome,GO:0005856~cytoskeleton,GO:0043231~intracellular membrane-bounded organelle,	GO:0000166~nucleotide binding,GO:0004672~protein kinase activity,GO:0004674~protein serine/threonine kinase activity,GO:0005515~protein binding,GO:0005524~ATP binding,GO:0016301~kinase activity,GO:0016740~transferase activity,GO:0035402~histone kinase activity (H3-T11 specific),
O35286	Dhx15	Pre-mRNA-splicing factor ATP-dependent RNA helicase DHX15 (EC 3.6.4.13) (DEAH box protein 15)	3.26284	3.81328e-08	FDR<0.01	1.84275e+07	Present in Nucleus	RBP	1.22145	4	6.9359	7.9177	23367500	0	9.28936	4.80031	12.7387	10.618	21.254	10.2363	1.34876e+07	0		FUNCTION: Pre-mRNA processing factor involved in disassembly of spliceosomes after the release of mature mRNA. In cooperation with TFIP11 seem to be involved in the transition of the U2, U5 and U6 snRNP-containing IL complex to the snRNP-free IS complex leading to efficient debranching and turnover of excised introns (By similarity). {ECO:0000250}.	mRNA processing [GO:0006397]; response to alkaloid [GO:0043279]; response to toxic substance [GO:0009636]; RNA splicing [GO:0008380]	nuclear speck [GO:0016607]; nucleolus [GO:0005730]; spliceosomal complex [GO:0005681]; U12-type spliceosomal complex [GO:0005689]; U2-type post-mRNA release spliceosomal complex [GO:0071008]	ATP binding [GO:0005524]; double-stranded RNA binding [GO:0003725]; hydrolase activity [GO:0016787]; RNA binding [GO:0003723]; RNA helicase activity [GO:0003724]	SUBCELLULAR LOCATION: Nucleus {ECO:0000269|PubMed:9342318}. Nucleus, nucleolus {ECO:0000269|PubMed:9342318}.	91007	COMPBIAS 1..63; /note=Basic and acidic residues; /evidence=ECO:0000256|SAM:MobiDB-lite; COMPBIAS 81..111; /note=Polar residues; /evidence=ECO:0000256|SAM:MobiDB-lite	REGION 1..111; /note=Disordered; /evidence=ECO:0000256|SAM:MobiDB-lite	ATP-binding;Acetylation;Helicase;Hydrolase;Isopeptide bond;Nucleotide-binding;Nucleus;Phosphoprotein;Reference proteome;Ubl conjugation;mRNA processing;mRNA splicing	13204	GO:0000398~mRNA splicing, via spliceosome,GO:0006397~mRNA processing,GO:0008380~RNA splicing,GO:0009636~response to toxic substance,GO:0043279~response to alkaloid,	GO:0005634~nucleus,GO:0005681~spliceosomal complex,GO:0005689~U12-type spliceosomal complex,GO:0005730~nucleolus,GO:0005737~cytoplasm,GO:0071008~U2-type post-mRNA release spliceosomal complex,	GO:0000166~nucleotide binding,GO:0003676~nucleic acid binding,GO:0003725~double-stranded RNA binding,GO:0004004~ATP-dependent RNA helicase activity,GO:0004386~helicase activity,GO:0005524~ATP binding,GO:0008026~ATP-dependent helicase activity,GO:0016787~hydrolase activity,GO:0044822~poly(A) RNA binding,
O35344	Kpna3	Importin subunit alpha-4 (Importin alpha Q2) (Qip2) (Karyopherin subunit alpha-3)	1.80706	0.00436657	FDR<0.01	141749	Present in Nucleus	Others	0.0258674	1	NA	2.4204	149400	1	2.76129	NA	1.41653	13.6904	NA	4.04809	134099	2		FUNCTION: Functions in nuclear protein import as an adapter protein for nuclear receptor KPNB1. Binds specifically and directly to substrates containing either a simple or bipartite NLS motif. Docking of the importin/substrate complex to the nuclear pore complex (NPC) is mediated by KPNB1 through binding to nucleoporin FxFG repeats and the complex is subsequently translocated through the pore by …	NLS-bearing protein import into nucleus [GO:0006607]	cytoplasm [GO:0005737]; nucleoplasm [GO:0005654]; nucleus [GO:0005634]	nuclear import signal receptor activity [GO:0061608]; nuclear localization sequence binding [GO:0008139]; protein C-terminus binding [GO:0008022]	SUBCELLULAR LOCATION: Cytoplasm {ECO:0000250}. Nucleus {ECO:0000250}.	57773	COMPBIAS 9..29; /note=Basic and acidic residues; /evidence=ECO:0000256|SAM:MobiDB-lite	REGION 1..29; /note=Disordered; /evidence=ECO:0000256|SAM:MobiDB-lite; REGION 137..229; /note=NLS binding site (major); /evidence=ECO:0000250; REGION 306..394; /note=NLS binding site (minor); /evidence=ECO:0000250	Acetylation;Cytoplasm;Nucleus;Phosphoprotein;Protein transport;Reference proteome;Repeat;Transport	16648	GO:0006606~protein import into nucleus,GO:0006607~NLS-bearing protein import into nucleus,GO:0006810~transport,GO:0015031~protein transport,	GO:0005634~nucleus,GO:0005643~nuclear pore,GO:0005654~nucleoplasm,GO:0005737~cytoplasm,GO:0005829~cytosol,	GO:0008022~protein C-terminus binding,GO:0008139~nuclear localization sequence binding,GO:0008565~protein transporter activity,
O35381	Anp32a	Acidic leucine-rich nuclear phosphoprotein 32 family member A (Acidic nuclear phosphoprotein pp32) (Leucine-rich acidic nuclear protein) (LANP) (Potent heat-stable protein phosphatase 2A inhibitor I1PP2A)	1.27615	0.0061143	FDR<0.01	2.87159e+08	Present in Nucleus	Others	2	4	9.123	9.1098	479580000	0	2.02065	1.1579	1.64804	1.52406	1.59099	1.52346	9.47387e+07	0		FUNCTION: Multifunctional protein that is involved in the regulation of many processes including tumor suppression, apoptosis, cell cycle progression or transcription. Promotes apoptosis by favouring the activation of caspase-9/CASP9 and allowing apoptosome formation. In addition, plays a role in the modulation of histone acetylation and transcription as part of the INHAT (inhibitor of histone ac…	nucleocytoplasmic transport [GO:0006913]; regulation of apoptotic process [GO:0042981]	cytoplasm [GO:0005737]; endoplasmic reticulum [GO:0005783]; nuclear matrix [GO:0016363]; nucleus [GO:0005634]; perinuclear region of cytoplasm [GO:0048471]	histone binding [GO:0042393]	SUBCELLULAR LOCATION: Nucleus {ECO:0000269|PubMed:12807913}. Cytoplasm {ECO:0000269|PubMed:12807913}. Endoplasmic reticulum {ECO:0000250}. Note=Shuttles between nucleus and cytoplasm. Translocates to the cytoplasm during the process of neuritogenesis.	28538	COMPBIAS 160..228; /note=Acidic residues; /evidence=ECO:0000256|SAM:MobiDB-lite	REGION 150..247; /note=Disordered; /evidence=ECO:0000256|SAM:MobiDB-lite; REGION 150..172; /note=Necessary for tumor-suppressive function; /evidence=ECO:0000250; REGION 165..247; /note=Interaction with E4F1; /evidence=ECO:0000269|PubMed:17557114	3D-structure;Cytoplasm;Endoplasmic reticulum;Leucine-rich repeat;Nucleus;Phosphoprotein;Reference proteome;Repeat;Repressor;Transcription;Transcription regulation	11737	GO:0006351~transcription, DNA-templated,GO:0006355~regulation of transcription, DNA-templated,GO:0006913~nucleocytoplasmic transport,GO:0042981~regulation of apoptotic process,	GO:0005634~nucleus,GO:0005737~cytoplasm,GO:0005783~endoplasmic reticulum,GO:0005829~cytosol,GO:0016363~nuclear matrix,GO:0048471~perinuclear region of cytoplasm,	GO:0005178~integrin binding,GO:0005515~protein binding,GO:0008022~protein C-terminus binding,GO:0042393~histone binding,GO:0050839~cell adhesion molecule binding,
O35492	Clk3	Dual specificity protein kinase CLK3 (EC 2.7.12.1) (CDC-like kinase 3)	1.907	0.000252698	FDR<0.01	1.50574e+06	Present in Nucleus	RBP	2	4	1.4695	1.7118	1447950	0	4.18533	NA	4.47848	3.2438	9.34842	7.29767	1.56354e+06	1		FUNCTION: Dual specificity kinase acting on both serine/threonine and tyrosine-containing substrates. Phosphorylates serine- and arginine-rich (SR) proteins of the spliceosomal complex. May be a constituent of a network of regulatory mechanisms that enable SR proteins to control RNA splicing and can cause redistribution of SR proteins from speckles to a diffuse nucleoplasmic distribution. Phospho…	peptidyl-tyrosine phosphorylation [GO:0018108]; protein autophosphorylation [GO:0046777]; protein phosphorylation [GO:0006468]; regulation of RNA splicing [GO:0043484]	acrosomal vesicle [GO:0001669]; intermediate filament cytoskeleton [GO:0045111]; nucleoplasm [GO:0005654]; nucleus [GO:0005634]	ATP binding [GO:0005524]; identical protein binding [GO:0042802]; kinase activity [GO:0016301]; protein kinase activity [GO:0004672]; protein serine/threonine/tyrosine kinase activity [GO:0004712]; protein serine/threonine kinase activity [GO:0004674]; protein serine kinase activity [GO:0106310]; protein threonine kinase activity [GO:0106311]; protein tyrosine kinase activity [GO:0004713]; transm…	SUBCELLULAR LOCATION: Nucleus. Cytoplasm. Cytoplasmic vesicle, secretory vesicle, acrosome.	73798	COMPBIAS 175..226; /note=Basic and acidic residues; /evidence=ECO:0000256|SAM:MobiDB-lite; COMPBIAS 237..266; /note=Basic residues; /evidence=ECO:0000256|SAM:MobiDB-lite	REGION 1..136; /note=Disordered; /evidence=ECO:0000256|SAM:MobiDB-lite; REGION 175..286; /note=Disordered; /evidence=ECO:0000256|SAM:MobiDB-lite	ATP-binding;Cytoplasm;Cytoplasmic vesicle;Kinase;Nucleotide-binding;Nucleus;Phosphoprotein;Reference proteome;Serine/threonine-protein kinase;Transferase;Tyrosine-protein kinase	102414	GO:0006468~protein phosphorylation,GO:0016310~phosphorylation,GO:0018108~peptidyl-tyrosine phosphorylation,GO:0043484~regulation of RNA splicing,GO:0046777~protein autophosphorylation,	GO:0001669~acrosomal vesicle,GO:0005634~nucleus,GO:0005654~nucleoplasm,GO:0005737~cytoplasm,GO:0016020~membrane,GO:0031410~cytoplasmic vesicle,GO:0045111~intermediate filament cytoskeleton,	GO:0000166~nucleotide binding,GO:0004672~protein kinase activity,GO:0004674~protein serine/threonine kinase activity,GO:0004712~protein serine/threonine/tyrosine kinase activity,GO:0004713~protein tyrosine kinase activity,GO:0005524~ATP binding,GO:0016301~kinase activity,GO:0016740~transferase activity,GO:0044822~poly(A) RNA binding,
O35654	Pold2	DNA polymerase delta subunit 2 (DNA polymerase delta subunit p50)	2.17842	0.000683735	FDR<0.01	1.84386e+06	DNA.Chromatin.binder	Others	2	4	9.9183	9.3327	3089000	0	NA	NA	3.27022	2.53107	8.81601	1.27358	598712	2		FUNCTION: Accessory component of both the DNA polymerase delta complex and the DNA polymerase zeta complex. As a component of the trimeric and tetrameric DNA polymerase delta complexes (Pol-delta3 and Pol-delta4, respectively), plays a role in high fidelity genome replication, including in lagging strand synthesis, and repair. Pol-delta3 and Pol-delta4 are characterized by the absence or the pres…	DNA biosynthetic process [GO:0071897]; DNA-dependent DNA replication [GO:0006261]; DNA repair [GO:0006281]; DNA replication [GO:0006260]; DNA strand elongation involved in DNA replication [GO:0006271]	delta DNA polymerase complex [GO:0043625]; DNA polymerase complex [GO:0042575]; nucleoplasm [GO:0005654]; zeta DNA polymerase complex [GO:0016035]	DNA binding [GO:0003677]	SUBCELLULAR LOCATION: Nucleus {ECO:0000250|UniProtKB:P49005}. Note=Recruited to DNA damage sites within 2 hours following UV irradiation. {ECO:0000250|UniProtKB:P49005}.	51355			Acetylation;DNA damage;DNA excision;DNA repair;DNA replication;Nucleus;Phosphoprotein;Reference proteome	18972	GO:0006260~DNA replication,GO:0006261~DNA-dependent DNA replication,	GO:0005634~nucleus,GO:0005654~nucleoplasm,GO:0043625~delta DNA polymerase complex,	GO:0003677~DNA binding,GO:0003887~DNA-directed DNA polymerase activity,GO:0016740~transferase activity,GO:0016779~nucleotidyltransferase activity,
O35685	Nudc	Nuclear migration protein nudC (Nuclear distribution protein C homolog) (Silica-induced gene 92 protein) (SIG-92)	3.77892	1.44178e-05	FDR<0.01	257965	Present in Nucleus	Others	0.00507694	1	22.599	13.355	269890	0	NA	15.1867	NA	24.937	4.26385	NA	246040	3		FUNCTION: Plays a role in neurogenesis and neuronal migration (PubMed:11734602). Necessary for correct formation of mitotic spindles and chromosome separation during mitosis (By similarity). Necessary for cytokinesis and cell proliferation (By similarity). {ECO:0000250|UniProtKB:Q9Y266, ECO:0000269|PubMed:11734602}.	cell division [GO:0051301]; mitotic metaphase plate congression [GO:0007080]; mitotic spindle organization [GO:0007052]; nuclear migration [GO:0007097]; protein folding [GO:0006457]	cytoplasm [GO:0005737]; cytosol [GO:0005829]; Golgi apparatus [GO:0005794]; microtubule [GO:0005874]; midbody [GO:0030496]; mitotic spindle [GO:0072686]; nucleus [GO:0005634]	unfolded protein binding [GO:0051082]	SUBCELLULAR LOCATION: Cytoplasm, cytoskeleton {ECO:0000250}. Nucleus {ECO:0000250}. Cytoplasm, cytoskeleton, spindle {ECO:0000250|UniProtKB:Q9Y266}. Midbody {ECO:0000250|UniProtKB:Q9Y266}. Note=A small proportion is nuclear, in a punctate pattern (By similarity). In a filamentous pattern adjacent to the nucleus of migrating cerebellar granule cells. Colocalizes with tubulin and dynein and with th…	38358	COMPBIAS 70..108; /note=Basic and acidic residues; /evidence=ECO:0000256|SAM:MobiDB-lite	REGION 65..108; /note=Disordered; /evidence=ECO:0000256|SAM:MobiDB-lite; REGION 123..171; /note=Disordered; /evidence=ECO:0000256|SAM:MobiDB-lite; REGION 174..332; /note=Interaction with EML4; /evidence=ECO:0000250|UniProtKB:Q9Y266	3D-structure;Acetylation;Cell cycle;Cell division;Coiled coil;Cytoplasm;Cytoskeleton;Microtubule;Mitosis;Nucleus;Phosphoprotein;Reference proteome	18221	GO:0006457~protein folding,GO:0007049~cell cycle,GO:0007067~mitotic nuclear division,GO:0007097~nuclear migration,GO:0007275~multicellular organism development,GO:0051301~cell division,GO:0098609~cell-cell adhesion,	GO:0005634~nucleus,GO:0005737~cytoplasm,GO:0005794~Golgi apparatus,GO:0005856~cytoskeleton,GO:0005874~microtubule,GO:0005913~cell-cell adherens junction,	GO:0005515~protein binding,GO:0051082~unfolded protein binding,GO:0098641~cadherin binding involved in cell-cell adhesion,
O35737	Hnrnph1	Heterogeneous nuclear ribonucleoprotein H (hnRNP H) [Cleaved into: Heterogeneous nuclear ribonucleoprotein H, N-terminally processed]	3.34022	8.27031e-09	FDR<0.01	10627675	Present in Nucleus	RBP	0.495089	3	10.687	16.044	13660500	0	11.533	8.17728	10.842	5.09502	12.711	9.74754	7594850	0		FUNCTION: This protein is a component of the heterogeneous nuclear ribonucleoprotein (hnRNP) complexes which provide the substrate for the processing events that pre-mRNAs undergo before becoming functional, translatable mRNAs in the cytoplasm. Mediates pre-mRNA alternative splicing regulation. Inhibits, together with CUGBP1, insulin receptor (IR) pre-mRNA exon 11 inclusion in myoblast. Binds to …	cellular response to interleukin-7 [GO:0098761]; mRNA processing [GO:0006397]; regulation of RNA splicing [GO:0043484]; RNA splicing [GO:0008380]	catalytic step 2 spliceosome [GO:0071013]; cytosol [GO:0005829]; nucleoplasm [GO:0005654]; nucleus [GO:0005634]; ribonucleoprotein complex [GO:1990904]	identical protein binding [GO:0042802]; RNA binding [GO:0003723]	SUBCELLULAR LOCATION: Nucleus, nucleoplasm {ECO:0000250}.	49199		REGION 234..433; /note=2 X 16 AA Gly-rich approximate repeats; REGION 354..392; /note=2 X 19 AA perfect repeats	Acetylation;Direct protein sequencing;Isopeptide bond;Methylation;Nucleus;Phosphoprotein;RNA-binding;Reference proteome;Repeat;Ribonucleoprotein;Spliceosome;Ubl conjugation;mRNA processing;mRNA splicing	59013	GO:0006397~mRNA processing,GO:0008380~RNA splicing,GO:0043484~regulation of RNA splicing,	GO:0005634~nucleus,GO:0005654~nucleoplasm,GO:0005681~spliceosomal complex,GO:0005737~cytoplasm,GO:0016020~membrane,GO:0019013~viral nucleocapsid,GO:0030529~intracellular ribonucleoprotein complex,GO:0071013~catalytic step 2 spliceosome,	GO:0000166~nucleotide binding,GO:0003676~nucleic acid binding,GO:0003723~RNA binding,GO:0044822~poly(A) RNA binding,
O35841	Api5	Apoptosis inhibitor 5 (API-5) (AAC-11)	2.81574	3.09834e-08	FDR<0.01	6.50831e+06	Present in Nucleus	RBP	0.694977	3	8.1836	7.9881	9485050	0	9.73425	4.3501	10.6298	5.87441	5.78269	6.04193	3.53157e+06	0		FUNCTION: Antiapoptotic factor that may have a role in protein assembly. Negatively regulates ACIN1. By binding to ACIN1, it suppresses ACIN1 cleavage from CASP3 and ACIN1-mediated DNA fragmentation. Also known to efficiently suppress E2F1-induced apoptosis (By similarity). {ECO:0000250}.	apoptotic process [GO:0006915]; negative regulation of apoptotic process [GO:0043066]; negative regulation of fibroblast apoptotic process [GO:2000270]	cytoplasm [GO:0005737]; nuclear speck [GO:0016607]; nucleus [GO:0005634]; spliceosomal complex [GO:0005681]	fibroblast growth factor binding [GO:0017134]; RNA binding [GO:0003723]	SUBCELLULAR LOCATION: Nucleus {ECO:0000250}. Cytoplasm {ECO:0000250}. Note=Mainly nuclear.	56785	COMPBIAS 483..504; /note=Polar residues; /evidence=ECO:0000256|SAM:MobiDB-lite	REGION 1..360; /note=ARM-like and Heat-like helical repeats; /evidence=ECO:0000250; REGION 370..391; /note=Leucine-zipper; REGION 451..504; /note=Disordered; /evidence=ECO:0000256|SAM:MobiDB-lite	Acetylation;Apoptosis;Cytoplasm;Nucleus;Phosphoprotein;Reference proteome;Repeat	11800	GO:0006915~apoptotic process,GO:0043066~negative regulation of apoptotic process,GO:2000270~negative regulation of fibroblast apoptotic process,	GO:0005634~nucleus,GO:0005654~nucleoplasm,GO:0005681~spliceosomal complex,GO:0005737~cytoplasm,GO:0016020~membrane,	GO:0017134~fibroblast growth factor binding,GO:0044822~poly(A) RNA binding,
O35900	Lsm2	U6 snRNA-associated Sm-like protein LSm2 (Protein G7b) (snRNP core Sm-like protein Sm-x5)	2.3058	0.00270479	FDR<0.01	1466285	Present in Nucleus	RBP	0.133704	2	8.2373	5.8345	2513100	0	NA	NA	2.51509	NA	NA	NA	419470	5		FUNCTION: Plays role in pre-mRNA splicing as component of the U4/U6-U5 tri-snRNP complex that is involved in spliceosome assembly, and as component of the precatalytic spliceosome (spliceosome B complex). The heptameric LSM2-8 complex binds specifically to the 3'-terminal U-tract of U6 snRNA. {ECO:0000250|UniProtKB:Q9Y333}.	mRNA catabolic process [GO:0006402]; mRNA splicing, via spliceosome [GO:0000398]; spliceosomal tri-snRNP complex assembly [GO:0000244]	catalytic step 2 spliceosome [GO:0071013]; cytoplasm [GO:0005737]; Lsm1-7-Pat1 complex [GO:1990726]; Lsm2-8 complex [GO:0120115]; nucleoplasm [GO:0005654]; nucleus [GO:0005634]; P-body [GO:0000932]; precatalytic spliceosome [GO:0071011]; U2-type precatalytic spliceosome [GO:0071005]; U4/U6 x U5 tri-snRNP complex [GO:0046540]; U6 snRNP [GO:0005688]	protein kinase binding [GO:0019901]; RNA binding [GO:0003723]; small GTPase binding [GO:0031267]	SUBCELLULAR LOCATION: Nucleus {ECO:0000250|UniProtKB:Q9Y333}.	10835			Nucleus;Phosphoprotein;RNA-binding;Reference proteome;Ribonucleoprotein;Spliceosome;mRNA processing;mRNA splicing	27756	GO:0000244~spliceosomal tri-snRNP complex assembly,GO:0000398~mRNA splicing, via spliceosome,GO:0006397~mRNA processing,GO:0006402~mRNA catabolic process,GO:0008380~RNA splicing,	GO:0000932~cytoplasmic mRNA processing body,GO:0005634~nucleus,GO:0005681~spliceosomal complex,GO:0005688~U6 snRNP,GO:0005737~cytoplasm,GO:0030529~intracellular ribonucleoprotein complex,GO:0046540~U4/U6 x U5 tri-snRNP complex,GO:0071011~precatalytic spliceosome,GO:0071013~catalytic step 2 spliceosome,GO:1990726~Lsm1-7-Pat1 complex,	GO:0003723~RNA binding,GO:0005515~protein binding,GO:0017160~Ral GTPase binding,GO:0019901~protein kinase binding,GO:0044822~poly(A) RNA binding,
O54692	Zw10	Centromere/kinetochore protein zw10 homolog	2.78164	0.00116337	FDR<0.01	145923	DNA.Chromatin.binder	Others	0.118679	2	6.2795	NA	186860	1	13.6134	NA	NA	NA	3.80344	NA	104986	4		FUNCTION: Essential component of the mitotic checkpoint, which prevents cells from prematurely exiting mitosis. Required for the assembly of the dynein-dynactin and MAD1-MAD2 complexes onto kinetochores. Its function related to the spindle assembly machinery is proposed to depend on its association in the mitotic RZZ complex. Involved in regulation of membrane traffic between the Golgi and the en…	cell division [GO:0051301]; endoplasmic reticulum to Golgi vesicle-mediated transport [GO:0006888]; establishment of mitotic spindle orientation [GO:0000132]; Golgi organization [GO:0007030]; mitotic metaphase plate congression [GO:0007080]; mitotic sister chromatid segregation [GO:0000070]; mitotic spindle assembly checkpoint [GO:0007094]; protein-containing complex assembly [GO:0065003]; protei…	condensed chromosome kinetochore [GO:0000777]; cytosol [GO:0005829]; Dsl1/NZR complex [GO:0070939]; endoplasmic reticulum [GO:0005783]; endoplasmic reticulum membrane [GO:0005789]; kinetochore [GO:0000776]; kinetochore microtubule [GO:0005828]; lipid droplet [GO:0005811]; nucleus [GO:0005634]; RZZ complex [GO:1990423]; spindle pole [GO:0000922]		SUBCELLULAR LOCATION: Cytoplasm {ECO:0000250|UniProtKB:O43264}. Endoplasmic reticulum membrane {ECO:0000250|UniProtKB:O43264}; Peripheral membrane protein {ECO:0000250|UniProtKB:O43264}. Chromosome, centromere, kinetochore {ECO:0000250|UniProtKB:O43264}. Cytoplasm, cytoskeleton, spindle {ECO:0000250|UniProtKB:O43264}. Lipid droplet {ECO:0000250|UniProtKB:O43264}. Note=Dynamic pattern of localizat…	88063		REGION 2..317; /note=Interaction with RINT1; /evidence=ECO:0000250|UniProtKB:O43264; REGION 2..81; /note=Interaction with ZWINT; /evidence=ECO:0000250|UniProtKB:O43264	Acetylation;Cell cycle;Cell division;Centromere;Chromosome;Coiled coil;Cytoplasm;Cytoskeleton;ER-Golgi transport;Endoplasmic reticulum;Kinetochore;Lipid droplet;Membrane;Mitosis;Phosphoprotein;Protein transport;Reference proteome;Transport	26951	GO:0000070~mitotic sister chromatid segregation,GO:0000132~establishment of mitotic spindle orientation,GO:0006461~protein complex assembly,GO:0006810~transport,GO:0006888~ER to Golgi vesicle-mediated transport,GO:0007030~Golgi organization,GO:0007049~cell cycle,GO:0007067~mitotic nuclear division,GO:0007080~mitotic metaphase plate congression,GO:0007093~mitotic cell cycle checkpoint,GO:0007094~m…	GO:0000775~chromosome, centromeric region,GO:0000776~kinetochore,GO:0000777~condensed chromosome kinetochore,GO:0000922~spindle pole,GO:0005634~nucleus,GO:0005694~chromosome,GO:0005737~cytoplasm,GO:0005783~endoplasmic reticulum,GO:0005789~endoplasmic reticulum membrane,GO:0005828~kinetochore microtubule,GO:0005856~cytoskeleton,GO:0016020~membrane,GO:0070939~Dsl1p complex,GO:1990423~RZZ complex,
O54774	Ap3d1	AP-3 complex subunit delta-1 (AP-3 complex subunit delta) (Adaptor-related protein complex 3 subunit delta-1) (Delta-adaptin) (mBLVR1)	1.89496	0.000948876	FDR<0.01	3.74311e+06	Present in Nucleus	Others	1.26332	4	14.661	13.47	3411600	0	2.11363	1.11788	2.12544	1.62981	4.62406	4.89716	4.07462e+06	0		FUNCTION: Part of the AP-3 complex, an adaptor-related complex which is not clathrin-associated. The complex is associated with the Golgi region as well as more peripheral structures. It facilitates the budding of vesicles from the Golgi membrane and may be directly involved in trafficking to lysosomes (By similarity). Involved in process of CD8+ T-cell and NK cell degranulation (By similarity). …	anterograde axonal transport [GO:0008089]; anterograde synaptic vesicle transport [GO:0048490]; antigen processing and presentation [GO:0019882]; antigen processing and presentation, exogenous lipid antigen via MHC class Ib [GO:0048007]; endosome to melanosome transport [GO:0035646]; Golgi to vacuole transport [GO:0006896]; intracellular protein transport [GO:0006886]; neurotransmitter receptor t…	AP-3 adaptor complex [GO:0030123]; axon [GO:0030424]; axon cytoplasm [GO:1904115]; endosome membrane [GO:0010008]; glutamatergic synapse [GO:0098978]; Golgi membrane [GO:0000139]; postsynapse [GO:0098794]; presynapse [GO:0098793]; presynaptic endosome [GO:0098830]; terminal bouton [GO:0043195]; trans-Golgi network [GO:0005802]		SUBCELLULAR LOCATION: Cytoplasm {ECO:0000250}. Golgi apparatus membrane {ECO:0000250}; Peripheral membrane protein {ECO:0000250}; Cytoplasmic side {ECO:0000250}.	135081	COMPBIAS 633..675; /note=Basic and acidic residues; /evidence=ECO:0000256|SAM:MobiDB-lite; COMPBIAS 678..692; /note=Polar residues; /evidence=ECO:0000256|SAM:MobiDB-lite; COMPBIAS 736..751; /note=Basic residues; /evidence=ECO:0000256|SAM:MobiDB-lite; COMPBIAS 752..769; /note=Basic and acidic residues; /evidence=ECO:0000256|SAM:MobiDB-lite; COMPBIAS 784..838; /note=Basic and acidic residues; /evid…	REGION 623..695; /note=Disordered; /evidence=ECO:0000256|SAM:MobiDB-lite; REGION 724..963; /note=Disordered; /evidence=ECO:0000256|SAM:MobiDB-lite	Acetylation;Coiled coil;Cytoplasm;Golgi apparatus;Membrane;Phosphoprotein;Protein transport;Reference proteome;Repeat;Transport	11776	GO:0006810~transport,GO:0006829~zinc II ion transport,GO:0006886~intracellular protein transport,GO:0008089~anterograde axonal transport,GO:0015031~protein transport,GO:0016192~vesicle-mediated transport,GO:0019882~antigen processing and presentation,GO:0033365~protein localization to organelle,GO:0035646~endosome to melanosome transport,GO:0048007~antigen processing and presentation, exogenous l…	GO:0000139~Golgi membrane,GO:0005654~nucleoplasm,GO:0005737~cytoplasm,GO:0005765~lysosomal membrane,GO:0005794~Golgi apparatus,GO:0005802~trans-Golgi network,GO:0010008~endosome membrane,GO:0016020~membrane,GO:0030117~membrane coat,GO:0030123~AP-3 adaptor complex,GO:0030424~axon,GO:0043195~terminal bouton,GO:1904115~axon cytoplasm,	GO:0008565~protein transporter activity,
O54825	Bysl	Bystin	4.35996	1.73802e-06	FDR<0.01	3.58747e+06	DNA.Chromatin.binder	RBP	0.391874	3	57.334	12.635	3369800	0	87.382	NA	12.1205	6.52316	12.0182	25.5938	3.80515e+06	1		FUNCTION: Required for processing of 20S pre-rRNA precursor and biogenesis of 40S ribosomal subunits. {ECO:0000269|PubMed:17055491, ECO:0000269|PubMed:17242206}.	blastocyst formation [GO:0001825]; cell population proliferation [GO:0008283]; in utero embryonic development [GO:0001701]; maturation of SSU-rRNA from tricistronic rRNA transcript (SSU-rRNA, 5.8S rRNA, LSU-rRNA) [GO:0000462]; rRNA processing [GO:0006364]; trophectodermal cell differentiation [GO:0001829]	apical part of cell [GO:0045177]; cell projection [GO:0042995]; chromosome [GO:0005694]; cytoplasm [GO:0005737]; cytoplasmic microtubule [GO:0005881]; intracellular membrane-bounded organelle [GO:0043231]; nucleolus [GO:0005730]; nucleoplasm [GO:0005654]; perinuclear region of cytoplasm [GO:0048471]; preribosome, small subunit precursor [GO:0030688]	snoRNA binding [GO:0030515]	SUBCELLULAR LOCATION: Cytoplasm {ECO:0000269|PubMed:17242206}. Nucleus, nucleolus {ECO:0000269|PubMed:17242206}. Note=Associated with 40S ribosomal subunits.	49784	COMPBIAS 31..52; /note=Basic and acidic residues; /evidence=ECO:0000256|SAM:MobiDB-lite; COMPBIAS 65..83; /note=Basic and acidic residues; /evidence=ECO:0000256|SAM:MobiDB-lite	REGION 1..103; /note=Disordered; /evidence=ECO:0000256|SAM:MobiDB-lite	Cytoplasm;Methylation;Nucleus;Phosphoprotein;Reference proteome;Ribosome biogenesis	53414	GO:0000462~maturation of SSU-rRNA from tricistronic rRNA transcript (SSU-rRNA, 5.8S rRNA, LSU-rRNA),GO:0001701~in utero embryonic development,GO:0001825~blastocyst formation,GO:0001829~trophectodermal cell differentiation,GO:0007155~cell adhesion,GO:0008283~cell proliferation,GO:0042254~ribosome biogenesis,	GO:0005634~nucleus,GO:0005730~nucleolus,GO:0005737~cytoplasm,GO:0005881~cytoplasmic microtubule,GO:0016020~membrane,GO:0042995~cell projection,GO:0043231~intracellular membrane-bounded organelle,GO:0045177~apical part of cell,GO:0048471~perinuclear region of cytoplasm,	GO:0044822~poly(A) RNA binding,
O54879	Hmgb3	High mobility group protein B3 (High mobility group protein 2a) (HMG-2a) (High mobility group protein 4) (HMG-4)	1.83364	0.00235288	FDR<0.01	713370	DNA.Chromatin.binder	RBP	0.239207	2	3.7234	4.9113	1248900	0	NA	NA	NA	1.60457	NA	5.50085	177840	4	DNA_BIND 9..79; /note=HMG box 1; /evidence=ECO:0000255|PROSITE-ProRule:PRU00267; DNA_BIND 93..161; /note=HMG box 2; /evidence=ECO:0000255|PROSITE-ProRule:PRU00267	FUNCTION: Multifunctional protein with various roles in different cellular compartments. May act in a redox sensitive manner. Associates with chromatin and binds DNA with a preference to non-canonical DNA structures such as single-stranded DNA. Can bent DNA and enhance DNA flexibility by looping thus providing a mechanism to promote activities on various gene promoters (By similarity). Proposed t…	DNA geometric change [GO:0032392]; innate immune response [GO:0045087]; negative regulation of B cell differentiation [GO:0045578]; negative regulation of myeloid cell differentiation [GO:0045638]; regulation of transcription by RNA polymerase II [GO:0006357]	chromosome [GO:0005694]; cytoplasm [GO:0005737]; nucleus [GO:0005634]	DNA binding [GO:0003677]; DNA binding, bending [GO:0008301]; four-way junction DNA binding [GO:0000400]; RNA binding [GO:0003723]	SUBCELLULAR LOCATION: Nucleus {ECO:0000250|UniProtKB:P40618, ECO:0000255|PROSITE-ProRule:PRU00267}. Chromosome {ECO:0000305}. Cytoplasm {ECO:0000269|PubMed:19890330}.	23010	COMPBIAS 71..93; /note=Basic and acidic residues; /evidence=ECO:0000256|SAM:MobiDB-lite; COMPBIAS 161..181; /note=Basic and acidic residues; /evidence=ECO:0000256|SAM:MobiDB-lite; COMPBIAS 182..200; /note=Acidic residues; /evidence=ECO:0000256|SAM:MobiDB-lite	REGION 71..97; /note=Disordered; /evidence=ECO:0000256|SAM:MobiDB-lite; REGION 161..200; /note=Disordered; /evidence=ECO:0000256|SAM:MobiDB-lite	Acetylation;Chromosome;Cytoplasm;DNA-binding;Disulfide bond;Immunity;Innate immunity;Nucleus;Oxidation;Phosphoprotein;Reference proteome;Repeat;Transcription;Transcription regulation	15354	GO:0002376~immune system process,GO:0006351~transcription, DNA-templated,GO:0006355~regulation of transcription, DNA-templated,GO:0032392~DNA geometric change,GO:0045087~innate immune response,GO:0045578~negative regulation of B cell differentiation,GO:0045596~negative regulation of cell differentiation,GO:0045638~negative regulation of myeloid cell differentiation,	GO:0005634~nucleus,GO:0005694~chromosome,GO:0005737~cytoplasm,	GO:0000400~four-way junction DNA binding,GO:0003677~DNA binding,GO:0003723~RNA binding,GO:0008301~DNA binding, bending,
O54941	Smarce1	SWI/SNF-related matrix-associated actin-dependent regulator of chromatin subfamily E member 1 (BRG1-associated factor 57) (BAF57)	1.56734	0.000830697	FDR<0.01	2.82082e+06	DNA.Chromatin.binder	RBP	2	4	0.98471	1.0518	4135500	0	6.22471	2.87224	4.91063	3.17118	7.03779	2.93195	1.50614e+06	0	DNA_BIND 66..134; /note=HMG box; /evidence=ECO:0000255|PROSITE-ProRule:PRU00267	FUNCTION: Involved in transcriptional activation and repression of select genes by chromatin remodeling (alteration of DNA-nucleosome topology). Component of SWI/SNF chromatin remodeling complexes that carry out key enzymatic activities, changing chromatin structure by altering DNA-histone contacts within a nucleosome in an ATP-dependent manner (PubMed:12110891). Belongs to the neural progenitors…	ATP-dependent chromatin remodeling [GO:0043044]; chromatin remodeling [GO:0006338]; negative regulation of transcription, DNA-templated [GO:0045892]; neurogenesis [GO:0022008]; nucleosome disassembly [GO:0006337]	nBAF complex [GO:0071565]; npBAF complex [GO:0071564]; nucleoplasm [GO:0005654]; nucleus [GO:0005634]; SWI/SNF complex [GO:0016514]	DNA binding [GO:0003677]; N-acetyltransferase activity [GO:0008080]; nuclear receptor binding [GO:0016922]; protein N-terminus binding [GO:0047485]; RNA binding [GO:0003723]	SUBCELLULAR LOCATION: Nucleus {ECO:0000255|PROSITE-ProRule:PRU00267}.	46638	COMPBIAS 1..18; /note=Pro residues; /evidence=ECO:0000256|SAM:MobiDB-lite; COMPBIAS 42..56; /note=Polar residues; /evidence=ECO:0000256|SAM:MobiDB-lite; COMPBIAS 294..311; /note=Basic and acidic residues; /evidence=ECO:0000256|SAM:MobiDB-lite; COMPBIAS 324..353; /note=Basic and acidic residues; /evidence=ECO:0000256|SAM:MobiDB-lite; COMPBIAS 376..398; /note=Polar residues; /evidence=ECO:0000256|S…	REGION 1..23; /note=Disordered; /evidence=ECO:0000256|SAM:MobiDB-lite; REGION 42..70; /note=Disordered; /evidence=ECO:0000256|SAM:MobiDB-lite; REGION 153..175; /note=Disordered; /evidence=ECO:0000256|SAM:MobiDB-lite; REGION 294..411; /note=Disordered; /evidence=ECO:0000256|SAM:MobiDB-lite	Chromatin regulator;Coiled coil;DNA-binding;Isopeptide bond;Methylation;Neurogenesis;Nucleus;Phosphoprotein;Reference proteome;Ubl conjugation	57376	GO:0006337~nucleosome disassembly,GO:0006338~chromatin remodeling,GO:0007399~nervous system development,GO:0016569~covalent chromatin modification,GO:0022008~neurogenesis,GO:0043044~ATP-dependent chromatin remodeling,GO:0045892~negative regulation of transcription, DNA-templated,	GO:0000790~nuclear chromatin,GO:0005634~nucleus,GO:0005654~nucleoplasm,GO:0016514~SWI/SNF complex,GO:0017053~transcriptional repressor complex,GO:0043234~protein complex,GO:0071564~npBAF complex,GO:0071565~nBAF complex,GO:0090544~BAF-type complex,	GO:0000978~RNA polymerase II core promoter proximal region sequence-specific DNA binding,GO:0000980~RNA polymerase II distal enhancer sequence-specific DNA binding,GO:0003677~DNA binding,GO:0003723~RNA binding,GO:0005515~protein binding,GO:0008080~N-acetyltransferase activity,GO:0016922~ligand-dependent nuclear receptor binding,GO:0031492~nucleosomal DNA binding,GO:0047485~protein N-terminus bind…
O54946	Dnajb6	DnaJ homolog subfamily B member 6 (Heat shock protein J2) (HSJ-2) (MRJ) (mDj4)	3.03935	0.00197927	FDR<0.01	225466	DNA.Chromatin.binder	Others	0.0422496	1	10.327	18.314	430650	0	NA	NA	NA	NA	NA	2.93798	20281.7	5		FUNCTION: Plays an indispensable role in the organization of KRT8/KRT18 filaments. Acts as an endogenous molecular chaperone for neuronal proteins including huntingtin. Suppresses aggregation and toxicity of polyglutamine-containing, aggregation-prone proteins (By similarity). Has a stimulatory effect on the ATPase activity of HSP70 in a dose-dependent and time-dependent manner and hence acts as …	actin cytoskeleton organization [GO:0030036]; chaperone-mediated protein folding [GO:0061077]; chorio-allantoic fusion [GO:0060710]; chorion development [GO:0060717]; extracellular matrix organization [GO:0030198]; intermediate filament organization [GO:0045109]; negative regulation of cysteine-type endopeptidase activity involved in apoptotic process [GO:0043154]; negative regulation of inclusio…	cytoplasm [GO:0005737]; cytosol [GO:0005829]; nucleoplasm [GO:0005654]; nucleus [GO:0005634]; perinuclear region of cytoplasm [GO:0048471]; Z disc [GO:0030018]	ATPase activator activity [GO:0001671]; chaperone binding [GO:0051087]; DNA binding [GO:0003677]; heat shock protein binding [GO:0031072]; identical protein binding [GO:0042802]; protein folding chaperone [GO:0044183]; unfolded protein binding [GO:0051082]	SUBCELLULAR LOCATION: Cytoplasm, perinuclear region {ECO:0000250|UniProtKB:O75190}. Nucleus {ECO:0000250|UniProtKB:O75190}. Cytoplasm, myofibril, sarcomere, Z line {ECO:0000250|UniProtKB:O75190}.	39807	COMPBIAS 252..306; /note=Pro residues; /evidence=ECO:0000256|SAM:MobiDB-lite	REGION 1..147; /note=Interaction with HSP70; /evidence=ECO:0000250; REGION 120..235; /note=Interaction with KRT18; /evidence=ECO:0000250; REGION 243..365; /note=Disordered; /evidence=ECO:0000256|SAM:MobiDB-lite	Alternative splicing;Chaperone;Cytoplasm;Methylation;Nucleus;Reference proteome	23950	GO:0006457~protein folding,GO:0030036~actin cytoskeleton organization,GO:0030198~extracellular matrix organization,GO:0032880~regulation of protein localization,GO:0034504~protein localization to nucleus,GO:0043154~negative regulation of cysteine-type endopeptidase activity involved in apoptotic process,GO:0045109~intermediate filament organization,GO:0045892~negative regulation of transcription,…	GO:0005634~nucleus,GO:0005654~nucleoplasm,GO:0005737~cytoplasm,GO:0005829~cytosol,GO:0016020~membrane,GO:0030018~Z disc,GO:0048471~perinuclear region of cytoplasm,	GO:0001671~ATPase activator activity,GO:0003677~DNA binding,GO:0005515~protein binding,GO:0031072~heat shock protein binding,GO:0044183~protein binding involved in protein folding,GO:0051082~unfolded protein binding,GO:0051087~chaperone binding,
O54962	Banf1	Barrier-to-autointegration factor (Breakpoint cluster region protein 1) (LAP2-binding protein 1) [Cleaved into: Barrier-to-autointegration factor, N-terminally processed]	2.52728	0.000141681	FDR<0.01	1.17407e+07	DNA.Chromatin.binder	Others	0.20149	2	8.1823	11.026	18673650	0	NA	NA	NA	3.78315	7.52615	2.47862	4.80769e+06	3		FUNCTION: Plays fundamental roles in nuclear assembly, chromatin organization, gene expression and gonad development. May potently compress chromatin structure and be involved in membrane recruitment and chromatin decondensation during nuclear assembly. Contains 2 non-specific dsDNA-binding sites which may promote DNA cross-bridging. {ECO:0000250|UniProtKB:O75531}.	chromosome condensation [GO:0030261]; chromosome segregation [GO:0007059]; DNA integration [GO:0015074]; establishment of integrated proviral latency [GO:0075713]; negative regulation of viral genome replication [GO:0045071]	condensed chromosome [GO:0000793]; cytoplasm [GO:0005737]; cytosol [GO:0005829]; nuclear envelope [GO:0005635]; nucleoplasm [GO:0005654]; nucleus [GO:0005634]	DNA binding [GO:0003677]; enzyme binding [GO:0019899]; identical protein binding [GO:0042802]; LEM domain binding [GO:0097726]; protein C-terminus binding [GO:0008022]; protein homodimerization activity [GO:0042803]; protein N-terminus binding [GO:0047485]	SUBCELLULAR LOCATION: [Barrier-to-autointegration factor, N-terminally processed]: Nucleus {ECO:0000250|UniProtKB:O75531}. Cytoplasm {ECO:0000250|UniProtKB:O75531}. Chromosome {ECO:0000250|UniProtKB:O75531}. Nucleus envelope {ECO:0000250|UniProtKB:O75531}. Note=Significantly enriched at the nuclear inner membrane, diffusely throughout the nucleus during interphase and concentrated at the chromoso…	10103			Acetylation;Chromosome;Cytoplasm;DNA-binding;Nucleus;Phosphoprotein;Reference proteome	23825	GO:0015074~DNA integration,GO:0075713~establishment of integrated proviral latency,	GO:0000793~condensed chromosome,GO:0005634~nucleus,GO:0005654~nucleoplasm,GO:0005694~chromosome,GO:0005737~cytoplasm,GO:0070062~extracellular exosome,	GO:0003677~DNA binding,GO:0008022~protein C-terminus binding,GO:0019899~enzyme binding,GO:0042803~protein homodimerization activity,GO:0047485~protein N-terminus binding,
O54984	Asna1	ATPase GET3 (EC 3.6.-.-) (Arsenical pump-driving ATPase) (Arsenite-stimulated ATPase) (Guided entry of tail-anchored proteins factor 3, ATPase)	2.82517	0.00236919	FDR<0.01	812778	Present in Nucleus	Others	0.065603	1	NA	7.9456	1331740	1	NA	NA	NA	NA	NA	6.32111	293817	5		FUNCTION: ATPase required for the post-translational delivery of tail-anchored (TA) proteins to the endoplasmic reticulum. Recognizes and selectively binds the transmembrane domain of TA proteins in the cytosol. This complex then targets to the endoplasmic reticulum by membrane-bound receptors GET1/WRB and CAMLG/GET2, where the tail-anchored protein is released for insertion. This process is regu…	posttranslational protein targeting to endoplasmic reticulum membrane [GO:0006620]; tail-anchored membrane protein insertion into ER membrane [GO:0071816]	GET complex [GO:0043529]; nucleolus [GO:0005730]; nucleoplasm [GO:0005654]	ATPase activity [GO:0016887]; ATP binding [GO:0005524]; metal ion binding [GO:0046872]	SUBCELLULAR LOCATION: Cytoplasm {ECO:0000255|HAMAP-Rule:MF_03112}. Endoplasmic reticulum {ECO:0000255|HAMAP-Rule:MF_03112}. Nucleus, nucleolus {ECO:0000255|HAMAP-Rule:MF_03112}.	38823			ATP-binding;Acetylation;Cytoplasm;Direct protein sequencing;Endoplasmic reticulum;Hydrolase;Metal-binding;Nucleotide-binding;Nucleus;Reference proteome;Transport;Zinc	56495	GO:0006810~transport,GO:0045048~protein insertion into ER membrane,	GO:0005634~nucleus,GO:0005730~nucleolus,GO:0005737~cytoplasm,GO:0005783~endoplasmic reticulum,GO:0070062~extracellular exosome,	GO:0000166~nucleotide binding,GO:0005524~ATP binding,GO:0016787~hydrolase activity,GO:0016887~ATPase activity,GO:0046872~metal ion binding,
O55029	Copb2	Coatomer subunit beta' (Beta'-coat protein) (Beta'-COP) (p102)	2.0769	1.37198e-05	FDR<0.01	44478.8	Unexpected	Others	0.00566924	1	3.6832	5.0106	46176	0	NA	2.52169	4.8223	4.87972	5.14986	NA	42781.7	2		FUNCTION: The coatomer is a cytosolic protein complex that binds to dilysine motifs and reversibly associates with Golgi non-clathrin-coated vesicles, which further mediate biosynthetic protein transport from the ER, via the Golgi up to the trans Golgi network. Coatomer complex is required for budding from Golgi membranes, and is essential for the retrograde Golgi-to-ER transport of dilysine-tagg…	endoplasmic reticulum to Golgi vesicle-mediated transport [GO:0006888]; intracellular protein transport [GO:0006886]; intra-Golgi vesicle-mediated transport [GO:0006891]; retrograde vesicle-mediated transport, Golgi to endoplasmic reticulum [GO:0006890]; toxin transport [GO:1901998]	COPI vesicle coat [GO:0030126]; cytosol [GO:0005829]; Golgi apparatus [GO:0005794]; Golgi membrane [GO:0000139]	protein kinase C binding [GO:0005080]; structural molecule activity [GO:0005198]	SUBCELLULAR LOCATION: Cytoplasm, cytosol {ECO:0000269|PubMed:17360540}. Golgi apparatus membrane {ECO:0000250}; Peripheral membrane protein {ECO:0000250}; Cytoplasmic side {ECO:0000250}. Cytoplasmic vesicle, COPI-coated vesicle membrane {ECO:0000250}; Peripheral membrane protein {ECO:0000250}; Cytoplasmic side {ECO:0000250}. Note=The coatomer is cytoplasmic or polymerized on the cytoplasmic side …	102449	COMPBIAS 844..870; /note=Polar residues; /evidence=ECO:0000256|SAM:MobiDB-lite	REGION 837..873; /note=Disordered; /evidence=ECO:0000256|SAM:MobiDB-lite	3D-structure;Acetylation;Coiled coil;Cytoplasm;Cytoplasmic vesicle;ER-Golgi transport;Golgi apparatus;Membrane;Phosphoprotein;Protein transport;Reference proteome;Repeat;Transport;WD repeat	50797	GO:0006810~transport,GO:0006886~intracellular protein transport,GO:0006888~ER to Golgi vesicle-mediated transport,GO:0006890~retrograde vesicle-mediated transport, Golgi to ER,GO:0006891~intra-Golgi vesicle-mediated transport,GO:0015031~protein transport,GO:0016192~vesicle-mediated transport,GO:1901998~toxin transport,	GO:0000139~Golgi membrane,GO:0005737~cytoplasm,GO:0005794~Golgi apparatus,GO:0005829~cytosol,GO:0016020~membrane,GO:0030117~membrane coat,GO:0030126~COPI vesicle coat,GO:0031410~cytoplasmic vesicle,	GO:0005080~protein kinase C binding,GO:0005198~structural molecule activity,
O55091	Impact	Protein IMPACT (Imprinted and ancient gene protein)	3.84613	8.74611e-05	FDR<0.01	1.69468e+06	Unexpected	Others	1.29259	4	11.837	22.597	3359955	0	NA	NA	11.1201	NA	NA	NA	29410.2	5		FUNCTION: Translational regulator that ensures constant high levels of translation upon a variety of stress conditions, such as amino acid starvation, UV-C irradiation, proteasome inhibitor treatment and glucose deprivation. Plays a role as a negative regulator of the EIF2AK4/GCN2 kinase activity; impairs GCN1-mediated EIF2AK4/GCN2 activation, and hence EIF2AK4/GCN2-mediated eIF-2-alpha phosphory…	cellular response to acidic pH [GO:0071468]; cellular response to amino acid starvation [GO:0034198]; cellular response to benomyl [GO:0072755]; cellular response to glucose starvation [GO:0042149]; cellular response to hydrogen peroxide [GO:0070301]; cellular response to leucine starvation [GO:1990253]; cellular response to UV-C [GO:0071494]; GCN2-mediated signaling [GO:0140469]; negative regula…	cytosol [GO:0005829]; polysome [GO:0005844]	actin binding [GO:0003779]; ribosome binding [GO:0043022]	SUBCELLULAR LOCATION: Cytoplasm {ECO:0000305|PubMed:23447528}.	36276		REGION 297..318; /note=Disordered; /evidence=ECO:0000256|SAM:MobiDB-lite	Actin-binding;Cytoplasm;Differentiation;Neurogenesis;Phosphoprotein;Reference proteome;Repressor;Stress response;Translation regulation	16210	GO:0000122~negative regulation of transcription from RNA polymerase II promoter,GO:0001933~negative regulation of protein phosphorylation,GO:0006417~regulation of translation,GO:0006446~regulation of translational initiation,GO:0007399~nervous system development,GO:0030154~cell differentiation,GO:0031333~negative regulation of protein complex assembly,GO:0031953~negative regulation of protein aut…	GO:0005737~cytoplasm,GO:0005844~polysome,	GO:0003779~actin binding,GO:0005515~protein binding,GO:0043022~ribosome binding,
O55128	Sap18	Histone deacetylase complex subunit SAP18 (18 kDa Sin3-associated polypeptide) (Sin3-associated polypeptide p18)	4.64439	3.98203e-10	FDR<0.01	2.06733e+07	Present in Nucleus	RBP	2	4	20.02	21.093	30903000	0	46.5354	31.3568	18.6529	32.6968	28.165	14.4584	1.04437e+07	0		FUNCTION: Component of the SIN3-repressing complex. Enhances the ability of SIN3-HDAC1-mediated transcriptional repression. When tethered to the promoter, it can direct the formation of a repressive complex to core histone proteins. Auxiliary component of the splicing-dependent multiprotein exon junction complex (EJC) deposited at splice junction on mRNAs. The EJC is a dynamic structure consistin…	mRNA processing [GO:0006397]; negative regulation of mRNA splicing, via spliceosome [GO:0048025]; negative regulation of transcription, DNA-templated [GO:0045892]; positive regulation of apoptotic process [GO:0043065]; regulation of alternative mRNA splicing, via spliceosome [GO:0000381]; regulation of transcription, DNA-templated [GO:0006355]; RNA splicing [GO:0008380]	ASAP complex [GO:0061574]; cytosol [GO:0005829]; histone deacetylase complex [GO:0000118]; nuclear body [GO:0016604]; nuclear speck [GO:0016607]; nucleoplasm [GO:0005654]; nucleus [GO:0005634]; transcription regulator complex [GO:0005667]	transcription corepressor activity [GO:0003714]; transcription factor binding [GO:0008134]	SUBCELLULAR LOCATION: Nucleus {ECO:0000250|UniProtKB:O00422}. Cytoplasm {ECO:0000250|UniProtKB:O00422}. Nucleus speckle {ECO:0000250|UniProtKB:O00422}. Note=Shuttles between the nucleus and the cytoplasm (By similarity). Colocalizes with ACIN1 and SRSF2 in nuclear speckles (By similarity). {ECO:0000250|UniProtKB:O00422}.	17595		REGION 1..20; /note=Disordered; /evidence=ECO:0000256|SAM:MobiDB-lite; REGION 93..153; /note=Involved in splicing regulation activity; /evidence=ECO:0000250	3D-structure;Acetylation;Cytoplasm;Isopeptide bond;Nucleus;Reference proteome;Repressor;Transcription;Transcription regulation;Ubl conjugation;mRNA processing;mRNA splicing	20220	GO:0000183~chromatin silencing at rDNA,GO:0000381~regulation of alternative mRNA splicing, via spliceosome,GO:0006351~transcription, DNA-templated,GO:0006355~regulation of transcription, DNA-templated,GO:0006397~mRNA processing,GO:0008380~RNA splicing,GO:0043065~positive regulation of apoptotic process,GO:0048025~negative regulation of mRNA splicing, via spliceosome,	GO:0000118~histone deacetylase complex,GO:0005654~nucleoplasm,GO:0005667~transcription factor complex,GO:0005737~cytoplasm,GO:0016607~nuclear speck,GO:0035145~exon-exon junction complex,GO:0061574~ASAP complex,	GO:0005515~protein binding,GO:0044822~poly(A) RNA binding,
O55135	Eif6	Eukaryotic translation initiation factor 6 (eIF-6) (B4 integrin interactor) (CAB) (p27(BBP))	3.12548	2.78395e-06	FDR<0.01	5.94684e+06	Present in Nucleus	Others	0.169102	2	9.0702	12.07	6339450	0	NA	NA	NA	6.13271	8.8739	8.49618	5.55422e+06	3		FUNCTION: Binds to the 60S ribosomal subunit and prevents its association with the 40S ribosomal subunit to form the 80S initiation complex in the cytoplasm. Behaves as a stimulatory translation initiation factor downstream insulin/growth factors. Is also involved in ribosome biogenesis. Associates with pre-60S subunits in the nucleus and is involved in its nuclear export. Cytoplasmic release of …	assembly of large subunit precursor of preribosome [GO:1902626]; gene silencing by miRNA [GO:0035195]; maturation of 5.8S rRNA [GO:0000460]; maturation of LSU-rRNA [GO:0000470]; mature ribosome assembly [GO:0042256]; miRNA mediated inhibition of translation [GO:0035278]; positive regulation of translation [GO:0045727]; regulation of fatty acid biosynthetic process [GO:0042304]; regulation of glyc…	cytoplasm [GO:0005737]; cytosol [GO:0005829]; intermediate filament [GO:0005882]; lamin filament [GO:0005638]; nucleolus [GO:0005730]; nucleoplasm [GO:0005654]; nucleus [GO:0005634]; preribosome, large subunit precursor [GO:0030687]	ribosomal large subunit binding [GO:0043023]; ribosome binding [GO:0043022]; translation initiation factor activity [GO:0003743]	SUBCELLULAR LOCATION: Cytoplasm. Nucleus, nucleolus. Note=Shuttles between cytoplasm and nucleus/nucleolus.	26511			Cytoplasm;Initiation factor;Nucleus;Phosphoprotein;Protein biosynthesis;Reference proteome;Ribosome biogenesis;Ubl conjugation	16418	GO:0000054~ribosomal subunit export from nucleus,GO:0000460~maturation of 5.8S rRNA,GO:0000470~maturation of LSU-rRNA,GO:0006110~regulation of glycolytic process,GO:0006412~translation,GO:0006413~translational initiation,GO:0007229~integrin-mediated signaling pathway,GO:0032868~response to insulin,GO:0035195~gene silencing by miRNA,GO:0035278~miRNA mediated inhibition of translation,GO:0042254~ri…	GO:0005634~nucleus,GO:0005638~lamin filament,GO:0005654~nucleoplasm,GO:0005730~nucleolus,GO:0005737~cytoplasm,GO:0005829~cytosol,GO:0005882~intermediate filament,GO:0030687~preribosome, large subunit precursor,GO:0070062~extracellular exosome,	GO:0003743~translation initiation factor activity,GO:0043022~ribosome binding,GO:0043023~ribosomal large subunit binding,
O55143	Atp2a2	Sarcoplasmic/endoplasmic reticulum calcium ATPase 2 (SERCA2) (SR Ca(2+)-ATPase 2) (EC 7.2.2.10) (Calcium pump 2) (Calcium-transporting ATPase sarcoplasmic reticulum type, slow twitch skeletal muscle isoform) (Endoplasmic reticulum class 1/2 Ca(2+) ATPase)	2.05481	1.28905e-05	FDR<0.01	955337	Unexpected	Others	0.0234277	1	5.2025	4.9719	654290	0	1.7125	11.2353	4.21053	2.76274	4.36567	3.51395	1.25638e+06	0		FUNCTION: This magnesium-dependent enzyme catalyzes the hydrolysis of ATP coupled with the translocation of calcium from the cytosol to the sarcoplasmic reticulum lumen. Involved in autophagy in response to starvation. Upon interaction with VMP1 and activation, controls ER-isolation membrane contacts for autophagosome formation. Also modulates ER contacts with lipid droplets, mitochondria and end…	autophagosome assembly [GO:0000045]; autophagosome membrane docking [GO:0016240]; calcium ion import into sarcoplasmic reticulum [GO:1990036]; calcium ion transmembrane transport [GO:0070588]; calcium ion transport [GO:0006816]; calcium ion transport from cytosol to endoplasmic reticulum [GO:1903515]; cardiac muscle hypertrophy in response to stress [GO:0014898]; cellular calcium ion homeostasis …	apical ectoplasmic specialization [GO:0061831]; calcium ion-transporting ATPase complex [GO:0090534]; endoplasmic reticulum [GO:0005783]; endoplasmic reticulum membrane [GO:0005789]; extrinsic component of cytoplasmic side of plasma membrane [GO:0031234]; longitudinal sarcoplasmic reticulum [GO:0014801]; membrane [GO:0016020]; perinuclear region of cytoplasm [GO:0048471]; plasma membrane bounded …	ATPase activity [GO:0016887]; ATP binding [GO:0005524]; calcium ion binding [GO:0005509]; enzyme binding [GO:0019899]; ion channel binding [GO:0044325]; lutropin-choriogonadotropic hormone receptor binding [GO:0031775]; protein C-terminus binding [GO:0008022]; P-type calcium transporter activity [GO:0005388]; P-type calcium transporter activity involved in regulation of cardiac muscle cell membra…	SUBCELLULAR LOCATION: Endoplasmic reticulum membrane {ECO:0000269|PubMed:23395171}; Multi-pass membrane protein {ECO:0000255}. Sarcoplasmic reticulum membrane {ECO:0000269|PubMed:22355118}; Multi-pass membrane protein {ECO:0000255}.	114858		REGION 575..594; /note=Interaction with HAX1; /evidence=ECO:0000250; REGION 787..807; /note=Interaction with PLN; /evidence=ECO:0000250|UniProtKB:P04191; REGION 788..1044; /note=Interaction with TMEM64 and PDIA3; /evidence=ECO:0000269|PubMed:23395171; REGION 931..942; /note=Interaction with PLN; /evidence=ECO:0000250|UniProtKB:P04191	ATP-binding;Alternative splicing;Calcium;Calcium transport;Direct protein sequencing;Disulfide bond;Endoplasmic reticulum;Ion transport;Magnesium;Membrane;Metal-binding;Nitration;Nucleotide-binding;Phosphoprotein;Reference proteome;Sarcoplasmic reticulum;Translocase;Transmembrane;Transmembrane helix;Transport	11938	GO:0002026~regulation of the force of heart contraction,GO:0006810~transport,GO:0006811~ion transport,GO:0006816~calcium ion transport,GO:0006874~cellular calcium ion homeostasis,GO:0006937~regulation of muscle contraction,GO:0006984~ER-nucleus signaling pathway,GO:0006996~organelle organization,GO:0010882~regulation of cardiac muscle contraction by calcium ion signaling,GO:0014883~transition bet…	GO:0005622~intracellular,GO:0005623~cell,GO:0005737~cytoplasm,GO:0005783~endoplasmic reticulum,GO:0005789~endoplasmic reticulum membrane,GO:0005887~integral component of plasma membrane,GO:0012506~vesicle membrane,GO:0016020~membrane,GO:0016021~integral component of membrane,GO:0016529~sarcoplasmic reticulum,GO:0031234~extrinsic component of cytoplasmic side of plasma membrane,GO:0033017~sarcopla…	GO:0000166~nucleotide binding,GO:0005388~calcium-transporting ATPase activity,GO:0005509~calcium ion binding,GO:0005515~protein binding,GO:0005524~ATP binding,GO:0008022~protein C-terminus binding,GO:0016787~hydrolase activity,GO:0019899~enzyme binding,GO:0031775~lutropin-choriogonadotropic hormone receptor binding,GO:0044548~S100 protein binding,GO:0046872~metal ion binding,GO:0086039~calcium-tr…
O55236	Rngtt	mRNA-capping enzyme (HCE) (MCE1) [Includes: Polynucleotide 5'-triphosphatase (TPase) (mRNA 5'-triphosphatase) (EC 3.1.3.33); mRNA guanylyltransferase (EC 2.7.7.50) (GTP--RNA guanylyltransferase) (GTase)]	2.44784	0.000834336	FDR<0.01	791012	Present in Nucleus	Others	2	4	11.812	5.248	1295930	0	1.31718	NA	8.14067	9.10084	1.02988	23.1006	286094	1		FUNCTION: Bifunctional mRNA-capping enzyme exhibiting RNA 5'-triphosphatase activity in the N-terminal part and mRNA guanylyltransferase activity in the C-terminal part. Catalyzes the first two steps of cap formation: by removing the gamma-phosphate from the 5'-triphosphate end of nascent mRNA to yield a diphosphate end, and by transferring the gmp moiety of GTP to the 5'-diphosphate terminus. {E…	7-methylguanosine mRNA capping [GO:0006370]; RNA processing [GO:0006396]	nucleus [GO:0005634]	GTP binding [GO:0005525]; mRNA guanylyltransferase activity [GO:0004484]; polynucleotide 5'-phosphatase activity [GO:0004651]; protein tyrosine phosphatase activity [GO:0004725]; RNA guanylyltransferase activity [GO:0008192]; triphosphatase activity [GO:0050355]	SUBCELLULAR LOCATION: Nucleus.	68684	COMPBIAS 192..207; /note=Acidic residues; /evidence=ECO:0000256|SAM:MobiDB-lite; COMPBIAS 581..597; /note=Pro residues; /evidence=ECO:0000256|SAM:MobiDB-lite	REGION 1..212; /note=TPase; REGION 181..221; /note=Disordered; /evidence=ECO:0000256|SAM:MobiDB-lite; REGION 229..597; /note=GTase; REGION 330..386; /note=Interaction with POLR2A; /evidence=ECO:0000269|PubMed:21683636; REGION 573..597; /note=Disordered; /evidence=ECO:0000256|SAM:MobiDB-lite	3D-structure;GTP-binding;Hydrolase;Multifunctional enzyme;Nucleotide-binding;Nucleotidyltransferase;Nucleus;Protein phosphatase;Reference proteome;Transferase;mRNA capping;mRNA processing	24018	GO:0006370~7-methylguanosine mRNA capping,GO:0006396~RNA processing,GO:0006397~mRNA processing,GO:0006470~protein dephosphorylation,GO:0008152~metabolic process,GO:0016311~dephosphorylation,	GO:0005634~nucleus,	GO:0000166~nucleotide binding,GO:0003824~catalytic activity,GO:0004484~mRNA guanylyltransferase activity,GO:0004651~polynucleotide 5'-phosphatase activity,GO:0004725~protein tyrosine phosphatase activity,GO:0005525~GTP binding,GO:0008138~protein tyrosine/serine/threonine phosphatase activity,GO:0008192~RNA guanylyltransferase activity,GO:0016740~transferase activity,GO:0016779~nucleotidyltransfer…
O70126	Aurkb	Aurora kinase B (EC 2.7.11.1) (Aurora 1) (Aurora- and IPL1-like midbody-associated protein 1) (Aurora/IPL1-related kinase 2) (ARK-2) (Aurora-related kinase 2) (STK-1) (Serine/threonine-protein kinase 12) (Serine/threonine-protein kinase 5) (Serine/threonine-protein kinase aurora-B)	2.24468	0.000911819	FDR<0.01	596452	DNA.Chromatin.binder	Others	0.829171	3	5.0176	5.0646	1126015	0	NA	NA	NA	NA	4.18901	NA	66888.3	5		FUNCTION: Serine/threonine-protein kinase component of the chromosomal passenger complex (CPC), a complex that acts as a key regulator of mitosis. The CPC complex has essential functions at the centromere in ensuring correct chromosome alignment and segregation and is required for chromatin-induced microtubule stabilization and spindle assembly. Involved in the bipolar attachment of spindle micro…	abscission [GO:0009838]; aging [GO:0007568]; cell population proliferation [GO:0008283]; cellular response to UV [GO:0034644]; cleavage furrow formation [GO:0036089]; histone H3-S28 phosphorylation [GO:0043988]; mitotic cytokinesis checkpoint [GO:0044878]; mitotic spindle assembly checkpoint [GO:0007094]; mitotic spindle midzone assembly [GO:0051256]; mitotic spindle organization [GO:0007052]; ne…	chromocenter [GO:0010369]; chromosome [GO:0005694]; chromosome, centromeric region [GO:0000775]; chromosome passenger complex [GO:0032133]; condensed chromosome, centromeric region [GO:0000779]; cytoplasm [GO:0005737]; kinetochore [GO:0000776]; midbody [GO:0030496]; mitotic spindle midzone [GO:1990023]; mitotic spindle pole [GO:0097431]; nucleoplasm [GO:0005654]; nucleus [GO:0005634]; spindle [GO…	ATP binding [GO:0005524]; histone serine kinase activity [GO:0035174]; kinase binding [GO:0019900]; metal ion binding [GO:0046872]; protein kinase activity [GO:0004672]; protein serine/threonine kinase activity [GO:0004674]; protein serine kinase activity [GO:0106310]; protein threonine kinase activity [GO:0106311]	SUBCELLULAR LOCATION: Nucleus {ECO:0000250}. Chromosome {ECO:0000250}. Chromosome, centromere {ECO:0000250}. Cytoplasm, cytoskeleton, spindle {ECO:0000250}. Midbody {ECO:0000250}. Note=Localizes on chromosome arms and inner centromeres from prophase through metaphase and then transferring to the spindle midzone and midbody from anaphase through cytokinesis. Colocalized with gamma tubulin in the m…	39384	COMPBIAS 10..25; /note=Polar residues; /evidence=ECO:0000256|SAM:MobiDB-lite	REGION 1..25; /note=Disordered; /evidence=ECO:0000256|SAM:MobiDB-lite; REGION 50..77; /note=Disordered; /evidence=ECO:0000256|SAM:MobiDB-lite	ATP-binding;Cell cycle;Cell division;Centromere;Chromosome;Cytoplasm;Cytoskeleton;Kinase;Magnesium;Metal-binding;Mitosis;Nucleotide-binding;Nucleus;Phosphoprotein;Reference proteome;Serine/threonine-protein kinase;Transferase;Ubl conjugation	20877	GO:0000122~negative regulation of transcription from RNA polymerase II promoter,GO:0002903~negative regulation of B cell apoptotic process,GO:0006468~protein phosphorylation,GO:0007049~cell cycle,GO:0007051~spindle organization,GO:0007052~mitotic spindle organization,GO:0007067~mitotic nuclear division,GO:0007568~aging,GO:0008283~cell proliferation,GO:0009838~abscission,GO:0016310~phosphorylation…	GO:0000775~chromosome, centromeric region,GO:0000776~kinetochore,GO:0000779~condensed chromosome, centromeric region,GO:0000780~condensed nuclear chromosome, centromeric region,GO:0005634~nucleus,GO:0005654~nucleoplasm,GO:0005694~chromosome,GO:0005737~cytoplasm,GO:0005819~spindle,GO:0005856~cytoskeleton,GO:0005876~spindle microtubule,GO:0010369~chromocenter,GO:0030496~midbody,GO:0031616~spindle p…	GO:0000166~nucleotide binding,GO:0004672~protein kinase activity,GO:0004674~protein serine/threonine kinase activity,GO:0004712~protein serine/threonine/tyrosine kinase activity,GO:0005515~protein binding,GO:0005524~ATP binding,GO:0016301~kinase activity,GO:0016740~transferase activity,GO:0035174~histone serine kinase activity,GO:0046872~metal ion binding,
O70194	Eif3d	Eukaryotic translation initiation factor 3 subunit D (eIF3d) (Eukaryotic translation initiation factor 3 subunit 7) (eIF-3-zeta) (eIF3 p66)	3.76474	8.19733e-09	FDR<0.01	1.86196e+07	Unexpected	RBP	0.626681	3	16.064	9.4168	17386000	0	7.64526	8.79121	16.9924	13.7125	17.3961	28.2733	1.98531e+07	0		FUNCTION: mRNA cap-binding component of the eukaryotic translation initiation factor 3 (eIF-3) complex, a complex required for several steps in the initiation of protein synthesis of a specialized repertoire of mRNAs. The eIF-3 complex associates with the 40S ribosome and facilitates the recruitment of eIF-1, eIF-1A, eIF-2:GTP:methionyl-tRNAi and eIF-5 to form the 43S pre-initiation complex (43S …	cap-dependent translational initiation [GO:0002191]; formation of cytoplasmic translation initiation complex [GO:0001732]; IRES-dependent viral translational initiation [GO:0075522]; positive regulation of mRNA binding [GO:1902416]; positive regulation of translation [GO:0045727]; translational initiation [GO:0006413]; viral translational termination-reinitiation [GO:0075525]	eukaryotic 43S preinitiation complex [GO:0016282]; eukaryotic 48S preinitiation complex [GO:0033290]; eukaryotic translation initiation factor 3 complex [GO:0005852]; eukaryotic translation initiation factor 3 complex, eIF3m [GO:0071541]	mRNA cap binding [GO:0098808]; RNA binding [GO:0003723]; translation initiation factor activity [GO:0003743]	SUBCELLULAR LOCATION: Cytoplasm {ECO:0000255|HAMAP-Rule:MF_03003}.	63989	COMPBIAS 527..548; /note=Acidic residues; /evidence=ECO:0000256|SAM:MobiDB-lite	REGION 285..299; /note=RNA gate; /evidence=ECO:0000250|UniProtKB:K7IM66; REGION 523..548; /note=Disordered; /evidence=ECO:0000256|SAM:MobiDB-lite	Acetylation;Cytoplasm;Initiation factor;Phosphoprotein;Protein biosynthesis;RNA-binding;Reference proteome	55944	GO:0001731~formation of translation preinitiation complex,GO:0001732~formation of cytoplasmic translation initiation complex,GO:0002191~cap-dependent translational initiation,GO:0006412~translation,GO:0006413~translational initiation,GO:0006446~regulation of translational initiation,GO:0075522~IRES-dependent viral translational initiation,GO:0075525~viral translational termination-reinitiation,	GO:0005737~cytoplasm,GO:0005852~eukaryotic translation initiation factor 3 complex,GO:0016020~membrane,GO:0016282~eukaryotic 43S preinitiation complex,GO:0033290~eukaryotic 48S preinitiation complex,GO:0071541~eukaryotic translation initiation factor 3 complex, eIF3m,	GO:0003723~RNA binding,GO:0003743~translation initiation factor activity,GO:0044822~poly(A) RNA binding,GO:0098808~mRNA cap binding,
O70201	Birc5	Baculoviral IAP repeat-containing protein 5 (Apoptosis inhibitor 4) (Apoptosis inhibitor survivin) (TIAP)	3.01607	0.000164113	FDR<0.01	1.78316e+06	DNA.Chromatin.binder	Others	1.42298	4	11.156	13.686	2376100	0	20.3149	NA	NA	NA	3.46813	3.22061	1.19022e+06	3		FUNCTION: Multitasking protein that has dual roles in promoting cell proliferation and preventing apoptosis (PubMed:25778398). Component of a chromosome passage protein complex (CPC) which is essential for chromosome alignment and segregation during mitosis and cytokinesis (By similarity). Acts as an important regulator of the localization of this complex; directs CPC movement to different locati…	cell division [GO:0051301]; chromosome segregation [GO:0007059]; establishment of chromosome localization [GO:0051303]; G2/M transition of mitotic cell cycle [GO:0000086]; microtubule cytoskeleton organization [GO:0000226]; mitotic cytokinesis [GO:0000281]; mitotic spindle assembly checkpoint [GO:0007094]; negative regulation of apoptotic process [GO:0043066]; negative regulation of cysteine-type…	apical plasma membrane [GO:0016324]; centriole [GO:0005814]; chromosome, centromeric region [GO:0000775]; chromosome passenger complex [GO:0032133]; condensed chromosome kinetochore [GO:0000777]; cytoplasm [GO:0005737]; cytoplasmic microtubule [GO:0005881]; cytosol [GO:0005829]; interphase microtubule organizing center [GO:0031021]; midbody [GO:0030496]; nuclear chromosome [GO:0000228]; nucleus […	chaperone binding [GO:0051087]; cysteine-type endopeptidase inhibitor activity involved in apoptotic process [GO:0043027]; enzyme binding [GO:0019899]; identical protein binding [GO:0042802]; microtubule binding [GO:0008017]; protein heterodimerization activity [GO:0046982]; protein homodimerization activity [GO:0042803]; small GTPase binding [GO:0031267]; tubulin binding [GO:0015631]; zinc ion b…	SUBCELLULAR LOCATION: Cytoplasm {ECO:0000250|UniProtKB:O15392}. Nucleus {ECO:0000250|UniProtKB:O15392}. Chromosome {ECO:0000250|UniProtKB:O15392}. Chromosome, centromere {ECO:0000250|UniProtKB:O15392}. Cytoplasm, cytoskeleton, spindle {ECO:0000250|UniProtKB:O15392}. Chromosome, centromere, kinetochore {ECO:0000250|UniProtKB:O15392}. Midbody {ECO:0000250|UniProtKB:O15392}. Note=Localizes at the ce…	16298	COMPBIAS 113..130; /note=Basic and acidic residues; /evidence=ECO:0000256|SAM:MobiDB-lite	REGION 113..140; /note=Disordered; /evidence=ECO:0000256|SAM:MobiDB-lite	3D-structure;Acetylation;Alternative splicing;Apoptosis;Cell cycle;Cell division;Centromere;Chromosome;Chromosome partition;Cytoplasm;Cytoskeleton;Kinetochore;Metal-binding;Microtubule;Mitosis;Nucleus;Phosphoprotein;Protease inhibitor;Reference proteome;Repressor;Thiol protease inhibitor;Transcription;Transcription regulation;Ubl conjugation;Zinc	11799	GO:0000086~G2/M transition of mitotic cell cycle,GO:0000226~microtubule cytoskeleton organization,GO:0000910~cytokinesis,GO:0006351~transcription, DNA-templated,GO:0006355~regulation of transcription, DNA-templated,GO:0006468~protein phosphorylation,GO:0006915~apoptotic process,GO:0007049~cell cycle,GO:0007059~chromosome segregation,GO:0007067~mitotic nuclear division,GO:0007346~regulation of mit…	GO:0000228~nuclear chromosome,GO:0000775~chromosome, centromeric region,GO:0000776~kinetochore,GO:0000777~condensed chromosome kinetochore,GO:0005634~nucleus,GO:0005694~chromosome,GO:0005737~cytoplasm,GO:0005814~centriole,GO:0005829~cytosol,GO:0005856~cytoskeleton,GO:0005874~microtubule,GO:0005876~spindle microtubule,GO:0005881~cytoplasmic microtubule,GO:0016324~apical plasma membrane,GO:0030496~…	GO:0004842~ubiquitin-protein transferase activity,GO:0004869~cysteine-type endopeptidase inhibitor activity,GO:0005515~protein binding,GO:0008017~microtubule binding,GO:0008270~zinc ion binding,GO:0008536~Ran GTPase binding,GO:0015631~tubulin binding,GO:0019899~enzyme binding,GO:0030414~peptidase inhibitor activity,GO:0042802~identical protein binding,GO:0042803~protein homodimerization activity,…
O70279	Dgcr14	Splicing factor ESS-2 homolog (ES2 protein) (Expressed sequence 2 embryonic lethal)	1.58259	0.00528306	FDR<0.01	446033	Present in Nucleus	Others	2	4	2.5992	3.2703	827610	0	3.16076	NA	NA	NA	NA	NA	64455.8	5		FUNCTION: May be involved in pre-mRNA splicing. {ECO:0000250|UniProtKB:P34420}.	mRNA processing [GO:0006397]; nervous system development [GO:0007399]; RNA splicing [GO:0008380]	catalytic step 2 spliceosome [GO:0071013]; nucleus [GO:0005634]		SUBCELLULAR LOCATION: Nucleus {ECO:0000250|UniProtKB:P34420}.	52604	COMPBIAS 415..464; /note=Polar residues; /evidence=ECO:0000256|SAM:MobiDB-lite	REGION 1..38; /note=Disordered; /evidence=ECO:0000256|SAM:MobiDB-lite; REGION 95..152; /note=Disordered; /evidence=ECO:0000256|SAM:MobiDB-lite; REGION 415..479; /note=Disordered; /evidence=ECO:0000256|SAM:MobiDB-lite	Acetylation;Isopeptide bond;Nucleus;Phosphoprotein;Reference proteome;Spliceosome;Ubl conjugation;mRNA processing;mRNA splicing	27886	GO:0006397~mRNA processing,GO:0007399~nervous system development,GO:0008380~RNA splicing,	GO:0005634~nucleus,GO:0005681~spliceosomal complex,GO:0071013~catalytic step 2 spliceosome,
O70310	Nmt1	Glycylpeptide N-tetradecanoyltransferase 1 (EC 2.3.1.97) (Myristoyl-CoA:protein N-myristoyltransferase 1) (NMT 1) (Type I N-myristoyltransferase) (Peptide N-myristoyltransferase 1)	2.97233	2.83737e-06	FDR<0.01	1.92199e+06	Unexpected	Others	0.219662	2	6.7429	12.166	2298100	0	3.89833	NA	8.7184	6.49224	NA	12.9077	1.54588e+06	2		FUNCTION: Adds a myristoyl group to the N-terminal glycine residue of certain cellular and viral proteins. Required for normal embryogenesis. {ECO:0000269|PubMed:15753093}.	cellular ketone metabolic process [GO:0042180]; in utero embryonic development [GO:0001701]; N-terminal peptidyl-glycine N-myristoylation [GO:0018008]; N-terminal protein myristoylation [GO:0006499]	cytoplasm [GO:0005737]; cytosol [GO:0005829]; extrinsic component of membrane [GO:0019898]; plasma membrane [GO:0005886]	glycylpeptide N-tetradecanoyltransferase activity [GO:0004379]; myristoyltransferase activity [GO:0019107]	SUBCELLULAR LOCATION: Cytoplasm {ECO:0000250|UniProtKB:P30419}. Cytoplasm, cytosol {ECO:0000250|UniProtKB:P30419}. Membrane {ECO:0000250|UniProtKB:P30419}; Peripheral membrane protein {ECO:0000250|UniProtKB:P30419}. Note=Copurifies with ribosomes. {ECO:0000250|UniProtKB:P30419}.	56888	COMPBIAS 27..41; /note=Basic and acidic residues; /evidence=ECO:0000256|SAM:MobiDB-lite	REGION 1..82; /note=Disordered; /evidence=ECO:0000256|SAM:MobiDB-lite; REGION 118..120; /note=Myristoyl-CoA binding; /evidence=ECO:0000250|UniProtKB:P30419; REGION 248..250; /note=Myristoyl-CoA binding; /evidence=ECO:0000250|UniProtKB:P30419; REGION 256..260; /note=Myristoyl-CoA binding; /evidence=ECO:0000250|UniProtKB:P30419	Acyltransferase;Cytoplasm;Membrane;Phosphoprotein;Reference proteome;Transferase	18107	GO:0001701~in utero embryonic development,GO:0006499~N-terminal protein myristoylation,GO:0018008~N-terminal peptidyl-glycine N-myristoylation,	GO:0005737~cytoplasm,GO:0005829~cytosol,GO:0005886~plasma membrane,GO:0015629~actin cytoskeleton,GO:0016020~membrane,GO:0019898~extrinsic component of membrane,GO:0030054~cell junction,	GO:0004379~glycylpeptide N-tetradecanoyltransferase activity,GO:0016740~transferase activity,GO:0016746~transferase activity, transferring acyl groups,GO:0019107~myristoyltransferase activity,
O70311	Nmt2	Glycylpeptide N-tetradecanoyltransferase 2 (EC 2.3.1.97) (Myristoyl-CoA:protein N-myristoyltransferase 2) (NMT 2) (Peptide N-myristoyltransferase 2) (Type II N-myristoyltransferase)	1.95321	1.29351e-06	FDR<0.01	1.79609e+06	Unexpected	Others	1.70456	4	2.7848	4.9212	2284795	0	3.14416	2.49956	5.50025	5.03525	4.7776	3.54773	1307380	0		FUNCTION: Adds a myristoyl group to the N-terminal glycine residue of certain cellular and viral proteins. {ECO:0000250|UniProtKB:O60551}.	N-terminal peptidyl-glycine N-myristoylation [GO:0018008]; N-terminal protein myristoylation [GO:0006499]	cytoplasm [GO:0005737]; cytosol [GO:0005829]; extrinsic component of membrane [GO:0019898]; Golgi apparatus [GO:0005794]; plasma membrane [GO:0005886]	glycylpeptide N-tetradecanoyltransferase activity [GO:0004379]	SUBCELLULAR LOCATION: Cytoplasm {ECO:0000250|UniProtKB:O60551}. Membrane {ECO:0000250|UniProtKB:O60551}; Peripheral membrane protein {ECO:0000250|UniProtKB:O60551}.	60484	COMPBIAS 1..18; /note=Polar residues; /evidence=ECO:0000256|SAM:MobiDB-lite; COMPBIAS 28..45; /note=Basic and acidic residues; /evidence=ECO:0000256|SAM:MobiDB-lite; COMPBIAS 63..82; /note=Polar residues; /evidence=ECO:0000256|SAM:MobiDB-lite	REGION 1..82; /note=Disordered; /evidence=ECO:0000256|SAM:MobiDB-lite; REGION 151..153; /note=Myristoyl-CoA binding; /evidence=ECO:0000250|UniProtKB:P30419; REGION 281..283; /note=Myristoyl-CoA binding; /evidence=ECO:0000250|UniProtKB:P30419; REGION 289..293; /note=Myristoyl-CoA binding; /evidence=ECO:0000250|UniProtKB:P30419	Acyltransferase;Cytoplasm;Membrane;Phosphoprotein;Reference proteome;Transferase	18108	GO:0006499~N-terminal protein myristoylation,GO:0018008~N-terminal peptidyl-glycine N-myristoylation,	GO:0005737~cytoplasm,GO:0005794~Golgi apparatus,GO:0005886~plasma membrane,GO:0016020~membrane,GO:0019898~extrinsic component of membrane,	GO:0004379~glycylpeptide N-tetradecanoyltransferase activity,GO:0016740~transferase activity,GO:0016746~transferase activity, transferring acyl groups,
O70325	Gpx4	Phospholipid hydroperoxide glutathione peroxidase (PHGPx) (EC 1.11.1.12) (Glutathione peroxidase 4) (GPx-4) (GSHPx-4)	2.81758	4.17224e-06	FDR<0.01	1.54243e+06	Present in Nucleus	Others	0.142019	2	3.13	3.9783	1914700	0	15.1697	10.2728	11.4203	2.33427	9.24214	12.7613	1.17015e+06	0		FUNCTION: Essential antioxidant peroxidase that directly reduces phospholipid hydroperoxide even if they are incorporated in membranes and lipoproteins (PubMed:29290465). Can also reduce fatty acid hydroperoxide, cholesterol hydroperoxide and thymine hydroperoxide (By similarity). Plays a key role in protecting cells from oxidative damage by preventing membrane lipid peroxidation (PubMed:12566075…	aging [GO:0007568]; arachidonic acid metabolic process [GO:0019369]; chromatin organization [GO:0006325]; glutathione metabolic process [GO:0006749]; lipoxygenase pathway [GO:0019372]; multicellular organism development [GO:0007275]; negative regulation of ferroptosis [GO:0110076]; protein polymerization [GO:0051258]; regulation of inflammatory response [GO:0050727]; response to estradiol [GO:003…	cytosol [GO:0005829]; mitochondrial inner membrane [GO:0005743]; mitochondrion [GO:0005739]; nuclear envelope [GO:0005635]; nucleus [GO:0005634]; protein-containing complex [GO:0032991]	glutathione peroxidase activity [GO:0004602]; identical protein binding [GO:0042802]; peroxidase activity [GO:0004601]; phospholipid-hydroperoxide glutathione peroxidase activity [GO:0047066]; selenium binding [GO:0008430]	SUBCELLULAR LOCATION: [Isoform Mitochondrial]: Mitochondrion {ECO:0000269|PubMed:12566075, ECO:0000269|PubMed:22207760}.; SUBCELLULAR LOCATION: [Isoform Cytoplasmic]: Cytoplasm {ECO:0000269|PubMed:12566075}.; SUBCELLULAR LOCATION: [Isoform Nuclear]: Nucleus {ECO:0000269|PubMed:11344099}.	22229			3D-structure;Alternative initiation;Alternative splicing;Cytoplasm;Developmental protein;Mitochondrion;Nucleus;Oxidoreductase;Peroxidase;Phosphoprotein;Reference proteome;Selenocysteine;Transit peptide	625249	GO:0006325~chromatin organization,GO:0006749~glutathione metabolic process,GO:0006979~response to oxidative stress,GO:0007275~multicellular organism development,GO:0007283~spermatogenesis,GO:0050727~regulation of inflammatory response,GO:0055114~oxidation-reduction process,	GO:0005634~nucleus,GO:0005635~nuclear envelope,GO:0005737~cytoplasm,GO:0005739~mitochondrion,GO:0005743~mitochondrial inner membrane,GO:0005829~cytosol,GO:0070062~extracellular exosome,	GO:0004601~peroxidase activity,GO:0004602~glutathione peroxidase activity,GO:0008430~selenium binding,GO:0016491~oxidoreductase activity,GO:0047066~phospholipid-hydroperoxide glutathione peroxidase activity,
O70400	Pdlim1	PDZ and LIM domain protein 1 (C-terminal LIM domain protein 1) (Elfin) (LIM domain protein CLP-36)	1.82225	0.00168682	FDR<0.01	608470	Unexpected	Others	0.0171328	1	6.0964	4.3807	326585	0	NA	NA	2.09696	2.79252	NA	NA	890355	4		FUNCTION: Cytoskeletal protein that may act as an adapter that brings other proteins (like kinases) to the cytoskeleton (By similarity). Involved in assembly, disassembly and directioning of stress fibers in fibroblasts. Required for the localization of ACTN1 and PALLD to stress fibers. Required for cell migration and in maintaining cell polarity of fibroblasts (By similarity). {ECO:0000250|UniPr…	actin cytoskeleton organization [GO:0030036]; establishment or maintenance of actin cytoskeleton polarity [GO:0030950]; fibroblast migration [GO:0010761]; heart development [GO:0007507]; maintenance of cell polarity [GO:0030011]; muscle structure development [GO:0061061]; regulation of transcription by RNA polymerase II [GO:0006357]; response to hypoxia [GO:0001666]; stress fiber assembly [GO:004…	actin cytoskeleton [GO:0015629]; adherens junction [GO:0005912]; cytoplasm [GO:0005737]; cytoskeleton [GO:0005856]; filamentous actin [GO:0031941]; stress fiber [GO:0001725]; transcription regulator complex [GO:0005667]; Z disc [GO:0030018]	actin binding [GO:0003779]; metal ion binding [GO:0046872]; muscle alpha-actinin binding [GO:0051371]; transcription coactivator activity [GO:0003713]	SUBCELLULAR LOCATION: Cytoplasm, cytoskeleton {ECO:0000269|PubMed:11596114}. Cytoplasm, myofibril, sarcomere, Z line {ECO:0000250|UniProtKB:O00151}. Note=Associates with the actin stress fibers (PubMed:11596114).	35774		REGION 161..184; /note=Disordered; /evidence=ECO:0000256|SAM:MobiDB-lite	Acetylation;Cytoplasm;Cytoskeleton;LIM domain;Metal-binding;Phosphoprotein;Reference proteome;Zinc	54132	GO:0001666~response to hypoxia,GO:0006355~regulation of transcription, DNA-templated,GO:0098609~cell-cell adhesion,	GO:0005667~transcription factor complex,GO:0005737~cytoplasm,GO:0005856~cytoskeleton,GO:0005913~cell-cell adherens junction,GO:0005925~focal adhesion,	GO:0003713~transcription coactivator activity,GO:0005515~protein binding,GO:0008270~zinc ion binding,GO:0046872~metal ion binding,GO:0098641~cadherin binding involved in cell-cell adhesion,
O70456	Sfn	14-3-3 protein sigma (Stratifin)	3.30152	0.00104553	FDR<0.01	35735.3	Present in Nucleus	Others	0.00108664	1	14.764	17.903	46759	0	NA	NA	NA	NA	3.62608	NA	24711.7	5		FUNCTION: Adapter protein implicated in the regulation of a large spectrum of both general and specialized signaling pathways. Binds to a large number of partners, usually by recognition of a phosphoserine or phosphothreonine motif. Binding generally results in the modulation of the activity of the binding partner. When bound to KRT17, regulates protein synthesis and epithelial cell growth by sti…	establishment of skin barrier [GO:0061436]; intrinsic apoptotic signaling pathway in response to DNA damage [GO:0008630]; keratinization [GO:0031424]; keratinocyte development [GO:0003334]; keratinocyte differentiation [GO:0030216]; negative regulation of cysteine-type endopeptidase activity involved in apoptotic process [GO:0043154]; negative regulation of keratinocyte proliferation [GO:0010839]…	cytoplasm [GO:0005737]; cytosol [GO:0005829]; extracellular region [GO:0005576]; nucleus [GO:0005634]	identical protein binding [GO:0042802]; phosphoprotein binding [GO:0051219]; protein kinase binding [GO:0019901]	SUBCELLULAR LOCATION: Cytoplasm {ECO:0000269|PubMed:16710422}. Nucleus {ECO:0000269|PubMed:16710422}. Secreted {ECO:0000250}. Note=May be secreted by a non-classical secretory pathway. {ECO:0000250}.	27706			Cytoplasm;Direct protein sequencing;Nucleus;Phosphoprotein;Reference proteome;Secreted;Ubl conjugation	55948	GO:0000079~regulation of cyclin-dependent protein serine/threonine kinase activity,GO:0001836~release of cytochrome c from mitochondria,GO:0003334~keratinocyte development,GO:0008630~intrinsic apoptotic signaling pathway in response to DNA damage,GO:0010482~regulation of epidermal cell division,GO:0010839~negative regulation of keratinocyte proliferation,GO:0030216~keratinocyte differentiation,GO…	GO:0005576~extracellular region,GO:0005634~nucleus,GO:0005737~cytoplasm,GO:0005829~cytosol,GO:0005913~cell-cell adherens junction,GO:0030659~cytoplasmic vesicle membrane,GO:0070062~extracellular exosome,	GO:0005515~protein binding,GO:0019901~protein kinase binding,GO:0019904~protein domain specific binding,GO:0051219~phosphoprotein binding,GO:0098641~cadherin binding involved in cell-cell adhesion,
O70475	Ugdh	UDP-glucose 6-dehydrogenase (UDP-Glc dehydrogenase) (UDP-GlcDH) (UDPGDH) (EC 1.1.1.22)	2.46131	0.000264392	FDR<0.01	947966	Present in Nucleus	Others	0.461096	3	5.7959	15.624	1480350	0	NA	NA	NA	6.03537	2.52137	3.67607	415582	3		FUNCTION: Catalyzes the formation of UDP-alpha-D-glucuronate, a constituent of complex glycosaminoglycans (PubMed:9737970). Required for the biosynthesis of chondroitin sulfate and heparan sulfate. Required for embryonic development via its role in the biosynthesis of glycosaminoglycans (PubMed:14505572). Required for proper brain and neuronal development (By similarity). {ECO:0000250|UniProtKB:O…	carbohydrate metabolic process [GO:0005975]; chondroitin sulfate biosynthetic process [GO:0030206]; gastrulation with mouth forming second [GO:0001702]; glycosaminoglycan biosynthetic process [GO:0006024]; heparan sulfate proteoglycan biosynthetic process [GO:0015012]; neuron development [GO:0048666]; protein hexamerization [GO:0034214]; UDP-glucuronate biosynthetic process [GO:0006065]	cytosol [GO:0005829]; nucleoplasm [GO:0005654]; nucleus [GO:0005634]	identical protein binding [GO:0042802]; NAD binding [GO:0051287]; UDP-glucose 6-dehydrogenase activity [GO:0003979]		54832		REGION 88..110; /note=Disordered; /evidence=ECO:0000250|UniProtKB:O60701; REGION 129..135; /note=Allosteric switch region; /evidence=ECO:0000250|UniProtKB:O60701; REGION 161..165; /note=Substrate binding; /evidence=ECO:0000250|UniProtKB:O60701; REGION 220..224; /note=Substrate binding; /evidence=ECO:0000250|UniProtKB:O60701; REGION 267..273; /note=Substrate binding; /evidence=ECO:0000250|UniProtK…	Acetylation;Allosteric enzyme;Carbohydrate metabolism;NAD;Oxidoreductase;Phosphoprotein;Reference proteome	22235	GO:0001702~gastrulation with mouth forming second,GO:0005975~carbohydrate metabolic process,GO:0006024~glycosaminoglycan biosynthetic process,GO:0006065~UDP-glucuronate biosynthetic process,GO:0008152~metabolic process,GO:0055114~oxidation-reduction process,	GO:0005634~nucleus,GO:0005654~nucleoplasm,GO:0005829~cytosol,GO:0070062~extracellular exosome,	GO:0003824~catalytic activity,GO:0003979~UDP-glucose 6-dehydrogenase activity,GO:0016491~oxidoreductase activity,GO:0016616~oxidoreductase activity, acting on the CH-OH group of donors, NAD or NADP as acceptor,GO:0051287~NAD binding,
O70494	Sp3	Transcription factor Sp3	2.50186	0.00384378	FDR<0.01	166472	DNA.Chromatin.binder	Others	0.484064	3	5.8759	NA	198825	1	NA	NA	NA	NA	NA	5.46001	134118	5		FUNCTION: Transcriptional factor that can act as an activator or repressor depending on isoform and/or post-translational modifications. Binds to GT and GC boxes promoter elements. Competes with SP1 for the GC-box promoters. Weak activator of transcription but can activate a number of genes involved in different processes such as cell-cycle regulation, hormone-induction and house-keeping (By simi…	B cell differentiation [GO:0030183]; definitive hemopoiesis [GO:0060216]; embryonic camera-type eye morphogenesis [GO:0048596]; embryonic placenta development [GO:0001892]; embryonic process involved in female pregnancy [GO:0060136]; embryonic skeletal system development [GO:0048706]; enucleate erythrocyte differentiation [GO:0043353]; erythrocyte differentiation [GO:0030218]; granulocyte differe…	nucleus [GO:0005634]; PML body [GO:0016605]; protein-DNA complex [GO:0032993]; transcription repressor complex [GO:0017053]	chromatin binding [GO:0003682]; cis-regulatory region sequence-specific DNA binding [GO:0000987]; DNA binding [GO:0003677]; DNA-binding transcription factor activity [GO:0003700]; DNA-binding transcription factor activity, RNA polymerase II-specific [GO:0000981]; DNA-binding transcription repressor activity, RNA polymerase II-specific [GO:0001227]; double-stranded DNA binding [GO:0003690]; metal …	SUBCELLULAR LOCATION: Nucleus. Nucleus, PML body {ECO:0000250}. Note=Localizes to the nuclear periphery and in nuclear dots when sumoylated. Some localization in PML nuclear bodies (By similarity). {ECO:0000250}.	82362	COMPBIAS 29..50; /note=Polar residues; /evidence=ECO:0000256|SAM:MobiDB-lite; COMPBIAS 320..340; /note=Polar residues; /evidence=ECO:0000256|SAM:MobiDB-lite	REGION 1..55; /note=Disordered; /evidence=ECO:0000256|SAM:MobiDB-lite; REGION 140..239; /note=Transactivation domain (Gln-rich); /evidence=ECO:0000250; REGION 302..340; /note=Disordered; /evidence=ECO:0000256|SAM:MobiDB-lite; REGION 352..501; /note=Transactivation domain (Gln-rich); /evidence=ECO:0000250; REGION 536..622; /note=Repressor domain; /evidence=ECO:0000250	Acetylation;Activator;Alternative splicing;DNA-binding;Isopeptide bond;Metal-binding;Nucleus;Phosphoprotein;Reference proteome;Repeat;Transcription;Transcription regulation;Ubl conjugation;Zinc;Zinc-finger	20687	GO:0001503~ossification,GO:0001701~in utero embryonic development,GO:0001779~natural killer cell differentiation,GO:0001829~trophectodermal cell differentiation,GO:0001889~liver development,GO:0001892~embryonic placenta development,GO:0006351~transcription, DNA-templated,GO:0006355~regulation of transcription, DNA-templated,GO:0030183~B cell differentiation,GO:0030217~T cell differentiation,GO:00…	GO:0005634~nucleus,GO:0005654~nucleoplasm,GO:0005737~cytoplasm,GO:0005794~Golgi apparatus,GO:0005886~plasma membrane,GO:0016605~PML body,GO:0017053~transcriptional repressor complex,	GO:0000977~RNA polymerase II regulatory region sequence-specific DNA binding,GO:0000979~RNA polymerase II core promoter sequence-specific DNA binding,GO:0000987~core promoter proximal region sequence-specific DNA binding,GO:0001078~transcriptional repressor activity, RNA polymerase II core promoter proximal region sequence-specific binding,GO:0003676~nucleic acid binding,GO:0003677~DNA binding,GO…
O70551	Srpk1	SRSF protein kinase 1 (EC 2.7.11.1) (SFRS protein kinase 1) (Serine/arginine-rich protein-specific kinase 1) (SR-protein-specific kinase 1)	2.88922	2.62694e-08	FDR<0.01	1.37369e+06	DNA.Chromatin.binder	RBP	0.567951	3	8.2921	11.444	1715100	0	11.2357	4.56413	6.92042	6.40861	6.81106	6.17475	1032275	0		FUNCTION: Serine/arginine-rich protein-specific kinase which specifically phosphorylates its substrates at serine residues located in regions rich in arginine/serine dipeptides, known as RS domains and is involved in the phosphorylation of SR splicing factors and the regulation of splicing. Plays a central role in the regulatory network for splicing, controlling the intranuclear distribution of s…	cell differentiation [GO:0030154]; chromosome segregation [GO:0007059]; intracellular signal transduction [GO:0035556]; negative regulation of viral genome replication [GO:0045071]; positive regulation of viral genome replication [GO:0045070]; protein phosphorylation [GO:0006468]; regulation of mRNA processing [GO:0050684]; spliceosomal complex assembly [GO:0000245]	chromatin [GO:0000785]; cytoplasm [GO:0005737]; cytosol [GO:0005829]; endoplasmic reticulum [GO:0005783]; nuclear matrix [GO:0016363]; nuclear speck [GO:0016607]; nucleoplasm [GO:0005654]; nucleus [GO:0005634]; plasma membrane [GO:0005886]	ATP binding [GO:0005524]; magnesium ion binding [GO:0000287]; protein serine/threonine kinase activity [GO:0004674]; protein serine kinase activity [GO:0106310]; protein threonine kinase activity [GO:0106311]	SUBCELLULAR LOCATION: Cytoplasm {ECO:0000250|UniProtKB:Q96SB4}. Nucleus, nucleoplasm {ECO:0000250|UniProtKB:Q96SB4}. Nucleus matrix {ECO:0000250|UniProtKB:Q96SB4}. Microsome {ECO:0000250|UniProtKB:Q96SB4}. Nucleus speckle {ECO:0000250|UniProtKB:Q96SB4}. Chromosome {ECO:0000250|UniProtKB:Q96SB4}. Note=Shuttles between the nucleus and the cytoplasm (By similarity). Inhibition of the Hsp90 ATPase ac…	73088	COMPBIAS 21..43; /note=Basic and acidic residues; /evidence=ECO:0000256|SAM:MobiDB-lite; COMPBIAS 276..314; /note=Basic and acidic residues; /evidence=ECO:0000256|SAM:MobiDB-lite; COMPBIAS 320..342; /note=Polar residues; /evidence=ECO:0000256|SAM:MobiDB-lite; COMPBIAS 395..445; /note=Polar residues; /evidence=ECO:0000256|SAM:MobiDB-lite	REGION 1..57; /note=Disordered; /evidence=ECO:0000256|SAM:MobiDB-lite; REGION 238..354; /note=Disordered; /evidence=ECO:0000256|SAM:MobiDB-lite; REGION 395..464; /note=Disordered; /evidence=ECO:0000256|SAM:MobiDB-lite	ATP-binding;Chromosome;Chromosome partition;Cytoplasm;Differentiation;Direct protein sequencing;Endoplasmic reticulum;Kinase;Microsome;Nucleotide-binding;Nucleus;Phosphoprotein;Reference proteome;Serine/threonine-protein kinase;Transferase;mRNA processing;mRNA splicing	20815	GO:0006397~mRNA processing,GO:0006468~protein phosphorylation,GO:0007059~chromosome segregation,GO:0008380~RNA splicing,GO:0016310~phosphorylation,GO:0030154~cell differentiation,GO:0035556~intracellular signal transduction,GO:0045070~positive regulation of viral genome replication,GO:0045071~negative regulation of viral genome replication,GO:0050684~regulation of mRNA processing,	GO:0005634~nucleus,GO:0005737~cytoplasm,GO:0005783~endoplasmic reticulum,GO:0005886~plasma membrane,GO:0016363~nuclear matrix,GO:0043231~intracellular membrane-bounded organelle,	GO:0000166~nucleotide binding,GO:0000287~magnesium ion binding,GO:0004672~protein kinase activity,GO:0004674~protein serine/threonine kinase activity,GO:0005524~ATP binding,GO:0016301~kinase activity,GO:0016740~transferase activity,GO:0044822~poly(A) RNA binding,
O70576	Stag3	Cohesin subunit SA-3 (SCC3 homolog 3) (Stromal antigen 3) (Stromalin-3)	2.50617	0.000524672	FDR<0.01	422328	DNA.Chromatin.binder	Others	1.11516	3	6.689	11.26	618200	0	NA	NA	NA	5.46627	2.53011	NA	226455	4		FUNCTION: Meiosis specific component of cohesin complex. The cohesin complex is required for the cohesion of sister chromatids after DNA replication. The cohesin complex apparently forms a large proteinaceous ring within which sister chromatids can be trapped. At anaphase, the complex is cleaved and dissociates from chromatin, allowing sister chromatids to segregate. The meiosis-specific cohesin …	female meiosis sister chromatid cohesion [GO:0007066]; homologous chromosome pairing at meiosis [GO:0007129]; male meiosis sister chromatid cohesion [GO:0007065]; protein localization to chromosome [GO:0034502]; sister chromatid cohesion [GO:0007062]	chromatin [GO:0000785]; chromosome, centromeric region [GO:0000775]; cohesin complex [GO:0008278]; condensed nuclear chromosome [GO:0000794]; lateral element [GO:0000800]; male germ cell nucleus [GO:0001673]; meiotic cohesin complex [GO:0030893]; nuclear meiotic cohesin complex [GO:0034991]; nucleolus [GO:0005730]; nucleoplasm [GO:0005654]; nucleus [GO:0005634]; synaptonemal complex [GO:0000795];…	chromatin binding [GO:0003682]	SUBCELLULAR LOCATION: Nucleus {ECO:0000255|PROSITE-ProRule:PRU00750, ECO:0000269|PubMed:22346761}. Chromosome {ECO:0000269|PubMed:22346761}. Chromosome, centromere {ECO:0000269|PubMed:22346761}. Note=Associates with chromatin. In prophase I stage of meiosis, it is found along the axial elements of synaptonemal complexes. In late-pachytene-diplotene, the bulk of protein dissociates from the chromo…	141167	COMPBIAS 1..46; /note=Polar residues; /evidence=ECO:0000256|SAM:MobiDB-lite; COMPBIAS 1083..1104; /note=Basic and acidic residues; /evidence=ECO:0000256|SAM:MobiDB-lite; COMPBIAS 1105..1130; /note=Polar residues; /evidence=ECO:0000256|SAM:MobiDB-lite	REGION 1..108; /note=Disordered; /evidence=ECO:0000256|SAM:MobiDB-lite; REGION 1077..1154; /note=Disordered; /evidence=ECO:0000256|SAM:MobiDB-lite; REGION 1213..1240; /note=Disordered; /evidence=ECO:0000256|SAM:MobiDB-lite	Cell cycle;Centromere;Chromosome;Chromosome partition;Meiosis;Nucleus;Phosphoprotein;Reference proteome	50878	GO:0007049~cell cycle,GO:0007059~chromosome segregation,GO:0007065~male meiosis sister chromatid cohesion,GO:0007066~female meiosis sister chromatid cohesion,GO:0007129~synapsis,GO:0034502~protein localization to chromosome,GO:0051321~meiotic cell cycle,	GO:0000775~chromosome, centromeric region,GO:0000794~condensed nuclear chromosome,GO:0000795~synaptonemal complex,GO:0000800~lateral element,GO:0000802~transverse filament,GO:0001673~male germ cell nucleus,GO:0005615~extracellular space,GO:0005634~nucleus,GO:0005654~nucleoplasm,GO:0005694~chromosome,GO:0030893~meiotic cohesin complex,GO:0034991~nuclear meiotic cohesin complex,	GO:0005515~protein binding,
O88271	Cfdp1	Craniofacial development protein 1 (27 kDa craniofacial protein) (Bucentaur) (Protein Cp27)	1.5289	0.000739542	FDR<0.01	5.82948e+06	DNA.Chromatin.binder	Others	0.284701	2	8.6993	8.666	5852600	0	2.82614	1.62528	2.25154	2.04307	1.84152	1.6391	5806355	0		FUNCTION: May play a role during embryogenesis. May modulate tooth organogenesis since alterations of this protein function affect tooth organs size as well as individual cell fate and survival. In embryonic cells, blockage of the function results in increased number of apoptotic cells, reduced proliferation, alterations in cell shape and fibronection matrix synthesis. {ECO:0000269|PubMed:1041532…	cell adhesion [GO:0007155]; multicellular organism development [GO:0007275]; negative regulation of fibroblast apoptotic process [GO:2000270]; regulation of cell population proliferation [GO:0042127]; regulation of cell shape [GO:0008360]	basement membrane [GO:0005604]; condensed chromosome kinetochore [GO:0000777]		SUBCELLULAR LOCATION: Chromosome, centromere, kinetochore {ECO:0000250|UniProtKB:Q9UEE9}.	32921	COMPBIAS 1..23; /note=Acidic residues; /evidence=ECO:0000256|SAM:MobiDB-lite; COMPBIAS 72..94; /note=Acidic residues; /evidence=ECO:0000256|SAM:MobiDB-lite; COMPBIAS 95..111; /note=Basic and acidic residues; /evidence=ECO:0000256|SAM:MobiDB-lite; COMPBIAS 135..153; /note=Basic and acidic residues; /evidence=ECO:0000256|SAM:MobiDB-lite	REGION 1..153; /note=Disordered; /evidence=ECO:0000256|SAM:MobiDB-lite; REGION 174..213; /note=Hydrophilic; REGION 188..217; /note=Disordered; /evidence=ECO:0000256|SAM:MobiDB-lite	Centromere;Chromosome;Developmental protein;Isopeptide bond;Kinetochore;Methylation;Phosphoprotein;Reference proteome;Ubl conjugation	23837	GO:0007155~cell adhesion,GO:0007275~multicellular organism development,GO:0008360~regulation of cell shape,GO:0042127~regulation of cell proliferation,GO:2000270~negative regulation of fibroblast apoptotic process,	GO:0000775~chromosome, centromeric region,GO:0000776~kinetochore,GO:0000777~condensed chromosome kinetochore,GO:0005604~basement membrane,GO:0005694~chromosome,
O88291	Znf326	DBIRD complex subunit ZNF326 (Zinc finger protein 326) (Zinc finger protein interacting with mRNPs) (Zinc finger protein-associated with nuclear matrix of 75 kDa)	2.79535	0.000676984	FDR<0.01	636092	DNA.Chromatin.binder	RBP	1.01302	3	4.5955	6.6758	975840	0	NA	NA	21.8374	3.46656	NA	NA	296343	4		FUNCTION: Core component of the DBIRD complex, a multiprotein complex that acts at the interface between core mRNP particles and RNA polymerase II (RNAPII) and integrates transcript elongation with the regulation of alternative splicing: the DBIRD complex affects local transcript elongation rates and alternative splicing of a large set of exons embedded in (A + T)-rich DNA regions (By similarity)…	mRNA processing [GO:0006397]; positive regulation of transcription, DNA-templated [GO:0045893]; regulation of DNA-templated transcription, elongation [GO:0032784]; regulation of RNA splicing [GO:0043484]; RNA splicing [GO:0008380]	DBIRD complex [GO:0044609]; intracellular membrane-bounded organelle [GO:0043231]; nuclear matrix [GO:0016363]; nucleoplasm [GO:0005654]; nucleus [GO:0005634]	DNA binding [GO:0003677]; RNA polymerase II complex binding [GO:0000993]; zinc ion binding [GO:0008270]	SUBCELLULAR LOCATION: Nucleus matrix {ECO:0000269|PubMed:10798446, ECO:0000269|PubMed:9809746}.	65225	COMPBIAS 273..302; /note=Basic and acidic residues; /evidence=ECO:0000256|SAM:MobiDB-lite; COMPBIAS 482..527; /note=Acidic residues; /evidence=ECO:0000256|SAM:MobiDB-lite; COMPBIAS 544..563; /note=Acidic residues; /evidence=ECO:0000256|SAM:MobiDB-lite	REGION 1..124; /note=Mediates transcriptional activation; REGION 156..196; /note=Disordered; /evidence=ECO:0000256|SAM:MobiDB-lite; REGION 256..302; /note=Disordered; /evidence=ECO:0000256|SAM:MobiDB-lite; REGION 470..580; /note=Disordered; /evidence=ECO:0000256|SAM:MobiDB-lite	Acetylation;Activator;Alternative splicing;DNA-binding;Isopeptide bond;Metal-binding;Methylation;Nucleus;Phosphoprotein;Reference proteome;Repeat;Transcription;Transcription regulation;Ubl conjugation;Zinc;Zinc-finger;mRNA processing;mRNA splicing	54367	GO:0006351~transcription, DNA-templated,GO:0006355~regulation of transcription, DNA-templated,GO:0006397~mRNA processing,GO:0008380~RNA splicing,GO:0032784~regulation of DNA-templated transcription, elongation,GO:0043484~regulation of RNA splicing,GO:0045893~positive regulation of transcription, DNA-templated,	GO:0005634~nucleus,GO:0005654~nucleoplasm,GO:0005681~spliceosomal complex,GO:0016363~nuclear matrix,GO:0043231~intracellular membrane-bounded organelle,GO:0044609~DBIRD complex,	GO:0000993~RNA polymerase II core binding,GO:0003677~DNA binding,GO:0008270~zinc ion binding,GO:0044822~poly(A) RNA binding,GO:0046872~metal ion binding,
O88379	Baz1a	Bromodomain adjacent to zinc finger domain protein 1A (Cbp146)	2.67354	9.17353e-06	FDR<0.01	683588	DNA.Chromatin.binder	Others	2	4	6.4865	8.7608	1107530	0	NA	2.1126	4.36167	6.90608	7.28491	16.3313	259647	1		FUNCTION: Component of the ACF complex, an ATP-dependent chromatin remodeling complex, that regulates spacing of nucleosomes using ATP to generate evenly spaced nucleosomes along the chromatin. The ATPase activity of the complex is regulated by the length of flanking DNA. Also involved in facilitating the DNA replication process. BAZ1A is the accessory, non-catalytic subunit of the complex which …	chromatin remodeling [GO:0006338]; DNA-dependent DNA replication [GO:0006261]	CHRAC [GO:0008623]; nuclear chromosome [GO:0000228]	metal ion binding [GO:0046872]	SUBCELLULAR LOCATION: Nucleus. Note=Concentrated in pericentric to heterochromatin.	178459	COMPBIAS 652..696; /note=Basic and acidic residues; /evidence=ECO:0000256|SAM:MobiDB-lite; COMPBIAS 703..727; /note=Basic and acidic residues; /evidence=ECO:0000256|SAM:MobiDB-lite; COMPBIAS 951..969; /note=Polar residues; /evidence=ECO:0000256|SAM:MobiDB-lite; COMPBIAS 1217..1256; /note=Acidic residues; /evidence=ECO:0000256|SAM:MobiDB-lite; COMPBIAS 1281..1342; /note=Polar residues; /evidence=E…	REGION 1..133; /note=Required for interaction with NCOR1; /evidence=ECO:0000250; REGION 1..128; /note=Required for association with the CHRAC1/POLE3 complex; /evidence=ECO:0000250; REGION 652..751; /note=Disordered; /evidence=ECO:0000256|SAM:MobiDB-lite; REGION 668..935; /note=Interaction with SMARCA5; /evidence=ECO:0000250; REGION 843..874; /note=Disordered; /evidence=ECO:0000256|SAM:MobiDB-lite…	Bromodomain;Coiled coil;Isopeptide bond;Metal-binding;Nucleus;Phosphoprotein;Reference proteome;Transcription;Transcription regulation;Ubl conjugation;Zinc;Zinc-finger		GO:0006261~DNA-dependent DNA replication,GO:0006338~chromatin remodeling,GO:0006351~transcription, DNA-templated,GO:0006355~regulation of transcription, DNA-templated,	GO:0000228~nuclear chromosome,GO:0005634~nucleus,GO:0008623~CHRAC,	GO:0005515~protein binding,GO:0008270~zinc ion binding,GO:0046872~metal ion binding,
O88445	Aurkc	Aurora kinase C (EC 2.7.11.1) (Aurora 3) (Aurora/IPL1-related kinase 3) (ARK-3) (Aurora-related kinase 3) (Aurora/IPL1/Eg2 protein 1) (Serine/threonine-protein kinase 13) (Serine/threonine-protein kinase aurora-C)	2.67281	2.05166e-05	FDR<0.01	5.31537e+06	DNA.Chromatin.binder	Others	2	4	5.6064	5.8783	10163850	0	NA	7.43384	NA	NA	10.9696	3.92326	466891	3		FUNCTION: Serine/threonine-protein kinase component of the chromosomal passenger complex (CPC), a complex that acts as a key regulator of mitosis. The CPC complex has essential functions at the centromere in ensuring correct chromosome alignment and segregation and is required for chromatin-induced microtubule stabilization and spindle assembly. Plays also a role in meiosis and more particularly …	cell division [GO:0051301]; meiotic cell cycle [GO:0051321]; mitotic spindle organization [GO:0007052]; oocyte development [GO:0048599]; protein autophosphorylation [GO:0046777]; protein phosphorylation [GO:0006468]; regulation of cytokinesis [GO:0032465]; spermatogenesis [GO:0007283]; spindle midzone assembly [GO:0051255]	chromosome [GO:0005694]; chromosome, centromeric region [GO:0000775]; chromosome passenger complex [GO:0032133]; condensed chromosome [GO:0000793]; cytoplasm [GO:0005737]; meiotic spindle midzone [GO:1990385]; midbody [GO:0030496]; nucleus [GO:0005634]; spindle microtubule [GO:0005876]; spindle midzone [GO:0051233]; spindle pole centrosome [GO:0031616]	ATP binding [GO:0005524]; histone serine kinase activity [GO:0035174]; protein kinase activity [GO:0004672]; protein serine kinase activity [GO:0106310]; protein threonine kinase activity [GO:0106311]	SUBCELLULAR LOCATION: Nucleus {ECO:0000250}. Chromosome {ECO:0000250}. Chromosome, centromere {ECO:0000250|UniProtKB:Q9UQB9}. Cytoplasm, cytoskeleton, spindle {ECO:0000250|UniProtKB:Q9UQB9}. Note=Distributes in the condensed chromosomes during prophase to metaphase. After entering anaphase, there is a dissociation from separated chromosomes and a redistribution to midzone microtubules, and finall…	32358			ATP-binding;Cell cycle;Cell division;Centromere;Chromosome;Cytoplasm;Cytoskeleton;Kinase;Meiosis;Mitosis;Nucleotide-binding;Nucleus;Phosphoprotein;Reference proteome;Serine/threonine-protein kinase;Transferase	20871	GO:0000910~cytokinesis,GO:0006468~protein phosphorylation,GO:0007049~cell cycle,GO:0007052~mitotic spindle organization,GO:0007067~mitotic nuclear division,GO:0007283~spermatogenesis,GO:0016310~phosphorylation,GO:0032465~regulation of cytokinesis,GO:0046777~protein autophosphorylation,GO:0048599~oocyte development,GO:0051255~spindle midzone assembly,GO:0051301~cell division,GO:0051321~meiotic cel…	GO:0000775~chromosome, centromeric region,GO:0000780~condensed nuclear chromosome, centromeric region,GO:0000793~condensed chromosome,GO:0005634~nucleus,GO:0005694~chromosome,GO:0005737~cytoplasm,GO:0005856~cytoskeleton,GO:0005876~spindle microtubule,GO:0030496~midbody,GO:0031616~spindle pole centrosome,GO:0032133~chromosome passenger complex,GO:0051233~spindle midzone,GO:1990385~meiotic spindle …	GO:0000166~nucleotide binding,GO:0004672~protein kinase activity,GO:0004674~protein serine/threonine kinase activity,GO:0004712~protein serine/threonine/tyrosine kinase activity,GO:0005524~ATP binding,GO:0016301~kinase activity,GO:0016740~transferase activity,GO:0035174~histone serine kinase activity,
O88466	Znf106	Zinc finger protein 106 (Zfp-106) (H3a minor histocompatibility antigen) (Son of insulin receptor mutant) (Zinc finger protein 474)	2.1988	0.00196496	FDR<0.01	359498	Present in Nucleus	RBP	0.523589	3	5.2202	5.9962	381995	0	NA	NA	3.34919	1.12973	2.88077	27.4439	337000	2		FUNCTION: RNA-binding protein (PubMed:27418600, PubMed:28072389). Specifically binds to 5'-GGGGCC-3' sequence repeats in RNA (PubMed:28072389). Essential for maintenance of peripheral motor neuron and skeletal muscle function (PubMed:26604141, PubMed:27418600, PubMed:28072389). Required for normal expression and/or alternative splicing of a number of genes in spinal cord and skeletal muscle, incl…	insulin receptor signaling pathway [GO:0008286]	cytosol [GO:0005829]; membrane [GO:0016020]; nuclear speck [GO:0016607]; nucleolus [GO:0005730]	metal ion binding [GO:0046872]; opioid peptide activity [GO:0001515]; RNA binding [GO:0003723]; SH3 domain binding [GO:0017124]	SUBCELLULAR LOCATION: Nucleus, nucleolus {ECO:0000269|PubMed:15833274, ECO:0000269|PubMed:27418600, ECO:0000269|PubMed:28072389, ECO:0000269|PubMed:9507006}. Nucleus speckle {ECO:0000269|PubMed:27418600, ECO:0000269|PubMed:28072389}. Note=Colocalizes with RBM39 in nuclear speckles. Inhibition of RNA synthesis, or overexpression of KNOP1, induces translocation from nuclear speckles to the nucleolu…	208964	COMPBIAS 76..90; /note=Acidic residues; /evidence=ECO:0000256|SAM:MobiDB-lite; COMPBIAS 91..108; /note=Basic and acidic residues; /evidence=ECO:0000256|SAM:MobiDB-lite; COMPBIAS 120..164; /note=Basic and acidic residues; /evidence=ECO:0000256|SAM:MobiDB-lite; COMPBIAS 165..179; /note=Polar residues; /evidence=ECO:0000256|SAM:MobiDB-lite; COMPBIAS 287..314; /note=Basic and acidic residues; /eviden…	REGION 68..187; /note=Disordered; /evidence=ECO:0000256|SAM:MobiDB-lite; REGION 287..326; /note=Disordered; /evidence=ECO:0000256|SAM:MobiDB-lite; REGION 338..362; /note=Disordered; /evidence=ECO:0000256|SAM:MobiDB-lite; REGION 410..437; /note=Disordered; /evidence=ECO:0000256|SAM:MobiDB-lite; REGION 453..525; /note=Disordered; /evidence=ECO:0000256|SAM:MobiDB-lite; REGION 537..617; /note=Disorde…	Alternative splicing;Isopeptide bond;Metal-binding;Nucleus;Phosphoprotein;RNA-binding;Reference proteome;Repeat;Ubl conjugation;WD repeat;Zinc;Zinc-finger		GO:0008286~insulin receptor signaling pathway,	GO:0005634~nucleus,GO:0005730~nucleolus,GO:0005737~cytoplasm,GO:0005829~cytosol,GO:0016020~membrane,	GO:0001515~opioid peptide activity,GO:0017124~SH3 domain binding,GO:0044822~poly(A) RNA binding,GO:0046872~metal ion binding,
O88477	Igf2bp1	Insulin-like growth factor 2 mRNA-binding protein 1 (IGF2 mRNA-binding protein 1) (IMP-1) (Coding region determinant-binding protein) (CRD-BP) (IGF-II mRNA-binding protein 1) (VICKZ family member 1) (Zipcode-binding protein 1) (ZBP-1)	4.19801	1.68681e-10	FDR<0.01	16874100	Present in Nucleus	RBP	0.610903	3	14.555	26.002	23044500	0	20.9547	14.9294	23.5799	17.8025	15.2665	16.9707	10703700	0		FUNCTION: RNA-binding factor that recruits target transcripts to cytoplasmic protein-RNA complexes (mRNPs). This transcript 'caging' into mRNPs allows mRNA transport and transient storage. It also modulates the rate and location at which target transcripts encounter the translational apparatus and shields them from endonuclease attacks or microRNA-mediated degradation. Regulates localized beta-ac…	CRD-mediated mRNA stabilization [GO:0070934]; dendrite arborization [GO:0140059]; mRNA transport [GO:0051028]; negative regulation of translation [GO:0017148]; nervous system development [GO:0007399]; neuronal stem cell population maintenance [GO:0097150]; pallium cell proliferation in forebrain [GO:0022013]; regulation of gene expression [GO:0010468]; regulation of mRNA stability involved in res…	axon [GO:0030424]; CRD-mediated mRNA stability complex [GO:0070937]; cytoplasm [GO:0005737]; cytoplasmic stress granule [GO:0010494]; cytosol [GO:0005829]; dendrite [GO:0030425]; dendritic spine [GO:0043197]; filopodium [GO:0030175]; growth cone [GO:0030426]; lamellipodium [GO:0030027]; neuronal cell body [GO:0043025]; nucleoplasm [GO:0005654]; nucleus [GO:0005634]; perinuclear region of cytoplas…	mRNA 3'-UTR binding [GO:0003730]; mRNA 5'-UTR binding [GO:0048027]; mRNA binding [GO:0003729]; translation regulator activity [GO:0045182]	SUBCELLULAR LOCATION: Nucleus. Cytoplasm. Cytoplasm, perinuclear region {ECO:0000250}. Cell projection, lamellipodium {ECO:0000250}. Cell projection, dendrite {ECO:0000250}. Cell projection, dendritic spine {ECO:0000250}. Cell projection, growth cone {ECO:0000250}. Cell projection, filopodium {ECO:0000250}. Cell projection, axon {ECO:0000250}. Note=In the nucleus, located in discrete foci, coinci…	63451		REGION 156..190; /note=Disordered; /evidence=ECO:0000256|SAM:MobiDB-lite; REGION 187..570; /note=Necessary for interaction with IGF2BP1 and binding to TAU mRNA; REGION 312..323; /note=Sufficient for nuclear export; /evidence=ECO:0000250; REGION 485..495; /note=Sufficient for nuclear export; /evidence=ECO:0000250	Cell junction;Cell projection;Cytoplasm;Direct protein sequencing;Nucleus;Phosphoprotein;RNA-binding;Reference proteome;Repeat;Synapse;Translation regulation;Transport;mRNA transport	140486	GO:0006403~RNA localization,GO:0006417~regulation of translation,GO:0006810~transport,GO:0010610~regulation of mRNA stability involved in response to stress,GO:0017148~negative regulation of translation,GO:0022013~pallium cell proliferation in forebrain,GO:0051028~mRNA transport,GO:0070934~CRD-mediated mRNA stabilization,GO:0097150~neuronal stem cell population maintenance,	GO:0005634~nucleus,GO:0005737~cytoplasm,GO:0010494~cytoplasmic stress granule,GO:0030027~lamellipodium,GO:0030175~filopodium,GO:0030424~axon,GO:0030425~dendrite,GO:0030426~growth cone,GO:0030529~intracellular ribonucleoprotein complex,GO:0042995~cell projection,GO:0043197~dendritic spine,GO:0048471~perinuclear region of cytoplasm,GO:0070937~CRD-mediated mRNA stability complex,	GO:0000166~nucleotide binding,GO:0003676~nucleic acid binding,GO:0003723~RNA binding,GO:0003729~mRNA binding,GO:0003730~mRNA 3'-UTR binding,GO:0044822~poly(A) RNA binding,GO:0045182~translation regulator activity,GO:0048027~mRNA 5'-UTR binding,
O88491	Nsd1	Histone-lysine N-methyltransferase, H3 lysine-36 specific (EC 2.1.1.357) (H3-K36-HMTase) (Nuclear receptor-binding SET domain-containing protein 1) (NR-binding SET domain-containing protein)	2.35619	5.8313e-06	FDR<0.01	517473	DNA.Chromatin.binder	Others	0.953641	3	5.7101	7.5205	625370	0	NA	NA	4.64037	3.39259	4.04384	6.59065	409576	2		FUNCTION: Histone methyltransferase that dimethylates Lys-36 of histone H3 (H3K36me2). Transcriptional intermediary factor capable of negatively influencing transcription. May also positively influence transcription. Essential for early post-implantation development. {ECO:0000269|PubMed:12805229, ECO:0000269|PubMed:9628876}.	gastrulation with mouth forming second [GO:0001702]; histone methylation [GO:0016571]; negative regulation of transcription by RNA polymerase II [GO:0000122]; positive regulation of transcription, DNA-templated [GO:0045893]; regulation of histone H3-K36 methylation [GO:0000414]; regulation of peptidyl-serine phosphorylation [GO:0033135]; regulation of RNA polymerase II regulatory region sequence-…	chromatin [GO:0000785]; histone methyltransferase complex [GO:0035097]; nucleus [GO:0005634]	androgen receptor binding [GO:0050681]; chromatin binding [GO:0003682]; estrogen receptor binding [GO:0030331]; histone methyltransferase activity [GO:0042054]; histone methyltransferase activity (H3-K36 specific) [GO:0046975]; histone methyltransferase activity (H4-K20 specific) [GO:0042799]; retinoic acid receptor binding [GO:0042974]; retinoid X receptor binding [GO:0046965]; RNA polymerase II…	SUBCELLULAR LOCATION: Nucleus {ECO:0000269|PubMed:9628876}. Chromosome {ECO:0000305|PubMed:9628876}.	284084	COMPBIAS 830..896; /note=Polar residues; /evidence=ECO:0000256|SAM:MobiDB-lite; COMPBIAS 1008..1041; /note=Basic and acidic residues; /evidence=ECO:0000256|SAM:MobiDB-lite; COMPBIAS 1298..1312; /note=Basic and acidic residues; /evidence=ECO:0000256|SAM:MobiDB-lite; COMPBIAS 2130..2165; /note=Polar residues; /evidence=ECO:0000256|SAM:MobiDB-lite; COMPBIAS 2178..2192; /note=Basic and acidic residue…	REGION 209..265; /note=Disordered; /evidence=ECO:0000256|SAM:MobiDB-lite; REGION 277..307; /note=Disordered; /evidence=ECO:0000256|SAM:MobiDB-lite; REGION 383..403; /note=Disordered; /evidence=ECO:0000256|SAM:MobiDB-lite; REGION 830..899; /note=Disordered; /evidence=ECO:0000256|SAM:MobiDB-lite; REGION 947..987; /note=Disordered; /evidence=ECO:0000256|SAM:MobiDB-lite; REGION 1008..1133; /note=Diso…	3D-structure;Activator;Chromatin regulator;Chromosome;Developmental protein;Isopeptide bond;Metal-binding;Methyltransferase;Nucleus;Phosphoprotein;Receptor;Reference proteome;Repeat;Repressor;S-adenosyl-L-methionine;Transcription;Transcription regulation;Transferase;Ubl conjugation;Zinc;Zinc-finger		GO:0000122~negative regulation of transcription from RNA polymerase II promoter,GO:0000414~regulation of histone H3-K36 methylation,GO:0001702~gastrulation with mouth forming second,GO:0006351~transcription, DNA-templated,GO:0006355~regulation of transcription, DNA-templated,GO:0007275~multicellular organism development,GO:0016569~covalent chromatin modification,GO:0016571~histone methylation,GO:…	GO:0005634~nucleus,GO:0005694~chromosome,GO:0035097~histone methyltransferase complex,	GO:0000979~RNA polymerase II core promoter sequence-specific DNA binding,GO:0003682~chromatin binding,GO:0003712~transcription cofactor activity,GO:0003714~transcription corepressor activity,GO:0005515~protein binding,GO:0008168~methyltransferase activity,GO:0008270~zinc ion binding,GO:0016740~transferase activity,GO:0018024~histone-lysine N-methyltransferase activity,GO:0030331~estrogen receptor…
O88513	Gmnn	Geminin	2.10711	0.005509	FDR<0.01	552978	DNA.Chromatin.binder	Others	0.139625	2	15.705	1.6616	704085	0	3.81927	NA	NA	3.45674	NA	NA	401870	4		FUNCTION: Inhibits DNA replication by preventing the incorporation of MCM complex into pre-replication complex (pre-RC) (PubMed:12192004, PubMed:9635433). It is degraded during the mitotic phase of the cell cycle. Its destruction at the metaphase-anaphase transition permits replication in the succeeding cell cycle (PubMed:12192004, PubMed:9635433). Inhibits histone acetyltransferase activity of K…	animal organ morphogenesis [GO:0009887]; DNA replication preinitiation complex assembly [GO:0071163]; negative regulation of cell cycle [GO:0045786]; negative regulation of DNA-dependent DNA replication [GO:2000104]; negative regulation of DNA replication [GO:0008156]; negative regulation of transcription, DNA-templated [GO:0045892]; positive regulation of chromatin binding [GO:0035563]; protein-…	cytoplasm [GO:0005737]; cytosol [GO:0005829]; nucleoplasm [GO:0005654]; nucleus [GO:0005634]	chromatin binding [GO:0003682]; histone deacetylase binding [GO:0042826]; repressing transcription factor binding [GO:0070491]; transcription corepressor activity [GO:0003714]	SUBCELLULAR LOCATION: Cytoplasm {ECO:0000250|UniProtKB:O75496}. Nucleus {ECO:0000250|UniProtKB:O75496}. Note=Mainly cytoplasmic but can be relocalized to the nucleus. {ECO:0000250|UniProtKB:O75496}.	23300	COMPBIAS 1..20; /note=Polar residues; /evidence=ECO:0000256|SAM:MobiDB-lite; COMPBIAS 165..182; /note=Acidic residues; /evidence=ECO:0000256|SAM:MobiDB-lite; COMPBIAS 191..206; /note=Polar residues; /evidence=ECO:0000256|SAM:MobiDB-lite	REGION 1..42; /note=Disordered; /evidence=ECO:0000256|SAM:MobiDB-lite; REGION 79..158; /note=Necessary and sufficient for interaction with IDAS and CDT1; /evidence=ECO:0000250; REGION 157..206; /note=Disordered; /evidence=ECO:0000256|SAM:MobiDB-lite; REGION 167..187; /note=Homeodomain binding; /evidence=ECO:0000250	3D-structure;Acetylation;Cell cycle;Coiled coil;Cytoplasm;DNA replication inhibitor;Nucleus;Phosphoprotein;Reference proteome	57441	GO:0006275~regulation of DNA replication,GO:0006461~protein complex assembly,GO:0007049~cell cycle,GO:0008156~negative regulation of DNA replication,GO:0009887~organ morphogenesis,GO:0045786~negative regulation of cell cycle,GO:0045892~negative regulation of transcription, DNA-templated,	GO:0005634~nucleus,GO:0005737~cytoplasm,	GO:0003714~transcription corepressor activity,GO:0005515~protein binding,GO:0042826~histone deacetylase binding,GO:0044212~transcription regulatory region DNA binding,GO:0070491~repressing transcription factor binding,
O88532	Zfr	Zinc finger RNA-binding protein	2.89577	5.08231e-07	FDR<0.01	1.23277e+06	DNA.Chromatin.binder	RBP	0.60195	3	4.7984	8.6261	1435350	0	21.9993	4.27131	11.0626	4.50653	7.22178	6.72179	1.0302e+06	0		FUNCTION: Involved in postimplantation and gastrulation stages of development. Binds to DNA and RNA. Involved in the nucleocytoplasmic shuttling of STAU2 (By similarity). {ECO:0000250, ECO:0000269|PubMed:16277607}.	multicellular organism development [GO:0007275]	chromosome [GO:0005694]; cytoplasm [GO:0005737]; nucleus [GO:0005634]	DNA binding [GO:0003677]; double-stranded RNA binding [GO:0003725]; single-stranded RNA binding [GO:0003727]; zinc ion binding [GO:0008270]	SUBCELLULAR LOCATION: Nucleus. Cytoplasm. Cytoplasmic granule {ECO:0000250}. Chromosome {ECO:0000250}. Note=Associated with chromosome foci in meiotic cells. Localizes in somatodendritic compartment of primary hippocampal neurons (By similarity). Colocalizes with STAU2 in several cytosolic RNA granules (By similarity). Associated with chromosomes. {ECO:0000250}.	116859	COMPBIAS 363..377; /note=Polar residues; /evidence=ECO:0000256|SAM:MobiDB-lite; COMPBIAS 423..452; /note=Polar residues; /evidence=ECO:0000256|SAM:MobiDB-lite; COMPBIAS 1048..1074; /note=Basic and acidic residues; /evidence=ECO:0000256|SAM:MobiDB-lite	REGION 120..139; /note=Disordered; /evidence=ECO:0000256|SAM:MobiDB-lite; REGION 349..377; /note=Disordered; /evidence=ECO:0000256|SAM:MobiDB-lite; REGION 417..452; /note=Disordered; /evidence=ECO:0000256|SAM:MobiDB-lite; REGION 703..723; /note=Disordered; /evidence=ECO:0000256|SAM:MobiDB-lite; REGION 760..781; /note=Disordered; /evidence=ECO:0000256|SAM:MobiDB-lite; REGION 1040..1074; /note=Diso…	Acetylation;Chromosome;Cytoplasm;DNA-binding;Developmental protein;Isopeptide bond;Nucleus;Phosphoprotein;RNA-binding;Reference proteome;Repeat;Ubl conjugation	22763	GO:0007275~multicellular organism development,	GO:0005634~nucleus,GO:0005654~nucleoplasm,GO:0005694~chromosome,GO:0005737~cytoplasm,	GO:0003676~nucleic acid binding,GO:0003677~DNA binding,GO:0003723~RNA binding,GO:0008270~zinc ion binding,GO:0044822~poly(A) RNA binding,GO:0046872~metal ion binding,
O88554	Parp2	Poly [ADP-ribose] polymerase 2 (PARP-2) (mPARP-2) (EC 2.4.2.30) (ADP-ribosyltransferase diphtheria toxin-like 2) (ARTD2) (DNA ADP-ribosyltransferase PARP2) (EC 2.4.2.-) (NAD(+) ADP-ribosyltransferase 2) (ADPRT-2) (Poly[ADP-ribose] synthase 2) (pADPRT-2) (Protein poly-ADP-ribosyltransferase PARP2) (EC 2.4.2.-)	3.08472	1.85154e-05	FDR<0.01	1.11369e+06	DNA.Chromatin.binder	Others	1.86225	4	12.052	6.2223	776765	0	NA	NA	13.1382	3.9336	NA	11.3404	1.45062e+06	3		FUNCTION: Poly-ADP-ribosyltransferase that mediates poly-ADP-ribosylation of proteins and plays a key role in DNA repair (PubMed:10364231). Mediates glutamate, aspartate or serine ADP-ribosylation of proteins: the ADP-D-ribosyl group of NAD(+) is transferred to the acceptor carboxyl group of target residues and further ADP-ribosyl groups are transferred to the 2'-position of the terminal adenosin…	base-excision repair [GO:0006284]; DNA ADP-ribosylation [GO:0030592]; DNA repair [GO:0006281]; double-strand break repair [GO:0006302]; extrinsic apoptotic signaling pathway [GO:0097191]; histone modification [GO:0016570]; negative regulation of neuron death [GO:1901215]; peptidyl-serine ADP-ribosylation [GO:0018312]; positive regulation of cell growth involved in cardiac muscle cell development …	nucleolus [GO:0005730]; nucleoplasm [GO:0005654]; nucleus [GO:0005634]; site of DNA damage [GO:0090734]	chromatin binding [GO:0003682]; DNA binding [GO:0003677]; NAD+ ADP-ribosyltransferase activity [GO:0003950]; NAD DNA ADP-ribosyltransferase activity [GO:0140294]; nucleosome binding [GO:0031491]; protein ADP-ribosylase activity [GO:1990404]	SUBCELLULAR LOCATION: Nucleus {ECO:0000269|PubMed:10364231}. Chromosome {ECO:0000250|UniProtKB:Q9UGN5}. Note=Recruited to DNA damage sites. {ECO:0000250|UniProtKB:Q9UGN5}.	63397	COMPBIAS 10..38; /note=Basic and acidic residues; /evidence=ECO:0000256|SAM:MobiDB-lite	REGION 1..58; /note=Disordered; /evidence=ECO:0000256|SAM:MobiDB-lite	3D-structure;ADP-ribosylation;Acetylation;Chromosome;DNA damage;DNA repair;DNA-binding;Glycosyltransferase;NAD;Nucleus;Phosphoprotein;Reference proteome;Transferase	11546	GO:0006273~lagging strand elongation,GO:0006281~DNA repair,GO:0006284~base-excision repair,GO:0006471~protein ADP-ribosylation,GO:0051103~DNA ligation involved in DNA repair,GO:0097191~extrinsic apoptotic signaling pathway,	GO:0005634~nucleus,GO:0005654~nucleoplasm,GO:0005730~nucleolus,GO:0005737~cytoplasm,	GO:0003677~DNA binding,GO:0003910~DNA ligase (ATP) activity,GO:0003950~NAD+ ADP-ribosyltransferase activity,GO:0005515~protein binding,GO:0016740~transferase activity,GO:0016757~transferase activity, transferring glycosyl groups,
O88569	Hnrnpa2b1	Heterogeneous nuclear ribonucleoproteins A2/B1 (hnRNP A2/B1)	4.54293	9.17541e-09	FDR<0.01	71075800	DNA.Chromatin.binder	RBP	1.06119	3	10.857	15.764	114959000	0	56.1956	22.4356	12.1712	35.8796	20.9732	44.117	27192600	0		FUNCTION: Heterogeneous nuclear ribonucleoprotein (hnRNP) that associates with nascent pre-mRNAs, packaging them into hnRNP particles. The hnRNP particle arrangement on nascent hnRNA is non-random and sequence-dependent and serves to condense and stabilize the transcripts and minimize tangling and knotting. Packaging plays a role in various processes such as transcription, pre-mRNA processing, RN…	G-quadruplex DNA unwinding [GO:0044806]; miRNA transport [GO:1990428]; mRNA export from nucleus [GO:0006406]; mRNA processing [GO:0006397]; mRNA splicing, via spliceosome [GO:0000398]; negative regulation of mRNA splicing, via spliceosome [GO:0048025]; negative regulation of transcription by RNA polymerase II [GO:0000122]; positive regulation of telomerase RNA reverse transcriptase activity [GO:1…	Cajal body [GO:0015030]; catalytic step 2 spliceosome [GO:0071013]; chromatin [GO:0000785]; chromosome, telomeric region [GO:0000781]; cytoplasm [GO:0005737]; extracellular exosome [GO:0070062]; glutamatergic synapse [GO:0098978]; neuronal cell body [GO:0043025]; neuronal ribonucleoprotein granule [GO:0071598]; neuron projection [GO:0043005]; nuclear matrix [GO:0016363]; nucleoplasm [GO:0005654];…	DNA polymerase binding [GO:0070182]; G-rich strand telomeric DNA binding [GO:0098505]; identical protein binding [GO:0042802]; miRNA binding [GO:0035198]; mRNA 3'-UTR binding [GO:0003730]; mRNA CDS binding [GO:1990715]; N6-methyladenosine-containing RNA binding [GO:1990247]; pre-mRNA intronic binding [GO:0097157]; regulatory region RNA binding [GO:0001069]; RNA binding [GO:0003723]; single-strand…	SUBCELLULAR LOCATION: Nucleus {ECO:0000269|PubMed:31320558}. Nucleus, nucleoplasm {ECO:0000250|UniProtKB:P22626}. Cytoplasm {ECO:0000269|PubMed:31320558}. Cytoplasmic granule {ECO:0000250|UniProtKB:P22626}. Secreted, extracellular exosome {ECO:0000250|UniProtKB:P22626}. Note=Localized in cytoplasmic mRNP granules containing untranslated mRNAs. Component of ribonucleosomes. Not found in the nucleo…	37403	COMPBIAS 191..205; /note=Polar residues; /evidence=ECO:0000256|SAM:MobiDB-lite	REGION 193..353; /note=Disordered; /evidence=ECO:0000250|UniProtKB:P22626; REGION 308..347; /note=Nuclear targeting sequence; /evidence=ECO:0000250	Acetylation;Alternative splicing;Cytoplasm;Direct protein sequencing;Isopeptide bond;Methylation;Nucleus;Phosphoprotein;RNA-binding;Reference proteome;Repeat;Ribonucleoprotein;Secreted;Spliceosome;Transport;Ubl conjugation;mRNA processing;mRNA splicing;mRNA transport	53379	GO:0000122~negative regulation of transcription from RNA polymerase II promoter,GO:0000398~mRNA splicing, via spliceosome,GO:0006397~mRNA processing,GO:0006406~mRNA export from nucleus,GO:0006810~transport,GO:0008380~RNA splicing,GO:0016233~telomere capping,GO:0031053~primary miRNA processing,GO:0048025~negative regulation of mRNA splicing, via spliceosome,GO:0050658~RNA transport,GO:0051028~mRNA…	GO:0000785~chromatin,GO:0005576~extracellular region,GO:0005634~nucleus,GO:0005654~nucleoplasm,GO:0005681~spliceosomal complex,GO:0005737~cytoplasm,GO:0016020~membrane,GO:0019013~viral nucleocapsid,GO:0030529~intracellular ribonucleoprotein complex,GO:0043005~neuron projection,GO:0043025~neuronal cell body,GO:0043204~perikaryon,GO:0070062~extracellular exosome,GO:0071013~catalytic step 2 spliceos…	GO:0000166~nucleotide binding,GO:0001069~regulatory region RNA binding,GO:0003676~nucleic acid binding,GO:0003723~RNA binding,GO:0003730~mRNA 3'-UTR binding,GO:0035198~miRNA binding,GO:0043047~single-stranded telomeric DNA binding,GO:0044822~poly(A) RNA binding,GO:0097157~pre-mRNA intronic binding,GO:1990247~N6-methyladenosine-containing RNA binding,GO:1990715~mRNA CDS binding,
O88574	Sap30	Histone deacetylase complex subunit SAP30 (30 kDa Sin3-associated polypeptide) (Sin3 corepressor complex subunit SAP30) (Sin3-associated polypeptide p30)	1.73064	0.001481	FDR<0.01	295927	DNA.Chromatin.binder	Others	0.0521573	1	2.9016	NA	136360	1	NA	NA	NA	3.54862	2.20206	5.35017	455493	3		FUNCTION: Involved in the functional recruitment of the Sin3-histone deacetylase complex (HDAC) to a specific subset of N-CoR corepressor complexes. Capable of transcription repression by N-CoR. Active in deacetylating core histone octamers (when in a complex) but inactive in deacetylating nucleosomal histones. {ECO:0000250|UniProtKB:O75446, ECO:0000269|PubMed:9702189}.	negative regulation of transcription by RNA polymerase II [GO:0000122]; regulation of transcription, DNA-templated [GO:0006355]; skeletal muscle cell differentiation [GO:0035914]	histone deacetylase complex [GO:0000118]; nucleoplasm [GO:0005654]; nucleus [GO:0005634]; Sin3 complex [GO:0016580]	DNA binding [GO:0003677]; metal ion binding [GO:0046872]; transcription coregulator activity [GO:0003712]; transcription corepressor activity [GO:0003714]	SUBCELLULAR LOCATION: Nucleus.	23231		REGION 1..129; /note=Interaction with NCOR1; /evidence=ECO:0000269|PubMed:9702189; REGION 123..143; /note=Disordered; /evidence=ECO:0000256|SAM:MobiDB-lite; REGION 130..220; /note=Interaction with SIN3A; /evidence=ECO:0000269|PubMed:9702189	3D-structure;DNA-binding;Isopeptide bond;Metal-binding;Nucleus;Phosphoprotein;Reference proteome;Repressor;Transcription;Transcription regulation;Ubl conjugation;Zinc;Zinc-finger	60406	GO:0000122~negative regulation of transcription from RNA polymerase II promoter,GO:0000183~chromatin silencing at rDNA,GO:0006351~transcription, DNA-templated,GO:0006355~regulation of transcription, DNA-templated,GO:0035914~skeletal muscle cell differentiation,	GO:0000118~histone deacetylase complex,GO:0005634~nucleus,GO:0005654~nucleoplasm,GO:0016580~Sin3 complex,	GO:0003677~DNA binding,GO:0003712~transcription cofactor activity,GO:0003714~transcription corepressor activity,GO:0004407~histone deacetylase activity,GO:0005515~protein binding,GO:0046872~metal ion binding,
O88665	Brd7	Bromodomain-containing protein 7 (75 kDa bromodomain protein)	1.69253	9.12648e-05	FDR<0.01	925042	DNA.Chromatin.binder	Others	0.446233	3	1.9684	3.0621	723925	0	NA	NA	4.81904	2.65788	3.71347	3.97741	1126160	2		FUNCTION: Acts both as coactivator and as corepressor. May play a role in chromatin remodeling. Transcriptional corepressor that down-regulates the expression of target genes. Binds to target promoters, leading to increased histone H3 acetylation at 'Lys-9' (H3K9ac). Binds to the ESR1 promoter. Recruits BRCA1 and POU2F1 to the ESR1 promoter. Coactivator for TP53-mediated activation of transcripti…	cell cycle [GO:0007049]; negative regulation of cell population proliferation [GO:0008285]; negative regulation of G1/S transition of mitotic cell cycle [GO:2000134]; negative regulation of transcription, DNA-templated [GO:0045892]; positive regulation of histone acetylation [GO:0035066]; positive regulation of transcription, DNA-templated [GO:0045893]; regulation of transcription by RNA polymera…	cytosol [GO:0005829]; nucleoplasm [GO:0005654]; nucleus [GO:0005634]	histone binding [GO:0042393]; lysine-acetylated histone binding [GO:0070577]; p53 binding [GO:0002039]; transcription coactivator activity [GO:0003713]; transcription corepressor activity [GO:0003714]; transcription factor binding [GO:0008134]; transcription regulatory region sequence-specific DNA binding [GO:0000976]	SUBCELLULAR LOCATION: Nucleus {ECO:0000269|PubMed:10526152, ECO:0000269|PubMed:19909775}.	74000		REGION 34..103; /note=Disordered; /evidence=ECO:0000256|SAM:MobiDB-lite; REGION 252..316; /note=Disordered; /evidence=ECO:0000256|SAM:MobiDB-lite	Acetylation;Bromodomain;Cell cycle;Coiled coil;Isopeptide bond;Nucleus;Phosphoprotein;Reference proteome;Transcription;Transcription regulation;Tumor suppressor;Ubl conjugation;Wnt signaling pathway	26992	GO:0006351~transcription, DNA-templated,GO:0006355~regulation of transcription, DNA-templated,GO:0006357~regulation of transcription from RNA polymerase II promoter,GO:0007049~cell cycle,GO:0008285~negative regulation of cell proliferation,GO:0016055~Wnt signaling pathway,GO:0035066~positive regulation of histone acetylation,GO:0045892~negative regulation of transcription, DNA-templated,GO:004589…	GO:0005634~nucleus,GO:0005737~cytoplasm,GO:0090544~BAF-type complex,	GO:0002039~p53 binding,GO:0003713~transcription coactivator activity,GO:0003714~transcription corepressor activity,GO:0005515~protein binding,GO:0008134~transcription factor binding,GO:0042393~histone binding,GO:0044212~transcription regulatory region DNA binding,GO:0070577~lysine-acetylated histone binding,
O88685	Psmc3	26S proteasome regulatory subunit 6A (26S proteasome AAA-ATPase subunit RPT5) (Proteasome 26S subunit ATPase 3) (Tat-binding protein 1) (TBP-1)	2.54483	9.15669e-07	FDR<0.01	1.83228e+06	Present in Nucleus	Others	0.0596194	1	15.137	8.9214	1624390	0	5.7924	3.89879	3.52883	4.27991	6.57678	4.43833	2.04017e+06	0		FUNCTION: Component of the 26S proteasome, a multiprotein complex involved in the ATP-dependent degradation of ubiquitinated proteins. This complex plays a key role in the maintenance of protein homeostasis by removing misfolded or damaged proteins, which could impair cellular functions, and by removing proteins whose functions are no longer required. Therefore, the proteasome participates in num…	blastocyst development [GO:0001824]; modulation by host of viral transcription [GO:0043921]; positive regulation of RNA polymerase II transcription preinitiation complex assembly [GO:0045899]; positive regulation of transcription by RNA polymerase II [GO:0045944]; protein catabolic process [GO:0030163]	cytoplasm [GO:0005737]; nucleus [GO:0005634]; P-body [GO:0000932]; perinuclear region of cytoplasm [GO:0048471]; proteasome accessory complex [GO:0022624]; proteasome complex [GO:0000502]; proteasome regulatory particle, base subcomplex [GO:0008540]	ATP binding [GO:0005524]; identical protein binding [GO:0042802]; proteasome-activating ATPase activity [GO:0036402]	SUBCELLULAR LOCATION: Cytoplasm {ECO:0000305}. Nucleus {ECO:0000305}. Note=Colocalizes with TRIM5 in cytoplasmic bodies. {ECO:0000269|PubMed:22078707}.	49549			ATP-binding;Cytoplasm;Nucleotide-binding;Nucleus;Phosphoprotein;Proteasome;Reference proteome	19182	GO:0001824~blastocyst development,GO:0030163~protein catabolic process,GO:0030433~ER-associated ubiquitin-dependent protein catabolic process,GO:0045899~positive regulation of RNA polymerase II transcriptional preinitiation complex assembly,	GO:0000502~proteasome complex,GO:0000932~cytoplasmic mRNA processing body,GO:0005634~nucleus,GO:0005737~cytoplasm,GO:0008540~proteasome regulatory particle, base subcomplex,GO:0016020~membrane,GO:0022624~proteasome accessory complex,GO:0031595~nuclear proteasome complex,GO:0031597~cytosolic proteasome complex,GO:0048471~perinuclear region of cytoplasm,	GO:0000166~nucleotide binding,GO:0005524~ATP binding,GO:0016787~hydrolase activity,GO:0017025~TBP-class protein binding,GO:0036402~proteasome-activating ATPase activity,
O88700	Blm	Bloom syndrome protein homolog (mBLM) (EC 3.6.4.12) (RecQ helicase homolog)	2.14529	0.00011824	FDR<0.01	324187	DNA.Chromatin.binder	Others	0.762982	3	4.019	5.5368	330990	0	2.38107	NA	8.18197	11.2464	1.40922	4.82579	317383	1		FUNCTION: ATP-dependent DNA helicase that unwinds single- and double-stranded DNA in a 3'-5' direction (PubMed:9840919). Participates in DNA replication and repair (By similarity). Involved in 5'-end resection of DNA during double-strand break (DSB) repair: unwinds DNA and recruits DNA2 which mediates the cleavage of 5'-ssDNA (PubMed:9840919). Negatively regulates sister chromatid exchange (SCE) …	alpha-beta T cell differentiation [GO:0046632]; cellular response to camptothecin [GO:0072757]; cellular response to DNA damage stimulus [GO:0006974]; cellular response to drug [GO:0035690]; cellular response to hydroxyurea [GO:0072711]; cellular response to ionizing radiation [GO:0071479]; chromosome organization [GO:0051276]; DNA double-strand break processing [GO:0000729]; DNA duplex unwinding…	chromosome [GO:0005694]; chromosome, telomeric region [GO:0000781]; cytoplasm [GO:0005737]; cytosol [GO:0005829]; lateral element [GO:0000800]; male germ cell nucleus [GO:0001673]; nuclear chromosome [GO:0000228]; nuclear matrix [GO:0016363]; nucleolus [GO:0005730]; nucleoplasm [GO:0005654]; nucleus [GO:0005634]; PML body [GO:0016605]; pronucleus [GO:0045120]; protein-containing complex [GO:00329…	3'-5' DNA helicase activity [GO:0043138]; 8-hydroxy-2'-deoxyguanosine DNA binding [GO:1905773]; annealing helicase activity [GO:0036310]; ATPase activity [GO:0016887]; ATPase activity, acting on DNA [GO:0008094]; ATP binding [GO:0005524]; bubble DNA binding [GO:0000405]; DNA binding [GO:0003677]; DNA helicase activity [GO:0003678]; forked DNA-dependent helicase activity [GO:0061749]; four-way jun…	SUBCELLULAR LOCATION: Nucleus {ECO:0000269|PubMed:29125140}. Note=Localized to DNA replication forks, especially after DNA damage. {ECO:0000269|PubMed:29125140}.	158366	COMPBIAS 13..31; /note=Polar residues; /evidence=ECO:0000256|SAM:MobiDB-lite; COMPBIAS 217..233; /note=Acidic residues; /evidence=ECO:0000256|SAM:MobiDB-lite; COMPBIAS 1335..1352; /note=Basic residues; /evidence=ECO:0000256|SAM:MobiDB-lite; COMPBIAS 1360..1393; /note=Polar residues; /evidence=ECO:0000256|SAM:MobiDB-lite	REGION 13..34; /note=Disordered; /evidence=ECO:0000256|SAM:MobiDB-lite; REGION 170..237; /note=Disordered; /evidence=ECO:0000256|SAM:MobiDB-lite; REGION 249..281; /note=Disordered; /evidence=ECO:0000256|SAM:MobiDB-lite; REGION 367..419; /note=Necessary for dimerization and homooligomerization; /evidence=ECO:0000250|UniProtKB:P54132; REGION 878..881; /note=3' overhang DNA-binding; /evidence=ECO:00…	ATP-binding;Acetylation;DNA damage;DNA repair;DNA replication;DNA-binding;Helicase;Hydrolase;Isopeptide bond;Metal-binding;Nucleotide-binding;Nucleus;Phosphoprotein;Reference proteome;Ubl conjugation;Zinc	12144	GO:0000079~regulation of cyclin-dependent protein serine/threonine kinase activity,GO:0000723~telomere maintenance,GO:0000724~double-strand break repair via homologous recombination,GO:0000729~DNA double-strand break processing,GO:0006260~DNA replication,GO:0006281~DNA repair,GO:0006310~DNA recombination,GO:0006974~cellular response to DNA damage stimulus,GO:0007095~mitotic G2 DNA damage checkpoi…	GO:0000228~nuclear chromosome,GO:0000781~chromosome, telomeric region,GO:0000800~lateral element,GO:0001673~male germ cell nucleus,GO:0005622~intracellular,GO:0005634~nucleus,GO:0005654~nucleoplasm,GO:0005657~replication fork,GO:0005730~nucleolus,GO:0005737~cytoplasm,GO:0016363~nuclear matrix,GO:0016605~PML body,GO:0045120~pronucleus,	GO:0000166~nucleotide binding,GO:0000405~bubble DNA binding,GO:0002039~p53 binding,GO:0003676~nucleic acid binding,GO:0003677~DNA binding,GO:0003697~single-stranded DNA binding,GO:0003824~catalytic activity,GO:0004003~ATP-dependent DNA helicase activity,GO:0004386~helicase activity,GO:0005515~protein binding,GO:0005524~ATP binding,GO:0008026~ATP-dependent helicase activity,GO:0009378~four-way jun…
O88708	Orc4	Origin recognition complex subunit 4	2.77949	9.19075e-06	FDR<0.01	2.86717e+06	DNA.Chromatin.binder	Others	1.47181	4	2.8649	5.1411	4968400	0	NA	NA	12.1264	8.71004	6.92377	9.72763	765932	2		FUNCTION: Binds histone H3 and H4 trimethylation marks H3K9me3, H3K27me3 and H4K20me3 (By similarity). Component of the origin recognition complex (ORC) that binds origins of replication. DNA-binding is ATP-dependent. The specific DNA sequences that define origins of replication have not been identified yet. ORC is required to assemble the pre-replication complex necessary to initiate DNA replica…	DNA replication [GO:0006260]; DNA replication initiation [GO:0006270]	chromosome, telomeric region [GO:0000781]; cytosol [GO:0005829]; nuclear origin of replication recognition complex [GO:0005664]; nucleolus [GO:0005730]; nucleoplasm [GO:0005654]; nucleus [GO:0005634]; origin recognition complex [GO:0000808]	ATP binding [GO:0005524]; DNA replication origin binding [GO:0003688]; nucleotide binding [GO:0000166]	SUBCELLULAR LOCATION: Nucleus.	49982			ATP-binding;DNA replication;DNA-binding;Methylation;Nucleotide-binding;Nucleus;Reference proteome	26428	GO:0006260~DNA replication,GO:0006270~DNA replication initiation,GO:0006810~transport,	GO:0000784~nuclear chromosome, telomeric region,GO:0000808~origin recognition complex,GO:0005634~nucleus,GO:0005654~nucleoplasm,GO:0005664~nuclear origin of replication recognition complex,GO:0005730~nucleolus,GO:0005737~cytoplasm,GO:0015629~actin cytoskeleton,	GO:0000166~nucleotide binding,GO:0003677~DNA binding,GO:0003688~DNA replication origin binding,GO:0005524~ATP binding,
O88796	Rpp30	Ribonuclease P protein subunit p30 (RNaseP protein p30) (EC 3.1.26.5) (RNase P subunit 2)	2.56233	1.05098e-05	FDR<0.01	2013070	Present in Nucleus	RBP	0.688855	3	NA	5.4719	3814400	1	5.30757	9.01876	2.96903	5.09762	10.7119	NA	211740	1		FUNCTION: Component of ribonuclease P, a ribonucleoprotein complex that generates mature tRNA molecules by cleaving their 5'-ends. Also a component of the MRP ribonuclease complex, which cleaves pre-rRNA sequences. {ECO:0000250|UniProtKB:P78346}.	RNA phosphodiester bond hydrolysis, endonucleolytic [GO:0090502]; rRNA processing [GO:0006364]; tRNA 5'-leader removal [GO:0001682]; tRNA processing [GO:0008033]	multimeric ribonuclease P complex [GO:0030681]; nucleolar ribonuclease P complex [GO:0005655]; ribonuclease MRP complex [GO:0000172]	ribonuclease P activity [GO:0004526]; ribonuclease P RNA binding [GO:0033204]; RNA binding [GO:0003723]	SUBCELLULAR LOCATION: Nucleus, nucleolus {ECO:0000305}.	29473			Acetylation;Hydrolase;Nucleus;Phosphoprotein;Reference proteome;rRNA processing;tRNA processing	54364	GO:0008033~tRNA processing,GO:0090502~RNA phosphodiester bond hydrolysis, endonucleolytic,	GO:0005634~nucleus,GO:0005655~nucleolar ribonuclease P complex,	GO:0003723~RNA binding,GO:0003824~catalytic activity,GO:0004526~ribonuclease P activity,GO:0004540~ribonuclease activity,GO:0016787~hydrolase activity,GO:0044822~poly(A) RNA binding,
O88844	Idh1	Isocitrate dehydrogenase [NADP] cytoplasmic (IDH) (EC 1.1.1.42) (Cytosolic NADP-isocitrate dehydrogenase) (IDP) (NADP(+)-specific ICDH) (Oxalosuccinate decarboxylase)	2.47931	0.000432303	FDR<0.01	3.79661e+06	Unexpected	Others	0.279347	2	12.624	12.834	7076150	0	NA	NA	NA	3.19356	4.1799	2.49308	517063	3			2-oxoglutarate metabolic process [GO:0006103]; female gonad development [GO:0008585]; glutathione metabolic process [GO:0006749]; glyoxylate cycle [GO:0006097]; isocitrate metabolic process [GO:0006102]; NADP metabolic process [GO:0006739]; regulation of phospholipid biosynthetic process [GO:0071071]; regulation of phospholipid catabolic process [GO:0060696]; response to organic cyclic compound […	cytoplasm [GO:0005737]; cytosol [GO:0005829]; mitochondrion [GO:0005739]; peroxisome [GO:0005777]	identical protein binding [GO:0042802]; isocitrate dehydrogenase (NADP+) activity [GO:0004450]; isocitrate dehydrogenase activity [GO:0004448]; magnesium ion binding [GO:0000287]; NAD binding [GO:0051287]; NADP binding [GO:0050661]; protein homodimerization activity [GO:0042803]	SUBCELLULAR LOCATION: Cytoplasm, cytosol {ECO:0000250|UniProtKB:P41562}.	46674		REGION 94..100; /note=Substrate binding; /evidence=ECO:0000269|PubMed:29923039, ECO:0007744|PDB:5YZI	3D-structure;Acetylation;Cytoplasm;Direct protein sequencing;Glyoxylate bypass;Magnesium;Manganese;Metal-binding;NADP;Oxidoreductase;Phosphoprotein;Reference proteome;Tricarboxylic acid cycle	15926	GO:0006097~glyoxylate cycle,GO:0006099~tricarboxylic acid cycle,GO:0006102~isocitrate metabolic process,GO:0006103~2-oxoglutarate metabolic process,GO:0006749~glutathione metabolic process,GO:0006979~response to oxidative stress,GO:0008585~female gonad development,GO:0014070~response to organic cyclic compound,GO:0048545~response to steroid hormone,GO:0055114~oxidation-reduction process,GO:006069…	GO:0005737~cytoplasm,GO:0005739~mitochondrion,GO:0005777~peroxisome,GO:0005829~cytosol,GO:0005913~cell-cell adherens junction,GO:0070062~extracellular exosome,	GO:0000287~magnesium ion binding,GO:0004448~isocitrate dehydrogenase activity,GO:0004450~isocitrate dehydrogenase (NADP+) activity,GO:0005102~receptor binding,GO:0016491~oxidoreductase activity,GO:0016616~oxidoreductase activity, acting on the CH-OH group of donors, NAD or NADP as acceptor,GO:0042803~protein homodimerization activity,GO:0046872~metal ion binding,GO:0050661~NADP binding,GO:0051287…
O88874	Ccnk	Cyclin-K	3.15727	8.19913e-05	FDR<0.01	940658	Present in Nucleus	Others	1.35833	4	8.4701	12.003	1287395	0	NA	NA	2.53049	NA	10.8352	20.2741	593922	3		FUNCTION: Regulatory subunit of cyclin-dependent kinases that mediates activation of target kinases. Plays a role in transcriptional regulation via its role in regulating the phosphorylation of the C-terminal domain (CTD) of the large subunit of RNA polymerase II (POLR2A). {ECO:0000269|PubMed:22012619}.	cell cycle [GO:0007049]; cell division [GO:0051301]; cellular response to DNA damage stimulus [GO:0006974]; in utero embryonic development [GO:0001701]; negative regulation by host of viral genome replication [GO:0044828]; negative regulation of stem cell differentiation [GO:2000737]; positive regulation of DNA-templated transcription, elongation [GO:0032786]; positive regulation of phosphorylati…	cyclin/CDK positive transcription elongation factor complex [GO:0008024]; cyclin K-CDK12 complex [GO:0002944]; cyclin K-CDK13 complex [GO:0002945]; nucleoplasm [GO:0005654]; nucleus [GO:0005634]	cyclin-dependent protein serine/threonine kinase activator activity [GO:0061575]; cyclin-dependent protein serine/threonine kinase activity [GO:0004693]; cyclin-dependent protein serine/threonine kinase regulator activity [GO:0016538]; protein kinase binding [GO:0019901]; RNA polymerase II CTD heptapeptide repeat kinase activity [GO:0008353]	SUBCELLULAR LOCATION: Nucleus {ECO:0000305|PubMed:22012619}.	61363	COMPBIAS 289..322; /note=Polar residues; /evidence=ECO:0000256|SAM:MobiDB-lite; COMPBIAS 347..380; /note=Pro residues; /evidence=ECO:0000256|SAM:MobiDB-lite; COMPBIAS 402..430; /note=Pro residues; /evidence=ECO:0000256|SAM:MobiDB-lite; COMPBIAS 431..455; /note=Polar residues; /evidence=ECO:0000256|SAM:MobiDB-lite; COMPBIAS 463..544; /note=Pro residues; /evidence=ECO:0000256|SAM:MobiDB-lite	REGION 262..554; /note=Disordered; /evidence=ECO:0000256|SAM:MobiDB-lite	Cell cycle;Cell division;Cyclin;Mitosis;Nucleus;Phosphoprotein;Reference proteome;Transcription;Transcription regulation		GO:0001701~in utero embryonic development,GO:0006351~transcription, DNA-templated,GO:0006355~regulation of transcription, DNA-templated,GO:0006974~cellular response to DNA damage stimulus,GO:0007049~cell cycle,GO:0007067~mitotic nuclear division,GO:0044828~negative regulation by host of viral genome replication,GO:0045737~positive regulation of cyclin-dependent protein serine/threonine kinase act…	GO:0000307~cyclin-dependent protein kinase holoenzyme complex,GO:0002944~cyclin K-CDK12 complex,GO:0002945~cyclin K-CDK13 complex,GO:0005634~nucleus,GO:0005654~nucleoplasm,	GO:0004693~cyclin-dependent protein serine/threonine kinase activity,GO:0008353~RNA polymerase II carboxy-terminal domain kinase activity,GO:0016538~cyclin-dependent protein serine/threonine kinase regulator activity,GO:0019901~protein kinase binding,
P00375	Dhfr	Dihydrofolate reductase (EC 1.5.1.3)	2.57128	2.6841e-05	FDR<0.01	929735	Unexpected	RBP	0.0242736	1	8.0905	6.1553	690365	0	NA	NA	6.76956	8.59919	8.01089	1.89789	1169105	2		FUNCTION: Key enzyme in folate metabolism. Contributes to the de novo mitochondrial thymidylate biosynthesis pathway (PubMed:25980602). Catalyzes an essential reaction for de novo glycine and purine synthesis, and for DNA precursor synthesis (PubMed:25980602). Binds its own mRNA. {ECO:0000250|UniProtKB:P00374, ECO:0000269|PubMed:25980602}.	axon regeneration [GO:0031103]; dihydrofolate metabolic process [GO:0046452]; folic acid metabolic process [GO:0046655]; glycine biosynthetic process [GO:0006545]; negative regulation of translation [GO:0017148]; one-carbon metabolic process [GO:0006730]; positive regulation of nitric-oxide synthase activity [GO:0051000]; regulation of removal of superoxide radicals [GO:2000121]; response to meth…	cytoplasm [GO:0005737]; cytosol [GO:0005829]; mitochondrion [GO:0005739]	dihydrofolate reductase activity [GO:0004146]; dihydrofolic acid binding [GO:0051871]; drug binding [GO:0008144]; folic acid binding [GO:0005542]; methotrexate binding [GO:0051870]; mRNA binding [GO:0003729]; NADP binding [GO:0050661]; NADPH binding [GO:0070402]; sequence-specific mRNA binding [GO:1990825]; translation repressor activity, mRNA regulatory element binding [GO:0000900]	SUBCELLULAR LOCATION: Mitochondrion {ECO:0000269|PubMed:25980602}. Cytoplasm {ECO:0000269|PubMed:25980602}.	21606		REGION 31..36; /note=Substrate binding; /evidence=ECO:0000305|PubMed:15681865	3D-structure;Acetylation;Cytoplasm;Direct protein sequencing;Methotrexate resistance;Mitochondrion;NADP;One-carbon metabolism;Oxidoreductase;RNA-binding;Reference proteome	13361	GO:0006545~glycine biosynthetic process,GO:0006729~tetrahydrobiopterin biosynthetic process,GO:0006730~one-carbon metabolic process,GO:0009165~nucleotide biosynthetic process,GO:0031103~axon regeneration,GO:0031427~response to methotrexate,GO:0035094~response to nicotine,GO:0046452~dihydrofolate metabolic process,GO:0046653~tetrahydrofolate metabolic process,GO:0046654~tetrahydrofolate biosynthet…	GO:0005829~cytosol,	GO:0003723~RNA binding,GO:0003729~mRNA binding,GO:0004146~dihydrofolate reductase activity,GO:0005542~folic acid binding,GO:0008144~drug binding,GO:0016491~oxidoreductase activity,GO:0050661~NADP binding,GO:0051870~methotrexate binding,GO:0051871~dihydrofolic acid binding,GO:0070402~NADPH binding,
P02340	Tp53	Cellular tumor antigen p53 (Tumor suppressor p53)	1.47176	0.000692303	FDR<0.01	560676	DNA.Chromatin.binder	RBP	0.57686	3	2.9077	2.1153	629355	0	NA	NA	NA	4.20327	2.21508	2.86632	491996	3	DNA_BIND 99..289; /evidence=ECO:0000250	FUNCTION: Acts as a tumor suppressor in many tumor types; induces growth arrest or apoptosis depending on the physiological circumstances and cell type. Involved in cell cycle regulation as a trans-activator that acts to negatively regulate cell division by controlling a set of genes required for this process. One of the activated genes is an inhibitor of cyclin-dependent kinases. Apoptosis induc…	apoptotic process [GO:0006915]; autophagy [GO:0006914]; B cell lineage commitment [GO:0002326]; bone marrow development [GO:0048539]; cardiac septum morphogenesis [GO:0060411]; cell aging [GO:0007569]; cell cycle arrest [GO:0007050]; cellular protein localization [GO:0034613]; cellular response to actinomycin D [GO:0072717]; cellular response to DNA damage stimulus [GO:0006974]; cellular response…	centrosome [GO:0005813]; chromatin [GO:0000785]; cytoplasm [GO:0005737]; cytosol [GO:0005829]; endoplasmic reticulum [GO:0005783]; mitochondrial matrix [GO:0005759]; mitochondrion [GO:0005739]; nuclear matrix [GO:0016363]; nucleolus [GO:0005730]; nucleoplasm [GO:0005654]; nucleus [GO:0005634]; PML body [GO:0016605]; protein-containing complex [GO:0032991]; replication fork [GO:0005657]; RNA polym…	ATP binding [GO:0005524]; chaperone binding [GO:0051087]; chromatin binding [GO:0003682]; cis-regulatory region sequence-specific DNA binding [GO:0000987]; copper ion binding [GO:0005507]; core promoter sequence-specific DNA binding [GO:0001046]; disordered domain specific binding [GO:0097718]; DNA binding [GO:0003677]; DNA-binding transcription activator activity [GO:0001216]; DNA-binding transc…	SUBCELLULAR LOCATION: Cytoplasm {ECO:0000250|UniProtKB:P04637}. Nucleus {ECO:0000250|UniProtKB:P04637}. Nucleus, PML body {ECO:0000250|UniProtKB:P04637}. Endoplasmic reticulum {ECO:0000250|UniProtKB:P04637}. Mitochondrion matrix {ECO:0000250|UniProtKB:P04637}. Cytoplasm, cytoskeleton, microtubule organizing center, centrosome {ECO:0000250|UniProtKB:P04637}. Note=Interaction with BANP promotes nuc…	43458	COMPBIAS 348..365; /note=Basic and acidic residues; /evidence=ECO:0000256|SAM:MobiDB-lite	REGION 4..317; /note=Interaction with CCAR2; /evidence=ECO:0000250|UniProtKB:P04637; REGION 4..45; /note=Transcription activation (acidic); REGION 63..107; /note=Interaction with WWOX; /evidence=ECO:0000250; REGION 97..367; /note=Interaction with HIPK1; /evidence=ECO:0000269|PubMed:12702766; REGION 97..297; /note=Required for interaction with ZNF385A; /evidence=ECO:0000250; REGION 110..233; /note…	3D-structure;Acetylation;Activator;Apoptosis;Biological rhythms;Cell cycle;Cytoplasm;Cytoskeleton;DNA-binding;Disease variant;Endoplasmic reticulum;Isopeptide bond;Metal-binding;Methylation;Mitochondrion;Necrosis;Nucleus;Phosphoprotein;Reference proteome;Repressor;Transcription;Transcription regulation;Tumor suppressor;Ubl conjugation;Zinc	22059	GO:0000060~protein import into nucleus, translocation,GO:0000122~negative regulation of transcription from RNA polymerase II promoter,GO:0000733~DNA strand renaturation,GO:0001701~in utero embryonic development,GO:0001756~somitogenesis,GO:0001836~release of cytochrome c from mitochondria,GO:0002309~T cell proliferation involved in immune response,GO:0002326~B cell lineage commitment,GO:0002360~T …	GO:0000785~chromatin,GO:0000790~nuclear chromatin,GO:0005634~nucleus,GO:0005654~nucleoplasm,GO:0005657~replication fork,GO:0005667~transcription factor complex,GO:0005669~transcription factor TFIID complex,GO:0005730~nucleolus,GO:0005737~cytoplasm,GO:0005739~mitochondrion,GO:0005759~mitochondrial matrix,GO:0005783~endoplasmic reticulum,GO:0005829~cytosol,GO:0016363~nuclear matrix,GO:0016604~nucle…	GO:0000977~RNA polymerase II regulatory region sequence-specific DNA binding,GO:0000979~RNA polymerase II core promoter sequence-specific DNA binding,GO:0000981~RNA polymerase II transcription factor activity, sequence-specific DNA binding,GO:0001046~core promoter sequence-specific DNA binding,GO:0001077~transcriptional activator activity, RNA polymerase II core promoter proximal region sequence-…
P05064	Aldoa	Fructose-bisphosphate aldolase A (EC 4.1.2.13) (Aldolase 1) (Muscle-type aldolase)	2.21238	1.3078e-05	FDR<0.01	6.42802e+06	DNA.Chromatin.binder	RBP	0.0868856	2	2.3603	2.4358	11319450	0	10.9071	10.9729	5.47675	4.52632	4.17589	2.98739	1.53659e+06	0		FUNCTION: Plays a key role in glycolysis and gluconeogenesis. In addition, may also function as scaffolding protein (By similarity). {ECO:0000250}.	ATP biosynthetic process [GO:0006754]; binding of sperm to zona pellucida [GO:0007339]; fructose 1,6-bisphosphate metabolic process [GO:0030388]; fructose metabolic process [GO:0006000]; glycolytic process [GO:0006096]; glycolytic process through fructose-6-phosphate [GO:0061615]; methylglyoxal biosynthetic process [GO:0019242]; muscle cell cellular homeostasis [GO:0046716]; positive regulation o…	actin cytoskeleton [GO:0015629]; cytoplasm [GO:0005737]; cytosol [GO:0005829]; extracellular exosome [GO:0070062]; extracellular space [GO:0005615]; heterochromatin [GO:0000792]; M band [GO:0031430]; membrane [GO:0016020]; mitochondrion [GO:0005739]; myelin sheath [GO:0043209]; plasma membrane [GO:0005886]; protein-containing complex [GO:0032991]; sperm fibrous sheath [GO:0035686]; sperm head [GO…	cytoskeletal protein binding [GO:0008092]; fructose binding [GO:0070061]; fructose-bisphosphate aldolase activity [GO:0004332]; identical protein binding [GO:0042802]; protease binding [GO:0002020]	SUBCELLULAR LOCATION: Cytoplasm, myofibril, sarcomere, I band. Cytoplasm, myofibril, sarcomere, M line. Note=In skeletal muscle, accumulates around the M line and within the I band, colocalizing with FBP2 on both sides of the Z line in the absence of Ca(2+). {ECO:0000250}.	39356			Acetylation;Cytoplasm;Direct protein sequencing;Glycolysis;Hydroxylation;Isopeptide bond;Lyase;Phosphoprotein;Reference proteome;Schiff base;Ubl conjugation	11674	GO:0001666~response to hypoxia,GO:0006000~fructose metabolic process,GO:0006096~glycolytic process,GO:0006754~ATP biosynthetic process,GO:0006941~striated muscle contraction,GO:0008360~regulation of cell shape,GO:0009408~response to heat,GO:0030388~fructose 1,6-bisphosphate metabolic process,GO:0032496~response to lipopolysaccharide,GO:0035094~response to nicotine,GO:0043627~response to estrogen,…	GO:0005615~extracellular space,GO:0005634~nucleus,GO:0005720~nuclear heterochromatin,GO:0005737~cytoplasm,GO:0005739~mitochondrion,GO:0005913~cell-cell adherens junction,GO:0015629~actin cytoskeleton,GO:0016020~membrane,GO:0016021~integral component of membrane,GO:0030018~Z disc,GO:0031430~M band,GO:0035686~sperm fibrous sheath,GO:0043209~myelin sheath,GO:0043234~protein complex,GO:0070062~extrac…	GO:0002020~protease binding,GO:0004332~fructose-bisphosphate aldolase activity,GO:0008092~cytoskeletal protein binding,GO:0044822~poly(A) RNA binding,GO:0070061~fructose binding,GO:0098641~cadherin binding involved in cell-cell adhesion,
P05214	Tuba3a	Tubulin alpha-3 chain (Alpha-tubulin 3/7) (Alpha-tubulin isotype M-alpha-3/7) (Tubulin alpha-3/alpha-7 chain) [Cleaved into: Detyrosinated tubulin alpha-3 chain]	3.06503	1.75661e-07	FDR<0.01	3.61552e+06	Present in Nucleus	Others	0.677779	3	7.9209	18.362	5216800	0	18.2845	6.56599	6.12182	8.0457	4.98082	5.61703	2.01425e+06	0		FUNCTION: Tubulin is the major constituent of microtubules. It binds two moles of GTP, one at an exchangeable site on the beta chain and one at a non-exchangeable site on the alpha chain.	microtubule cytoskeleton organization [GO:0000226]; mitotic cell cycle [GO:0000278]	ciliary basal body [GO:0036064]; cilium [GO:0005929]; cytoplasm [GO:0005737]; microtubule [GO:0005874]; microtubule cytoskeleton [GO:0015630]	GTPase activity [GO:0003924]; GTP binding [GO:0005525]; structural constituent of cytoskeleton [GO:0005200]	SUBCELLULAR LOCATION: Cytoplasm, cytoskeleton.	49960			Acetylation;Cytoplasm;Cytoskeleton;Direct protein sequencing;GTP-binding;Methylation;Microtubule;Nitration;Nucleotide-binding;Phosphoprotein;Reference proteome	22144	GO:0007017~microtubule-based process,	GO:0005634~nucleus,GO:0005737~cytoplasm,GO:0005874~microtubule,GO:0005929~cilium,GO:0036064~ciliary basal body,	GO:0003924~GTPase activity,GO:0005200~structural constituent of cytoskeleton,GO:0005525~GTP binding,
P06151	Ldha	L-lactate dehydrogenase A chain (LDH-A) (EC 1.1.1.27) (LDH muscle subunit) (LDH-M)	2.79914	0.000360504	FDR<0.01	1.16535e+06	Present in Nucleus	Others	0.00415759	1	20.562	13.194	1130200	0	NA	NA	NA	7.13572	3.26296	2.58605	1.20049e+06	3			cellular response to extracellular stimulus [GO:0031668]; glucose catabolic process to lactate via pyruvate [GO:0019661]; lactate biosynthetic process from pyruvate [GO:0019244]	cytosol [GO:0005829]; mitochondrion [GO:0005739]; sperm fibrous sheath [GO:0035686]	identical protein binding [GO:0042802]; lactate dehydrogenase activity [GO:0004457]; L-lactate dehydrogenase activity [GO:0004459]	SUBCELLULAR LOCATION: Cytoplasm.	36499			Acetylation;Cytoplasm;Direct protein sequencing;Isopeptide bond;NAD;Oxidoreductase;Phosphoprotein;Reference proteome;Ubl conjugation	16828	GO:0005975~carbohydrate metabolic process,GO:0019244~lactate biosynthetic process from pyruvate,GO:0019661~glucose catabolic process to lactate via pyruvate,GO:0019752~carboxylic acid metabolic process,GO:0031668~cellular response to extracellular stimulus,GO:0055114~oxidation-reduction process,GO:0098609~cell-cell adhesion,	GO:0005634~nucleus,GO:0005737~cytoplasm,GO:0005739~mitochondrion,GO:0005829~cytosol,GO:0005913~cell-cell adherens junction,GO:0016020~membrane,GO:0016021~integral component of membrane,GO:0035686~sperm fibrous sheath,GO:0070062~extracellular exosome,	GO:0003824~catalytic activity,GO:0004457~lactate dehydrogenase activity,GO:0004459~L-lactate dehydrogenase activity,GO:0016491~oxidoreductase activity,GO:0016616~oxidoreductase activity, acting on the CH-OH group of donors, NAD or NADP as acceptor,GO:0098641~cadherin binding involved in cell-cell adhesion,
P06745	Gpi	Glucose-6-phosphate isomerase (GPI) (EC 5.3.1.9) (Autocrine motility factor) (AMF) (Neuroleukin) (NLK) (Phosphoglucose isomerase) (PGI) (Phosphohexose isomerase) (PHI)	3.20967	0.00309984	FDR<0.01	303061	Present in Nucleus	Others	0.0251172	1	2.2629	4.1854	440280	0	53.7057	NA	NA	NA	14.4013	NA	165842	4		FUNCTION: In the cytoplasm, catalyzes the conversion of glucose-6-phosphate to fructose-6-phosphate, the second step in glycolysis, and the reverse reaction during gluconeogenesis (PubMed:7277315, PubMed:2344351, PubMed:8417789). Besides it's role as a glycolytic enzyme, also acts as a secreted cytokine: acts as an angiogenic factor (AMF) that stimulates endothelial cell motility (By similarity).…	canonical glycolysis [GO:0061621]; carbohydrate metabolic process [GO:0005975]; erythrocyte homeostasis [GO:0034101]; gluconeogenesis [GO:0006094]; glucose 6-phosphate metabolic process [GO:0051156]; glucose homeostasis [GO:0042593]; glycolytic process [GO:0006096]; glycolytic process through glucose-6-phosphate [GO:0061620]; in utero embryonic development [GO:0001701]; learning or memory [GO:000…	ciliary membrane [GO:0060170]; cytoplasm [GO:0005737]; cytosol [GO:0005829]; extracellular space [GO:0005615]; myelin sheath [GO:0043209]; neuron projection [GO:0043005]; nucleoplasm [GO:0005654]; plasma membrane [GO:0005886]	cytokine activity [GO:0005125]; glucose-6-phosphate isomerase activity [GO:0004347]; growth factor activity [GO:0008083]; monosaccharide binding [GO:0048029]; ubiquitin protein ligase binding [GO:0031625]	SUBCELLULAR LOCATION: Cytoplasm {ECO:0000250|UniProtKB:P06744}. Secreted {ECO:0000250|UniProtKB:P06744}.	62767		REGION 159..160; /note=Glucose-6-phosphate binding; /evidence=ECO:0000269|PubMed:15342241, ECO:0000269|PubMed:16375918, ECO:0007744|PDB:1U0F, ECO:0007744|PDB:2CXS, ECO:0007744|PDB:2CXT; REGION 210..215; /note=Glucose-6-phosphate binding; /evidence=ECO:0000269|PubMed:15342241, ECO:0000269|PubMed:16375918, ECO:0007744|PDB:1U0F, ECO:0007744|PDB:2CXS, ECO:0007744|PDB:2CXT	3D-structure;Acetylation;Cytokine;Cytoplasm;Direct protein sequencing;Gluconeogenesis;Glycolysis;Growth factor;Isomerase;Phosphoprotein;Reference proteome;Secreted;Ubl conjugation	14751	GO:0001525~angiogenesis,GO:0001701~in utero embryonic development,GO:0001707~mesoderm formation,GO:0005975~carbohydrate metabolic process,GO:0006094~gluconeogenesis,GO:0006096~glycolytic process,GO:0007611~learning or memory,GO:0019242~methylglyoxal biosynthetic process,GO:0032355~response to estradiol,GO:0032570~response to progesterone,GO:0033574~response to testosterone,GO:0034101~erythrocyte …	GO:0005576~extracellular region,GO:0005615~extracellular space,GO:0005654~nucleoplasm,GO:0005737~cytoplasm,GO:0005829~cytosol,GO:0005886~plasma membrane,GO:0016020~membrane,GO:0043005~neuron projection,GO:0043209~myelin sheath,GO:0060170~ciliary membrane,GO:0070062~extracellular exosome,	GO:0004347~glucose-6-phosphate isomerase activity,GO:0005125~cytokine activity,GO:0008083~growth factor activity,GO:0016853~isomerase activity,GO:0016866~intramolecular transferase activity,GO:0031625~ubiquitin protein ligase binding,GO:0048029~monosaccharide binding,
P07742	Rrm1	Ribonucleoside-diphosphate reductase large subunit (EC 1.17.4.1) (Ribonucleoside-diphosphate reductase subunit M1) (Ribonucleotide reductase large subunit)	1.51034	0.00188983	FDR<0.01	322388	Present in Nucleus	Others	0.0725786	1	3.3775	3.0476	494195	0	NA	NA	NA	2.04003	NA	3.13647	150580	4		FUNCTION: Provides the precursors necessary for DNA synthesis. Catalyzes the biosynthesis of deoxyribonucleotides from the corresponding ribonucleotides.	cell proliferation in forebrain [GO:0021846]; deoxyribonucleotide biosynthetic process [GO:0009263]; DNA replication [GO:0006260]; male gonad development [GO:0008584]; mitotic cell cycle [GO:0000278]; protein heterotetramerization [GO:0051290]; pyrimidine nucleobase metabolic process [GO:0006206]; response to ionizing radiation [GO:0010212]; retina development in camera-type eye [GO:0060041]	cell projection [GO:0042995]; cytoplasm [GO:0005737]; cytosol [GO:0005829]; neuronal cell body [GO:0043025]; nuclear envelope [GO:0005635]; ribonucleoside-diphosphate reductase complex [GO:0005971]	ATP binding [GO:0005524]; disordered domain specific binding [GO:0097718]; identical protein binding [GO:0042802]; purine nucleotide binding [GO:0017076]; ribonucleoside-diphosphate reductase activity [GO:0061731]; ribonucleoside-diphosphate reductase activity, thioredoxin disulfide as acceptor [GO:0004748]	SUBCELLULAR LOCATION: Cytoplasm.	90210		REGION 604..607; /note=GDP binding; /evidence=ECO:0000250|UniProtKB:P23921	ATP-binding;Acetylation;Allosteric enzyme;Cytoplasm;DNA replication;Disulfide bond;Nucleotide-binding;Oxidoreductase;Phosphoprotein;Reference proteome	20133	GO:0000278~mitotic cell cycle,GO:0006206~pyrimidine nucleobase metabolic process,GO:0006260~DNA replication,GO:0008152~metabolic process,GO:0008584~male gonad development,GO:0009263~deoxyribonucleotide biosynthetic process,GO:0010212~response to ionizing radiation,GO:0021846~cell proliferation in forebrain,GO:0051259~protein oligomerization,GO:0051290~protein heterotetramerization,GO:0055114~oxid…	GO:0005635~nuclear envelope,GO:0005737~cytoplasm,GO:0005971~ribonucleoside-diphosphate reductase complex,GO:0042995~cell projection,GO:0043025~neuronal cell body,GO:0070062~extracellular exosome,	GO:0000166~nucleotide binding,GO:0003824~catalytic activity,GO:0004748~ribonucleoside-diphosphate reductase activity, thioredoxin disulfide as acceptor,GO:0005515~protein binding,GO:0005524~ATP binding,GO:0016491~oxidoreductase activity,GO:0017076~purine nucleotide binding,
P07901	Hsp90aa1	Heat shock protein HSP 90-alpha (EC 3.6.4.10) (Heat shock 86 kDa) (HSP 86) (HSP86) (Tumor-specific transplantation 86 kDa antigen) (TSTA)	1.84531	0.00755614	FDR<0.01	51592000	Present in Nucleus	RBP	0.130072	2	27.694	27.094	34162000	0	1.39856	0.981836	1.58273	1.45866	3.52212	3.31752	69022000	0		FUNCTION: Molecular chaperone that promotes the maturation, structural maintenance and proper regulation of specific target proteins involved for instance in cell cycle control and signal transduction. Undergoes a functional cycle that is linked to its ATPase activity which is essential for its chaperone activity. This cycle probably induces conformational changes in the client proteins, thereby …	activation of innate immune response [GO:0002218]; axon extension [GO:0048675]; cellular response to heat [GO:0034605]; cellular response to virus [GO:0098586]; central nervous system neuron axonogenesis [GO:0021955]; chaperone-mediated protein complex assembly [GO:0051131]; establishment of cell polarity [GO:0030010]; neuron migration [GO:0001764]; nitric oxide biosynthetic process [GO:0006809];…	apical plasma membrane [GO:0016324]; axonal growth cone [GO:0044295]; basolateral plasma membrane [GO:0016323]; brush border membrane [GO:0031526]; cell surface [GO:0009986]; collagen-containing extracellular matrix [GO:0062023]; cytoplasm [GO:0005737]; cytosol [GO:0005829]; dendritic growth cone [GO:0044294]; melanosome [GO:0042470]; mitochondrion [GO:0005739]; myelin sheath [GO:0043209]; neuron…	ATPase activity [GO:0016887]; ATP binding [GO:0005524]; CTP binding [GO:0002135]; dATP binding [GO:0032564]; disordered domain specific binding [GO:0097718]; DNA polymerase binding [GO:0070182]; GTPase binding [GO:0051020]; GTP binding [GO:0005525]; histone deacetylase binding [GO:0042826]; identical protein binding [GO:0042802]; ion channel binding [GO:0044325]; mRNA binding [GO:0003729]; nitric…	SUBCELLULAR LOCATION: Nucleus {ECO:0000269|PubMed:22431752}. Cytoplasm {ECO:0000269|PubMed:11751894, ECO:0000269|PubMed:22431752, ECO:0000269|PubMed:27496612, ECO:0000269|PubMed:27686098}. Melanosome {ECO:0000250|UniProtKB:P07900}. Cell membrane {ECO:0000250|UniProtKB:P07900}. Mitochondrion {ECO:0000250|UniProtKB:P07900}.	84788	COMPBIAS 243..257; /note=Basic and acidic residues; /evidence=ECO:0000256|SAM:MobiDB-lite	REGION 9..236; /note=Interaction with NR3C1; /evidence=ECO:0000269|PubMed:27686098; REGION 225..279; /note=Disordered; /evidence=ECO:0000256|SAM:MobiDB-lite; REGION 272..617; /note=Interaction with NR3C1; /evidence=ECO:0000269|PubMed:27686098; REGION 285..733; /note=Interaction with FLCN and FNIP1; /evidence=ECO:0000250|UniProtKB:P07900; REGION 285..621; /note=Interaction with FNIP2 and TSC1; /ev…	3D-structure;ATP-binding;Acetylation;Cell membrane;Chaperone;Cytoplasm;Direct protein sequencing;Hydrolase;Membrane;Mitochondrion;Nucleotide-binding;Nucleus;Phosphoprotein;Reference proteome;S-nitrosylation;Stress response;Ubl conjugation	15519	GO:0001764~neuron migration,GO:0003009~skeletal muscle contraction,GO:0006457~protein folding,GO:0006809~nitric oxide biosynthetic process,GO:0006950~response to stress,GO:0006986~response to unfolded protein,GO:0009408~response to heat,GO:0009409~response to cold,GO:0009651~response to salt stress,GO:0010592~positive regulation of lamellipodium assembly,GO:0010659~cardiac muscle cell apoptotic p…	GO:0005622~intracellular,GO:0005634~nucleus,GO:0005654~nucleoplasm,GO:0005737~cytoplasm,GO:0005829~cytosol,GO:0005886~plasma membrane,GO:0009986~cell surface,GO:0016020~membrane,GO:0016323~basolateral plasma membrane,GO:0016324~apical plasma membrane,GO:0031012~extracellular matrix,GO:0031526~brush border membrane,GO:0032587~ruffle membrane,GO:0036126~sperm flagellum,GO:0042470~melanosome,GO:0043…	GO:0000166~nucleotide binding,GO:0001948~glycoprotein binding,GO:0002134~UTP binding,GO:0002135~CTP binding,GO:0003729~mRNA binding,GO:0004713~protein tyrosine kinase activity,GO:0005515~protein binding,GO:0005524~ATP binding,GO:0005525~GTP binding,GO:0016887~ATPase activity,GO:0017098~sulfonylurea receptor binding,GO:0019901~protein kinase binding,GO:0019903~protein phosphatase binding,GO:002302…
P08113	Hsp90b1	Endoplasmin (94 kDa glucose-regulated protein) (GRP-94) (Endoplasmic reticulum resident protein 99) (ERp99) (Heat shock protein 90 kDa beta member 1) (Polymorphic tumor rejection antigen 1) (Tumor rejection antigen gp96)	2.311	0.000160879	FDR<0.01	2.83617e+06	Present in Nucleus	RBP	0.00276044	1	5.6801	8.3876	241345	0	7.25531	3.87042	7.40138	10.0453	0.557507	6.62998	5.43099e+06	0		FUNCTION: Molecular chaperone that functions in the processing and transport of secreted proteins (PubMed:20865800). When associated with CNPY3, required for proper folding of Toll-like receptors (PubMed:20865800). Functions in endoplasmic reticulum associated degradation (ERAD) (By similarity). Has ATPase activity (PubMed:20865800). May participate in the unfolding of cytosolic leaderless cargos…	actin rod assembly [GO:0031247]; cellular response to ATP [GO:0071318]; negative regulation of apoptotic process [GO:0043066]; protein folding [GO:0006457]; regulation of phosphoprotein phosphatase activity [GO:0043666]; response to hypoxia [GO:0001666]; retrograde protein transport, ER to cytosol [GO:0030970]; ubiquitin-dependent ERAD pathway [GO:0030433]	cytosol [GO:0005829]; endoplasmic reticulum [GO:0005783]; endoplasmic reticulum chaperone complex [GO:0034663]; endoplasmic reticulum lumen [GO:0005788]; endoplasmic reticulum membrane [GO:0005789]; extracellular region [GO:0005576]; melanosome [GO:0042470]; midbody [GO:0030496]; perinuclear region of cytoplasm [GO:0048471]; plasma membrane [GO:0005886]; protein-containing complex [GO:0032991]; s…	ATPase activity [GO:0016887]; ATP binding [GO:0005524]; low-density lipoprotein particle receptor binding [GO:0050750]; protein phosphatase binding [GO:0019903]; RNA binding [GO:0003723]; unfolded protein binding [GO:0051082]	SUBCELLULAR LOCATION: Endoplasmic reticulum lumen {ECO:0000269|PubMed:20865800}. Sarcoplasmic reticulum lumen {ECO:0000250|UniProtKB:P41148}. Melanosome {ECO:0000250|UniProtKB:P14625}.	92476	COMPBIAS 290..314; /note=Acidic residues; /evidence=ECO:0000256|SAM:MobiDB-lite; COMPBIAS 753..802; /note=Acidic residues; /evidence=ECO:0000256|SAM:MobiDB-lite	REGION 290..323; /note=Disordered; /evidence=ECO:0000256|SAM:MobiDB-lite; REGION 749..802; /note=Disordered; /evidence=ECO:0000256|SAM:MobiDB-lite	ATP-binding;Acetylation;Calcium;Chaperone;Direct protein sequencing;Disulfide bond;Endoplasmic reticulum;Glycoprotein;Nucleotide-binding;Phosphoprotein;Reference proteome;Sarcoplasmic reticulum;Signal	22027	GO:0001666~response to hypoxia,GO:0006457~protein folding,GO:0006898~receptor-mediated endocytosis,GO:0006950~response to stress,GO:0030433~ER-associated ubiquitin-dependent protein catabolic process,GO:0030970~retrograde protein transport, ER to cytosol,GO:0031247~actin rod assembly,GO:0043066~negative regulation of apoptotic process,GO:0043666~regulation of phosphoprotein phosphatase activity,G…	GO:0005576~extracellular region,GO:0005634~nucleus,GO:0005783~endoplasmic reticulum,GO:0005788~endoplasmic reticulum lumen,GO:0005789~endoplasmic reticulum membrane,GO:0005790~smooth endoplasmic reticulum,GO:0005829~cytosol,GO:0005886~plasma membrane,GO:0005925~focal adhesion,GO:0016020~membrane,GO:0030496~midbody,GO:0031012~extracellular matrix,GO:0034663~endoplasmic reticulum chaperone complex,…	GO:0000166~nucleotide binding,GO:0003723~RNA binding,GO:0005515~protein binding,GO:0005524~ATP binding,GO:0019903~protein phosphatase binding,GO:0046790~virion binding,GO:0050750~low-density lipoprotein particle receptor binding,GO:0051082~unfolded protein binding,
P08249	Mdh2	Malate dehydrogenase, mitochondrial (EC 1.1.1.37)	1.32937	0.0078297	FDR<0.01	520830	Present in Nucleus	RBP	0.00675992	1	1.0728	1.1229	656760	0	NA	NA	6.57808	1.99235	4.2398	3.76194	384900	2			aerobic respiration [GO:0009060]; carbohydrate metabolic process [GO:0005975]; malate metabolic process [GO:0006108]; NADH metabolic process [GO:0006734]; oxaloacetate metabolic process [GO:0006107]; tricarboxylic acid cycle [GO:0006099]	cytoplasm [GO:0005737]; membrane [GO:0016020]; mitochondrial inner membrane [GO:0005743]; mitochondrial matrix [GO:0005759]; mitochondrion [GO:0005739]; myelin sheath [GO:0043209]	L-malate dehydrogenase activity [GO:0030060]; malate dehydrogenase (NADP+) activity [GO:0046554]; malate dehydrogenase activity [GO:0016615]; protein homodimerization activity [GO:0042803]; protein self-association [GO:0043621]	SUBCELLULAR LOCATION: Mitochondrion matrix {ECO:0000250|UniProtKB:P04636}.	35611			Acetylation;Direct protein sequencing;Glycoprotein;Mitochondrion;NAD;Oxidoreductase;Phosphoprotein;Reference proteome;Transit peptide;Tricarboxylic acid cycle	17448	GO:0005975~carbohydrate metabolic process,GO:0006099~tricarboxylic acid cycle,GO:0006107~oxaloacetate metabolic process,GO:0006108~malate metabolic process,GO:0006475~internal protein amino acid acetylation,GO:0006734~NADH metabolic process,GO:0019752~carboxylic acid metabolic process,GO:0055114~oxidation-reduction process,	GO:0005634~nucleus,GO:0005654~nucleoplasm,GO:0005739~mitochondrion,GO:0005743~mitochondrial inner membrane,GO:0005759~mitochondrial matrix,GO:0005886~plasma membrane,GO:0016020~membrane,GO:0043209~myelin sheath,GO:0070062~extracellular exosome,	GO:0003824~catalytic activity,GO:0016491~oxidoreductase activity,GO:0016615~malate dehydrogenase activity,GO:0016616~oxidoreductase activity, acting on the CH-OH group of donors, NAD or NADP as acceptor,GO:0030060~L-malate dehydrogenase activity,GO:0043621~protein self-association,GO:0044822~poly(A) RNA binding,GO:0046554~malate dehydrogenase (NADP+) activity,
P08775	Polr2a	DNA-directed RNA polymerase II subunit RPB1 (RNA polymerase II subunit B1) (EC 2.7.7.6) (DNA-directed RNA polymerase II subunit A) (DNA-directed RNA polymerase III largest subunit)	1.89666	0.000601084	FDR<0.01	6.90383e+06	DNA.Chromatin.binder	RBP	1.82065	4	0.7924	1.1095	8356050	0	8.83314	3.61873	7.02494	5.6224	5.64908	5.89275	5.4516e+06	0		FUNCTION: DNA-dependent RNA polymerase catalyzes the transcription of DNA into RNA using the four ribonucleoside triphosphates as substrates. Largest and catalytic component of RNA polymerase II which synthesizes mRNA precursors and many functional non-coding RNAs. Forms the polymerase active center together with the second largest subunit. Pol II is the central component of the basal RNA polymer…	cellular response to oxygen levels [GO:0071453]; DNA-templated transcription, termination [GO:0006353]; positive regulation of RNA splicing [GO:0033120]; response to organic cyclic compound [GO:0014070]; transcription by RNA polymerase II [GO:0006366]	cytoplasm [GO:0005737]; euchromatin [GO:0000791]; nucleoplasm [GO:0005654]; nucleus [GO:0005634]; RNA polymerase II, core complex [GO:0005665]	core promoter sequence-specific DNA binding [GO:0001046]; DNA binding [GO:0003677]; DNA-directed 5'-3' RNA polymerase activity [GO:0003899]; kinase binding [GO:0019900]; metal ion binding [GO:0046872]; promoter-specific chromatin binding [GO:1990841]; protein C-terminus binding [GO:0008022]; ubiquitin protein ligase binding [GO:0031625]	SUBCELLULAR LOCATION: Nucleus {ECO:0000269|PubMed:24207025, ECO:0000269|PubMed:26687004}. Cytoplasm {ECO:0000250|UniProtKB:P24928}. Chromosome {ECO:0000250|UniProtKB:P24928}. Note=Hypophosphorylated form is mainly found in the cytoplasm, while the hyperphosphorylated and active form is nuclear (By similarity). Co-localizes with kinase SRPK2 and helicase DDX23 at chromatin loci where unscheduled R…	217176	COMPBIAS 1565..1584; /note=Pro residues; /evidence=ECO:0000256|SAM:MobiDB-lite; COMPBIAS 1607..1963; /note=Polar residues; /evidence=ECO:0000256|SAM:MobiDB-lite	REGION 833..845; /note=Bridging helix; REGION 1546..1970; /note=Disordered; /evidence=ECO:0000256|SAM:MobiDB-lite; REGION 1593..1960; /note=C-terminal domain (CTD); 52 X 7 AA approximate tandem repeats of Y-[ST]-P-[STQ]-[ST]-P-[SRNTEVKGN]	Acetylation;Chromosome;Cytoplasm;DNA-binding;DNA-directed RNA polymerase;Magnesium;Metal-binding;Methylation;Nucleotidyltransferase;Nucleus;Phosphoprotein;Reference proteome;Repeat;Transcription;Transferase;Ubl conjugation;Zinc	20020	GO:0006351~transcription, DNA-templated,GO:0006353~DNA-templated transcription, termination,GO:0006366~transcription from RNA polymerase II promoter,GO:0014070~response to organic cyclic compound,GO:0033120~positive regulation of RNA splicing,GO:0034587~piRNA metabolic process,GO:0071453~cellular response to oxygen levels,	GO:0000974~Prp19 complex,GO:0005634~nucleus,GO:0005654~nucleoplasm,GO:0005665~DNA-directed RNA polymerase II, core complex,GO:0005719~nuclear euchromatin,GO:0005730~nucleolus,	GO:0001047~core promoter binding,GO:0001055~RNA polymerase II activity,GO:0003677~DNA binding,GO:0003899~DNA-directed RNA polymerase activity,GO:0005515~protein binding,GO:0016740~transferase activity,GO:0016779~nucleotidyltransferase activity,GO:0031625~ubiquitin protein ligase binding,GO:0044822~poly(A) RNA binding,GO:0046872~metal ion binding,
P09411	Pgk1	Phosphoglycerate kinase 1 (EC 2.7.2.3)	2.90562	7.90968e-07	FDR<0.01	7.45533e+06	Unexpected	Others	0.0930428	2	18.268	13.393	10734350	0	6.87853	2.87579	8.72829	4.17693	8.35701	6.74172	4.1763e+06	0		FUNCTION: Catalyzes one of the two ATP producing reactions in the glycolytic pathway via the reversible conversion of 1,3-diphosphoglycerate to 3-phosphoglycerate. In addition to its role as a glycolytic enzyme, it seems that PGK-1 acts as a polymerase alpha cofactor protein (primer recognition protein). May play a role in sperm motility. {ECO:0000250|UniProtKB:P00558}.	carbohydrate metabolic process [GO:0005975]; cellular response to hypoxia [GO:0071456]; epithelial cell differentiation [GO:0030855]; gluconeogenesis [GO:0006094]; glycolytic process [GO:0006096]; negative regulation of angiogenesis [GO:0016525]; phosphorylation [GO:0016310]; plasminogen activation [GO:0031639]	cytoplasm [GO:0005737]; cytosol [GO:0005829]; extracellular space [GO:0005615]; membrane raft [GO:0045121]	ADP binding [GO:0043531]; ATP binding [GO:0005524]; phosphoglycerate kinase activity [GO:0004618]; protein-disulfide reductase activity [GO:0047134]	SUBCELLULAR LOCATION: Cytoplasm {ECO:0000250}.	44550		REGION 24..26; /note=Substrate binding; /evidence=ECO:0000250|UniProtKB:Q7SIB7; REGION 63..66; /note=Substrate binding; /evidence=ECO:0000250|UniProtKB:Q7SIB7	3D-structure;ATP-binding;Acetylation;Cytoplasm;Direct protein sequencing;Glycolysis;Hydroxylation;Kinase;Nucleotide-binding;Phosphoprotein;Reference proteome;Transferase	18655	GO:0005975~carbohydrate metabolic process,GO:0006094~gluconeogenesis,GO:0006096~glycolytic process,GO:0016310~phosphorylation,	GO:0005737~cytoplasm,GO:0005829~cytosol,GO:0016020~membrane,GO:0045121~membrane raft,GO:0070062~extracellular exosome,	GO:0004618~phosphoglycerate kinase activity,GO:0005524~ATP binding,GO:0043531~ADP binding,
P09926	Surf2	Surfeit locus protein 2 (Surf-2)	3.67482	0.00118026	FDR<0.01	233750	Present in Nucleus	Others	0.199507	2	18.889	NA	210460	1	NA	NA	NA	NA	NA	8.63483	257040	5				nuclear speck [GO:0016607]; nucleolus [GO:0005730]; nucleoplasm [GO:0005654]; plasma membrane [GO:0005886]			30355	COMPBIAS 177..220; /note=Basic and acidic residues; /evidence=ECO:0000256|SAM:MobiDB-lite; COMPBIAS 221..247; /note=Basic residues; /evidence=ECO:0000256|SAM:MobiDB-lite	REGION 134..257; /note=Disordered; /evidence=ECO:0000256|SAM:MobiDB-lite	Phosphoprotein;Reference proteome	20931		GO:0005634~nucleus,GO:0005730~nucleolus,GO:0005886~plasma membrane,
P0DP28	Calml3	Calmodulin-3	3.26695	0.000153149	FDR<0.01	1674850	Present in Nucleus	Others	0.008812	1	9.6268	12.488	2137350	0	7.4195	NA	NA	NA	NA	NA	1212350	5		FUNCTION: Calmodulin mediates the control of a large number of enzymes, ion channels, aquaporins and other proteins through calcium-binding. Is a regulator of voltage-dependent L-type calcium channels. Among the enzymes to be stimulated by the calmodulin-calcium complex are a number of protein kinases and phosphatases. Together with CCP110 and centrin, is involved in a genetic pathway that regula…	activation of adenylate cyclase activity [GO:0007190]; autophagosome membrane docking [GO:0016240]; calcium-mediated signaling [GO:0019722]; detection of calcium ion [GO:0005513]; establishment of protein localization to mitochondrial membrane [GO:0090151]; G2/M transition of mitotic cell cycle [GO:0000086]; mitochondrion-endoplasmic reticulum membrane tethering [GO:1990456]; negative regulation …	calcium channel complex [GO:0034704]; catalytic complex [GO:1902494]; centrosome [GO:0005813]; cytoplasm [GO:0005737]; growth cone [GO:0030426]; mitochondrial membrane [GO:0031966]; myelin sheath [GO:0043209]; neuron projection [GO:0043005]; nucleus [GO:0005634]; plasma membrane [GO:0005886]; sarcomere [GO:0030017]; spindle microtubule [GO:0005876]; spindle pole [GO:0000922]; synaptic vesicle mem…	adenylate cyclase activator activity [GO:0010856]; adenylate cyclase binding [GO:0008179]; calcium channel inhibitor activity [GO:0019855]; calcium-dependent protein binding [GO:0048306]; calcium ion binding [GO:0005509]; disordered domain specific binding [GO:0097718]; enzyme regulator activity [GO:0030234]; ion channel binding [GO:0044325]; nitric-oxide synthase binding [GO:0050998]; nitric-oxi…	SUBCELLULAR LOCATION: Cytoplasm, cytoskeleton, spindle. Cytoplasm, cytoskeleton, spindle pole. Note=Distributed throughout the cell during interphase, but during mitosis becomes dramatically localized to the spindle poles and the spindle microtubules. {ECO:0000250}.	16838		REGION 77..149; /note=Necessary and sufficient for interaction with PCP4; /evidence=ECO:0000250|UniProtKB:P0DP25	Acetylation;Calcium;Cytoplasm;Cytoskeleton;Direct protein sequencing;Isopeptide bond;Metal-binding;Methylation;Phosphoprotein;Reference proteome;Repeat;Ubl conjugation	12313	GO:0000086~G2/M transition of mitotic cell cycle,GO:0001975~response to amphetamine,GO:0002027~regulation of heart rate,GO:0005513~detection of calcium ion,GO:0007190~activation of adenylate cyclase activity,GO:0010880~regulation of release of sequestered calcium ion into cytosol by sarcoplasmic reticulum,GO:0019722~calcium-mediated signaling,GO:0021762~substantia nigra development,GO:0032465~reg…	GO:0000922~spindle pole,GO:0005634~nucleus,GO:0005737~cytoplasm,GO:0005813~centrosome,GO:0005829~cytosol,GO:0005876~spindle microtubule,GO:0005886~plasma membrane,GO:0008076~voltage-gated potassium channel complex,GO:0030017~sarcomere,GO:0030426~growth cone,GO:0034704~calcium channel complex,GO:0043005~neuron projection,GO:0070062~extracellular exosome,	GO:0005509~calcium ion binding,GO:0008179~adenylate cyclase binding,GO:0019904~protein domain specific binding,GO:0030234~enzyme regulator activity,GO:0030235~nitric-oxide synthase regulator activity,GO:0031800~type 3 metabotropic glutamate receptor binding,GO:0043548~phosphatidylinositol 3-kinase binding,GO:0044325~ion channel binding,GO:0047485~protein N-terminus binding,GO:0048306~calcium-depe…
P10126	Eef1a1	Elongation factor 1-alpha 1 (EF-1-alpha-1) (Elongation factor Tu) (EF-Tu) (Eukaryotic elongation factor 1 A-1) (eEF1A-1)	2.65982	1.92339e-05	FDR<0.01	125288500	Present in Nucleus	RBP	0.418489	3	1.7525	1.7696	166680000	0	14.6406	10.0151	10.5119	10.1509	7.19476	7.28651	83897000	0		FUNCTION: This protein promotes the GTP-dependent binding of aminoacyl-tRNA to the A-site of ribosomes during protein biosynthesis. Plays a role in the positive regulation of IFNG transcription in T-helper 1 cells as part of an IFNG promoter-binding complex with TXK and PARP1. {ECO:0000250|UniProtKB:P68104}.	cellular response to epidermal growth factor stimulus [GO:0071364]; negative regulation of reactive oxygen species biosynthetic process [GO:1903427]; positive regulation of cell death [GO:0010942]; positive regulation of neuron projection development [GO:0010976]; regulation of D-erythro-sphingosine kinase activity [GO:1900022]; translation [GO:0006412]; translational elongation [GO:0006414]	cortical actin cytoskeleton [GO:0030864]; cytoplasm [GO:0005737]; cytosol [GO:0005829]; myelin sheath [GO:0043209]; nucleolus [GO:0005730]; nucleus [GO:0005634]; plasma membrane [GO:0005886]; ruffle membrane [GO:0032587]	calmodulin binding [GO:0005516]; GTPase activity [GO:0003924]; GTP binding [GO:0005525]; identical protein binding [GO:0042802]; kinase binding [GO:0019900]; mRNA binding [GO:0003729]; protein kinase binding [GO:0019901]; translation elongation factor activity [GO:0003746]; tRNA binding [GO:0000049]	SUBCELLULAR LOCATION: Cytoplasm {ECO:0000269|PubMed:19856081}. Nucleus {ECO:0000250|UniProtKB:P68104}. Nucleus, nucleolus {ECO:0000250|UniProtKB:P68104}. Cell membrane {ECO:0000250|UniProtKB:P68104}. Note=Colocalizes with DLC1 at actin-rich regions in the cell periphery. Translocates together with ZPR1 from the cytoplasm to the nucleus and nucleolus after treatment with mitogens. Localization at …	50114		REGION 14..21; /note=G1; /evidence=ECO:0000250; REGION 70..74; /note=G2; /evidence=ECO:0000250; REGION 91..94; /note=G3; /evidence=ECO:0000250; REGION 153..156; /note=G4; /evidence=ECO:0000250; REGION 194..196; /note=G5; /evidence=ECO:0000250	Acetylation;Cell membrane;Cytoplasm;Direct protein sequencing;Elongation factor;GTP-binding;Membrane;Methylation;Nucleotide-binding;Nucleus;Phosphoprotein;Protein biosynthesis;Reference proteome;Ubl conjugation	13627	GO:0006412~translation,GO:0006414~translational elongation,GO:0010942~positive regulation of cell death,GO:0010976~positive regulation of neuron projection development,GO:0051260~protein homooligomerization,GO:0071364~cellular response to epidermal growth factor stimulus,GO:1903427~negative regulation of reactive oxygen species biosynthetic process,	GO:0005615~extracellular space,GO:0005634~nucleus,GO:0005730~nucleolus,GO:0005737~cytoplasm,GO:0005829~cytosol,GO:0005886~plasma membrane,GO:0016020~membrane,GO:0030864~cortical actin cytoskeleton,GO:0032587~ruffle membrane,GO:0043209~myelin sheath,GO:0070062~extracellular exosome,	GO:0000049~tRNA binding,GO:0000166~nucleotide binding,GO:0003729~mRNA binding,GO:0003746~translation elongation factor activity,GO:0003924~GTPase activity,GO:0005515~protein binding,GO:0005525~GTP binding,GO:0008144~drug binding,GO:0019901~protein kinase binding,GO:0044822~poly(A) RNA binding,
P10639	Txn	Thioredoxin (Trx) (ATL-derived factor) (ADF)	2.86855	3.85002e-07	FDR<0.01	6040475	Present in Nucleus	RBP	0.0946491	2	3.8451	18.265	8639100	0	10.6131	6.95362	9.31359	7.72559	5.19642	4.17659	3441850	0		FUNCTION: Participates in various redox reactions through the reversible oxidation of its active center dithiol to a disulfide and catalyzes dithiol-disulfide exchange reactions (By similarity). Plays a role in the reversible S-nitrosylation of cysteine residues in target proteins, and thereby contributes to the response to intracellular nitric oxide. Nitrosylates the active site Cys of CASP3 in …	cell redox homeostasis [GO:0045454]; glycerol ether metabolic process [GO:0006662]; negative regulation of hydrogen peroxide-induced cell death [GO:1903206]; negative regulation of protein export from nucleus [GO:0046826]; negative regulation of transcription by RNA polymerase II [GO:0000122]; positive regulation of DNA binding [GO:0043388]; positive regulation of peptidyl-cysteine S-nitrosylatio…	axon [GO:0030424]; cytoplasm [GO:0005737]; cytosol [GO:0005829]; dendrite [GO:0030425]; extracellular region [GO:0005576]; mitochondrion [GO:0005739]; neuronal cell body [GO:0043025]; nucleoplasm [GO:0005654]; nucleus [GO:0005634]	enzyme binding [GO:0019899]; peptide disulfide oxidoreductase activity [GO:0015037]; protein disulfide oxidoreductase activity [GO:0015035]; protein-disulfide reductase activity [GO:0047134]; protein homodimerization activity [GO:0042803]	SUBCELLULAR LOCATION: Nucleus {ECO:0000250|UniProtKB:P10599}. Cytoplasm {ECO:0000250|UniProtKB:P10599}. Secreted {ECO:0000250|UniProtKB:P10599}. Note=Translocates from the cytoplasm into the nucleus after phorbol 12-myristate 13-acetate induction (PMA). Predominantly in the cytoplasm in non irradiated cells. Radiation induces translocation of TRX from the cytoplasm to the nucleus. Secreted by a l…	11675			Acetylation;Activator;Cytoplasm;Disulfide bond;Electron transport;Nucleus;Redox-active center;Reference proteome;S-nitrosylation;Secreted;Transcription;Transcription regulation;Transport	22166	GO:0000103~sulfate assimilation,GO:0000122~negative regulation of transcription from RNA polymerase II promoter,GO:0006351~transcription, DNA-templated,GO:0006355~regulation of transcription, DNA-templated,GO:0006457~protein folding,GO:0006662~glycerol ether metabolic process,GO:0006810~transport,GO:0009314~response to radiation,GO:0033138~positive regulation of peptidyl-serine phosphorylation,GO…	GO:0005576~extracellular region,GO:0005634~nucleus,GO:0005737~cytoplasm,GO:0005739~mitochondrion,GO:0005829~cytosol,GO:0030424~axon,GO:0030425~dendrite,GO:0043025~neuronal cell body,GO:0070062~extracellular exosome,	GO:0005515~protein binding,GO:0015035~protein disulfide oxidoreductase activity,GO:0015037~peptide disulfide oxidoreductase activity,GO:0016671~oxidoreductase activity, acting on a sulfur group of donors, disulfide as acceptor,GO:0019899~enzyme binding,GO:0044822~poly(A) RNA binding,
P10711	Tcea1	Transcription elongation factor A protein 1 (Transcription elongation factor S-II protein 1) (Transcription elongation factor TFIIS.o)	3.43402	4.95271e-08	FDR<0.01	6.27284e+06	DNA.Chromatin.binder	Others	2	4	8.9474	15.705	10618750	0	29.2569	11.9547	11.0974	6.46287	6.92042	7.63242	1.92694e+06	0		FUNCTION: Necessary for efficient RNA polymerase II transcription elongation past template-encoded arresting sites. The arresting sites in DNA have the property of trapping a certain fraction of elongating RNA polymerases that pass through, resulting in locked ternary complexes. Cleavage of the nascent transcript by S-II allows the resumption of elongation from the new 3'-terminus.	erythrocyte differentiation [GO:0030218]; positive regulation of transcription, DNA-templated [GO:0045893]; positive regulation of transcription by RNA polymerase II [GO:0045944]; transcription, DNA-templated [GO:0006351]	nucleolus [GO:0005730]; nucleoplasm [GO:0005654]; transcription factor TFIID complex [GO:0005669]	DNA binding [GO:0003677]; zinc ion binding [GO:0008270]	SUBCELLULAR LOCATION: Nucleus.	33880	COMPBIAS 77..95; /note=Basic and acidic residues; /evidence=ECO:0000256|SAM:MobiDB-lite; COMPBIAS 96..116; /note=Polar residues; /evidence=ECO:0000256|SAM:MobiDB-lite	REGION 76..139; /note=Disordered; /evidence=ECO:0000256|SAM:MobiDB-lite	Acetylation;Alternative splicing;DNA-binding;Direct protein sequencing;Isopeptide bond;Metal-binding;Nucleus;Phosphoprotein;Reference proteome;Transcription;Transcription regulation;Ubl conjugation;Zinc;Zinc-finger	21399	GO:0006351~transcription, DNA-templated,GO:0006355~regulation of transcription, DNA-templated,GO:0006357~regulation of transcription from RNA polymerase II promoter,GO:0030218~erythrocyte differentiation,GO:0032784~regulation of DNA-templated transcription, elongation,GO:0045893~positive regulation of transcription, DNA-templated,GO:0045944~positive regulation of transcription from RNA polymerase…	GO:0005634~nucleus,GO:0005654~nucleoplasm,GO:0005730~nucleolus,	GO:0003676~nucleic acid binding,GO:0003677~DNA binding,GO:0003746~translation elongation factor activity,GO:0005515~protein binding,GO:0008270~zinc ion binding,GO:0046872~metal ion binding,
P10922	H1f0	Histone H1.0 (Histone H1') (Histone H1(0)) (MyD196) [Cleaved into: Histone H1.0, N-terminally processed]	3.29428	2.43071e-06	FDR<0.01	3.96431e+06	DNA.Chromatin.binder	RBP	0.301074	2	10.332	4.8703	2296800	0	17.2224	13.4889	24.9894	16.6742	1.97153	8.93336	5.63182e+06	0		FUNCTION: Histones H1 are necessary for the condensation of nucleosome chains into higher-order structures. The histones H1.0 are found in cells that are in terminal stages of differentiation or that have low rates of cell division.	chromatin silencing [GO:0006342]; chromosome condensation [GO:0030261]; negative regulation of chromatin silencing [GO:0031936]; negative regulation of DNA recombination [GO:0045910]; negative regulation of transcription by RNA polymerase II [GO:0000122]; nucleosome assembly [GO:0006334]; nucleosome positioning [GO:0016584]; positive regulation of transcription regulatory region DNA binding [GO:2…	actin cytoskeleton [GO:0015629]; chromatin [GO:0000785]; euchromatin [GO:0000791]; Golgi apparatus [GO:0005794]; nuclear body [GO:0016604]; nucleoplasm [GO:0005654]; nucleosome [GO:0000786]; nucleus [GO:0005634]; transcription repressor complex [GO:0017053]	chromatin DNA binding [GO:0031490]; double-stranded DNA binding [GO:0003690]; minor groove of adenine-thymine-rich DNA binding [GO:0003680]; nucleosomal DNA binding [GO:0031492]	SUBCELLULAR LOCATION: Nucleus. Chromosome.	20861	COMPBIAS 96..120; /note=Basic and acidic residues; /evidence=ECO:0000256|SAM:MobiDB-lite; COMPBIAS 121..194; /note=Basic residues; /evidence=ECO:0000256|SAM:MobiDB-lite	REGION 1..28; /note=Disordered; /evidence=ECO:0000256|SAM:MobiDB-lite; REGION 86..194; /note=Disordered; /evidence=ECO:0000256|SAM:MobiDB-lite	ADP-ribosylation;Acetylation;Chromosome;Citrullination;DNA-binding;Nucleus;Reference proteome	14958	GO:0006334~nucleosome assembly,	GO:0000786~nucleosome,GO:0000790~nuclear chromatin,GO:0005634~nucleus,GO:0005694~chromosome,GO:0005719~nuclear euchromatin,GO:0005730~nucleolus,GO:0005794~Golgi apparatus,GO:0015629~actin cytoskeleton,	GO:0003677~DNA binding,GO:0031490~chromatin DNA binding,GO:0044822~poly(A) RNA binding,
P11031	Sub1	Activated RNA polymerase II transcriptional coactivator p15 (Positive cofactor 4) (PC4) (SUB1 homolog) (Single-stranded DNA-binding protein p9) (p14)	1.06101	0.000125217	FDR<0.01	1.12035e+08	DNA.Chromatin.binder	RBP	0.923406	3	2.2688	2.5881	165105000	0	2.66134	1.41521	2.07018	1.8664	2.06016	2.03965	5.89648e+07	0		FUNCTION: General coactivator that functions cooperatively with TAFs and mediates functional interactions between upstream activators and the general transcriptional machinery. May be involved in stabilizing the multiprotein transcription complex. Binds single-stranded DNA. Also binds, in vitro, non-specifically to double-stranded DNA (ds DNA).	negative regulation of DNA metabolic process [GO:0051053]; positive regulation of transcription initiation from RNA polymerase II promoter [GO:0060261]; protein homooligomerization [GO:0051260]; regulation of transcription by RNA polymerase II [GO:0006357]; SMAD protein signal transduction [GO:0060395]	nucleolus [GO:0005730]; nucleoplasm [GO:0005654]; nucleus [GO:0005634]; transcription regulator complex [GO:0005667]	activating transcription factor binding [GO:0033613]; DNA helicase activity [GO:0003678]; identical protein binding [GO:0042802]; RNA polymerase II cis-regulatory region sequence-specific DNA binding [GO:0000978]; single-stranded DNA binding [GO:0003697]; transcription coactivator activity [GO:0003713]	SUBCELLULAR LOCATION: Nucleus.	14427	COMPBIAS 1..16; /note=Polar residues; /evidence=ECO:0000256|SAM:MobiDB-lite; COMPBIAS 17..42; /note=Basic and acidic residues; /evidence=ECO:0000256|SAM:MobiDB-lite; COMPBIAS 45..63; /note=Polar residues; /evidence=ECO:0000256|SAM:MobiDB-lite	REGION 1..63; /note=Disordered; /evidence=ECO:0000256|SAM:MobiDB-lite; REGION 1..50; /note=Regulatory; REGION 77..101; /note=Interaction with ssDNA; /evidence=ECO:0000250	Acetylation;Activator;DNA-binding;Direct protein sequencing;Isopeptide bond;Nucleus;Phosphoprotein;Reference proteome;Transcription;Transcription regulation;Ubl conjugation	20024	GO:0006351~transcription, DNA-templated,GO:0006355~regulation of transcription, DNA-templated,GO:0006357~regulation of transcription from RNA polymerase II promoter,GO:0060395~SMAD protein signal transduction,	GO:0005634~nucleus,GO:0005667~transcription factor complex,GO:0005730~nucleolus,GO:0070062~extracellular exosome,	GO:0001205~transcriptional activator activity, RNA polymerase II distal enhancer sequence-specific binding,GO:0003677~DNA binding,GO:0003697~single-stranded DNA binding,GO:0003713~transcription coactivator activity,GO:0044822~poly(A) RNA binding,
P11103	Parp1	Poly [ADP-ribose] polymerase 1 (PARP-1) (EC 2.4.2.30) (ADP-ribosyltransferase diphtheria toxin-like 1) (ARTD1) (DNA ADP-ribosyltransferase PARP1) (EC 2.4.2.-) (NAD(+) ADP-ribosyltransferase 1) (ADPRT 1) (Poly[ADP-ribose] synthase 1) (msPARP) (Protein poly-ADP-ribosyltransferase PARP1) (EC 2.4.2.-)	4.71704	1.13634e-08	FDR<0.01	3.4568e+07	DNA.Chromatin.binder	RBP	2	4	12.076	14.409	51952000	0	40.7914	23.4423	17.7001	19.327	57.867	69.512	1.7184e+07	0		FUNCTION: Poly-ADP-ribosyltransferase that mediates poly-ADP-ribosylation of proteins and plays a key role in DNA repair. Mediates glutamate, aspartate, serine or tyrosine ADP-ribosylation of proteins: the ADP-D-ribosyl group of NAD(+) is transferred to the acceptor carboxyl group of target residues and further ADP-ribosyl groups are transferred to the 2'-position of the terminal adenosine moiety…	apoptotic process [GO:0006915]; ATP generation from poly-ADP-D-ribose [GO:1990966]; base-excision repair [GO:0006284]; behavioral response to cocaine [GO:0048148]; cellular response to amyloid-beta [GO:1904646]; cellular response to DNA damage stimulus [GO:0006974]; cellular response to insulin stimulus [GO:0032869]; cellular response to oxidative stress [GO:0034599]; cellular response to superox…	cytoplasm [GO:0005737]; mitochondrion [GO:0005739]; nuclear body [GO:0016604]; nuclear envelope [GO:0005635]; nucleolus [GO:0005730]; nucleoplasm [GO:0005654]; nucleus [GO:0005634]; protein-containing complex [GO:0032991]; protein-DNA complex [GO:0032993]; site of DNA damage [GO:0090734]; site of double-strand break [GO:0035861]; transcription regulator complex [GO:0005667]	chromatin binding [GO:0003682]; DNA binding [GO:0003677]; enzyme binding [GO:0019899]; estrogen receptor binding [GO:0030331]; histone deacetylase binding [GO:0042826]; identical protein binding [GO:0042802]; NAD+ ADP-ribosyltransferase activity [GO:0003950]; NAD binding [GO:0051287]; NAD DNA ADP-ribosyltransferase activity [GO:0140294]; protein ADP-ribosylase activity [GO:1990404]; protein kinas…	SUBCELLULAR LOCATION: Nucleus {ECO:0000250|UniProtKB:P09874}. Nucleus, nucleolus {ECO:0000250|UniProtKB:P09874}. Chromosome {ECO:0000250|UniProtKB:P09874}. Note=Localizes to sites of DNA damage. {ECO:0000250|UniProtKB:P09874}.	113100		REGION 200..226; /note=Disordered; /evidence=ECO:0000256|SAM:MobiDB-lite; REGION 373..523; /note=Automodification domain; /evidence=ECO:0000250|UniProtKB:P09874; REGION 489..508; /note=Disordered; /evidence=ECO:0000256|SAM:MobiDB-lite	ADP-ribosylation;Acetylation;Alternative initiation;Chromosome;DNA damage;DNA repair;DNA-binding;Direct protein sequencing;Glycosyltransferase;Isopeptide bond;Metal-binding;NAD;Nucleus;Phosphoprotein;Reference proteome;Repeat;S-nitrosylation;Transcription;Transcription regulation;Transferase;Ubl conjugation;Zinc;Zinc-finger		GO:0000723~telomere maintenance,GO:0006259~DNA metabolic process,GO:0006273~lagging strand elongation,GO:0006281~DNA repair,GO:0006284~base-excision repair,GO:0006302~double-strand break repair,GO:0006351~transcription, DNA-templated,GO:0006355~regulation of transcription, DNA-templated,GO:0006471~protein ADP-ribosylation,GO:0006974~cellular response to DNA damage stimulus,GO:0007005~mitochondrio…	GO:0000784~nuclear chromosome, telomeric region,GO:0005634~nucleus,GO:0005635~nuclear envelope,GO:0005654~nucleoplasm,GO:0005667~transcription factor complex,GO:0005730~nucleolus,GO:0005737~cytoplasm,GO:0005739~mitochondrion,GO:0016020~membrane,GO:0043234~protein complex,	GO:0003677~DNA binding,GO:0003682~chromatin binding,GO:0003910~DNA ligase (ATP) activity,GO:0003950~NAD+ ADP-ribosyltransferase activity,GO:0005515~protein binding,GO:0008134~transcription factor binding,GO:0008270~zinc ion binding,GO:0016740~transferase activity,GO:0016757~transferase activity, transferring glycosyl groups,GO:0019899~enzyme binding,GO:0019901~protein kinase binding,GO:0030331~es…
P11276	Fn1	Fibronectin (FN) [Cleaved into: Anastellin]	1.58415	6.34558e-06	FDR<0.01	95714.6	DNA.Chromatin.binder	Others	0.046203	1	2.7692	4.7721	30099	0	2.10455	3.61978	2.81849	3.50926	2.27216	2.88692	161330	0	DNA_BIND 906..1171	FUNCTION: Fibronectins bind cell surfaces and various compounds including collagen, fibrin, heparin, DNA, and actin (By similarity). Fibronectins are involved in cell adhesion, cell motility, opsonization, wound healing, and maintenance of cell shape healing, and maintenance of cell shape (By similarity). Involved in osteoblast compaction through the fibronectin fibrillogenesis cell-mediated matr…	acute-phase response [GO:0006953]; angiogenesis [GO:0001525]; biological process involved in interaction with symbiont [GO:0051702]; blood coagulation, fibrin clot formation [GO:0072378]; calcium-independent cell-matrix adhesion [GO:0007161]; cell activation [GO:0001775]; cell adhesion [GO:0007155]; cell-matrix adhesion [GO:0007160]; cell-substrate junction assembly [GO:0007044]; cellular respons…	apical plasma membrane [GO:0016324]; basement membrane [GO:0005604]; collagen-containing extracellular matrix [GO:0062023]; endoplasmic reticulum-Golgi intermediate compartment [GO:0005793]; extracellular exosome [GO:0070062]; extracellular matrix [GO:0031012]; extracellular space [GO:0005615]; fibrinogen complex [GO:0005577]	chaperone binding [GO:0051087]; disordered domain specific binding [GO:0097718]; enzyme binding [GO:0019899]; heparin binding [GO:0008201]; identical protein binding [GO:0042802]; integrin binding [GO:0005178]; mercury ion binding [GO:0045340]; peptidase activator activity [GO:0016504]; protease binding [GO:0002020]; protein C-terminus binding [GO:0008022]; proteoglycan binding [GO:0043394]; sign…	SUBCELLULAR LOCATION: Secreted, extracellular space, extracellular matrix.	272538		REGION 53..273; /note=Fibrin- and heparin-binding 1; REGION 308..608; /note=Collagen-binding; REGION 1357..1630; /note=Cell-attachment; REGION 1661..1684; /note=Disordered; /evidence=ECO:0000256|SAM:MobiDB-lite; REGION 1811..2081; /note=Heparin-binding 2; REGION 2082..2201; /note=V region (type III connecting segment, IIICS); REGION 2296..2427; /note=Fibrin-binding 2	3D-structure;Acute phase;Alternative splicing;Angiogenesis;Cell adhesion;Cell shape;Disulfide bond;Extracellular matrix;Glycoprotein;Heparin-binding;Isopeptide bond;Oxidation;Phosphoprotein;Pyrrolidone carboxylic acid;Reference proteome;Repeat;Secreted;Signal;Sulfation	14268	GO:0001525~angiogenesis,GO:0001775~cell activation,GO:0001932~regulation of protein phosphorylation,GO:0006953~acute-phase response,GO:0007044~cell-substrate junction assembly,GO:0007155~cell adhesion,GO:0007160~cell-matrix adhesion,GO:0007161~calcium-independent cell-matrix adhesion,GO:0008284~positive regulation of cell proliferation,GO:0008347~glial cell migration,GO:0008360~regulation of cell…	GO:0005576~extracellular region,GO:0005577~fibrinogen complex,GO:0005578~proteinaceous extracellular matrix,GO:0005604~basement membrane,GO:0005605~basal lamina,GO:0005615~extracellular space,GO:0005793~endoplasmic reticulum-Golgi intermediate compartment,GO:0016324~apical plasma membrane,GO:0031012~extracellular matrix,GO:0070062~extracellular exosome,GO:0072562~blood microparticle,	GO:0002020~protease binding,GO:0005178~integrin binding,GO:0005515~protein binding,GO:0008201~heparin binding,GO:0016504~peptidase activator activity,GO:0042802~identical protein binding,GO:0045340~mercury ion binding,
P11440	Cdk1	Cyclin-dependent kinase 1 (CDK1) (EC 2.7.11.22) (EC 2.7.11.23) (Cell division control protein 2 homolog) (Cell division protein kinase 1) (p34 protein kinase)	1.77667	0.00810385	FDR<0.01	2.61758e+06	DNA.Chromatin.binder	Others	0.0897009	2	7.9118	9.9008	4700150	0	NA	1.62959	0.329968	3.82029	4.47167	7.70475	535006	1		FUNCTION: Plays a key role in the control of the eukaryotic cell cycle by modulating the centrosome cycle as well as mitotic onset; promotes G2-M transition, and regulates G1 progress and G1-S transition via association with multiple interphase cyclins. Required in higher cells for entry into S-phase and mitosis. Phosphorylates PARVA/actopaxin, APC, AMPH, APC, BARD1, Bcl-xL/BCL2L1, BRCA2, CALD1, …	animal organ regeneration [GO:0031100]; apoptotic process [GO:0006915]; cell aging [GO:0007569]; cell division [GO:0051301]; cell population proliferation [GO:0008283]; cellular response to hydrogen peroxide [GO:0070301]; chromosome condensation [GO:0030261]; G2/M transition of mitotic cell cycle [GO:0000086]; Golgi disassembly [GO:0090166]; mitotic cell cycle phase transition [GO:0044772]; mitot…	centrosome [GO:0005813]; cyclin B1-CDK1 complex [GO:0097125]; cyclin-dependent protein kinase holoenzyme complex [GO:0000307]; cytoplasm [GO:0005737]; cytosol [GO:0005829]; midbody [GO:0030496]; mitochondrion [GO:0005739]; mitotic spindle [GO:0072686]; nucleoplasm [GO:0005654]; nucleus [GO:0005634]; spindle microtubule [GO:0005876]	ATP binding [GO:0005524]; chromatin binding [GO:0003682]; cyclin binding [GO:0030332]; cyclin-dependent protein kinase activity [GO:0097472]; cyclin-dependent protein serine/threonine kinase activity [GO:0004693]; histone kinase activity [GO:0035173]; Hsp70 protein binding [GO:0030544]; kinase activity [GO:0016301]; protein kinase activity [GO:0004672]; protein serine/threonine kinase activity [G…	SUBCELLULAR LOCATION: Nucleus {ECO:0000269|PubMed:17942597}. Cytoplasm {ECO:0000269|PubMed:17942597}. Mitochondrion {ECO:0000269|PubMed:17942597}. Cytoplasm, cytoskeleton, microtubule organizing center, centrosome {ECO:0000250}. Cytoplasm, cytoskeleton, spindle {ECO:0000250}. Note=Colocalizes with SIRT2 on centrosome during prophase and on splindle fibers during metaphase of the mitotic cell cycl…	34107			ATP-binding;Acetylation;Apoptosis;Biological rhythms;Cell cycle;Cell division;Cytoplasm;Cytoskeleton;Direct protein sequencing;Isopeptide bond;Kinase;Mitochondrion;Mitosis;Nucleotide-binding;Nucleus;Phosphoprotein;Reference proteome;Serine/threonine-protein kinase;Transferase;Ubl conjugation	12534	GO:0006461~protein complex assembly,GO:0006468~protein phosphorylation,GO:0006915~apoptotic process,GO:0007049~cell cycle,GO:0007067~mitotic nuclear division,GO:0007095~mitotic G2 DNA damage checkpoint,GO:0007569~cell aging,GO:0008283~cell proliferation,GO:0009636~response to toxic substance,GO:0010243~response to organonitrogen compound,GO:0010628~positive regulation of gene expression,GO:001407…	GO:0000784~nuclear chromosome, telomeric region,GO:0005634~nucleus,GO:0005654~nucleoplasm,GO:0005737~cytoplasm,GO:0005739~mitochondrion,GO:0005813~centrosome,GO:0005856~cytoskeleton,GO:0005876~spindle microtubule,GO:0016020~membrane,GO:0030496~midbody,GO:0070062~extracellular exosome,GO:0072686~mitotic spindle,	GO:0000166~nucleotide binding,GO:0003682~chromatin binding,GO:0004672~protein kinase activity,GO:0004674~protein serine/threonine kinase activity,GO:0004693~cyclin-dependent protein serine/threonine kinase activity,GO:0005515~protein binding,GO:0005524~ATP binding,GO:0008353~RNA polymerase II carboxy-terminal domain kinase activity,GO:0016301~kinase activity,GO:0016740~transferase activity,GO:003…
P11499	Hsp90ab1	Heat shock protein HSP 90-beta (Heat shock 84 kDa) (HSP 84) (HSP84) (Tumor-specific transplantation 84 kDa antigen) (TSTA)	2.52044	0.000304568	FDR<0.01	3.32743e+07	Present in Nucleus	RBP	0.0332628	1	30.567	25.758	13602500	0	2.12657	1.31777	3.65617	3.17078	6.47752	7.08818	5.29462e+07	0		FUNCTION: Molecular chaperone that promotes the maturation, structural maintenance and proper regulation of specific target proteins involved for instance in cell cycle control and signal transduction. Undergoes a functional cycle linked to its ATPase activity. This cycle probably induces conformational changes in the client proteins, thereby causing their activation. Interacts dynamically with v…	axon extension [GO:0048675]; cellular response to heat [GO:0034605]; cellular response to interleukin-4 [GO:0071353]; cellular response to organic cyclic compound [GO:0071407]; central nervous system neuron axonogenesis [GO:0021955]; chaperone-mediated protein complex assembly [GO:0051131]; establishment of cell polarity [GO:0030010]; negative regulation of apoptotic process [GO:0043066]; negativ…	apical plasma membrane [GO:0016324]; aryl hydrocarbon receptor complex [GO:0034751]; axonal growth cone [GO:0044295]; basolateral plasma membrane [GO:0016323]; brush border membrane [GO:0031526]; cell surface [GO:0009986]; COP9 signalosome [GO:0008180]; cytoplasm [GO:0005737]; cytosol [GO:0005829]; dendritic growth cone [GO:0044294]; dynein axonemal particle [GO:0120293]; extracellular region [GO…	ATPase activity [GO:0016887]; ATP binding [GO:0005524]; ATP-dependent protein binding [GO:0043008]; CTP binding [GO:0002135]; dATP binding [GO:0032564]; disordered domain specific binding [GO:0097718]; DNA polymerase binding [GO:0070182]; double-stranded RNA binding [GO:0003725]; GTP binding [GO:0005525]; heat shock protein binding [GO:0031072]; histone deacetylase binding [GO:0042826]; histone m…	SUBCELLULAR LOCATION: Cytoplasm {ECO:0000269|PubMed:27496612, ECO:0000269|PubMed:27686098}. Melanosome {ECO:0000250|UniProtKB:P08238}. Nucleus {ECO:0000250|UniProtKB:P08238}. Secreted {ECO:0000250|UniProtKB:P08238}. Cell membrane {ECO:0000250|UniProtKB:P08238}. Dynein axonemal particle {ECO:0000250|UniProtKB:Q6AZV1}. Note=Translocates with BIRC2 from the nucleus to the cytoplasm during differenti…	83281	COMPBIAS 241..270; /note=Basic and acidic residues; /evidence=ECO:0000256|SAM:MobiDB-lite	REGION 2..527; /note=Interaction with TP53; /evidence=ECO:0000250|UniProtKB:P08238; REGION 2..214; /note=Interaction with BIRC2; /evidence=ECO:0000250|UniProtKB:P08238; REGION 9..231; /note=Interaction with NR3C1; /evidence=ECO:0000269|PubMed:27686098; REGION 215..552; /note=Interaction with AHSA1; /evidence=ECO:0000250|UniProtKB:P08238; REGION 222..270; /note=Disordered; /evidence=ECO:0000256|SA…	ATP-binding;Acetylation;Cell membrane;Chaperone;Cytoplasm;Direct protein sequencing;Glycoprotein;Membrane;Methylation;Nucleotide-binding;Nucleus;Phosphoprotein;Reference proteome;S-nitrosylation;Secreted;Stress response;Ubl conjugation	15516	GO:0001890~placenta development,GO:0006457~protein folding,GO:0006950~response to stress,GO:0009651~response to salt stress,GO:0010033~response to organic substance,GO:0019062~virion attachment to host cell,GO:0031396~regulation of protein ubiquitination,GO:0032092~positive regulation of protein binding,GO:0032435~negative regulation of proteasomal ubiquitin-dependent protein catabolic process,GO…	GO:0005622~intracellular,GO:0005737~cytoplasm,GO:0005739~mitochondrion,GO:0005765~lysosomal membrane,GO:0005829~cytosol,GO:0005913~cell-cell adherens junction,GO:0008180~COP9 signalosome,GO:0009986~cell surface,GO:0016020~membrane,GO:0016234~inclusion body,GO:0016323~basolateral plasma membrane,GO:0016324~apical plasma membrane,GO:0031526~brush border membrane,GO:0042470~melanosome,GO:0070062~ext…	GO:0000166~nucleotide binding,GO:0001948~glycoprotein binding,GO:0002134~UTP binding,GO:0002135~CTP binding,GO:0003725~double-stranded RNA binding,GO:0005515~protein binding,GO:0005524~ATP binding,GO:0005525~GTP binding,GO:0008144~drug binding,GO:0017098~sulfonylurea receptor binding,GO:0019887~protein kinase regulator activity,GO:0019900~kinase binding,GO:0019901~protein kinase binding,GO:002302…
P11983	Tcp1	T-complex protein 1 subunit alpha (TCP-1-alpha) (CCT-alpha) (Tailless complex polypeptide 1A) (TCP-1-A) (Tailless complex polypeptide 1B) (TCP-1-B)	2.80438	1.63168e-05	FDR<0.01	2882215	DNA.Chromatin.binder	RBP	0.0361413	1	4.0956	4.3829	3915550	0	13.9489	30.2526	4.18183	12.66	6.54879	2.15913	1848880	0		FUNCTION: Component of the chaperonin-containing T-complex (TRiC), a molecular chaperone complex that assists the folding of proteins upon ATP hydrolysis. The TRiC complex mediates the folding of WRAP53/TCAB1, thereby regulating telomere maintenance. As part of the TRiC complex may play a role in the assembly of BBSome, a complex involved in ciliogenesis regulating transports vesicles to the cili…	binding of sperm to zona pellucida [GO:0007339]; positive regulation of establishment of protein localization to telomere [GO:1904851]; positive regulation of telomerase activity [GO:0051973]; positive regulation of telomerase RNA localization to Cajal body [GO:1904874]; positive regulation of telomere maintenance via telomerase [GO:0032212]; protein folding [GO:0006457]; protein stabilization [G…	acrosomal vesicle [GO:0001669]; cell body [GO:0044297]; centrosome [GO:0005813]; chaperonin-containing T-complex [GO:0005832]; Golgi apparatus [GO:0005794]; heterochromatin [GO:0000792]; microtubule [GO:0005874]; microtubule organizing center [GO:0005815]; myelin sheath [GO:0043209]; pericentriolar material [GO:0000242]; zona pellucida receptor complex [GO:0002199]	ATPase activity [GO:0016887]; ATP binding [GO:0005524]; protein folding chaperone [GO:0044183]; ubiquitin protein ligase binding [GO:0031625]; unfolded protein binding [GO:0051082]	SUBCELLULAR LOCATION: Cytoplasm, cytosol {ECO:0000250|UniProtKB:P17987}. Cytoplasm, cytoskeleton, microtubule organizing center, centrosome {ECO:0000250|UniProtKB:P17987}.	60449			ATP-binding;Acetylation;Alternative splicing;Chaperone;Cytoplasm;Cytoskeleton;Direct protein sequencing;Nucleotide-binding;Phosphoprotein;Reference proteome	21454	GO:0006457~protein folding,GO:0007339~binding of sperm to zona pellucida,GO:0032212~positive regulation of telomere maintenance via telomerase,GO:0044053~translocation of peptides or proteins into host cell cytoplasm,GO:0050821~protein stabilization,GO:0051973~positive regulation of telomerase activity,GO:0090666~scaRNA localization to Cajal body,GO:1901998~toxin transport,GO:1904851~positive reg…	GO:0000242~pericentriolar material,GO:0000792~heterochromatin,GO:0001669~acrosomal vesicle,GO:0002199~zona pellucida receptor complex,GO:0005720~nuclear heterochromatin,GO:0005737~cytoplasm,GO:0005794~Golgi apparatus,GO:0005813~centrosome,GO:0005815~microtubule organizing center,GO:0005832~chaperonin-containing T-complex,GO:0005856~cytoskeleton,GO:0005874~microtubule,GO:0043209~myelin sheath,GO:0…	GO:0000166~nucleotide binding,GO:0005515~protein binding,GO:0005524~ATP binding,GO:0031625~ubiquitin protein ligase binding,GO:0044822~poly(A) RNA binding,GO:0051082~unfolded protein binding,
P12382	Pfkl	ATP-dependent 6-phosphofructokinase, liver type (ATP-PFK) (PFK-L) (EC 2.7.1.11) (6-phosphofructokinase type B) (Phosphofructo-1-kinase isozyme B) (PFK-B) (Phosphohexokinase)	1.38365	0.00276999	FDR<0.01	73499.3	Unexpected	Others	0.00750048	1	2.703	3.0907	34819.5	0	NA	NA	NA	NA	2.79431	1.98562	112179	4		FUNCTION: Catalyzes the phosphorylation of D-fructose 6-phosphate to fructose 1,6-bisphosphate by ATP, the first committing step of glycolysis (By similarity). Negatively regulates the phagocyte oxidative burst in response to bacterial infection by controlling cellular NADPH biosynthesis and NADPH oxidase-derived reactive oxygen species. Upon macrophage activation, drives the metabolic switch tow…	canonical glycolysis [GO:0061621]; carbohydrate metabolic process [GO:0005975]; fructose 1,6-bisphosphate metabolic process [GO:0030388]; fructose 6-phosphate metabolic process [GO:0006002]; glycolytic process [GO:0006096]; glycolytic process through fructose-6-phosphate [GO:0061615]; negative regulation of insulin secretion [GO:0046676]; response to glucose [GO:0009749]	6-phosphofructokinase complex [GO:0005945]; cytosol [GO:0005829]; membrane [GO:0016020]	6-phosphofructokinase activity [GO:0003872]; AMP binding [GO:0016208]; ATP binding [GO:0005524]; fructose-6-phosphate binding [GO:0070095]; fructose binding [GO:0070061]; identical protein binding [GO:0042802]; kinase binding [GO:0019900]; metal ion binding [GO:0046872]; monosaccharide binding [GO:0048029]	SUBCELLULAR LOCATION: Cytoplasm {ECO:0000255|HAMAP-Rule:MF_03184}.	85360		REGION 2..390; /note=N-terminal catalytic PFK domain 1; REGION 164..166; /note=Substrate binding; /evidence=ECO:0000255|HAMAP-Rule:MF_03184; REGION 208..210; /note=Substrate binding; /evidence=ECO:0000255|HAMAP-Rule:MF_03184; REGION 298..301; /note=Substrate binding; /evidence=ECO:0000255|HAMAP-Rule:MF_03184; REGION 391..400; /note=Interdomain linker; REGION 401..780; /note=C-terminal regulatory …	ATP-binding;Acetylation;Allosteric enzyme;Cytoplasm;Direct protein sequencing;Glycolysis;Glycoprotein;Kinase;Magnesium;Metal-binding;Nucleotide-binding;Phosphoprotein;Reference proteome;Transferase	18641	GO:0005975~carbohydrate metabolic process,GO:0006002~fructose 6-phosphate metabolic process,GO:0006096~glycolytic process,GO:0008152~metabolic process,GO:0009749~response to glucose,GO:0016310~phosphorylation,GO:0030388~fructose 1,6-bisphosphate metabolic process,GO:0046676~negative regulation of insulin secretion,GO:0051259~protein oligomerization,GO:0051289~protein homotetramerization,GO:006161…	GO:0005737~cytoplasm,GO:0005829~cytosol,GO:0005945~6-phosphofructokinase complex,GO:0016020~membrane,GO:0070062~extracellular exosome,	GO:0000166~nucleotide binding,GO:0003824~catalytic activity,GO:0003872~6-phosphofructokinase activity,GO:0005524~ATP binding,GO:0016301~kinase activity,GO:0016740~transferase activity,GO:0019900~kinase binding,GO:0042802~identical protein binding,GO:0046872~metal ion binding,GO:0048029~monosaccharide binding,GO:0070061~fructose binding,GO:0070095~fructose-6-phosphate binding,
P12970	Rpl7a	60S ribosomal protein L7a (Surfeit locus protein 3)	4.95269	1.09991e-10	FDR<0.01	4.06901e+07	Present in Nucleus	RBP	0.135575	2	25.408	33.301	33559000	0	50.1832	17.1668	25.0038	36.6502	31.8208	39.7915	4.78212e+07	0			maturation of LSU-rRNA [GO:0000470]	cytosol [GO:0005829]; cytosolic large ribosomal subunit [GO:0022625]; membrane [GO:0016020]; nucleolus [GO:0005730]; polysomal ribosome [GO:0042788]; ribosome [GO:0005840]; synapse [GO:0045202]	RNA binding [GO:0003723]; structural constituent of ribosome [GO:0003735]		29977			3D-structure;Acetylation;Isopeptide bond;Reference proteome;Ribonucleoprotein;Ribosomal protein;Ubl conjugation	27176	GO:0000470~maturation of LSU-rRNA,GO:0006412~translation,GO:0042254~ribosome biogenesis,GO:0098609~cell-cell adhesion,	GO:0005634~nucleus,GO:0005730~nucleolus,GO:0005737~cytoplasm,GO:0005840~ribosome,GO:0005913~cell-cell adherens junction,GO:0005925~focal adhesion,GO:0016020~membrane,GO:0022625~cytosolic large ribosomal subunit,GO:0030529~intracellular ribonucleoprotein complex,GO:0042788~polysomal ribosome,GO:0070062~extracellular exosome,	GO:0003723~RNA binding,GO:0005515~protein binding,GO:0044822~poly(A) RNA binding,GO:0098641~cadherin binding involved in cell-cell adhesion,
P13864	Dnmt1	DNA (cytosine-5)-methyltransferase 1 (Dnmt1) (Met-1) (EC 2.1.1.37) (DNA methyltransferase MmuI) (DNA MTase MmuI) (M.MmuI) (MCMT)	2.89357	6.31522e-09	FDR<0.01	7.11184e+06	DNA.Chromatin.binder	RBP	1.42525	4	6.209	7.0268	10535750	0	5.98158	6.19272	8.90076	7.83883	8.33542	9.89315	3687925	0		FUNCTION: Methylates CpG residues. Preferentially methylates hemimethylated DNA. Associates with DNA replication sites in S phase maintaining the methylation pattern in the newly synthesized strand, that is essential for epigenetic inheritance. Associates with chromatin during G2 and M phases to maintain DNA methylation independently of replication. It is responsible for maintaining methylation p…	cellular response to amino acid stimulus [GO:0071230]; cellular response to transforming growth factor beta stimulus [GO:0071560]; chromatin organization [GO:0006325]; DNA hypermethylation [GO:0044026]; DNA methylation [GO:0006306]; DNA methylation involved in embryo development [GO:0043045]; DNA methylation on cytosine [GO:0032776]; DNA methylation on cytosine within a CG sequence [GO:0010424]; …	cytoplasm [GO:0005737]; heterochromatin [GO:0000792]; neuronal cell body [GO:0043025]; nucleoplasm [GO:0005654]; nucleus [GO:0005634]; pericentric heterochromatin [GO:0005721]; protein-containing complex [GO:0032991]; replication fork [GO:0005657]	chromatin binding [GO:0003682]; DNA (cytosine-5-)-methyltransferase activity [GO:0003886]; DNA binding [GO:0003677]; DNA-methyltransferase activity [GO:0009008]; estrogen receptor binding [GO:0030331]; histone deacetylase binding [GO:0042826]; methyl-CpG binding [GO:0008327]; methyltransferase activity [GO:0008168]; promoter-specific chromatin binding [GO:1990841]; protein domain specific binding…	SUBCELLULAR LOCATION: Nucleus {ECO:0000269|PubMed:11290321}. Cytoplasm {ECO:0000269|PubMed:11290321}. Note=It is nucleoplasmic through most of the cell cycle and associates with replication foci during S-phase. In germ cells, spermatogonia, preleptotene and leptotene spermatocytes all express high levels of nuclear protein, while the protein is not detected in pachytene spermatocytes, despite the…	183189	COMPBIAS 144..170; /note=Polar residues; /evidence=ECO:0000256|SAM:MobiDB-lite; COMPBIAS 173..206; /note=Basic and acidic residues; /evidence=ECO:0000256|SAM:MobiDB-lite; COMPBIAS 232..306; /note=Basic and acidic residues; /evidence=ECO:0000256|SAM:MobiDB-lite; COMPBIAS 314..337; /note=Basic and acidic residues; /evidence=ECO:0000256|SAM:MobiDB-lite; COMPBIAS 338..353; /note=Polar residues; /evid…	REGION 1..343; /note=Interaction with the PRC2/EED-EZH2 complex; REGION 1..145; /note=Interaction with DNMT3A; /evidence=ECO:0000250; REGION 1..120; /note=Interaction with DMAP1; /evidence=ECO:0000269|PubMed:10888872; REGION 1..21; /note=Disordered; /evidence=ECO:0000256|SAM:MobiDB-lite; REGION 96..369; /note=Disordered; /evidence=ECO:0000256|SAM:MobiDB-lite; REGION 147..217; /note=Interaction wi…	3D-structure;Acetylation;Activator;Allosteric enzyme;Alternative splicing;Chromatin regulator;Cytoplasm;DNA-binding;Direct protein sequencing;Isopeptide bond;Metal-binding;Methylation;Methyltransferase;Nucleus;Phosphoprotein;Reference proteome;Repeat;Repressor;S-adenosyl-L-methionine;Transcription;Transcription regulation;Transferase;Ubl conjugation;Zinc;Zinc-finger	13433	GO:0000122~negative regulation of transcription from RNA polymerase II promoter,GO:0000183~chromatin silencing at rDNA,GO:0006306~DNA methylation,GO:0006351~transcription, DNA-templated,GO:0006355~regulation of transcription, DNA-templated,GO:0007265~Ras protein signal transduction,GO:0008152~metabolic process,GO:0010216~maintenance of DNA methylation,GO:0010424~DNA methylation on cytosine within…	GO:0000792~heterochromatin,GO:0005634~nucleus,GO:0005654~nucleoplasm,GO:0005657~replication fork,GO:0005721~pericentric heterochromatin,GO:0005737~cytoplasm,GO:0043025~neuronal cell body,GO:0043234~protein complex,	GO:0003677~DNA binding,GO:0003682~chromatin binding,GO:0003690~double-stranded DNA binding,GO:0003723~RNA binding,GO:0003824~catalytic activity,GO:0003886~DNA (cytosine-5-)-methyltransferase activity,GO:0005515~protein binding,GO:0008168~methyltransferase activity,GO:0008270~zinc ion binding,GO:0008327~methyl-CpG binding,GO:0009008~DNA-methyltransferase activity,GO:0016740~transferase activity,GO…
P14115	Rpl27a	60S ribosomal protein L27a (L29)	3.78056	2.26526e-08	FDR<0.01	1.17798e+07	Unexpected	RBP	0.0828562	2	21.347	18.658	10530200	0	5.79777	6.48803	17.9183	16.3522	21.2513	13.6349	1.30295e+07	0			translation [GO:0006412]	cytosol [GO:0005829]; cytosolic large ribosomal subunit [GO:0022625]; endoplasmic reticulum [GO:0005783]	structural constituent of ribosome [GO:0003735]		16605	COMPBIAS 1..35; /note=Basic residues; /evidence=ECO:0000256|SAM:MobiDB-lite	REGION 1..37; /note=Disordered; /evidence=ECO:0000256|SAM:MobiDB-lite	3D-structure;Acetylation;Hydroxylation;Phosphoprotein;Reference proteome;Ribonucleoprotein;Ribosomal protein	26451	GO:0006412~translation,	GO:0005622~intracellular,GO:0005840~ribosome,GO:0015934~large ribosomal subunit,GO:0016020~membrane,GO:0022625~cytosolic large ribosomal subunit,GO:0022626~cytosolic ribosome,GO:0030529~intracellular ribonucleoprotein complex,	GO:0003735~structural constituent of ribosome,GO:0044822~poly(A) RNA binding,
P14131	Rps16	40S ribosomal protein S16	3.08672	4.09041e-08	FDR<0.01	6402055	Unexpected	RBP	0.0370559	1	7.8934	8.8767	9413300	0	10.1877	12.1504	4.45553	13.7941	5.05485	10.0714	3390810	0			cellular response to leukemia inhibitory factor [GO:1990830]; liver regeneration [GO:0097421]; maturation of SSU-rRNA from tricistronic rRNA transcript (SSU-rRNA, 5.8S rRNA, LSU-rRNA) [GO:0000462]; ribosomal small subunit biogenesis [GO:0042274]; rRNA processing [GO:0006364]; translation [GO:0006412]	cytosol [GO:0005829]; cytosolic small ribosomal subunit [GO:0022627]; small ribosomal subunit [GO:0015935]	RNA binding [GO:0003723]; structural constituent of ribosome [GO:0003735]		16445			Acetylation;Phosphoprotein;Reference proteome;Ribonucleoprotein;Ribosomal protein	20055	GO:0000462~maturation of SSU-rRNA from tricistronic rRNA transcript (SSU-rRNA, 5.8S rRNA, LSU-rRNA),GO:0006364~rRNA processing,GO:0006412~translation,GO:0042274~ribosomal small subunit biogenesis,GO:0097421~liver regeneration,	GO:0005840~ribosome,GO:0005925~focal adhesion,GO:0015935~small ribosomal subunit,GO:0016020~membrane,GO:0022627~cytosolic small ribosomal subunit,GO:0030529~intracellular ribonucleoprotein complex,GO:0031012~extracellular matrix,GO:0070062~extracellular exosome,	GO:0003723~RNA binding,GO:0003735~structural constituent of ribosome,GO:0044822~poly(A) RNA binding,
P14148	Rpl7	60S ribosomal protein L7	5.41619	1.283e-10	FDR<0.01	4.15325e+07	DNA.Chromatin.binder	RBP	0.146764	2	30.677	21.67	45894500	0	76.3242	62.8259	32.0935	43.5028	54.8336	45.294	3.71705e+07	0		FUNCTION: Component of the large ribosomal subunit (By similarity). Binds to G-rich structures in 28S rRNA and in mRNAs. Plays a regulatory role in the translation apparatus; inhibits cell-free translation of mRNAs (By similarity). {ECO:0000250|UniProtKB:P18124}.	maturation of LSU-rRNA from tricistronic rRNA transcript (SSU-rRNA, 5.8S rRNA, LSU-rRNA) [GO:0000463]; ribosomal large subunit biogenesis [GO:0042273]; rRNA processing [GO:0006364]; translation [GO:0006412]	A band [GO:0031672]; cytosol [GO:0005829]; cytosolic large ribosomal subunit [GO:0022625]; polysome [GO:0005844]; postsynaptic density [GO:0014069]; ribonucleoprotein complex [GO:1990904]; ribosome [GO:0005840]; synapse [GO:0045202]	5S rRNA binding [GO:0008097]; DNA binding [GO:0003677]; identical protein binding [GO:0042802]; mRNA binding [GO:0003729]; RNA binding [GO:0003723]; structural constituent of ribosome [GO:0003735]		31420		REGION 7..76; /note=6 X 12 AA tandem repeats	3D-structure;Acetylation;Phosphoprotein;RNA-binding;Reference proteome;Repeat;Ribonucleoprotein;Ribosomal protein	19989	GO:0000463~maturation of LSU-rRNA from tricistronic rRNA transcript (SSU-rRNA, 5.8S rRNA, LSU-rRNA),GO:0002181~cytoplasmic translation,GO:0006364~rRNA processing,GO:0006412~translation,GO:0042273~ribosomal large subunit biogenesis,	GO:0005634~nucleus,GO:0005730~nucleolus,GO:0005737~cytoplasm,GO:0005840~ribosome,GO:0005844~polysome,GO:0005925~focal adhesion,GO:0016020~membrane,GO:0022625~cytosolic large ribosomal subunit,GO:0030529~intracellular ribonucleoprotein complex,GO:0031672~A band,GO:0070062~extracellular exosome,	GO:0003677~DNA binding,GO:0003723~RNA binding,GO:0003729~mRNA binding,GO:0003735~structural constituent of ribosome,GO:0008097~5S rRNA binding,GO:0042803~protein homodimerization activity,GO:0044822~poly(A) RNA binding,
P14206	Rpsa	40S ribosomal protein SA (37 kDa laminin receptor precursor) (37LRP) (37 kDa oncofetal antigen) (37/67 kDa laminin receptor) (LRP/LR) (67 kDa laminin receptor) (67LR) (Laminin receptor 1) (LamR) (Laminin-binding protein precursor p40) (LBP/p40) (OFA/iLRP)	3.23758	1.9805e-08	FDR<0.01	1.11766e+07	Present in Nucleus	RBP	0.0492439	1	7.0416	4.9156	11736800	0	9.38967	10.2432	15.8193	15.2121	8.84721	8.83783	1.06164e+07	0		FUNCTION: Required for the assembly and/or stability of the 40S ribosomal subunit. Required for the processing of the 20S rRNA-precursor to mature 18S rRNA in a late step of the maturation of 40S ribosomal subunits. Also functions as a cell surface receptor for laminin. Plays a role in cell adhesion to the basement membrane and in the consequent activation of signaling transduction pathways. May …	cell-cell adhesion [GO:0098609]; cytoplasmic translation [GO:0002181]; epithelial cell differentiation [GO:0030855]; ribosomal small subunit assembly [GO:0000028]; translation [GO:0006412]	basement membrane [GO:0005604]; collagen-containing extracellular matrix [GO:0062023]; cytoplasm [GO:0005737]; cytosol [GO:0005829]; cytosolic small ribosomal subunit [GO:0022627]; glutamatergic synapse [GO:0098978]; membrane [GO:0016020]; neuronal cell body [GO:0043025]; nucleus [GO:0005634]; plasma membrane [GO:0005886]; small ribosomal subunit [GO:0015935]; synapse [GO:0045202]	laminin binding [GO:0043236]; laminin receptor activity [GO:0005055]; ribosome binding [GO:0043022]; structural constituent of ribosome [GO:0003735]	SUBCELLULAR LOCATION: Cell membrane. Cytoplasm. Nucleus. Note=67LR is found at the surface of the plasma membrane, with its C-terminal laminin-binding domain accessible to extracellular ligands. 37LRP is found at the cell surface, in the cytoplasm and in the nucleus. Colocalizes with PPP1R16B in the cell membrane (By similarity). 37LRP shuttles to the nucleus upon midkine (MDK) binding. {ECO:0000…	32838		REGION 54..113; /note=Interaction with PPP1R16B; /evidence=ECO:0000255|HAMAP-Rule:MF_03016; REGION 161..180; /note=Laminin-binding; /evidence=ECO:0000255|HAMAP-Rule:MF_03016; REGION 205..229; /note=Laminin-binding; /evidence=ECO:0000255|HAMAP-Rule:MF_03016; REGION 242..295; /note=Laminin-binding; /evidence=ECO:0000255|HAMAP-Rule:MF_03016; REGION 266..295; /note=Disordered; /evidence=ECO:0000256|S…	Acetylation;Cell membrane;Cytoplasm;Direct protein sequencing;Isopeptide bond;Membrane;Nucleus;Phosphoprotein;Receptor;Reference proteome;Repeat;Ribonucleoprotein;Ribosomal protein;Ubl conjugation	16785	GO:0000028~ribosomal small subunit assembly,GO:0000447~endonucleolytic cleavage in ITS1 to separate SSU-rRNA from 5.8S rRNA and LSU-rRNA from tricistronic rRNA transcript (SSU-rRNA, 5.8S rRNA, LSU-rRNA),GO:0000461~endonucleolytic cleavage to generate mature 3'-end of SSU-rRNA from (SSU-rRNA, 5.8S rRNA, LSU-rRNA),GO:0006407~rRNA export from nucleus,GO:0006412~translation,GO:0016337~single organism…	GO:0005604~basement membrane,GO:0005622~intracellular,GO:0005634~nucleus,GO:0005737~cytoplasm,GO:0005829~cytosol,GO:0005840~ribosome,GO:0005886~plasma membrane,GO:0015935~small ribosomal subunit,GO:0016020~membrane,GO:0022627~cytosolic small ribosomal subunit,GO:0030529~intracellular ribonucleoprotein complex,GO:0030686~90S preribosome,GO:0031012~extracellular matrix,GO:0043025~neuronal cell body…	GO:0003735~structural constituent of ribosome,GO:0005055~laminin receptor activity,GO:0043022~ribosome binding,GO:0043236~laminin binding,GO:0044822~poly(A) RNA binding,
P14602	Hspb1	Heat shock protein beta-1 (HspB1) (Growth-related 25 kDa protein) (Heat shock 25 kDa protein) (HSP 25) (Heat shock 27 kDa protein) (HSP 27) (p25)	3.23962	1.495e-07	FDR<0.01	22009775	DNA.Chromatin.binder	RBP	0.302187	2	16.066	26.435	30542000	0	11.5461	5.77001	6.72043	6.24571	8.03729	6.63746	13477550	0		FUNCTION: Small heat shock protein which functions as a molecular chaperone probably maintaining denatured proteins in a folding-competent state. Plays a role in stress resistance and actin organization (PubMed:17661394). Through its molecular chaperone activity may regulate numerous biological processes including the phosphorylation and the axonal transport of neurofilament proteins (By similari…	anterograde axonal protein transport [GO:0099641]; cellular response to vascular endothelial growth factor stimulus [GO:0035924]; chaperone-mediated protein folding [GO:0061077]; intracellular signal transduction [GO:0035556]; negative regulation of apoptotic signaling pathway [GO:2001234]; negative regulation of oxidative stress-induced cell death [GO:1903202]; negative regulation of oxidative s…	axon [GO:0030424]; axon cytoplasm [GO:1904115]; cardiac myofibril [GO:0097512]; contractile fiber [GO:0043292]; cytoplasm [GO:0005737]; dendrite [GO:0030425]; I band [GO:0031674]; M band [GO:0031430]; nucleus [GO:0005634]; perikaryon [GO:0043204]; plasma membrane [GO:0005886]; postsynaptic density membrane [GO:0098839]; proteasome complex [GO:0000502]; spindle [GO:0005819]; synapse [GO:0045202]; …	identical protein binding [GO:0042802]; protein folding chaperone [GO:0044183]; protein homodimerization activity [GO:0042803]; protein kinase binding [GO:0019901]; protein kinase C binding [GO:0005080]; protein kinase C inhibitor activity [GO:0008426]; RNA polymerase II-specific DNA-binding transcription factor binding [GO:0061629]; ubiquitin binding [GO:0043130]	SUBCELLULAR LOCATION: Cytoplasm {ECO:0000250|UniProtKB:P04792}. Nucleus {ECO:0000250|UniProtKB:P04792}. Cytoplasm, cytoskeleton, spindle {ECO:0000250|UniProtKB:P04792}. Note=Cytoplasmic in interphase cells. Colocalizes with mitotic spindles in mitotic cells. Translocates to the nucleus during heat shock and resides in sub-nuclear structures known as SC35 speckles or nuclear splicing speckles. {EC…	23014		REGION 74..209; /note=Interaction with TGFB1I1; /evidence=ECO:0000250	Acetylation;Alternative splicing;Chaperone;Cytoplasm;Cytoskeleton;Direct protein sequencing;Methylation;Nucleus;Phosphoprotein;Reference proteome;Stress response	15507	GO:0001895~retina homeostasis,GO:0006469~negative regulation of protein kinase activity,GO:0006986~response to unfolded protein,GO:0009615~response to virus,GO:0010976~positive regulation of neuron projection development,GO:0032731~positive regulation of interleukin-1 beta production,GO:0035556~intracellular signal transduction,GO:0035924~cellular response to vascular endothelial growth factor st…	GO:0000502~proteasome complex,GO:0005615~extracellular space,GO:0005622~intracellular,GO:0005634~nucleus,GO:0005737~cytoplasm,GO:0005819~spindle,GO:0005856~cytoskeleton,GO:0005886~plasma membrane,GO:0005925~focal adhesion,GO:0030018~Z disc,GO:0030424~axon,GO:0030425~dendrite,GO:0031012~extracellular matrix,GO:0031430~M band,GO:0031674~I band,GO:0043204~perikaryon,GO:0043292~contractile fiber,GO:0…	GO:0005080~protein kinase C binding,GO:0008426~protein kinase C inhibitor activity,GO:0019901~protein kinase binding,GO:0042802~identical protein binding,GO:0043130~ubiquitin binding,GO:0044822~poly(A) RNA binding,
P14733	Lmnb1	Lamin-B1	3.46626	5.74358e-09	FDR<0.01	1.30007e+07	DNA.Chromatin.binder	Others	0.208164	2	5.4969	9.0326	18837000	0	11.9443	12.7402	14.6565	9.41974	14.9067	14.3176	7.16443e+06	0		FUNCTION: Lamins are components of the nuclear lamina, a fibrous layer on the nucleoplasmic side of the inner nuclear membrane, which is thought to provide a framework for the nuclear envelope and may also interact with chromatin.	cellular response to monosodium L-glutamate [GO:1904609]; positive regulation of G2/M transition of mitotic cell cycle [GO:0010971]; positive regulation of JNK cascade [GO:0046330]	cytoplasm [GO:0005737]; lamin filament [GO:0005638]; nuclear envelope [GO:0005635]; nuclear inner membrane [GO:0005637]; nuclear lamina [GO:0005652]; nuclear matrix [GO:0016363]; nuclear membrane [GO:0031965]; nucleoplasm [GO:0005654]; nucleus [GO:0005634]	double-stranded DNA binding [GO:0003690]; JUN kinase binding [GO:0008432]; phospholipase binding [GO:0043274]; sequence-specific double-stranded DNA binding [GO:1990837]	SUBCELLULAR LOCATION: Nucleus inner membrane; Lipid-anchor; Nucleoplasmic side.	66786	COMPBIAS 1..28; /note=Polar residues; /evidence=ECO:0000256|SAM:MobiDB-lite; COMPBIAS 393..409; /note=Polar residues; /evidence=ECO:0000256|SAM:MobiDB-lite	REGION 1..34; /note=Disordered; /evidence=ECO:0000256|SAM:MobiDB-lite; REGION 2..35; /note=Head; REGION 36..70; /note=Coil 1A; REGION 71..82; /note=Linker 1; REGION 83..216; /note=Coil 1B; REGION 217..244; /note=Linker 2; REGION 245..387; /note=Coil 2; REGION 388..588; /note=Tail; REGION 391..433; /note=Disordered; /evidence=ECO:0000256|SAM:MobiDB-lite	Acetylation;Coiled coil;Direct protein sequencing;Disulfide bond;Intermediate filament;Isopeptide bond;Lipoprotein;Membrane;Methylation;Nucleus;Phosphoprotein;Prenylation;Reference proteome;Ubl conjugation	16906	GO:0031662~positive regulation of cyclin-dependent protein serine/threonine kinase activity involved in G2/M transition of mitotic cell cycle,GO:0046330~positive regulation of JNK cascade,GO:1904609~cellular response to monosodium L-glutamate,	GO:0005634~nucleus,GO:0005635~nuclear envelope,GO:0005637~nuclear inner membrane,GO:0005638~lamin filament,GO:0005652~nuclear lamina,GO:0005654~nucleoplasm,GO:0005737~cytoplasm,GO:0005882~intermediate filament,GO:0016020~membrane,GO:0016363~nuclear matrix,GO:0031965~nuclear membrane,	GO:0005198~structural molecule activity,GO:0008432~JUN kinase binding,GO:0043274~phospholipase binding,
P14869	Rplp0	60S acidic ribosomal protein P0 (60S ribosomal protein L10E)	2.45692	5.08076e-07	FDR<0.01	4.53844e+06	Present in Nucleus	RBP	0.0589909	1	5.405	7.4799	5930950	0	9.00576	3.97314	5.54816	7.97321	5.14562	2.50771	3.14592e+06	0		FUNCTION: Ribosomal protein P0 is the functional equivalent of E.coli protein L10.	cellular response to interleukin-4 [GO:0071353]; cytoplasmic translation [GO:0002181]; ribosomal large subunit assembly [GO:0000027]	cytoplasm [GO:0005737]; cytoplasmic ribonucleoprotein granule [GO:0036464]; cytosol [GO:0005829]; cytosolic large ribosomal subunit [GO:0022625]; dendrite [GO:0030425]; endoplasmic reticulum [GO:0005783]; membrane [GO:0016020]; nucleus [GO:0005634]; postsynapse [GO:0098794]; postsynaptic density [GO:0014069]; ribonucleoprotein complex [GO:1990904]; synapse [GO:0045202]	large ribosomal subunit rRNA binding [GO:0070180]; peptide binding [GO:0042277]; structural constituent of ribosome [GO:0003735]	SUBCELLULAR LOCATION: Nucleus {ECO:0000250|UniProtKB:P05388}. Cytoplasm {ECO:0000250|UniProtKB:P05388}. Note=Localized in cytoplasmic mRNP granules containing untranslated mRNAs. {ECO:0000250|UniProtKB:P05388}.	34216	COMPBIAS 303..317; /note=Acidic residues; /evidence=ECO:0000256|SAM:MobiDB-lite	REGION 293..317; /note=Disordered; /evidence=ECO:0000256|SAM:MobiDB-lite	Cytoplasm;Direct protein sequencing;Isopeptide bond;Nucleus;Phosphoprotein;Reference proteome;Ribonucleoprotein;Ribosomal protein;Ubl conjugation	11837	GO:0002181~cytoplasmic translation,GO:0007595~lactation,GO:0010269~response to selenium ion,GO:0042254~ribosome biogenesis,GO:0071320~cellular response to cAMP,GO:0071353~cellular response to interleukin-4,GO:1904401~cellular response to Thyroid stimulating hormone,GO:1904628~cellular response to phorbol 13-acetate 12-myristate,	GO:0005622~intracellular,GO:0005634~nucleus,GO:0005737~cytoplasm,GO:0005840~ribosome,GO:0005925~focal adhesion,GO:0016020~membrane,GO:0022625~cytosolic large ribosomal subunit,GO:0030425~dendrite,GO:0030529~intracellular ribonucleoprotein complex,GO:0030687~preribosome, large subunit precursor,GO:0036464~cytoplasmic ribonucleoprotein granule,GO:0070062~extracellular exosome,	GO:0003735~structural constituent of ribosome,GO:0042277~peptide binding,GO:0044822~poly(A) RNA binding,GO:0070180~large ribosomal subunit rRNA binding,
P14873	Map1b	Microtubule-associated protein 1B (MAP-1B) (MAP1(X)) (MAP1.2) [Cleaved into: MAP1B heavy chain; MAP1 light chain LC1]	1.51048	5.62086e-06	FDR<0.01	500298	Unexpected	Others	0.154399	2	4.3831	2.5416	276035	0	2.86985	2.22114	2.57699	2.51048	3.24086	2.91579	724562	0		FUNCTION: Phosphorylated MAP1B may play a role in the cytoskeletal changes that accompany neurite extension. Possibly MAP1B binds to at least two tubulin subunits in the polymer, and this bridging of subunits might be involved in nucleating microtubule polymerization and in stabilizing microtubules. Acts as a positive cofactor in DAPK1-mediated autophagic vesicle formation and membrane blebbing (…	axon extension [GO:0048675]; axonogenesis [GO:0007409]; cellular process [GO:0009987]; cellular response to growth factor stimulus [GO:0071363]; cellular response to peptide hormone stimulus [GO:0071375]; dendrite development [GO:0016358]; developmental maturation [GO:0021700]; establishment of monopolar cell polarity [GO:0061162]; induction of synaptic plasticity by chemical substance [GO:005191…	apical dendrite [GO:0097440]; axon [GO:0030424]; basal dendrite [GO:0097441]; cytoskeleton [GO:0005856]; cytosol [GO:0005829]; dendrite [GO:0030425]; dendritic spine [GO:0043197]; growth cone [GO:0030426]; hippocampal mossy fiber [GO:0097457]; microtubule [GO:0005874]; microtubule associated complex [GO:0005875]; neuronal cell body [GO:0043025]; perikaryon [GO:0043204]; perinuclear region of cyto…	actin binding [GO:0003779]; cytoskeletal regulatory protein binding [GO:0005519]; microtubule binding [GO:0008017]; phospholipid binding [GO:0005543]; protein-containing complex binding [GO:0044877]	SUBCELLULAR LOCATION: Cytoplasm, cytoskeleton {ECO:0000305|PubMed:21984824}. Cytoplasm {ECO:0000250}. Cell junction, synapse {ECO:0000269|PubMed:21984824}. Cell projection, dendritic spine {ECO:0000269|PubMed:21984824}. Note=Colocalizes with DAPK1 in the microtubules and cortical actin fibers. {ECO:0000250}.; SUBCELLULAR LOCATION: [MAP1 light chain LC1]: Cytoplasm {ECO:0000269|PubMed:21288476}.	270255	COMPBIAS 553..743; /note=Basic and acidic residues; /evidence=ECO:0000256|SAM:MobiDB-lite; COMPBIAS 751..777; /note=Basic and acidic residues; /evidence=ECO:0000256|SAM:MobiDB-lite; COMPBIAS 907..929; /note=Basic and acidic residues; /evidence=ECO:0000256|SAM:MobiDB-lite; COMPBIAS 930..957; /note=Acidic residues; /evidence=ECO:0000256|SAM:MobiDB-lite; COMPBIAS 966..994; /note=Basic and acidic res…	REGION 1..26; /note=Disordered; /evidence=ECO:0000256|SAM:MobiDB-lite; REGION 520..777; /note=Disordered; /evidence=ECO:0000256|SAM:MobiDB-lite; REGION 860..1044; /note=Disordered; /evidence=ECO:0000256|SAM:MobiDB-lite; REGION 1060..1157; /note=Disordered; /evidence=ECO:0000256|SAM:MobiDB-lite; REGION 1179..1482; /note=Disordered; /evidence=ECO:0000256|SAM:MobiDB-lite; REGION 1513..1752; /note=Di…	Acetylation;Cell junction;Cell projection;Cytoplasm;Cytoskeleton;Methylation;Microtubule;Phosphoprotein;Reference proteome;Repeat;S-nitrosylation;Synapse	17755	GO:0000226~microtubule cytoskeleton organization,GO:0001578~microtubule bundle formation,GO:0007017~microtubule-based process,GO:0007026~negative regulation of microtubule depolymerization,GO:0007399~nervous system development,GO:0007409~axonogenesis,GO:0009987~cellular process,GO:0016358~dendrite development,GO:0031116~positive regulation of microtubule polymerization,GO:0032387~negative regulat…	GO:0001750~photoreceptor outer segment,GO:0005737~cytoplasm,GO:0005829~cytosol,GO:0005856~cytoskeleton,GO:0005874~microtubule,GO:0005875~microtubule associated complex,GO:0005886~plasma membrane,GO:0014069~postsynaptic density,GO:0030054~cell junction,GO:0030424~axon,GO:0030425~dendrite,GO:0030426~growth cone,GO:0042995~cell projection,GO:0043025~neuronal cell body,GO:0043196~varicosity,GO:004319…	GO:0003779~actin binding,GO:0005515~protein binding,GO:0005519~cytoskeletal regulatory protein binding,GO:0005543~phospholipid binding,GO:0008017~microtubule binding,GO:0032403~protein complex binding,
P15806	Tcf3	Transcription factor E2-alpha (Immunoglobulin enhancer-binding factor E12/E47) (Transcription factor 3) (TCF-3) (Transcription factor A1)	3.03522	0.00318065	FDR<0.01	164175	DNA.Chromatin.binder	Others	2	4	NA	12.839	293940	1	NA	NA	NA	NA	5.23423	NA	34410	5		FUNCTION: Transcriptional regulator involved in the initiation of neuronal differentiation and mesenchymal to epithelial transition (PubMed:15226298, PubMed:18214987). Heterodimers between TCF3 and tissue-specific basic helix-loop-helix (bHLH) proteins play major roles in determining tissue-specific cell fate during embryogenesis, like muscle or early B-cell differentiation (PubMed:18214987). Tog…	B cell lineage commitment [GO:0002326]; cell development [GO:0048468]; erythrocyte differentiation [GO:0030218]; gastrulation [GO:0007369]; histone H3 acetylation [GO:0043966]; histone H4 acetylation [GO:0043967]; immunoglobulin V(D)J recombination [GO:0033152]; lymphocyte differentiation [GO:0030098]; natural killer cell differentiation [GO:0001779]; negative regulation of transcription by RNA p…	chromatin [GO:0000785]; cytoplasm [GO:0005737]; cytosol [GO:0005829]; euchromatin [GO:0000791]; nucleoplasm [GO:0005654]; nucleosome [GO:0000786]; nucleus [GO:0005634]; protein-containing complex [GO:0032991]; RNA polymerase II transcription regulator complex [GO:0090575]; transcription regulator complex [GO:0005667]	bHLH transcription factor binding [GO:0043425]; chromatin binding [GO:0003682]; cis-regulatory region sequence-specific DNA binding [GO:0000987]; DNA binding [GO:0003677]; DNA-binding transcription activator activity, RNA polymerase II-specific [GO:0001228]; DNA-binding transcription factor activity [GO:0003700]; DNA-binding transcription factor activity, RNA polymerase II-specific [GO:0000981]; …	SUBCELLULAR LOCATION: Nucleus {ECO:0000269|PubMed:12200424}.	67701	COMPBIAS 50..92; /note=Polar residues; /evidence=ECO:0000256|SAM:MobiDB-lite; COMPBIAS 131..155; /note=Polar residues; /evidence=ECO:0000256|SAM:MobiDB-lite; COMPBIAS 341..364; /note=Polar residues; /evidence=ECO:0000256|SAM:MobiDB-lite; COMPBIAS 457..475; /note=Polar residues; /evidence=ECO:0000256|SAM:MobiDB-lite; COMPBIAS 492..549; /note=Basic and acidic residues; /evidence=ECO:0000256|SAM:Mob…	REGION 32..107; /note=Disordered; /evidence=ECO:0000256|SAM:MobiDB-lite; REGION 131..208; /note=Disordered; /evidence=ECO:0000256|SAM:MobiDB-lite; REGION 341..378; /note=Disordered; /evidence=ECO:0000256|SAM:MobiDB-lite; REGION 387..422; /note=Leucine-zipper; REGION 457..549; /note=Disordered; /evidence=ECO:0000256|SAM:MobiDB-lite	3D-structure;Alternative splicing;DNA-binding;Differentiation;Isopeptide bond;Methylation;Neurogenesis;Nucleus;Phosphoprotein;Reference proteome;Transcription;Transcription regulation;Ubl conjugation	21423	GO:0000122~negative regulation of transcription from RNA polymerase II promoter,GO:0001779~natural killer cell differentiation,GO:0002326~B cell lineage commitment,GO:0006351~transcription, DNA-templated,GO:0006355~regulation of transcription, DNA-templated,GO:0006357~regulation of transcription from RNA polymerase II promoter,GO:0007369~gastrulation,GO:0007399~nervous system development,GO:00106…	GO:0000788~nuclear nucleosome,GO:0000790~nuclear chromatin,GO:0005634~nucleus,GO:0005654~nucleoplasm,GO:0005667~transcription factor complex,GO:0005737~cytoplasm,GO:0043234~protein complex,GO:0090575~RNA polymerase II transcription factor complex,	GO:0000978~RNA polymerase II core promoter proximal region sequence-specific DNA binding,GO:0000980~RNA polymerase II distal enhancer sequence-specific DNA binding,GO:0001077~transcriptional activator activity, RNA polymerase II core promoter proximal region sequence-specific binding,GO:0001078~transcriptional repressor activity, RNA polymerase II core promoter proximal region sequence-specific b…
P15864	Hist1h1c	Histone H1.2 (H1 VAR.1) (H1c)	7.15763	2.11227e-08	FDR<0.01	1.47462e+07	DNA.Chromatin.binder	RBP	0.178188	2	181.09	210.01	15548000	0	NA	NA	NA	67.2993	194.791	119.014	1.39445e+07	3		FUNCTION: Histone H1 protein binds to linker DNA between nucleosomes forming the macromolecular structure known as the chromatin fiber. Histones H1 are necessary for the condensation of nucleosome chains into higher-order structured fibers. Acts also as a regulator of individual gene transcription through chromatin remodeling, nucleosome spacing and DNA methylation (By similarity). {ECO:0000250, …	chromosome condensation [GO:0030261]; histone H3-K27 trimethylation [GO:0098532]; histone H3-K4 trimethylation [GO:0080182]; negative regulation of chromatin silencing [GO:0031936]; negative regulation of DNA recombination [GO:0045910]; negative regulation of transcription by RNA polymerase II [GO:0000122]; nucleosome assembly [GO:0006334]; nucleosome positioning [GO:0016584]; regulation of trans…	euchromatin [GO:0000791]; nucleosome [GO:0000786]; nucleus [GO:0005634]; transcriptionally active chromatin [GO:0035327]	chromatin DNA binding [GO:0031490]; DNA binding [GO:0003677]; double-stranded DNA binding [GO:0003690]; nucleosomal DNA binding [GO:0031492]	SUBCELLULAR LOCATION: Nucleus. Chromosome. Note=Mainly localizes in euchromatin. {ECO:0000250}.	21267	COMPBIAS 171..212; /note=Basic residues; /evidence=ECO:0000256|SAM:MobiDB-lite	REGION 1..41; /note=Disordered; /evidence=ECO:0000256|SAM:MobiDB-lite; REGION 98..212; /note=Disordered; /evidence=ECO:0000256|SAM:MobiDB-lite	ADP-ribosylation;Acetylation;Chromosome;Citrullination;DNA-binding;Hydroxylation;Methylation;Nucleus;Phosphoprotein;Reference proteome	50708	GO:0000122~negative regulation of transcription from RNA polymerase II promoter,GO:0006334~nucleosome assembly,GO:0006357~regulation of transcription from RNA polymerase II promoter,GO:0016584~nucleosome positioning,GO:0080182~histone H3-K4 trimethylation,GO:0098532~histone H3-K27 trimethylation,	GO:0000786~nucleosome,GO:0005634~nucleus,GO:0005694~chromosome,GO:0005719~nuclear euchromatin,GO:0035327~transcriptionally active chromatin,	GO:0003677~DNA binding,GO:0005515~protein binding,GO:0031490~chromatin DNA binding,GO:0044822~poly(A) RNA binding,
P16254	Srp14	Signal recognition particle 14 kDa protein (SRP14)	2.15352	0.00250808	FDR<0.01	1.21119e+06	Present in Nucleus	RBP	0.45491	3	7.0036	17.34	2147450	0	4.11557	NA	1.83402	NA	1.90179	NA	274935	3		FUNCTION: Signal-recognition-particle assembly has a crucial role in targeting secretory proteins to the rough endoplasmic reticulum membrane. SRP9 together with SRP14 and the Alu portion of the SRP RNA, constitutes the elongation arrest domain of SRP. The complex of SRP9 and SRP14 is required for SRP RNA binding.	protein targeting to ER [GO:0045047]; SRP-dependent cotranslational protein targeting to membrane [GO:0006614]	nucleus [GO:0005634]; signal recognition particle, endoplasmic reticulum targeting [GO:0005786]	7S RNA binding [GO:0008312]; endoplasmic reticulum signal peptide binding [GO:0030942]	SUBCELLULAR LOCATION: Cytoplasm.	12510		REGION 90..110; /note=Disordered; /evidence=ECO:0000256|SAM:MobiDB-lite	3D-structure;Cytoplasm;Direct protein sequencing;Phosphoprotein;RNA-binding;Reference proteome;Ribonucleoprotein;Signal recognition particle	20813	GO:0006614~SRP-dependent cotranslational protein targeting to membrane,GO:0042493~response to drug,GO:0045047~protein targeting to ER,	GO:0005634~nucleus,GO:0005737~cytoplasm,GO:0005786~signal recognition particle, endoplasmic reticulum targeting,GO:0030529~intracellular ribonucleoprotein complex,GO:0048500~signal recognition particle,GO:0070062~extracellular exosome,	GO:0003723~RNA binding,GO:0008312~7S RNA binding,GO:0030942~endoplasmic reticulum signal peptide binding,GO:0044822~poly(A) RNA binding,
P16460	Ass1	Argininosuccinate synthase (EC 6.3.4.5) (Citrulline--aspartate ligase)	2.28619	6.92903e-07	FDR<0.01	4.26245e+06	Present in Nucleus	RBP	0.164502	2	6.4843	6.6929	5872570	0	4.8752	NA	4.56538	4.62577	3.66488	4.01139	2.65233e+06	1		FUNCTION: One of the enzymes of the urea cycle, the metabolic pathway transforming neurotoxic amonia produced by protein catabolism into inocuous urea in the liver of ureotelic animals. Catalyzes the formation of arginosuccinate from aspartate, citrulline and ATP and together with ASL it is responsible for the biosynthesis of arginine in most body tissues. {ECO:0000250|UniProtKB:P00966}.	acute-phase response [GO:0006953]; aging [GO:0007568]; arginine biosynthetic process [GO:0006526]; argininosuccinate metabolic process [GO:0000053]; aspartate metabolic process [GO:0006531]; cellular response to amine stimulus [GO:0071418]; cellular response to amino acid stimulus [GO:0071230]; cellular response to ammonium ion [GO:0071242]; cellular response to cAMP [GO:0071320]; cellular respon…	cell body fiber [GO:0070852]; cytoplasm [GO:0005737]; cytosol [GO:0005829]; endoplasmic reticulum [GO:0005783]; lysosome [GO:0005764]; mitochondrial outer membrane [GO:0005741]; mitochondrion [GO:0005739]; myelin sheath [GO:0043209]; neuronal cell body [GO:0043025]; neuron projection [GO:0043005]; nucleus [GO:0005634]; perikaryon [GO:0043204]	amino acid binding [GO:0016597]; argininosuccinate synthase activity [GO:0004055]; ATP binding [GO:0005524]; identical protein binding [GO:0042802]; toxic substance binding [GO:0015643]	SUBCELLULAR LOCATION: Cytoplasm, cytosol {ECO:0000250|UniProtKB:P00966}.	46584			ATP-binding;Acetylation;Amino-acid biosynthesis;Arginine biosynthesis;Cytoplasm;Direct protein sequencing;Ligase;Nucleotide-binding;Phosphoprotein;Reference proteome;Urea cycle	11898	GO:0000050~urea cycle,GO:0000052~citrulline metabolic process,GO:0000053~argininosuccinate metabolic process,GO:0006526~arginine biosynthetic process,GO:0006531~aspartate metabolic process,GO:0008652~cellular amino acid biosynthetic process,GO:0010043~response to zinc ion,GO:0010046~response to mycotoxin,GO:0045429~positive regulation of nitric oxide biosynthetic process,GO:0051384~response to gl…	GO:0005634~nucleus,GO:0005737~cytoplasm,GO:0005739~mitochondrion,GO:0005741~mitochondrial outer membrane,GO:0005764~lysosome,GO:0005783~endoplasmic reticulum,GO:0043005~neuron projection,GO:0043025~neuronal cell body,GO:0043204~perikaryon,GO:0043209~myelin sheath,GO:0070062~extracellular exosome,GO:0070852~cell body fiber,	GO:0000166~nucleotide binding,GO:0004055~argininosuccinate synthase activity,GO:0005524~ATP binding,GO:0015643~toxic substance binding,GO:0016597~amino acid binding,GO:0016874~ligase activity,GO:0042802~identical protein binding,GO:0044822~poly(A) RNA binding,
P16546	Sptan1	Spectrin alpha chain, non-erythrocytic 1 (Alpha-II spectrin) (Fodrin alpha chain)	2.08441	2.32107e-06	FDR<0.01	712183	Unexpected	Others	0.0776868	1	2.6665	4.0224	1158310	0	3.68243	6.49942	3.76889	7.4912	2.47121	5.84317	266056	0		FUNCTION: Fodrin, which seems to be involved in secretion, interacts with calmodulin in a calcium-dependent manner and is thus candidate for the calcium-dependent movement of the cytoskeleton at the membrane.	actin cytoskeleton reorganization [GO:0031532]; actin filament capping [GO:0051693]	cortical cytoskeleton [GO:0030863]; cuticular plate [GO:0032437]; fascia adherens [GO:0005916]; intracellular membrane-bounded organelle [GO:0043231]; lateral plasma membrane [GO:0016328]; membrane [GO:0016020]; microtubule cytoskeleton [GO:0015630]; myelin sheath [GO:0043209]; paranode region of axon [GO:0033270]; plasma membrane [GO:0005886]; protein-containing complex [GO:0032991]; Z disc [GO:…	actin binding [GO:0003779]; calcium ion binding [GO:0005509]; calmodulin binding [GO:0005516]; protein-containing complex binding [GO:0044877]; spectrin binding [GO:0030507]; syntaxin binding [GO:0019905]	SUBCELLULAR LOCATION: Cytoplasm, cytoskeleton. Cytoplasm, cell cortex. Note=Expressed along the cell membrane in podocytes and presumptive tubule cells during glomerulogenesis and is expressed along lateral cell margins in tubule cells. {ECO:0000250}.	284597			Acetylation;Actin capping;Actin-binding;Alternative splicing;Calcium;Calmodulin-binding;Cytoplasm;Cytoskeleton;Direct protein sequencing;Metal-binding;Phosphoprotein;Reference proteome;Repeat;SH3 domain		GO:0031532~actin cytoskeleton reorganization,GO:0051693~actin filament capping,	GO:0005737~cytoplasm,GO:0005856~cytoskeleton,GO:0005886~plasma membrane,GO:0005913~cell-cell adherens junction,GO:0005916~fascia adherens,GO:0015630~microtubule cytoskeleton,GO:0016020~membrane,GO:0016328~lateral plasma membrane,GO:0030018~Z disc,GO:0030863~cortical cytoskeleton,GO:0032437~cuticular plate,GO:0033270~paranode region of axon,GO:0043209~myelin sheath,GO:0043231~intracellular membran…	GO:0003779~actin binding,GO:0005509~calcium ion binding,GO:0005515~protein binding,GO:0005516~calmodulin binding,GO:0019905~syntaxin binding,GO:0030507~spectrin binding,GO:0032403~protein complex binding,GO:0046872~metal ion binding,GO:0046982~protein heterodimerization activity,GO:0047485~protein N-terminus binding,GO:0098641~cadherin binding involved in cell-cell adhesion,
[truncated: 1,548 more rows]

## Sheet: SPACE_all_identifications
All proteins identified using SPACE experiments
			Forward experiments (Heavy SILAC crosslinked)							Reverse experiments (Light SILAC crosslinked)
Uniprot.ID	Gene.names	Protein.names	Ratio.H/L_2.5M_R1	Ratio.H/L_2.5M_R2	iBAQ.mean.Forward	log2FC_2.5M = mean(log2(replicates, crosslinked/non-crosslinked))	P.Value_2.5M	adj.P.Val_2.5M	Significant_2.5M	Ratio.H/L.20k_R1	Ratio.H/L.20k_R2	log2FC.20k = mean(log2(replicates, crosslinked/non-crosslinked))	P.Value.20k	adj.P.Val.20k	Significant_20k	Ratio.H/L.100k_R1	Ratio.H/L.100k_R2	log2FC.100k = mean(log2(replicates, crosslinked/non-crosslinked))	P.Value.100k	adj.P.Val.100k	Significant_100k	Ratio.H/L.500k_R1	Ratio.H/L.500k_R2	logFC.500k = mean(log2(replicates, crosslinked/non-crosslinked))	P.Value.500k	adj.P.Val.500k	Significant_500k	iBAQ.mean.Reverse
A2A3V1	Akap17b	A-kinase anchor protein 17B (AKAP-17B) (Protein Talia) (Protein kinase A-anchoring protein 17B) (PRKA17B) (Splicing factor, arginine/serine-rich 17B)	1.164	1.3994	60820	0.35195	0.236781	0.236781	Not Significant	NA	NA	NA	NA	NA	NA	NA	NA	NA	NA	NA	NA	NA	NA	NA	NA	NA	NA	NA
A2A432	Cul4b	Cullin-4B (CUL-4B)	3.9138	3.6081	2982700	1.9099	0.00239138	0.00239138	FDR<0.01	0.95006	0.34287	0.809088	0.209822	0.209822	Not Significant	0.19064	0.15292	2.55011	0.000737416	0.000737416	FDR<0.01	0.17913	0.1943	2.42228	0.00184253	0.00184253	FDR<0.01	840456
A2A4P0	Dhx8	ATP-dependent RNA helicase DHX8 (EC 3.6.4.13) (DEAH box protein 8)	1.8611	2.3402	985210	1.06139	0.0184785	0.0184785	FDR<0.1	0.29651	0.69024	1.14434	0.0762729	0.0762729	FDR<0.1	0.41381	0.50113	1.13485	0.0141482	0.0141482	FDR<0.1	0.21055	0.27265	2.06132	0.00440124	0.00440124	FDR<0.01	1.51906e+06
A2A6A1	Gpatch8	G patch domain-containing protein 8	2.5739	2.6074	1729700	1.37328	0.00678284	0.00678284	FDR<0.01	NA	0.42979	NA	NA	NA	NA	0.38641	0.44863	1.2641	0.00933891	0.00933891	FDR<0.01	0.40727	0.48125	1.17554	0.0125467	0.0125467	FDR<0.1	345368
A2A6M5	Calcoco2	Calcium-binding and coiled-coil domain-containing protein 2 (Nuclear domain 10 protein NDP52) (Nuclear domain 10 protein 52)	NA	NA	0	NA	NA	NA	NA	NA	NA	NA	NA	NA	NA	NA	NA	NA	NA	NA	NA	NA	NA	NA	NA	NA	NA	NA
A2A6Q5	Cdc27	Cell division cycle protein 27 homolog	NA	0.11823	17164.3	NA	NA	NA	NA	NA	NA	NA	NA	NA	NA	NA	NA	NA	NA	NA	NA	NA	NA	NA	NA	NA	NA	NA
A2A791	Zmym4	Zinc finger MYM-type protein 4 (Zinc finger protein 262)	5.5124	4.7663	1163345	2.35778	0.00126539	0.00126539	FDR<0.01	0.63272	1.3156	0.13232	0.837418	0.837418	Not Significant	0.39173	0.46379	1.23026	0.0104643	0.0104643	FDR<0.1	0.18493	0.13545	2.65956	0.00286718	0.00286718	FDR<0.01	455092
A2A7S8	Kiaa1522	Uncharacterized protein KIAA1522	NA	3.185	57025	NA	NA	NA	NA	0.34322	0.7535	0.975558	0.130608	0.130608	Not Significant	0.51598	0.71371	0.720602	0.0673728	0.0673728	Not Significant	0.68496	0.50595	0.764421	0.0502201	0.0502201	Not Significant	231857
A2ABV5	Med14	Mediator of RNA polymerase II transcription subunit 14 (Cofactor required for Sp1 transcriptional activation subunit 2) (CRSP complex subunit 2) (Mediator complex subunit 14) (Thyroid hormone receptor-associated protein complex 170 kDa component) (Trap170)	NA	NA	148570	NA	NA	NA	NA	NA	NA	NA	NA	NA	NA	NA	NA	NA	NA	NA	NA	NA	NA	NA	NA	NA	NA	NA
A2ADY9	Ddi2	Protein DDI1 homolog 2 (EC 3.4.23.-)	NA	NA	101940	NA	NA	NA	NA	NA	NA	NA	NA	NA	NA	NA	NA	NA	NA	NA	NA	NA	NA	NA	NA	NA	NA	NA
A2AG50	Map7d2	MAP7 domain-containing protein 2	NA	0.43473	4824.8	NA	NA	NA	NA	NA	NA	NA	NA	NA	NA	NA	NA	NA	NA	NA	NA	NA	NA	NA	NA	NA	NA	NA
A2AG58	NA	BCLAF1 and THRAP3 family member 3	2.5183	3.0545	328785	1.47169	0.00634296	0.00634296	FDR<0.01	0.43445	NA	NA	NA	NA	NA	0.10926	0.10885	3.19687	0.000257136	0.000257136	FDR<0.01	0.36018	0.30524	1.5926	0.00609638	0.00609638	FDR<0.01	299639
[truncated: 3,026 more rows]

## Sheet: SPACE-SICAP
Proteins quantified using SPACE-SICAP by at least 2 replicates
[truncated: 1,436 more rows]

## Sheet: SPACE_SICAP_all_Identifications
All proteins identified using SPACE-SICAP experiments
[truncated: 1,826 more rows]

## Sheet: Total proteome
Proteins identified using total proteome of mouse ES cells (published data from Rafiee et. al. Mol Cell 2016 was re-analysed)
[truncated: 6,469 more rows]

[truncated: 3 more sheets: DmChP, Chromatin pelleting, Overlap of SPACE, RICK & CARIC]
