# Supplementary material for: Chromatin-contact atlas reveals disorder-mediated protein interactions and moonlighting chromatin-associated RBPs
Source: Nucleic Acids Res. 2021 Dec 6;49(22):13092–107. doi: 10.1093/nar/gkab1180 (PMC8682780; doi:10.1093/nar/gkab1180)
Supplement: gkab1180_Supplemental_Files [file gkab1180_supplemental_files.zip › Supplementary Table S2_SPACEmap_peptides_related to Figure 4.xlsx]

## Sheet: SPACEmap Peptides, Figure 4A
Peptides identified by SPACEmap, related to Figure 4A
Sequence	Gene.names.1	Uniprot.ID	Start.position	End.position	log2FC = mean(log2(crosslinked replicates )) - mean(log2(released replicates ))	P.Value	adj.P.Val	position	Significant?	Gene.names	Protein.names	Charges	PEP	Score	log2(Intensity.Crosslinked Fraction_R1)	log2(Intensity.Crosslinked Fraction_R2)	log2(Intensity.Crosslinked Fraction_R3)	log2(Intensity.Released Fraction_R1)	log2(Intensity.Released Fraction_R2)	log2(Intensity.Released Fraction_R3)	A.Count	R.Count	N.Count	D.Count	C.Count	Q.Count	E.Count	G.Count	H.Count	I.Count	L.Count	K.Count	M.Count	F.Count	P.Count	S.Count	T.Count	W.Count	Y.Count	V.Count	U.Count	O.Count	NA.CLF	NA.RF
AAAAAAAAAAGAAGGR	Pabpn1	Q8CCS6	2	17	5.09632	0.000912443	0.00251975	2-17	Crosslinked Fraction FDR<0.01	Pabpn1	Polyadenylate-binding protein 2	1;2	1.0542e-12	163.38	23.0547	NA	20.9635	16.9127	16.9127	16.9127	12	1	0	0	0	0	0	3	0	0	0	0	0	0	0	0	0	0	0	0	0	0	1	3
AAAAAAPAGGPAAAAPSGENEAESR	Trim24	Q64127	8	32	0.264817	0.83358	0.865644	8-32	Not significant	Trim24	Transcription intermediary factor 1-alpha	2	8.6471e-10	114.01	20.6621	NA	20.86	21.5919	18.267	21.6297	12	1	1	0	0	0	3	3	0	0	0	0	0	0	3	2	0	0	0	0	0	0	1	0
AAAAATAAAAAAPSGGGGGGEEERLEEK	Mecp2	Q9Z2D6	2	29	1.43515	0.0583334	0.0929565	2-29	Crosslinked Fraction FDR<0.1	Mecp2	Methyl-CpG-binding protein 2	2	9.0075e-16	131.48	20.9687	20.4589	20.7673	18.4269	20.166	NA	11	1	0	0	0	0	5	6	0	0	1	1	0	0	1	1	1	0	0	0	0	0	0	1
AAAAATAAAAAAPSGGGGGGEEERLEEKSEDQDLQGLR	Mecp2	Q9Z2D6	2	39	6.87513	4.11868e-07	5.48509e-06	2-39	Crosslinked Fraction FDR<0.01	Mecp2	Methyl-CpG-binding protein 2	3	1.8138e-41	151.19	23.6734	23.3994	24.2909	16.9127	16.9127	16.9127	11	2	0	2	0	2	6	7	0	0	3	1	0	0	1	2	1	0	0	0	0	0	0	3
AAAAATVVPPMVGGPPFVGPVGFGPADR	Rbm42	Q91V81	101	128	4.14407	2.93704e-06	1.86301e-05	101-128	Crosslinked Fraction FDR<0.01	Rbm42	RNA-binding protein 42	2	7.5338e-07	88.637	21.1922	NA	20.9215	16.9127	16.9127	16.9127	6	1	0	1	0	0	0	5	0	0	0	0	1	2	6	0	1	0	0	5	0	0	1	3
AAAAGAVVASAASGPAEGK	Sltm	Q8CH25	2	20	0.286403	0.485184	0.554174	2-20	Not significant	Sltm	SAFB-like transcription modulator	2	1.6726e-05	107.53	21.7273	NA	NA	NA	NA	21.4409	9	0	0	0	0	0	1	3	0	0	0	1	0	0	1	2	0	0	0	2	0	0	2	2
AAAAGAVVASAASGPAEGKK	Sltm	Q8CH25	2	21	0.154239	0.461945	0.531691	2-21	Not significant	Sltm	SAFB-like transcription modulator	2	4.1714e-12	150.22	21.9994	NA	21.6523	21.7443	21.805	21.4655	9	0	0	0	0	0	1	3	0	0	0	2	0	0	1	2	0	0	0	2	0	0	1	0
AAAAPGPVELGFAEEAPAWR	Pdcd2	P46718	2	21	0.803457	0.498089	0.566372	2-21	Not significant	Pdcd2	Programmed cell death protein 2	2	2.3772e-06	117.79	NA	NA	19.7507	18.0495	NA	19.845	7	1	0	0	0	0	3	2	0	0	1	0	0	1	3	0	0	1	0	1	0	0	2	1
AAAATETSSVFADPVISK	Mrps7	Q80X85	76	93	-2.09658	0.00718513	0.0155385	76-93	Released Fraction FDR<0.1	Mrps7	28S ribosomal protein S7, mitochondrial	2	0.0043106	69.716	16.9127	16.9127	16.9127	18.3045	NA	19.7141	5	0	0	1	0	0	1	0	0	1	0	1	0	1	1	3	2	0	0	2	0	0	3	1
AAAAVVVPAEWIK	Thoc2	B1AZI6	2	14	3.99466	2.83436e-06	1.81554e-05	2-14	Crosslinked Fraction FDR<0.01	Thoc2	THO complex subunit 2	2	0.00026081	114.97	20.9239	20.535	21.2633	16.9127	16.9127	16.9127	5	0	0	0	0	0	1	0	0	1	0	1	0	0	1	0	0	1	0	3	0	0	0	3
AAADTLQGPMQAAYR	Edc4	Q3UJB9	1106	1120	3.24882	0.000210383	0.000679956	1106-1120	Crosslinked Fraction FDR<0.01	Edc4	Enhancer of mRNA-decapping protein 4	2	0.0015407	88.134	NA	19.7198	20.6033	16.9127	16.9127	16.9127	5	1	0	1	0	2	0	1	0	0	1	0	1	0	1	0	1	0	1	0	0	0	1	3
AAAEAANCIMEVSCGQAESSEKPNAEDMTSK	Prmt1	Q9JIF0	2	32	-4.48555	7.4524e-05	0.000271943	2-32	Released Fraction FDR<0.01	Prmt1	Protein arginine N-methyltransferase 1	3	4.1663e-08	91.113	16.9127	16.9127	16.9127	21.8852	NA	20.9114	7	0	2	1	2	1	5	1	0	1	0	2	2	0	1	4	1	0	0	1	0	0	3	1
AAAEEPQEAAAASDGTAESGVQPAK	Rpf1	Q7TND5	20	44	-0.696835	0.460376	0.530348	20-44	Not significant	Rpf1	Ribosome production factor 1	2	2.2206e-15	139.29	21.703	19.9861	22.3907	22.8264	20.6067	22.7372	9	0	0	1	0	2	4	2	0	0	0	1	0	0	2	2	1	0	0	1	0	0	0	0
AAAEISMGTEVSEEDICNILHLCTQVIEISEYR	Nop58	Q6DFW4	236	268	-1.48852	0.0332406	0.0578371	236-268	Released Fraction FDR<0.1	Nop58	Nucleolar protein 58	3	6.4245e-21	124.82	21.8735	23.6499	22.5135	24.3845	23.5596	24.5583	3	1	1	1	2	1	6	1	1	5	2	0	1	0	0	3	2	0	1	2	0	0	0	0
AAAEIYEEFLAAFEGSDGNK	U2surp	Q6NV83	112	131	-0.215534	0.866136	0.893097	112-131	Not significant	U2surp	U2 snRNP-associated SURP motif-containing protein	2	3.9779e-07	155.14	23.0188	23.0617	23.5897	20.624	24.8018	24.891	5	0	1	1	0	0	4	2	0	1	1	1	0	2	0	1	0	0	1	0	0	0	0	0
AAAEIYEEFLAAFEGSDGNKVK	U2surp	Q6NV83	112	133	1.55898	0.000960423	0.0026442	112-133	Crosslinked Fraction FDR<0.01	U2surp	U2 snRNP-associated SURP motif-containing protein	3	8.0739e-23	159.01	NA	21.9071	21.853	20.363	NA	20.2791	5	0	1	1	0	0	4	2	0	1	1	2	0	2	0	1	0	0	1	1	0	0	1	1
AAAEKPEEQGPAPLPISTQEW	Fam60a	Q8C8M1	201	221	-0.315579	0.175946	0.235415	201-221	Not significant	Fam60a	Protein FAM60A	2	9.2281e-06	110.55	NA	22.2404	21.8704	22.2202	22.5742	22.3185	4	0	0	0	0	2	4	1	0	1	1	1	0	0	4	1	1	1	0	0	0	0	1	0
AAAFEDQENETVVVK	Tln1	P26039	2477	2491	0.964314	0.225721	0.291045	2477-2491	Not significant	Tln1	Talin-1	2	0.00013722	120.06	NA	NA	20.2252	18.4533	19.8384	19.491	3	0	1	1	0	1	3	0	0	0	0	1	0	1	0	0	1	0	0	3	0	0	2	0
AAAFEQLQK	Tomm70a	Q9CZW5	163	171	-2.55376	0.0129312	0.0257353	163-171	Released Fraction FDR<0.1	Tomm70a	Mitochondrial import receptor subunit TOM70	2	0.0024217	122.18	16.9127	16.9127	16.9127	20.4897	18.4433	NA	3	0	0	0	0	2	1	0	0	0	1	1	0	1	0	0	0	0	0	0	0	0	3	1
AAAFPPGFSISEIK	Rpf1	Q7TND5	45	58	-0.424727	0.566485	0.630943	45-58	Not significant	Rpf1	Ribosome production factor 1	2	0.0020849	89.171	21.9102	20.6991	22.0418	NA	NA	21.9751	3	0	0	0	0	0	1	1	0	2	0	1	0	2	2	2	0	0	0	0	0	0	0	2
AAALAASPASVAVDSGSELNSR	Tbx3	P70324	652	673	0.28746	0.42827	0.49954	652-673	Not significant	Tbx3	T-box transcription factor TBX3	2	1.1101e-08	159.41	20.5328	19.7815	20.7605	19.8139	20.5373	19.8612	7	1	1	1	0	0	1	1	0	0	2	0	0	0	1	5	0	0	0	2	0	0	0	0
AAALEAHLDVTK	Nsrp1	Q5NCR9	164	175	2.79458	0.000116934	0.000404895	164-175	Crosslinked Fraction FDR<0.01	Nsrp1	Nuclear speckle splicing regulatory protein 1	2;3	1.2317e-12	170.89	23.0805	23.6583	23.2066	NA	20.4709	20.5702	4	0	0	1	0	0	1	0	1	0	2	1	0	0	0	0	1	0	0	1	0	0	0	1
AAALEFLNR	Stip1	Q60864	79	87	3.66624	5.51904e-06	2.99472e-05	79-87	Crosslinked Fraction FDR<0.01	Stip1	Stress-induced-phosphoprotein 1	2	0.026527	78.77	NA	20.4358	20.7222	16.9127	16.9127	16.9127	3	1	1	0	0	0	1	0	0	0	2	0	0	1	0	0	0	0	0	0	0	0	1	3
AAALEFLNRFEEAK	Stip1	Q60864	79	92	-1.44989	0.0135379	0.0267794	79-92	Released Fraction FDR<0.1	Stip1	Stress-induced-phosphoprotein 1	3	0.0017489	136.38	NA	21.3126	NA	NA	22.8387	22.6862	4	1	1	0	0	0	3	0	0	0	2	1	0	2	0	0	0	0	0	0	0	0	2	1
AAALGAGGGAGAGDDDFDQFDKPGAER	Rbm33	Q9CXK9	2	28	1.95239	0.00468558	0.0107474	2-28	Crosslinked Fraction FDR<0.1	Rbm33	RNA-binding protein 33	2	1.0991e-59	205.33	22.8159	22.9958	23.0186	20.4233	21.5587	NA	7	1	0	5	0	1	1	7	0	0	1	1	0	2	1	0	0	0	0	0	0	0	0	1
AAALGGPEDESGAAEAHFLPR	Msl1	Q6PDM1	28	48	-0.891543	0.00418588	0.0097763	28-48	Not significant	Msl1	Male-specific lethal 1 homolog	3	0.034768	56.327	16.9127	16.9127	16.9127	17.6104	NA	17.9982	6	1	0	1	0	0	3	3	1	0	2	0	0	1	2	1	0	0	0	0	0	0	3	1
AAAMANNLQK	Rbm39	Q8VH51	235	244	-4.67089	0.000109356	0.000383106	235-244	Released Fraction FDR<0.01	Rbm39	RNA-binding protein 39	2	0.0013783	120.62	16.9127	16.9127	16.9127	22.3379	20.5377	21.8754	4	0	2	0	0	1	0	0	0	0	1	1	1	0	0	0	0	0	0	0	0	0	3	0
AAAMDVDTPSGTNSGAGK	Rbx1	P62878	2	19	-1.20974	0.000344584	0.00105287	2-19	Released Fraction FDR<0.01	Rbx1	E3 ubiquitin-protein ligase RBX1;E3 ubiquitin-protein ligase RBX1, N-terminally processed	2	4.0309e-05	109.15	16.9127	16.9127	16.9127	18.1929	NA	18.0521	4	0	1	2	0	0	0	3	0	0	0	1	1	0	1	2	2	0	0	1	0	0	3	1
AAAMDVDTPSGTNSGAGKK	Rbx1	P62878	2	20	1.42962	0.076041	0.116188	2-20	Not significant	Rbx1	E3 ubiquitin-protein ligase RBX1;E3 ubiquitin-protein ligase RBX1, N-terminally processed	2	8.0762e-18	147.96	20.7643	NA	20.8533	19.982	18.2297	19.9258	4	0	1	2	0	0	0	3	0	0	0	2	1	0	1	2	2	0	0	1	0	0	1	0
AAANPDLQGHLPSFQQSAFNR	Kdm5a	Q3UXZ9	1303	1323	4.23843	0.000129672	0.000443773	1303-1323	Crosslinked Fraction FDR<0.01	Kdm5a	Lysine-specific demethylase 5A	3	6.2042e-06	105.79	22.1117	22.3091	22.4515	NA	NA	18.0523	4	1	2	1	0	3	0	1	1	0	2	0	0	2	2	2	0	0	0	0	0	0	0	2
AAAPAPEEEMDECEQALAAEPK	Eef1g	Q9D8N0	254	275	0.51848	0.0472727	0.077815	254-275	Not significant	Eef1g	Elongation factor 1-gamma	2	2.9619e-09	125.22	NA	21.6138	21.7108	20.8951	21.3823	21.1541	7	0	0	1	1	1	6	0	0	0	1	1	1	0	3	0	0	0	0	0	0	0	1	0
AAAPVQAVEPTPASPWTQR	Ddx20	Q9JJY4	24	42	-0.0527214	0.877953	0.901984	24-42	Not significant	Ddx20	Probable ATP-dependent RNA helicase DDX20	2	3.4884e-17	157.56	21.2334	20.7993	21.3824	20.6876	21.0942	21.7914	5	1	0	0	0	2	1	0	0	0	0	0	0	0	4	1	2	1	0	2	0	0	0	0
AAAQFLTSTWGAQK	Nol7	Q9D7Z3	219	232	1.83149	0.014035	0.0276349	219-232	Crosslinked Fraction FDR<0.1	Nol7	Nucleolar protein 7	2	5.088e-05	161.67	24.52	23.9231	24.7103	22.553	NA	NA	4	0	0	0	0	2	0	1	0	0	1	1	0	1	0	1	2	1	0	0	0	0	0	2
AAAQLLQSQAQQSGAQQTK	Sept11	Q8C1B7	400	418	3.52643	2.89018e-06	1.8425e-05	400-418	Crosslinked Fraction FDR<0.01	Sept11	Septin-11	2	2.009e-05	108.23	20.382	NA	20.4963	16.9127	16.9127	16.9127	5	0	0	0	0	7	0	1	0	0	2	1	0	0	0	2	1	0	0	0	0	0	1	3
AAASAQTSSAVETLPMMPPQSAPIQPK	Tcof1	O08784	937	963	0.0206906	0.933265	0.946555	937-963	Not significant	Tcof1	Treacle protein	2;3	8.6738e-113	260.07	25.823	24.9645	25.4268	25.4671	25.3933	25.2919	6	0	0	0	0	3	1	0	0	1	1	1	2	0	5	4	2	0	0	1	0	0	0	0
AAASVMCHTEPDDADDFVR	Tex30	Q3TUU5	107	125	4.20353	3.44818e-06	2.09141e-05	107-125	Crosslinked Fraction FDR<0.01	Tex30	Testis-expressed sequence 30 protein	3	1.1571e-05	105.89	20.6688	21.4615	21.2186	16.9127	16.9127	16.9127	4	1	0	4	1	0	1	0	1	0	0	0	1	1	1	1	1	0	0	2	0	0	0	3
AAATAAAAPQQLSDEELFSQLRR	Lemd3	Q9WU40	2	24	-3.64956	0.000242457	0.000772139	2-24	Released Fraction FDR<0.01	Lemd3	Inner nuclear membrane protein Man1	2	0.0002314	85.837	16.9127	16.9127	16.9127	20.6221	21.3797	19.6851	7	2	0	1	0	3	2	0	0	0	3	0	0	1	1	2	1	0	0	0	0	0	3	0
AAAVLSGASAGSPAGAPGGPGGLSAVGSGPR	Pelp1	Q9DBD5	2	32	1.72689	0.0129347	0.0257399	2-32	Crosslinked Fraction FDR<0.1	Pelp1	Proline-, glutamic acid- and leucine-rich protein 1	2	1.2796e-18	139.81	22.349	21.8174	22.4942	NA	19.9165	21.0702	8	1	0	0	0	0	0	9	0	0	2	0	0	0	4	5	0	0	0	2	0	0	0	1
AAAVRPGAEPWNR	BC027231	Q8R2U2	2	14	0.0918698	0.596706	0.658661	2-14	Not significant	BC027231		2	0.0039706	86.624	22.0927	21.6669	22.1282	21.857	21.7875	21.9676	4	2	1	0	0	0	1	1	0	0	0	0	0	0	2	0	0	1	0	1	0	0	0	0
AAAVVEEAAAGDVQR	Nle1	Q8VEJ4	2	16	0.0737501	0.773793	0.815447	2-16	Not significant	Nle1	Notchless protein homolog 1	2	2.2747e-12	164.9	NA	21.6842	22.1543	21.9268	NA	21.7641	6	1	0	1	0	1	2	1	0	0	0	0	0	0	0	0	0	0	0	3	0	0	1	1
AACIAEQYHTVLK	Kif20a	P97329	805	817	0.193157	0.51476	0.581872	805-817	Not significant	Kif20a	Kinesin-like protein KIF20A	2;3	0.0027659	77.74	NA	21.652	NA	21.227	21.4467	21.7027	3	0	0	0	1	1	1	0	1	1	1	1	0	0	0	0	1	0	1	1	0	0	2	0
AACLESAQEPAGAWSNK	Hdlbp	Q8VDJ3	51	67	-0.0988513	0.673393	0.728628	51-67	Not significant	Hdlbp	Vigilin	2	0.00014011	104.59	20.4365	NA	NA	20.5304	NA	20.5402	5	0	1	0	1	1	2	1	0	0	1	1	0	0	1	2	0	1	0	0	0	0	2	1
AADEEAFEDNSEEYIR	Cse1l	Q9ERK4	356	371	0.454071	0.0854272	0.127935	356-371	Not significant	Cse1l	Exportin-2	2	1.0689e-05	132.86	21.2398	21.3714	21.4516	NA	20.9002	NA	3	1	1	2	0	0	5	0	0	1	0	0	0	1	0	1	0	0	1	0	0	0	0	2
AADEEAFEDNSEEYIRR	Cse1l	Q9ERK4	356	372	-0.421605	0.432846	0.503711	356-372	Not significant	Cse1l	Exportin-2	2;3	0.00012157	92.457	NA	23.5445	22.0641	22.964	23.424	23.2896	3	2	1	2	0	0	5	0	0	1	0	0	0	1	0	1	0	0	1	0	0	0	1	0
AADELEAFLGGGAPGSR	Rabl6	Q5U3K5	699	715	8.30574	2.70404e-07	4.36431e-06	699-715	Crosslinked Fraction FDR<0.01	Rabl6	Rab-like protein 6	2	1.7558e-20	174.72	25.261	24.6796	25.7149	16.9127	16.9127	16.9127	4	1	0	1	0	0	2	4	0	0	2	0	0	1	1	1	0	0	0	0	0	0	0	3
AADEPAYLTVGTDVSAK	Arid4a	F8VPQ2	3	19	0.806891	0.0133476	0.0264582	3-19	Not significant	Arid4a		2	0.00061922	89.231	22.2009	NA	22.1202	NA	21.4729	21.2344	4	0	0	2	0	0	1	1	0	0	1	1	0	0	1	1	2	0	1	2	0	0	1	1
AADEPQLLHGAGICK	Lin28a	Q8K3Y3	31	45	-2.16049	0.000167558	0.00055619	31-45	Released Fraction FDR<0.01	Lin28a	Protein lin-28 homolog A	2;3	0.00016665	109	NA	20.8999	20.5351	23.022	22.7185	22.8935	3	0	0	1	1	1	1	2	1	1	2	1	0	0	1	0	0	0	0	0	0	0	1	0
AADHLKPFLDDSTLR	Prpf3	Q922U1	47	61	-5.09486	1.6424e-06	1.26291e-05	47-61	Released Fraction FDR<0.01	Prpf3	U4/U6 small nuclear ribonucleoprotein Prp3	3	0.019844	58.079	16.9127	16.9127	16.9127	21.8432	22.172	NA	2	1	0	3	0	0	0	0	1	0	3	1	0	1	1	1	1	0	0	0	0	0	3	1
AADIMDICESILER	Klf11	Q8K1S5	14	27	3.99925	1.56546e-06	1.21942e-05	14-27	Crosslinked Fraction FDR<0.01	Klf11	Krueppel-like factor 11	2	0.0016119	91.961	20.9601	NA	20.8639	16.9127	16.9127	16.9127	2	1	0	2	1	0	2	0	0	3	1	0	1	0	0	1	0	0	0	0	0	0	1	3
AADISLDNLVEGK	Tp53bp1	P70399	1605	1617	4.3334	4.75968e-06	2.67564e-05	1605-1617	Crosslinked Fraction FDR<0.01	Tp53bp1	Tumor suppressor p53-binding protein 1	2	0.0021864	92.866	21.0523	21.44	NA	16.9127	16.9127	16.9127	2	0	1	2	0	0	1	1	0	1	2	1	0	0	0	1	0	0	0	1	0	0	1	3
AADISQWAGPLCLQEVDEPPQHALR	Pebp1	P70296	2	26	-3.50958	3.06231e-06	1.9226e-05	2-26	Released Fraction FDR<0.01	Pebp1	Phosphatidylethanolamine-binding protein 1;Hippocampal cholinergic neurostimulating peptide	2;3	2.1595e-10	115.54	16.9127	16.9127	16.9127	20.3598	20.4849	NA	4	1	0	2	1	3	2	1	1	1	3	0	0	0	3	1	0	1	0	1	0	0	3	1
AADISQWAGPLCLQEVDEPPQHALRVDYAGVTVDELGK	Pebp1	P70296	2	39	-4.40971	1.48913e-06	1.18297e-05	2-39	Released Fraction FDR<0.01	Pebp1	Phosphatidylethanolamine-binding protein 1;Hippocampal cholinergic neurostimulating peptide	3	8.1172e-05	59.496	16.9127	16.9127	16.9127	21.4194	NA	21.2255	5	1	0	4	1	3	3	3	1	1	4	1	0	0	3	1	1	1	1	4	0	0	3	1
AADLGQIPDVDIDSDGVFK	Phpt1	Q9DAK9	2	20	0.638197	0.250255	0.317579	2-20	Not significant	Phpt1	14 kDa phosphohistidine phosphatase	2	2.861e-05	105.03	20.803	19.8909	20.6635	NA	19.8143	NA	2	0	0	5	0	1	0	2	0	2	1	1	0	1	1	1	0	0	0	2	0	0	0	2
AADLLLTVTADHNLLLYEAHSLQLQK	Tbl3	Q8C4J7	303	328	0.771958	0.177425	0.237033	303-328	Not significant	Tbl3	Transducin beta-like protein 3	4	3.003e-15	134.09	NA	22.2573	NA	21.4853	NA	NA	4	0	1	2	0	2	1	0	2	0	8	1	0	0	0	1	2	0	1	1	0	0	2	2
AADSDLQITNAQTK	Rbbp6	P97868	41	54	-0.383931	0.71694	0.766644	41-54	Not significant	Rbbp6	E3 ubiquitin-protein ligase RBBP6	2	4.7979e-11	172.17	NA	NA	20.4545	21.656	19.5967	21.2626	3	0	1	2	0	2	0	0	0	1	1	1	0	0	0	1	2	0	0	0	0	0	2	0
AADSDLQITNAQTKEEYTDDNALIPK	Rbbp6	P97868	41	66	-0.191622	0.621208	0.681738	41-66	Not significant	Rbbp6	E3 ubiquitin-protein ligase RBBP6	3	8.0588e-05	69.913	NA	20.4253	NA	NA	20.6169	NA	4	0	2	4	0	2	2	0	0	2	2	2	0	0	1	1	3	0	1	0	0	0	2	2
AADSICDGDLVDNQIR	Rfc1	P35601	894	909	-0.320943	0.282779	0.352023	894-909	Not significant	Rfc1	Replication factor C subunit 1	2	4.022e-08	144.57	NA	21.4433	21.9194	22.137	21.8677	NA	2	1	1	4	1	1	0	1	0	2	1	0	0	0	0	1	0	0	0	1	0	0	1	1
AADSQNSGEGNTSAAESSFSQEVAR	Tpr	F6ZDS4	2099	2123	1.7919	0.00334146	0.00804302	2099-2123	Crosslinked Fraction FDR<0.01	Tpr	Nucleoprotein TPR	2	9.4894e-114	272.24	24.3127	23.8178	25.1218	22.4512	22.5089	22.9164	5	1	2	1	0	2	3	2	0	0	0	0	0	1	0	6	1	0	0	1	0	0	0	0
AADVSVTHRPPLSPEAEAEAETPETVDR	Raver1	Q9CW46	2	29	-0.0322886	0.919043	0.934811	2-29	Not significant	Raver1	Ribonucleoprotein PTB-binding 1	3	2.2957e-50	198.56	22.4762	21.9457	NA	22.4483	22.4625	21.819	5	2	0	2	0	0	5	0	1	0	1	0	0	0	4	2	3	0	0	3	0	0	1	0
AADWSSQYSMVTGNSR	Leng8	Q8CBY3	10	25	-3.1301	5.79784e-05	0.000217461	10-25	Released Fraction FDR<0.01	Leng8	Leukocyte receptor cluster member 8 homolog	2	0.0003057	113.77	16.9127	16.9127	16.9127	19.774	20.6578	19.6968	2	1	1	1	0	1	0	1	0	0	0	0	1	0	0	4	1	1	1	1	0	0	3	0
AAEAGVTEEQYGYLGTSAK	Map1b	P14873	1049	1067	4.2792	0.00875879	0.0184466	1049-1067	Crosslinked Fraction FDR<0.1	Map1b	Microtubule-associated protein 1B;MAP1B heavy chain;MAP1 light chain LC1	2	1.1219e-43	199.31	22.0727	21.8352	23.4759	NA	18.1821	NA	4	0	0	0	0	1	3	3	0	0	1	1	0	0	0	1	2	0	2	1	0	0	0	2
AAECNIVVTQPR	Dhx9	O70133	437	448	-1.00269	0.0636644	0.100046	437-448	Not significant	Dhx9	ATP-dependent RNA helicase A	2	8.2883e-05	134.98	24.4746	23.5522	24.2618	25.552	24.2893	25.4554	2	1	1	0	1	1	1	0	0	1	0	0	0	0	1	0	1	0	0	2	0	0	0	0
AAEDDELEEEADWIYR	Supt6h	Q62383	307	322	-6.1438	7.66517e-07	7.84139e-06	307-322	Released Fraction FDR<0.01	Supt6h	Transcription elongation factor SPT6	2	2.7933e-08	147.71	16.9127	16.9127	16.9127	22.8216	23.5842	22.7639	3	1	0	3	0	0	5	0	0	1	1	0	0	0	0	0	0	1	1	0	0	0	3	0
AAEDNPYWVSPAYSK	Wdr70	Q3TWF6	615	629	0.45959	0.211949	0.275827	615-629	Not significant	Wdr70	WD repeat-containing protein 70	2	0.0021655	83.204	NA	21.0011	21.6395	20.7242	20.9971	NA	3	0	1	1	0	0	1	0	0	0	0	1	0	0	2	2	0	1	2	1	0	0	1	1
AAEELDMENEFLLPPVFGEEYEEQPRPR	Zmym2	Q9CU65	1012	1039	-0.335417	0.75444	0.798844	1012-1039	Not significant	Zmym2	Zinc finger MYM-type protein 2	3	5.6053e-08	94.838	21.326	23.4119	23.0295	NA	22.9246	NA	2	2	1	1	0	1	8	1	0	0	3	0	1	2	4	0	0	0	1	1	0	0	0	2
AAEESRETQLLVSGR	Mki67	E9PVX6	257	271	-0.0579235	0.82015	0.854845	257-271	Not significant	Mki67		2;3	0.00024201	97.45	NA	21.5391	20.9384	21.3712	21.4157	21.1032	2	2	0	0	0	1	3	1	0	0	2	0	0	0	0	2	1	0	0	1	0	0	1	0
AAEGAAAQNEYEVK	Ddx24	Q9ESV0	108	121	-0.872757	0.27469	0.343716	108-121	Not significant	Ddx24	ATP-dependent RNA helicase DDX24	2	1.8006e-08	158.41	20.9011	NA	21.3115	22.746	20.7049	22.4863	5	0	1	0	0	1	3	1	0	0	0	1	0	0	0	0	0	0	1	1	0	0	1	0
AAEGGLSSPEFSELCIWLGSQIK	Fam98b	Q80VD1	38	60	-1.18788	0.000131164	0.00044807	38-60	Released Fraction FDR<0.01	Fam98b	Protein FAM98B	2	7.1612e-08	119.65	20.8472	21.1557	21.0824	22.2663	22.1886	22.1941	2	0	0	0	1	1	3	3	0	2	3	1	0	1	1	4	0	1	0	0	0	0	0	0
AAEHDSDSVEPPGSEALLDAVLR		Q8CIL4	2	24	0.736682	0.0614553	0.0970644	2-24	Not significant		Uncharacterized protein C1orf131 homolog	2	1.6783e-31	244	24.17	22.9712	23.4416	22.815	22.7389	22.8188	4	1	0	3	0	0	3	1	1	0	3	0	0	0	2	3	0	0	0	2	0	0	0	0
AAELFHQLSQALEVLTDAAAR	Dnajc17	Q91WT4	49	69	-2.83953	0.000100015	0.000354006	49-69	Released Fraction FDR<0.01	Dnajc17	DnaJ homolog subfamily C member 17	3	1.8187e-05	95.988	16.9127	16.9127	16.9127	19.5482	20.3625	19.3461	6	1	0	1	0	2	2	0	1	0	4	0	0	1	0	1	1	0	0	1	0	0	3	0
AAELIANSLATAGDGLIELR	Phb	P67778	220	239	4.07179	4.8153e-06	2.70028e-05	220-239	Crosslinked Fraction FDR<0.01	Phb	Prohibitin	2	0.00096102	78.191	21.156	20.8131	NA	16.9127	16.9127	16.9127	5	1	1	1	0	0	2	2	0	2	4	0	0	0	0	1	1	0	0	0	0	0	1	3
AAENGAQSAPLPLEGVDISPK	Fkbp4	P30416	8	28	-5.00891	5.97487e-06	3.18485e-05	8-28	Released Fraction FDR<0.01	Fkbp4	Peptidyl-prolyl cis-trans isomerase FKBP4;Peptidyl-prolyl cis-trans isomerase FKBP4, N-terminally processed	2	4.6016e-09	152.07	16.9127	16.9127	16.9127	21.3571	22.4769	21.9309	4	0	1	1	0	1	2	2	0	1	2	1	0	0	3	2	0	0	0	1	0	0	3	0
AAEQMSTLPIDAPSPLENLEQK	Map4	P27546	604	625	-0.821111	0.0823262	0.12411	604-625	Not significant	Map4	Microtubule-associated protein 4	2	7.7291e-43	175.6	NA	21.6748	NA	NA	22.6757	22.3161	3	0	1	1	0	2	3	0	0	1	3	1	1	0	3	2	1	0	0	0	0	0	2	1
AAETPAVASCWSGPQVSPEHK	Srrm2	Q8BTI8	1253	1273	0.0845581	0.55167	0.616713	1253-1273	Not significant	Srrm2	Serine/arginine repetitive matrix protein 2	3	1.1589e-05	101.38	21.4427	21.7263	21.6605	21.3825	21.5859	21.6075	4	0	0	0	1	1	2	1	1	0	0	1	0	0	3	3	1	1	0	2	0	0	0	0
AAETVELHK	Sarnp	Q9D1J3	2	10	-0.87289	0.0729905	0.112176	2-10	Not significant	Sarnp	SAP domain-containing ribonucleoprotein	2	0.00035868	147.29	23.7294	22.6133	23.4255	24.1922	NA	24.0657	2	0	0	0	0	0	2	0	1	0	1	1	0	0	0	0	1	0	0	1	0	0	0	1
AAEVLNKHSLSGRPLK	Hnrnpm	Q9D0E1	127	142	-4.4106	0.000579585	0.00167572	127-142	Released Fraction FDR<0.01	Hnrnpm	Heterogeneous nuclear ribonucleoprotein M	3	0.0033706	77.24	16.9127	16.9127	16.9127	NA	22.1273	20.5194	2	1	1	0	0	0	1	1	1	0	3	2	0	0	1	2	0	0	0	1	0	0	3	1
AAFDDAIAELDTLSEESYK	Ywhae	P62259	197	215	-1.94891	0.00134663	0.00358045	197-215	Released Fraction FDR<0.01	Ywhae	14-3-3 protein epsilon	2	4.5001e-44	207.97	NA	21.1192	21.3436	23.0284	23.622	22.8904	4	0	0	3	0	0	3	0	0	1	2	1	0	1	0	2	1	0	1	0	0	0	1	0
AAFGCSGTWLATVEQR	Wdr75	Q3U821	392	407	0.89281	0.14749	0.202631	392-407	Not significant	Wdr75		2	3.4647e-31	267.07	NA	NA	24.3259	NA	NA	23.4331	3	1	0	0	1	1	1	2	0	0	1	0	0	1	0	1	2	1	0	1	0	0	2	2
AAFGCSGTWLATVEQRQENENELELQMK	Wdr75	Q3U821	392	419	-4.94207	5.31685e-07	6.30439e-06	392-419	Released Fraction FDR<0.01	Wdr75		3	1.5945e-09	107.47	16.9127	16.9127	16.9127	21.8583	NA	21.8514	3	1	2	0	1	3	5	2	0	0	3	1	1	1	0	1	2	1	0	1	0	0	3	1
AAFGISDSYVDGSSFDPQR	Srrm2	Q8BTI8	137	155	0.289109	0.0798128	0.120898	137-155	Not significant	Srrm2	Serine/arginine repetitive matrix protein 2	2	3.3528e-70	249.28	24.7836	24.6106	24.9446	24.4203	24.6101	24.4411	2	1	0	3	0	1	0	2	0	1	0	0	0	2	1	4	0	0	1	1	0	0	0	0
AAFGISDSYVDGSSFDPQRR	Srrm2	Q8BTI8	137	156	0.259539	0.601225	0.662948	137-156	Not significant	Srrm2	Serine/arginine repetitive matrix protein 2	2;3	5.4129e-07	124.21	NA	21.1138	NA	20.3229	20.9881	21.2517	2	2	0	3	0	1	0	2	0	1	0	0	0	2	1	4	0	0	1	1	0	0	2	0
AAFPGLDVLIYLK	Nop14	Q8R3N1	541	553	3.19455	5.82023e-05	0.000218222	541-553	Crosslinked Fraction FDR<0.01	Nop14	Nucleolar protein 14	2	0.0018437	94.409	NA	20.4042	19.8104	16.9127	16.9127	16.9127	2	0	0	1	0	0	0	1	0	1	3	1	0	1	1	0	0	0	1	1	0	0	1	3
AAFQYGIK	Ik	Q9Z1M8	502	509	1.68093	0.000103126	0.000363966	502-509	Crosslinked Fraction FDR<0.01	Ik	Protein Red	2	0.013435	101.21	23.0065	22.777	23.0483	21.4557	20.9913	21.342	2	0	0	0	0	1	0	1	0	1	0	1	0	1	0	0	0	0	1	0	0	0	0	0
AAGAAAALAFLNQESR	Npm3	Q9CPP0	2	17	1.65855	4.23992e-05	0.000164681	2-17	Crosslinked Fraction FDR<0.01	Npm3	Nucleoplasmin-3	2	5.0494e-85	289.22	24.6413	24.4553	24.6692	23.0664	22.7309	22.9928	7	1	1	0	0	1	1	1	0	0	2	0	0	1	0	1	0	0	0	0	0	0	0	0
AAGAAAIITEPEHTK	Rcc2	Q8BK67	76	90	-1.3094	0.00132522	0.00352981	76-90	Released Fraction FDR<0.01	Rcc2	Protein RCC2	2;3	5.9218e-31	261.52	25.4004	26.0118	25.3846	26.9261	26.7295	27.0695	5	0	0	0	0	0	2	1	1	2	0	1	0	0	1	0	2	0	0	0	0	0	0	0
AAGAAAIITEPEHTKER	Rcc2	Q8BK67	76	92	-0.845814	0.176317	0.235794	76-92	Not significant	Rcc2	Protein RCC2	2;3;4	1.9305e-05	155.57	21.9527	23.9133	22.2265	23.4407	23.3909	23.7983	5	1	0	0	0	0	3	1	1	2	0	1	0	0	1	0	2	0	0	0	0	0	0	0
AAGAGTAGPASGPGVVRDPMASQPR	Terf2	O35144	2	26	1.61365	0.0662492	0.10345	2-26	Not significant	Terf2	Telomeric repeat-binding factor 2	3	0.010407	47.814	NA	NA	19.9851	NA	NA	18.3714	6	2	0	1	0	1	0	5	0	0	0	0	1	0	4	2	1	0	0	2	0	0	2	2
AAGEECPMFTPPGGETVEQVK	Tigar	Q8BZA9	109	129	-3.53546	6.33387e-05	0.00023524	109-129	Released Fraction FDR<0.01	Tigar	Fructose-2,6-bisphosphatase TIGAR	2	0.0065021	67.115	16.9127	16.9127	16.9127	NA	20.7972	20.0992	2	0	0	0	1	1	4	3	0	0	0	1	1	1	3	0	2	0	0	2	0	0	3	1
AAGEEEEEEMLI	Pwp2	Q8BU03	908	919	1.90146	0.0526196	0.0852047	908-919	Crosslinked Fraction FDR<0.1	Pwp2	Periodic tryptophan protein 2 homolog	2	0.0028162	93.374	22.6082	NA	NA	NA	NA	20.7068	2	0	0	0	0	0	6	1	0	1	1	0	1	0	0	0	0	0	0	0	0	0	2	2
AAGELGIAVCNIPSAAVEETADSTVCHILNLYR	Ctbp2	P56546	115	147	-1.53867	0.00334557	0.00805105	115-147	Released Fraction FDR<0.01	Ctbp2	C-terminal-binding protein 2	3	8.7944e-21	123.88	20.7946	21.2053	21.7905	22.9505	22.4264	23.0295	6	1	2	1	2	0	3	2	1	3	3	0	0	0	1	2	2	0	1	3	0	0	0	0
AAGELGIAVCNIPSAAVEETADSTVCHILNLYRR	Ctbp2	P56546	115	148	-5.11476	2.54829e-05	0.000105984	115-148	Released Fraction FDR<0.01	Ctbp2	C-terminal-binding protein 2	4	1.5339e-06	69.782	16.9127	16.9127	16.9127	21.6012	22.4538	NA	6	2	2	1	2	0	3	2	1	3	3	0	0	0	1	2	2	0	1	3	0	0	3	1
AAGFERPSPVQLK	Ddx20	Q9JJY4	80	92	-2.98752	8.0039e-06	4.00944e-05	80-92	Released Fraction FDR<0.01	Ddx20	Probable ATP-dependent RNA helicase DDX20	2	0.016265	93.096	16.9127	16.9127	16.9127	19.8078	NA	19.9928	2	1	0	0	0	1	1	1	0	0	1	1	0	1	2	1	0	0	0	1	0	0	3	1
AAGGAVSTPAPGK	Nolc1	E9Q5C9	497	509	6.70516	3.43326e-05	0.00013706	497-509	Crosslinked Fraction FDR<0.01	Nolc1		2	8.4825e-09	167.93	24.1335	22.3752	24.3451	16.9127	16.9127	16.9127	4	0	0	0	0	0	0	3	0	0	0	1	0	0	2	1	1	0	0	1	0	0	0	3
AAGGAVSTPAPGKK	Nolc1	E9Q5C9	497	510	6.02596	3.76005e-05	0.000148256	497-510	Crosslinked Fraction FDR<0.01	Nolc1		2;3	8.4064e-05	133.91	23.5401	21.801	23.475	16.9127	16.9127	16.9127	4	0	0	0	0	0	0	3	0	0	0	2	0	0	2	1	1	0	0	1	0	0	0	3
AAGGGGSYDPLAPAGVPCAFSPDSQAYFALASSDGQLR	Wdr43	Q6ZQL4	2	39	-1.12683	0.093688	0.138071	2-39	Not significant	Wdr43	WD repeat-containing protein 43	3	4.8379e-25	119.36	24.4297	23.4971	24.3816	NA	25.2296	NA	8	1	0	3	1	2	0	6	0	0	3	0	0	2	4	5	0	0	2	1	0	0	0	2
AAGIEIQK	Cdc5l	Q6A068	193	200	0.0418847	0.955575	0.964402	193-200	Not significant	Cdc5l	Cell division cycle 5-like protein	2	0.0079055	115.46	21.3755	19.6959	NA	20.9883	19.5943	20.8989	2	0	0	0	0	1	1	1	0	2	0	1	0	0	0	0	0	0	0	0	0	0	1	0
AAGKEVPLPVNPILMAHGNISPSAYVLETFK	Wdr3	Q8BHB4	782	812	-4.79151	1.92942e-06	1.40443e-05	782-812	Released Fraction FDR<0.01	Wdr3	WD repeat-containing protein 3	4	3.1179e-11	97.257	16.9127	16.9127	16.9127	21.9927	21.2254	21.8947	4	0	2	0	0	0	2	2	1	2	3	2	1	1	4	2	1	0	1	3	0	0	3	0
AAGLATMISTMRPDIDNMDEYVR	Sf3b1	Q99NB9	603	625	-0.691451	0.574935	0.638718	603-625	Not significant	Sf3b1	Splicing factor 3B subunit 1	2;3	4.279e-05	116.6	NA	24.1594	NA	25.5442	23.3985	25.6099	3	2	1	3	0	0	1	1	0	2	1	0	3	0	1	1	2	0	1	1	0	0	2	0
AAGTLYTYPENWR	Eef1g	Q9D8N0	2	14	0.363782	0.378958	0.450518	2-14	Not significant	Eef1g	Elongation factor 1-gamma	2	1.3662e-14	187.97	22.126	21.4251	22.0249	20.9857	22.2153	21.2837	2	1	1	0	0	0	1	1	0	0	1	0	0	0	1	0	2	1	2	0	0	0	0	0
AAGVCLMLLSTCCEDDIVPHVLPFIK	Kpnb1	P70168	347	372	0.447298	0.0829757	0.124909	347-372	Not significant	Kpnb1	Importin subunit beta-1	3	6.153e-05	68.569	NA	22.6715	NA	22.1208	22.3065	22.2454	2	0	0	2	3	0	1	1	1	2	4	1	1	1	2	1	1	0	0	3	0	0	2	0
AAGVDFGDLELFEAFDPPEESTPKPVHTR	Zcchc8	Q9CYA6	2	30	-0.244712	0.410934	0.48205	2-30	Not significant	Zcchc8	Zinc finger CCHC domain-containing protein 8	3	4.5534e-14	111.33	NA	22.0334	NA	NA	22.1558	22.4005	3	1	0	3	0	0	4	2	1	0	2	1	0	3	4	1	2	0	0	2	0	0	2	1
AAGVEAAAEVAATEPK	Hnrnpm	Q9D0E1	2	17	-0.453761	0.183953	0.244367	2-17	Not significant	Hnrnpm	Heterogeneous nuclear ribonucleoprotein M	2	4.6328e-26	225.63	25.9174	25.1723	25.1007	25.88	26.1869	25.4848	7	0	0	0	0	0	3	1	0	0	0	1	0	0	1	0	1	0	0	2	0	0	0	0
AAGVSVEPFWPGLFAK	Rplp1	P47955	34	49	3.81497	0.00218428	0.00552195	34-49	Crosslinked Fraction FDR<0.01	Rplp1	60S acidic ribosomal protein P1	2	2.7996e-05	151.15	25.1139	25.8225	26.0588	NA	NA	21.8501	3	0	0	0	0	0	1	2	0	0	1	1	0	2	2	1	0	1	0	2	0	0	0	2
AAGVVLEMIR	Ruvbl2	Q9WTM5	55	64	2.63384	0.000172261	0.00057031	55-64	Crosslinked Fraction FDR<0.01	Ruvbl2	RuvB-like 2	2	0.0011368	124.08	20.5337	20.7918	20.5127	17.6984	18.2594	NA	2	1	0	0	0	0	1	1	0	1	1	0	1	0	0	0	0	0	0	2	0	0	0	1
AAGYNFYGTER	Polr1b	P70700	968	978	0.648639	0.229651	0.295311	968-978	Not significant	Polr1b	DNA-directed RNA polymerase I subunit RPA2	2	0.0015325	109.44	NA	NA	20.2223	19.8324	19.0309	19.8576	2	1	1	0	0	0	1	2	0	0	0	0	0	1	0	0	1	0	2	0	0	0	2	0
AAHDLLDIEGEPALDCRPIQETTDSISSR	Macf1	Q9QXZ0	4026	4054	-5.00594	5.17095e-07	6.21163e-06	4026-4054	Released Fraction FDR<0.01	Macf1	Microtubule-actin cross-linking factor 1	4	0.00014505	60.139	16.9127	16.9127	16.9127	NA	21.8968	21.9406	3	2	0	4	1	1	3	1	1	3	3	0	0	0	2	3	2	0	0	0	0	0	3	1
AAHGGSAASSALK	Ubxn7	Q6P5G6	2	14	0.959253	0.0820846	0.123809	2-14	Not significant	Ubxn7	UBX domain-containing protein 7	2	0.00083559	99.788	NA	NA	19.5368	18.3395	NA	18.8156	5	0	0	0	0	0	0	2	1	0	1	1	0	0	0	3	0	0	0	0	0	0	2	1
AAHLCAEAALR	Pa2g4	P50580	145	155	-1.75392	0.0755597	0.115575	145-155	Not significant	Pa2g4	Proliferation-associated protein 2G4	2;3	9.0089e-05	130.41	20.5018	22.87	NA	23.2098	23.8085	23.3012	5	1	0	0	1	0	1	0	1	0	2	0	0	0	0	0	0	0	0	0	0	0	1	0
AAIAAAAAAAAAK	Rpl14	Q9CR57	148	160	2.87236	0.000219513	0.000706292	148-160	Crosslinked Fraction FDR<0.01	Rpl14	60S ribosomal protein L14	2	0.00044833	113.18	24.8112	23.7967	24.7011	21.731	21.1901	21.7709	11	0	0	0	0	0	0	0	0	1	0	1	0	0	0	0	0	0	0	0	0	0	0	0
AAIANLCIGDLITAIDGEDTSSMTHLEAQNK	Pdlim1	O70400	39	69	-1.34771	0.00348921	0.00835434	39-69	Released Fraction FDR<0.01	Pdlim1	PDZ and LIM domain protein 1	3	2.7313e-15	120.15	NA	NA	20.9495	22.2926	22.4031	22.1961	5	0	2	3	1	1	2	2	1	4	3	1	1	0	0	2	3	0	0	0	0	0	2	0
AAIAQALAGEVSVVPPSR	Smu1	Q3UKJ7	143	160	0.581936	0.0154591	0.0300443	143-160	Not significant	Smu1	WD40 repeat-containing protein SMU1;WD40 repeat-containing protein SMU1, N-terminally processed	2	1.8679e-15	198.29	23.5318	23.1892	23.6487	22.8707	23.0263	22.727	5	1	0	0	0	1	1	1	0	1	1	0	0	0	2	2	0	0	0	3	0	0	0	0
AAIDWFDGK	Fus	P56959	342	350	-1.25484	0.00149617	0.00393094	342-350	Released Fraction FDR<0.01	Fus	RNA-binding protein FUS	1;2	0.00043542	195.81	24.8025	25.3748	24.905	26.3677	26.4673	26.0119	2	0	0	2	0	0	0	1	0	1	0	1	0	1	0	0	0	1	0	0	0	0	0	0
AAIDWFDGKEFSGNPIK	Fus	P56959	342	358	-0.719035	0.258382	0.326305	342-358	Not significant	Fus	RNA-binding protein FUS	3	2.3046e-05	119	21.922	24.1115	23.089	23.7707	24.0574	23.4514	2	0	1	2	0	0	1	2	0	2	0	2	0	2	1	1	0	1	0	0	0	0	0	0
AAIGCGIVESILNWVK	Top2a	Q01320	400	415	-1.49335	0.000300684	0.000934193	400-415	Released Fraction FDR<0.01	Top2a	DNA topoisomerase 2-alpha	2	3.6117e-31	270.56	22.7671	22.4598	22.838	23.8979	24.2831	24.3641	2	0	1	0	1	0	1	2	0	3	1	1	0	0	0	1	0	1	0	2	0	0	0	0
AAITVEHLAIK	Ddx21	Q9JIK5	479	489	0.354052	0.507551	0.575157	479-489	Not significant	Ddx21	Nucleolar RNA helicase 2	2;3	1.2898e-06	186.41	26.0521	27.1082	25.1905	26.0459	25.6597	25.583	3	0	0	0	0	0	1	0	1	2	1	1	0	0	0	0	1	0	0	1	0	0	0	0
AAKEAMEDGEIDGNK	Ncl	P09405	622	636	-2.81249	0.0122507	0.0245442	622-636	Released Fraction FDR<0.1	Ncl	Nucleolin	2;3	1.5695e-05	159.5	16.9127	16.9127	16.9127	19.8278	18.1434	21.2045	3	0	1	2	0	0	3	2	0	1	0	2	1	0	0	0	0	0	0	0	0	0	3	0
AALCLTVNAGNPPLEALLAVEHVK	Eprs	Q8CGC7	2	25	3.56804	2.91676e-06	1.85128e-05	2-25	Crosslinked Fraction FDR<0.01	Eprs	Bifunctional glutamate/proline--tRNA ligase;Glutamate--tRNA ligase;Proline--tRNA ligase	2	1.4071e-08	120.92	NA	20.4149	20.5467	16.9127	16.9127	16.9127	5	0	2	0	1	0	2	1	1	0	5	1	0	0	2	0	1	0	0	3	0	0	1	3
AALDAGVFQSVWVSTDHDEIENVAK	Cmas	Q99KK2	76	100	-4.92269	3.64394e-06	2.18559e-05	76-100	Released Fraction FDR<0.01	Cmas	N-acylneuraminate cytidylyltransferase	3	1.3039e-06	93.583	16.9127	16.9127	16.9127	21.6162	NA	22.0546	4	0	1	3	0	1	2	1	1	1	1	1	0	1	0	2	1	1	0	4	0	0	3	1
AALDEAQGVGLDSTGYYDQEIYGGSDSR	Sf3b1	Q99NB9	23	50	1.34305	0.000702271	0.00199397	23-50	Crosslinked Fraction FDR<0.01	Sf3b1	Splicing factor 3B subunit 1	2;3	2.3982e-74	281.65	25.2504	24.8264	25.1157	23.6103	24.0308	23.5221	3	1	0	4	0	2	2	5	0	1	2	0	0	0	0	3	1	0	3	1	0	0	0	0
AALDECLR	Rrp1b	Q91YK2	260	267	-6.21071	2.61886e-06	1.72523e-05	260-267	Released Fraction FDR<0.01	Rrp1b	Ribosomal RNA processing protein 1 homolog B	2	0.010447	107.59	16.9127	16.9127	16.9127	23.4685	22.4313	23.4706	2	1	0	1	1	0	1	0	0	0	2	0	0	0	0	0	0	0	0	0	0	0	3	0
AALDECLRDGVIGSR	Rrp1b	Q91YK2	260	274	-3.16501	0.0669632	0.104373	260-274	Not significant	Rrp1b	Ribosomal RNA processing protein 1 homolog B	2;3	0.018017	92.039	NA	19.6151	21.386	NA	23.6656	NA	2	2	0	2	1	0	1	2	0	1	2	0	0	0	0	1	0	0	0	1	0	0	1	2
AALEAQNALHNMK	Celf1	P28659	71	83	-2.5953	0.00050425	0.00147964	71-83	Released Fraction FDR<0.01	Celf1	CUGBP Elav-like family member 1	2;3	3.8857e-18	211.64	20.9003	21.9946	20.8293	23.8827	24.0298	23.5976	4	0	2	0	0	1	1	0	1	0	2	1	1	0	0	0	0	0	0	0	0	0	0	0
AALEEFSR	Smarcc1	P97496	716	723	-5.67086	4.0791e-06	2.37917e-05	716-723	Released Fraction FDR<0.01	Smarcc1	SWI/SNF complex subunit SMARCC1	2	0.0014716	162.31	16.9127	16.9127	16.9127	NA	22.2989	22.8683	2	1	0	0	0	0	2	0	0	0	1	0	0	1	0	1	0	0	0	0	0	0	3	1
AALETDENLLLCAPTGAGK	Snrnp200	Q6P4T2	491	509	-0.00176455	0.994282	0.995332	491-509	Not significant	Snrnp200	U5 small nuclear ribonucleoprotein 200 kDa helicase	2	5.261e-70	304.42	25.1364	24.609	25.005	24.8791	25.2766	24.6001	4	0	1	1	1	0	2	2	0	0	4	1	0	0	1	0	2	0	0	0	0	0	0	0
AALGQGVAPVHTQK	Tcof1	O08784	636	649	0.776344	0.345783	0.417407	636-649	Not significant	Tcof1	Treacle protein	2;3	1.8836e-15	195.83	26.0675	25.891	26.1139	26.1163	23.5101	26.117	3	0	0	0	0	2	0	2	1	0	1	1	0	0	1	0	1	0	0	2	0	0	0	0
AALGSSSQNVTEYVVR	Gtf2f1	Q3THK3	2	17	-0.339975	0.336513	0.407869	2-17	Not significant	Gtf2f1	General transcription factor IIF subunit 1	2	3.1588e-100	312.69	24.4072	23.1867	24.0182	24.1699	24.2495	24.2127	2	1	1	0	0	1	1	1	0	0	1	0	0	0	0	3	1	0	1	3	0	0	0	0
AALHDPGLPPYCQSLK	Baz2a	Q91YE5	897	912	-0.345086	0.418835	0.489795	897-912	Not significant	Baz2a	Bromodomain adjacent to zinc finger domain protein 2A	3	0.05132	41.378	NA	20.3653	NA	NA	20.7103	NA	2	0	0	1	1	1	0	1	1	0	3	1	0	0	3	1	0	0	1	0	0	0	2	2
AALIYTCTVCR	Znf706	Q9D115	35	45	1.03407	0.023399	0.0427097	35-45	Crosslinked Fraction FDR<0.1	Znf706	Zinc finger protein 706	2	0.0019506	104.01	NA	NA	23.0712	22.3111	21.8965	21.9039	2	1	0	0	2	0	0	0	0	1	1	0	0	0	0	0	2	0	1	1	0	0	2	0
AALLEAGMPESTEDK	Ube2o	Q6ZPJ3	1274	1288	0.91849	0.14217	0.196252	1274-1288	Not significant	Ube2o	E2/E3 hybrid ubiquitin-protein ligase UBE2O	2	0.014739	65.695	NA	NA	21.5566	NA	NA	20.6381	3	0	0	1	0	0	3	1	0	0	2	1	1	0	1	1	1	0	0	0	0	0	2	2
AALLEVFQEAHEQSVGMLHLTESINR	Mcm3	P25206	753	778	3.16302	0.000173622	0.0005744	753-778	Crosslinked Fraction FDR<0.01	Mcm3	DNA replication licensing factor MCM3	3;4	3.4443e-11	123.2	NA	24.7	NA	21.6346	21.4766	21.4998	3	1	1	0	0	2	4	1	2	1	4	0	1	1	0	2	1	0	0	2	0	0	2	0
AALLNQHYQVNFK	Eprs	Q8CGC7	217	229	0.00227729	0.996026	0.996886	217-229	Not significant	Eprs	Bifunctional glutamate/proline--tRNA ligase;Glutamate--tRNA ligase;Proline--tRNA ligase	3	0.00054844	110.86	NA	20.994	19.9651	20.5892	NA	20.3654	2	0	2	0	0	2	0	0	1	0	2	1	0	1	0	0	0	0	1	1	0	0	1	1
AALLTQQADSPEDREPQQK	Elac2	Q80Y81	788	806	0.5763	0.190341	0.251837	788-806	Not significant	Elac2	Zinc phosphodiesterase ELAC protein 2	3	0.00010173	91.616	NA	20.4878	20.9343	20.7232	19.6758	20.0052	3	1	0	2	0	4	2	0	0	0	2	1	0	0	2	1	1	0	0	0	0	0	1	0
AALQEEEQASK	Kif2a	P28740	685	695	-0.968808	0.00340984	0.0081859	685-695	Not significant	Kif2a	Kinesin-like protein KIF2A	2	0.00036722	126.07	16.9127	16.9127	16.9127	18.0873	NA	17.6758	3	0	0	0	0	2	3	0	0	0	1	1	0	0	0	1	0	0	0	0	0	0	3	1
AALQELLSK	Rps25	P62852	86	94	2.0706	4.49176e-05	0.000173397	86-94	Crosslinked Fraction FDR<0.01	Rps25	40S ribosomal protein S25	2	0.00044317	143.89	25.8305	25.3428	25.6865	23.5049	23.738	23.4051	2	0	0	0	0	1	1	0	0	0	3	1	0	0	0	1	0	0	0	0	0	0	0	0
AALQTAYVEVQR	Znf106	O88466	1094	1105	5.24686	2.31438e-06	1.5899e-05	1094-1105	Crosslinked Fraction FDR<0.01	Znf106	Zinc finger protein 106	2	3.51e-05	142.83	22.4714	21.6027	22.4047	16.9127	16.9127	16.9127	3	1	0	0	0	2	1	0	0	0	1	0	0	0	0	0	1	0	1	2	0	0	0	3
AALRPTDVVLEVGPGTGNMTVK	Dimt1	Q9D0D4	52	73	-0.712887	0.0603736	0.0956236	52-73	Not significant	Dimt1	Probable dimethyladenosine transferase	3	6.0488e-05	82.593	23.555	24.6974	24.0071	24.7127	24.8244	24.8611	2	1	1	1	0	0	1	3	0	0	2	1	1	0	2	0	3	0	0	4	0	0	0	0
AALSLPETASCDEIQGK	Polr1a	O35134	836	852	-0.133469	0.603885	0.665389	836-852	Not significant	Polr1a	DNA-directed RNA polymerase I subunit RPA1	2	4.9061e-05	119.21	21.8928	21.1051	21.8057	21.8566	21.5871	21.7603	3	0	0	1	1	1	2	1	0	1	2	1	0	0	1	2	1	0	0	0	0	0	0	0
AALSSVRGDEASSYTR	Zc3h11a	Q6NZF1	558	573	-0.817996	0.0631964	0.0994305	558-573	Not significant	Zc3h11a	Zinc finger CCCH domain-containing protein 11A	3	0.0087958	62.69	NA	20.6167	NA	21.5028	21.1184	21.6829	3	2	0	1	0	0	1	1	0	0	1	0	0	0	0	4	1	0	1	1	0	0	2	0
AAMDMGDFDHPEEILK	Utp6	Q8VCY6	203	218	-5.67474	6.96629e-07	7.39468e-06	203-218	Released Fraction FDR<0.01	Utp6	U3 small nucleolar RNA-associated protein 6 homolog	3	0.0082693	89.506	16.9127	16.9127	16.9127	22.3425	23.0584	22.3616	2	0	0	3	0	0	2	1	1	1	1	1	2	1	1	0	0	0	0	0	0	0	3	0
AAMDMGDFDHPEEILKGELAR	Utp6	Q8VCY6	203	223	-6.86145	6.20964e-09	1.20999e-06	203-223	Released Fraction FDR<0.01	Utp6	U3 small nucleolar RNA-associated protein 6 homolog	4	0.0026607	136.43	16.9127	16.9127	16.9127	23.6337	23.8869	23.802	3	1	0	3	0	0	3	2	1	1	2	1	2	1	1	0	0	0	0	0	0	0	3	0
AAMEALVVEVSK	Dhx9	O70133	1106	1117	0.954389	0.00713298	0.0154417	1106-1117	Not significant	Dhx9	ATP-dependent RNA helicase A	2	2.7781e-05	148.56	23.1142	23.0594	23.136	22.169	22.5574	21.72	3	0	0	0	0	0	2	0	0	0	1	1	1	0	0	1	0	0	0	3	0	0	0	0
AAMEALVVEVSKQPNIISQLDPVNEHMLNTIR	Dhx9	O70133	1106	1137	-1.96032	0.0067783	0.0147766	1106-1137	Released Fraction FDR<0.1	Dhx9	ATP-dependent RNA helicase A	3;4	8.7365e-28	145.28	NA	22.6932	NA	24.695	24.9646	24.301	3	1	3	1	0	2	3	0	1	3	3	1	2	0	2	2	1	0	0	4	0	0	2	0
AAMEEEANAEAAEDQEEPEDTACSSSSK	Abt1	Q9QYL7	13	40	1.79916	0.0460612	0.0760746	13-40	Crosslinked Fraction FDR<0.1	Abt1	Activator of basal transcription 1	2	2.4627e-39	180.88	21.2781	NA	21.257	19.6844	18.3222	20.3986	7	0	1	2	1	1	8	0	0	0	0	1	1	0	1	4	1	0	0	0	0	0	1	0
AAMGNFVDLCR	Trmt2a	Q8BNV1	493	503	1.56847	0.0101009	0.0208385	493-503	Crosslinked Fraction FDR<0.1	Trmt2a	tRNA (uracil-5-)-methyltransferase homolog A	2	0.0084119	83.998	20.9558	20.4622	20.9115	19.5025	19.7685	18.353	2	1	1	1	1	0	0	1	0	0	1	0	1	1	0	0	0	0	0	1	0	0	0	0
AAMLGDAIMVAKGLAK	Adck3	Q60936	2	17	-4.72265	6.05507e-06	3.21945e-05	2-17	Released Fraction FDR<0.01	Adck3	Atypical kinase ADCK3, mitochondrial	3	0.0052007	64.313	16.9127	16.9127	16.9127	21.8828	21.388	NA	5	0	0	1	0	0	0	2	0	1	2	2	2	0	0	0	0	0	0	1	0	0	3	1
AANAAENDFSVSQAEVSSR	Abcf1	Q6P542	268	286	0.777794	0.0695762	0.107794	268-286	Not significant	Abcf1	ATP-binding cassette sub-family F member 1	2	5.363e-12	145.52	23.1366	22.411	23.6865	22.2809	22.1049	22.5149	5	1	2	1	0	1	2	0	0	0	0	0	0	1	0	4	0	0	0	2	0	0	0	0
AANATTNPSQLLPLELVDK	Lsm5	P62322	2	20	0.32402	0.253013	0.320494	2-20	Not significant	Lsm5	U6 snRNA-associated Sm-like protein LSm5	2	1.1662e-24	175.88	21.694	21.3098	21.4773	NA	21.1697	NA	3	0	2	1	0	1	1	0	0	0	4	1	0	0	2	1	2	0	0	1	0	0	0	2
AANMIPAHDSPLAALAFDASGTK	Wipi2	Q80W47	176	198	1.52931	0.00157556	0.00411879	176-198	Crosslinked Fraction FDR<0.01	Wipi2	WD repeat domain phosphoinositide-interacting protein 2	3	5.6605e-05	80.082	NA	21.2395	21.3374	19.6536	NA	19.8647	7	0	1	2	0	0	0	1	1	1	2	1	1	1	2	2	1	0	0	0	0	0	1	1
AANMPDSELFELISENR	Pole	Q9WVF7	1021	1037	-0.85129	0.00654483	0.0143125	1021-1037	Not significant	Pole	DNA polymerase epsilon catalytic subunit A	2	1.1759e-06	137.62	NA	20.6109	20.953	21.5439	21.7922	21.5636	2	1	2	1	0	0	3	0	0	1	2	0	1	1	1	2	0	0	0	0	0	0	1	0
AANPVDFLSK	Ftsj3	Q9DBE9	260	269	0.0749577	0.695587	0.747526	260-269	Not significant	Ftsj3	pre-rRNA processing protein FTSJ3	1;2	6.6562e-05	192.26	24.3246	23.7056	24.1175	23.9857	23.9832	23.9539	2	0	1	1	0	0	0	0	0	0	1	1	0	1	1	1	0	0	0	1	0	0	0	0
AANVLITR	Cdk9	Q99J95	152	159	4.03008	1.35669e-06	1.11254e-05	152-159	Crosslinked Fraction FDR<0.01	Cdk9	Cyclin-dependent kinase 9	2	0.0097822	109.01	20.9201	NA	20.9655	16.9127	16.9127	16.9127	2	1	1	0	0	0	0	0	0	1	1	0	0	0	0	0	1	0	0	1	0	0	1	3
AAPAEAEVAAAPGLTEAAEAAELTR	Dnaaf5	B9EJR8	2	26	0.757341	0.129242	0.181333	2-26	Not significant	Dnaaf5	Dynein assembly factor 5, axonemal	2	5.4826e-10	114.56	NA	20.743	NA	19.9194	20.4057	19.6321	11	1	0	0	0	0	5	1	0	0	2	0	0	0	2	0	2	0	0	1	0	0	2	0
AAPCIYWLPLTESQIVQK	Acin1	Q9JIX8	1179	1196	3.3332	1.47825e-05	6.65866e-05	1179-1196	Crosslinked Fraction FDR<0.01	Acin1	Apoptotic chromatin condensation inducer in the nucleus	2;3	3.8826e-21	179.67	27.5717	27.0972	27.9345	24.2467	24.2392	24.118	2	0	0	0	1	2	1	0	0	2	2	1	0	0	2	1	1	1	1	1	0	0	0	0
AAPCPDPSLSVWRPDIYFASVSETFEK	Polr1a	O35134	1146	1172	-0.533422	0.0885843	0.131775	1146-1172	Not significant	Polr1a	DNA-directed RNA polymerase I subunit RPA1	3	6.4305e-08	97.623	NA	22.0179	NA	22.4912	22.4126	22.7501	3	1	0	2	1	0	2	0	0	1	1	1	0	2	4	4	1	1	1	2	0	0	2	0
AAPDILIATPGR	Ddx27	Q921N6	304	315	0.78426	0.0267328	0.0480027	304-315	Not significant	Ddx27	Probable ATP-dependent RNA helicase DDX27	2	0.0010642	108.43	24.2687	23.366	24.0954	23.2366	23.0101	23.1306	3	1	0	1	0	0	0	1	0	2	1	0	0	0	2	0	1	0	0	0	0	0	0	0
AAPEESEAQAEGCSEER	Nhp2	Q9CRB2	6	22	-0.707736	0.21031	0.274036	6-22	Not significant	Nhp2	H/ACA ribonucleoprotein complex subunit 2	2	7.0042e-21	180.48	22.7075	21.5503	22.9024	23.3297	NA	22.8593	4	1	0	0	1	1	6	1	0	0	0	0	0	0	1	2	0	0	0	0	0	0	0	1
AAPEVLESDVSSSITLLK	Ngdn	Q9DB96	2	19	0.711122	0.037002	0.0634142	2-19	Not significant	Ngdn	Neuroguidin	2	1.1275e-41	225.79	24.5664	23.6786	24.1276	23.6455	23.3338	23.26	2	0	0	1	0	0	2	0	0	1	3	1	0	0	1	4	1	0	0	2	0	0	0	0
AAPGGGFQNIACLR	Mettl1	Q9Z120	119	132	-1.17088	0.000611686	0.00175952	119-132	Released Fraction FDR<0.01	Mettl1	tRNA (guanine-N(7)-)-methyltransferase	2	0.0016759	91.584	16.9127	16.9127	16.9127	17.9651	18.2022	NA	3	1	1	0	1	1	0	3	0	1	1	0	0	1	1	0	0	0	0	0	0	0	3	1
AAPPQESGCPAQLEEQVK	Ddx20	Q9JJY4	530	547	0.356891	0.489669	0.55853	530-547	Not significant	Ddx20	Probable ATP-dependent RNA helicase DDX20	2	0.00026816	98.337	20.7268	20.234	21.0311	NA	19.6718	20.9423	3	0	0	0	1	3	3	1	0	0	1	1	0	0	3	1	0	0	0	1	0	0	0	1
AAPQPLALQLEQLLNPRPR	Aatf	Q9JKX4	2	20	3.01489	7.48227e-05	0.000272747	2-20	Crosslinked Fraction FDR<0.01	Aatf	Protein AATF	2	4.052e-60	234.82	23.6581	24.0305	24.3179	20.4984	21.292	21.1714	3	2	1	0	0	3	1	0	0	0	5	0	0	0	4	0	0	0	0	0	0	0	0	0
AAPSKPGLGLLPDYDDEEEEEEEGGGEER	Znf830	Q8R1N0	140	168	4.47646	3.69086e-06	2.20568e-05	140-168	Crosslinked Fraction FDR<0.01	Znf830	Zinc finger protein 830	3	0.00019671	61.112	NA	21.5737	21.2047	16.9127	16.9127	16.9127	2	1	0	3	0	0	9	5	0	0	3	1	0	0	3	1	0	0	1	0	0	0	1	3
AAPWTSFLPPPPPMPGSGLGPGKPGLK	Smn1	P97801	182	208	7.22982	6.53204e-05	0.00024174	182-208	Crosslinked Fraction FDR<0.01	Smn1	Survival motor neuron protein	3	2.5535e-06	86.551	22.6398	24.6505	25.1374	16.9127	16.9127	16.9127	2	0	0	0	0	0	0	5	0	0	3	2	1	1	9	2	1	1	0	0	0	0	0	3
AAQDRDQIYR	Tra2b	P62996	252	261	1.25572	0.0226034	0.0414618	252-261	Crosslinked Fraction FDR<0.1	Tra2b	Transformer-2 protein homolog beta	2;3	0.0067589	128.38	24.5975	24.9441	25.6611	23.9851	NA	23.6386	2	2	0	2	0	2	0	0	0	1	0	0	0	0	0	0	0	0	1	0	0	0	0	1
AAQGEPQVQFK	Ran	P62827	2	12	-0.455212	0.346761	0.418395	2-12	Not significant	Ran;Rasl2-9	GTP-binding nuclear protein Ran;GTP-binding nuclear protein Ran, testis-specific isoform	1;2	0.0003718	126.31	23.1405	NA	22.7409	23.758	22.6432	23.7866	2	0	0	0	0	3	1	1	0	0	0	1	0	1	1	0	0	0	0	1	0	0	1	0
AAQHGVCSVLK	Rrp12	Q6P5B0	255	265	-1.79636	0.0209061	0.038833	255-265	Released Fraction FDR<0.1	Rrp12	RRP12-like protein	2;3	0.00016502	136.99	20.3497	NA	19.6673	22.6467	21.244	21.524	2	0	0	0	1	1	0	1	1	0	1	1	0	0	0	1	0	0	0	2	0	0	1	0
AAQLCGAGMAAVVDK	Hk2	O08528	830	844	-1.05035	0.000834583	0.00232567	830-844	Released Fraction FDR<0.01	Hk2	Hexokinase-2	2	0.0019736	84.718	16.9127	16.9127	16.9127	17.7114	18.229	17.9489	5	0	0	1	1	1	0	2	0	0	1	1	1	0	0	0	0	0	0	2	0	0	3	0
AAQLIGTCSQNVAAIQEQVLGLGALRK	Hspbp1	Q99P31	163	189	0.56644	0.25637	0.324077	163-189	Not significant	Hspbp1	Hsp70-binding protein 1	3	5.5996e-06	79.935	NA	21.3903	NA	NA	20.8238	NA	5	1	1	0	1	4	1	3	0	2	4	1	0	0	0	1	1	0	0	2	0	0	2	2
AAQLYVSSNSTLSSR	Gpatch1	Q9DBM1	554	568	0.415739	0.139561	0.193303	554-568	Not significant	Gpatch1	G patch domain-containing protein 1	2	8.4124e-16	178.71	NA	20.5101	21.1559	20.4719	20.3549	20.4251	2	1	1	0	0	1	0	0	0	0	2	0	0	0	0	5	1	0	1	1	0	0	1	0
AAQPGALCDVSEELSR	Txlna	Q6PAM1	61	76	1.95838	0.0617836	0.0975238	61-76	Crosslinked Fraction FDR<0.1	Txlna	Alpha-taxilin	2	0.0014404	75.739	NA	NA	20.8143	18.3547	19.7719	18.4411	3	1	0	1	1	1	2	1	0	0	2	0	0	0	1	2	0	0	0	1	0	0	2	0
AAQVLVQELEQYQLLPK	Brwd1	Q921C3	34	50	0.611861	0.0177207	0.0337791	34-50	Not significant	Brwd1	Bromodomain and WD repeat-containing protein 1	2	4.9938e-14	163.33	NA	22.1088	21.7883	21.2912	21.4675	21.2514	2	0	0	0	0	4	2	0	0	0	4	1	0	0	1	0	0	0	1	2	0	0	1	0
AASAAATAAASAATAASAASGSPGSGEGSAGGEK	Trim28	Q62318	2	35	-0.486472	0.134722	0.187735	2-35	Not significant	Trim28	Transcription intermediary factor 1-beta	2	3.1913e-262	353.74	25.6349	24.7677	25.2391	25.4809	26.0427	25.5775	15	0	0	0	0	0	2	6	0	0	0	1	0	0	1	7	2	0	0	0	0	0	0	0
AASADSTTEGTPTDGFTVLSTK	H2afy	Q9QZQ8	168	189	-0.479545	0.0186954	0.0353753	168-189	Not significant	H2afy	Core histone macro-H2A.1	2	4.8735e-17	151.22	26.1286	25.8399	26.008	26.4005	26.6678	26.3469	3	0	0	2	0	0	1	2	0	0	1	1	0	1	1	3	6	0	0	1	0	0	0	0
AASEGLSLMLIGPEDVINFK	Ddx24	Q9ESV0	681	700	0.123012	0.54573	0.611416	681-700	Not significant	Ddx24	ATP-dependent RNA helicase DDX24	2	1.8144e-06	152.16	21.5382	21.262	21.7471	21.6624	21.2706	21.2452	2	0	1	1	0	0	2	2	0	2	3	1	1	1	1	2	0	0	0	1	0	0	0	0
AASEGLSLMLIGPEDVINFKK	Ddx24	Q9ESV0	681	701	-2.06915	0.00621946	0.0136913	681-701	Released Fraction FDR<0.1	Ddx24	ATP-dependent RNA helicase DDX24	3	1.6359e-13	171.52	21.6198	23.403	23.061	24.6743	24.8308	24.7862	2	0	1	1	0	0	2	2	0	2	3	2	1	1	1	2	0	0	0	1	0	0	0	0
AASGESGASGGGGSTEEAFMTFYSEVK	Dnajc8	Q6NZB0	2	28	0.272488	0.237044	0.303508	2-28	Not significant	Dnajc8	DnaJ homolog subfamily C member 8	2	9.8034e-30	236.75	23.767	23.1359	23.482	22.9911	23.2016	23.3747	4	0	0	0	0	0	4	6	0	0	0	1	1	2	0	5	2	0	1	1	0	0	0	0
AASIFGGAKPVDTAAR	Eif4b	Q8BGD9	357	372	1.23323	0.00224406	0.0056505	357-372	Crosslinked Fraction FDR<0.01	Eif4b	Eukaryotic translation initiation factor 4B	3	0.0021978	118.21	NA	24.095	24.0583	22.7828	22.904	NA	5	1	0	1	0	0	0	2	0	1	0	1	0	1	1	1	1	0	0	1	0	0	1	1
AASITSEVFNK	Supt16h	Q920B9	186	196	-0.0342476	0.890235	0.912186	186-196	Not significant	Supt16h	FACT complex subunit SPT16	2	2.5513e-05	143.7	25.1006	24.6367	25.2776	25.0833	NA	24.9952	2	0	1	0	0	0	1	0	0	1	0	1	0	1	0	2	1	0	0	1	0	0	0	1
AASITSEVFNKFFK	Supt16h	Q920B9	186	199	-5.66282	7.63113e-09	1.20999e-06	186-199	Released Fraction FDR<0.01	Supt16h	FACT complex subunit SPT16	3	1.1249e-05	134.18	16.9127	16.9127	16.9127	22.6009	22.6117	22.5142	2	0	1	0	0	0	1	0	0	1	0	2	0	3	0	2	1	0	0	1	0	0	3	0
AASNCGIVESILNWVK	Top2b	Q64511	410	425	-1.81405	0.000885627	0.00245284	410-425	Released Fraction FDR<0.01	Top2b	DNA topoisomerase 2-beta	2	3.7564e-12	173.19	20.3949	NA	NA	22.1698	22.2396	22.2175	2	0	2	0	1	0	1	1	0	2	1	1	0	0	0	2	0	1	0	2	0	0	2	0
AASPQDLAGGYTSSLACHR	Mnat1	P51949	277	295	-4.73361	2.01939e-08	1.37689e-06	277-295	Released Fraction FDR<0.01	Mnat1	CDK-activating kinase assembly factor MAT1	3	0.00073515	94.973	16.9127	16.9127	16.9127	21.6808	21.6732	21.5851	4	1	0	1	1	1	0	2	1	0	2	0	0	0	1	3	1	0	1	0	0	0	3	0
AASQSGLGPSHPSLSTNSK	Bud13	Q8R149	318	336	4.53154	0.000105188	0.00037016	318-336	Crosslinked Fraction FDR<0.01	Bud13	BUD13 homolog	2;3	9.7518e-13	153.14	20.4069	21.9362	21.9898	16.9127	16.9127	16.9127	2	0	1	0	0	1	0	2	1	0	2	1	0	0	2	6	1	0	0	0	0	0	0	3
AASSLFSAK	Nup50	Q9JIH2	310	318	0.0451712	0.90235	0.921469	310-318	Not significant	Nup50	Nuclear pore complex protein Nup50	2	0.0031373	116.25	NA	20.2766	NA	NA	NA	20.2314	3	0	0	0	0	0	0	0	0	0	1	1	0	1	0	3	0	0	0	0	0	0	2	2
AASTAPSSTSTPAASSAGLIYIDPSNLR	Ubr5	Q80TP3	1720	1747	0.472426	0.151876	0.207686	1720-1747	Not significant	Ubr5	E3 ubiquitin-protein ligase UBR5	2	4.504e-07	82.755	NA	NA	21.4214	20.8608	NA	21.0371	6	1	1	1	0	0	0	1	0	2	2	0	0	0	3	7	3	0	1	0	0	0	2	1
AASTAPSSTSTPAASSAGLIYIDPSNLRR	Ubr5	Q80TP3	1720	1748	-3.79217	0.00128331	0.00342999	1720-1748	Released Fraction FDR<0.01	Ubr5	E3 ubiquitin-protein ligase UBR5	3	5.5893e-08	90.884	16.9127	16.9127	16.9127	NA	21.5419	19.8679	6	2	1	1	0	0	0	1	0	2	2	0	0	0	3	7	3	0	1	0	0	0	3	1
AASWVHFDNLK	Cebpz	P53569	679	689	-1.78695	0.0511483	0.0831837	679-689	Released Fraction FDR<0.1	Cebpz	CCAAT/enhancer-binding protein zeta	2;3	0.0025475	107.11	NA	22.5792	20.4585	23.1638	23.5767	23.177	2	0	1	1	0	0	0	0	1	0	1	1	0	1	0	1	0	1	0	1	0	0	1	0
AATAAADFTAK	Strap	Q9Z1Z2	74	84	-3.22532	2.19111e-05	9.3438e-05	74-84	Released Fraction FDR<0.01	Strap	Serine-threonine kinase receptor-associated protein	2	0.012638	79.489	16.9127	16.9127	16.9127	19.9251	NA	20.351	6	0	0	1	0	0	0	0	0	0	0	1	0	1	0	0	2	0	0	0	0	0	3	1
AATAECDVVMAATEPELLEDEDAK	Dnajc7	Q9QYI3	2	25	-0.362291	0.0956304	0.140503	2-25	Not significant	Dnajc7	DnaJ homolog subfamily C member 7	2	1.3269e-74	235.71	20.9428	20.548	20.5014	20.812	21.1962	21.0708	6	0	0	3	1	0	5	0	0	0	2	1	1	0	1	0	2	0	0	2	0	0	0	0
AATAECDVVMAATEPELLEDEDAKR	Dnajc7	Q9QYI3	2	26	0.633183	0.0246694	0.0447677	2-26	Not significant	Dnajc7	DnaJ homolog subfamily C member 7	2	1.8406e-72	220.72	21.7629	21.7657	21.6112	21.4847	20.9638	20.7917	6	1	0	3	1	0	5	0	0	0	2	1	1	0	1	0	2	0	0	2	0	0	0	0
AATAGGGPGAAAGAVGAGGAAAASGLAVYR	Smarcc1	P97496	2	31	0.785876	0.0308736	0.0543119	2-31	Not significant	Smarcc1	SWI/SNF complex subunit SMARCC1	2	1.2975e-159	290.92	23.0814	22.1843	22.5651	21.7616	22.1028	21.6088	13	1	0	0	0	0	0	9	0	0	1	0	0	0	1	1	1	0	1	2	0	0	0	0
AATAIYSGYSFDYDYYQDYFCAR	Raly	Q64012	104	126	-3.72642	2.99458e-05	0.000121702	104-126	Released Fraction FDR<0.01	Raly	RNA-binding protein Raly	2	3.4757e-05	110.55	16.9127	16.9127	16.9127	20.3413	NA	20.937	4	1	0	3	1	1	0	1	0	1	0	0	0	2	0	2	1	0	6	0	0	0	3	1
AATENSENDITMQSLPK	Atrx	Q61687	106	122	1.14709	0.0435599	0.072666	106-122	Crosslinked Fraction FDR<0.1	Atrx	Transcriptional regulator ATRX	2	5.995e-09	142.85	23.5455	22.5576	23.7227	NA	21.9848	22.2715	2	0	2	1	0	1	2	0	0	1	1	1	1	0	1	2	2	0	0	0	0	0	0	1
AATFFGEVVK	Psmg1	Q9JK23	2	11	3.70663	4.91706e-06	2.74003e-05	2-11	Crosslinked Fraction FDR<0.01	Psmg1	Proteasome assembly chaperone 1	1	4.295e-05	134.25	20.7566	NA	20.4821	16.9127	16.9127	16.9127	2	0	0	0	0	0	1	1	0	0	0	1	0	2	0	0	1	0	0	2	0	0	1	3
AATHSAQVQLVSEATR		Q3U6N9	176	191	-2.32111	0.0439533	0.0731994	176-191	Released Fraction FDR<0.1		UPF0488 protein C8orf33 homolog	2;3	3.3161e-16	177.83	NA	NA	19.514	NA	21.324	22.3463	4	1	0	0	0	2	1	0	1	0	1	0	0	0	0	2	2	0	0	2	0	0	2	1
AATLAQELEK	Smc1a	Q9CU62	386	395	0.891779	0.0108661	0.0221862	386-395	Not significant	Smc1a	Structural maintenance of chromosomes protein 1A	2	0.00011234	172.94	23.0939	22.5781	23.1752	22.26	22.1912	21.7206	3	0	0	0	0	1	2	0	0	0	2	1	0	0	0	0	1	0	0	0	0	0	0	0
AATLEGWK	Nup107	Q8BH74	376	383	-2.85058	1.10699e-05	5.21987e-05	376-383	Released Fraction FDR<0.01	Nup107	Nuclear pore complex protein Nup107	2	0.014295	99.375	16.9127	16.9127	16.9127	19.6587	NA	19.8679	2	0	0	0	0	0	1	1	0	0	1	1	0	0	0	0	1	1	0	0	0	0	3	1
AATLPNTEGEQPGPSVGPVGK	Nosip	Q9D6T0	133	153	-0.453234	0.134929	0.187938	133-153	Not significant	Nosip	Nitric oxide synthase-interacting protein	2	5.7968e-07	142.1	21.7552	20.9797	21.8085	22.0675	21.7956	22.0399	2	0	1	0	0	1	2	4	0	0	1	1	0	0	4	1	2	0	0	2	0	0	0	0
AATSAVTAYEPLDSLDR	Rbm15	Q0VBL3	599	615	1.6263	0.00056069	0.00162763	599-615	Crosslinked Fraction FDR<0.01	Rbm15		2	1.8389e-40	215.02	25.1684	24.7786	25.1051	NA	23.5018	23.2803	4	1	0	2	0	0	1	0	0	0	2	0	0	0	1	2	2	0	1	1	0	0	0	1
AATTLDEKIEK	Ddx27	Q921N6	82	92	0.73457	0.166476	0.22491	82-92	Not significant	Ddx27	Probable ATP-dependent RNA helicase DDX27	2;3	0.0002464	166.66	22.3813	22.8485	22.3531	21.8931	20.8798	22.6063	2	0	0	1	0	0	2	0	0	1	1	2	0	0	0	0	2	0	0	0	0	0	0	0
AATVNLELDPIFLK	Ints12	Q9D168	2	15	3.74597	1.62265e-06	1.25166e-05	2-15	Crosslinked Fraction FDR<0.01	Ints12	Integrator complex subunit 12	2	2.1631e-07	176.95	20.857	20.7951	20.3241	16.9127	16.9127	16.9127	2	0	1	1	0	0	1	0	0	1	3	1	0	1	1	0	1	0	0	1	0	0	0	3
AAVASLLQSVQVPEFTPK	Uba1	Q02053	785	802	0.817584	0.00037262	0.00112911	785-802	Not significant	Uba1	Ubiquitin-like modifier-activating enzyme 1	2	7.2333e-39	263.89	23.7845	23.6229	23.6702	22.8909	22.816	22.9179	3	0	0	0	0	2	1	0	0	0	2	1	0	1	2	2	1	0	0	3	0	0	0	0
AAVATTQGEQEAAETCR	Noc2l	Q9WV70	180	196	-0.428549	0.691179	0.74413	180-196	Not significant	Noc2l	Nucleolar complex protein 2 homolog	2	1.335e-57	243.85	23.2639	21.1409	23.7122	24.1599	21.3712	23.8715	5	1	0	0	1	2	3	1	0	0	0	0	0	0	0	0	3	0	0	1	0	0	0	0
AAVAVVPLLSEDK	Zc3h11a	Q6NZF1	682	694	1.2394	0.0123366	0.0246993	682-694	Crosslinked Fraction FDR<0.1	Zc3h11a	Zinc finger CCCH domain-containing protein 11A	2	0.001401	97.597	23.4143	22.4086	22.965	21.7199	22.0935	21.2564	3	0	0	1	0	0	1	0	0	0	2	1	0	0	1	1	0	0	0	3	0	0	0	0
AAVDAGFVPNDMQVGQTGK	Etfa	Q99LC5	250	268	0.226157	0.286927	0.356294	250-268	Not significant	Etfa	Electron transfer flavoprotein subunit alpha, mitochondrial	2	0.00022848	113.25	NA	NA	21.3307	21.0316	21.1921	21.0898	3	0	1	2	0	2	0	3	0	0	0	1	1	1	1	0	1	0	0	3	0	0	2	0
AAVEEGIVLGGGCALLR	Hspd1	P63038	430	446	-0.0589349	0.728484	0.776473	430-446	Not significant	Hspd1	60 kDa heat shock protein, mitochondrial	2	4.5651e-69	260.6	23.8058	23.78	23.6327	23.5647	24.0613	23.7693	3	1	0	0	1	0	2	4	0	1	3	0	0	0	0	0	0	0	0	2	0	0	0	0
AAVELEEPEDAR	Prpf6	Q91YR7	409	420	0.201567	0.596398	0.658461	409-420	Not significant	Prpf6	Pre-mRNA-processing factor 6	2	5.6926e-05	137.98	22.9553	NA	22.795	23.0228	22.0506	22.9473	3	1	0	1	0	0	4	0	0	0	1	0	0	0	1	0	0	0	0	1	0	0	1	0
AAVENLPTFLVELSR	Kpnb1	P70168	28	42	0.0278136	0.853751	0.882507	28-42	Not significant	Kpnb1	Importin subunit beta-1	2	4.3893e-21	196.67	22.82	22.844	22.8934	22.6664	23.0748	22.7328	2	1	1	0	0	0	2	0	0	0	3	0	0	1	1	1	1	0	0	2	0	0	0	0
AAVEWFDGK	Ewsr1	Q61545	424	432	-1.14769	0.00110371	0.00299407	424-432	Released Fraction FDR<0.01	Ewsr1	RNA-binding protein EWS	2	0.00044317	159.2	23.6803	24.1254	23.6839	25.0792	25.0955	24.758	2	0	0	1	0	0	1	1	0	0	0	1	0	1	0	0	0	1	0	1	0	0	0	0
AAVIGDVIR	Ddx21	Q9JIK5	496	504	1.32061	0.00149601	0.00393094	496-504	Crosslinked Fraction FDR<0.01	Ddx21	Nucleolar RNA helicase 2	2	0.00053974	149.4	26.6548	25.9765	26.4864	25.2984	24.9189	24.9385	2	1	0	1	0	0	0	1	0	2	0	0	0	0	0	0	0	0	0	2	0	0	0	0
AAVLFATDIAAR	Ddx10	Q80Y44	366	377	2.02652	0.000621731	0.00178496	366-377	Crosslinked Fraction FDR<0.01	Ddx10	Probable ATP-dependent RNA helicase DDX10	2	0.0024652	94.409	23.2222	22.5569	22.9697	20.9167	NA	20.8628	5	1	0	1	0	0	0	0	0	1	1	0	0	1	0	0	1	0	0	1	0	0	0	1
AAVMHDILDMMPEGIK	Prpf8	Q99PV0	687	702	-1.66265	0.120598	0.17094	687-702	Not significant	Prpf8	Pre-mRNA-processing-splicing factor 8	3	4.6338e-06	132.84	21.0501	23.7871	NA	23.9947	24.434	23.8151	2	0	0	2	0	0	1	1	1	2	1	1	3	0	1	0	0	0	0	1	0	0	1	0
AAVPLNNLQEQLQR	Blm	O88700	2	15	4.19189	3.96703e-06	2.32747e-05	2-15	Crosslinked Fraction FDR<0.01	Blm	Bloom syndrome protein homolog	2	0.00045208	103.26	21.2706	NA	20.9387	16.9127	16.9127	16.9127	2	1	2	0	0	3	1	0	0	0	3	0	0	0	1	0	0	0	0	1	0	0	1	3
AAVPSGASTGIYEALELRDNDK	Eno1	P17182	33	54	-1.00826	0.0813666	0.122895	33-54	Not significant	Eno1	Alpha-enolase	2;3	1.2113e-05	144.74	22.7936	24.4386	23.1324	24.314	24.8624	24.213	4	1	1	2	0	0	2	2	0	1	2	1	0	0	1	2	1	0	1	1	0	0	0	0
AAVPTPAK	Ncl	P09405	72	79	0.496032	0.531096	0.59704	72-79	Not significant	Ncl	Nucleolin	2	0.042717	77.058	21.8697	NA	NA	21.5889	20.4985	22.0336	3	0	0	0	0	0	0	0	0	0	0	1	0	0	2	0	1	0	0	1	0	0	2	0
AAVRPDGDSAPGPVPR	Fam207a	P58468	14	29	-4.13424	0.000893748	0.00247336	14-29	Released Fraction FDR<0.01	Fam207a	Protein FAM207A	2;3	0.00014572	89.013	16.9127	16.9127	16.9127	21.4235	19.6385	22.0789	3	2	0	2	0	0	0	2	0	0	0	0	0	0	4	1	0	0	0	2	0	0	3	0
AAVTEVVVPADGAEARPLAAEELAAQK	Syf2	Q9D198	2	28	0.315644	0.450562	0.52067	2-28	Not significant	Syf2	Pre-mRNA-splicing factor SYF2	2	0.00012141	78.615	21.4701	NA	NA	NA	NA	21.1545	9	1	0	1	0	1	4	1	0	0	2	1	0	0	2	0	1	0	0	4	0	0	2	2
AAVTEVVVPADGAEARPLAAEELAAQKR	Syf2	Q9D198	2	29	1.91411	0.05213	0.0845563	2-29	Crosslinked Fraction FDR<0.1	Syf2	Pre-mRNA-splicing factor SYF2	3	3.9703e-05	65.901	NA	NA	23.3738	NA	NA	21.4597	9	2	0	1	0	1	4	1	0	0	2	1	0	0	2	0	1	0	0	4	0	0	2	2
AAVTSLKYDQLGGR	Wdr3	Q8BHB4	108	121	-0.365113	0.201251	0.264095	108-121	Not significant	Wdr3	WD repeat-containing protein 3	2;3	0.00014152	143.98	NA	22.2019	NA	22.4311	22.4924	22.7775	2	1	0	1	0	1	0	2	0	0	2	1	0	0	0	1	1	0	1	1	0	0	2	0
AAVVCVTLLDR	Upp1	P52624	266	276	1.1492	0.021986	0.040518	266-276	Crosslinked Fraction FDR<0.1	Upp1;Upp2	Uridine phosphorylase 1;Uridine phosphorylase 2	2	0.0025169	96.665	23.2682	22.6975	23.4733	NA	21.6819	22.3123	2	1	0	1	1	0	0	0	0	0	2	0	0	0	0	0	1	0	0	3	0	0	0	1
AAVWEITGAEFSR	Lig3	P97386	784	796	-1.02671	0.0149282	0.0291701	784-796	Released Fraction FDR<0.1	Lig3	DNA ligase 3	2	0.0008614	128.81	21.5215	NA	NA	22.3586	22.7105	22.5754	3	1	0	0	0	0	2	1	0	1	0	0	0	1	0	1	1	1	0	1	0	0	2	0
AAYEAELGDARK	Lmna	P48678	79	90	-1.40342	0.000320944	0.000988019	79-90	Released Fraction FDR<0.01	Lmna	Prelamin-A/C;Lamin-A/C	3	0.0020281	80.245	16.9127	16.9127	16.9127	18.4469	NA	18.1854	4	1	0	1	0	0	2	1	0	0	1	1	0	0	0	0	0	0	1	0	0	0	3	1
AAYKEYISNK	Ubtf	P25976	643	652	2.51615	0.0187919	0.0355064	643-652	Crosslinked Fraction FDR<0.1	Ubtf	Nucleolar transcription factor 1	2;3	0.0010472	147.4	22.13	21.9041	21.8166	20.5454	NA	18.3229	2	0	1	0	0	0	1	0	0	1	0	2	0	0	0	1	0	0	2	0	0	0	0	1
AAYLNMSEDPSHPSMALNTR	Chd4	Q6PDQ2	1805	1824	-0.581602	0.236086	0.302485	1805-1824	Not significant	Chd4	Chromodomain-helicase-DNA-binding protein 4	2;3	3.8613e-12	143.56	22.8	24.2892	23.5024	23.7655	24.6012	23.9697	3	1	2	1	0	0	1	0	1	0	2	0	2	0	2	3	1	0	1	0	0	0	0	0
AAYNPGQAVPWNAVK	Ccar2	Q8VDP4	98	112	-0.426843	0.345124	0.416684	98-112	Not significant	Ccar2	Cell cycle and apoptosis regulator protein 2	2	0.016147	65.278	NA	NA	19.9426	NA	20.3695	NA	4	0	2	0	0	1	0	1	0	0	0	1	0	0	2	0	0	1	1	2	0	0	2	2
AAYPDLENPPLIVTPSQQPK	Rars	Q9D0I9	90	109	0.153079	0.633031	0.693004	90-109	Not significant	Rars	Arginine--tRNA ligase, cytoplasmic	2	3.5286e-07	122.78	NA	21.8628	NA	21.5108	22.0239	21.5945	2	0	1	1	0	2	1	0	0	1	2	1	0	0	5	1	1	0	1	1	0	0	2	0
AAYQEVFKPENVSLR	Smg5	Q6ZPY2	42	56	2.00451	0.0907968	0.134584	42-56	Not significant	Smg5	Protein SMG5	3	0.0048302	68.972	NA	20.9311	NA	NA	19.5661	18.287	2	1	1	0	0	1	2	0	0	0	1	1	0	1	1	1	0	0	1	2	0	0	2	1
AAYSFYNVHTQTPLLDLMSDALVLAK	Nmt1	O70310	418	443	-4.86381	3.54824e-07	5.07785e-06	418-443	Released Fraction FDR<0.01	Nmt1	Glycylpeptide N-tetradecanoyltransferase 1	3	5.6822e-05	69.619	16.9127	16.9127	16.9127	22.0491	21.797	21.4836	4	0	1	2	0	1	0	0	1	0	5	1	1	1	1	2	2	0	2	2	0	0	3	0
ACAEEEEEEEEEEEEPEPERV	Mbd3	Q9Z2D8	233	253	1.71613	0.0197229	0.0369842	233-253	Crosslinked Fraction FDR<0.1	Mbd3	Methyl-CpG-binding domain protein 3	2	4.4675e-96	283.05	22.1597	21.9197	22.8363	20.9221	19.5363	21.3089	2	1	0	0	1	0	14	0	0	0	0	0	0	0	2	0	0	0	0	1	0	0	0	0
ACARPLISVYSEK	Rpl4	Q9D8E6	2	14	8.12972	6.36266e-09	1.20999e-06	2-14	Crosslinked Fraction FDR<0.01	Rpl4	60S ribosomal protein L4	2	2.3131e-08	184.24	25.0621	25.2273	24.838	16.9127	16.9127	16.9127	2	1	0	0	1	0	1	0	0	1	1	1	0	0	1	2	0	0	1	1	0	0	0	3
ACARPLISVYSEKGESSGK	Rpl4	Q9D8E6	2	20	-0.710966	0.0187559	0.0354544	2-20	Not significant	Rpl4	60S ribosomal protein L4	3	6.9362e-25	177.07	21.8601	NA	21.9625	22.6116	22.3718	22.8835	2	1	0	0	1	0	2	2	0	1	1	2	0	0	1	4	0	0	1	1	0	0	1	0
ACCPLEGVKPSPQQTEYR	Trmt2a	Q8BNV1	213	230	-0.930974	0.0565188	0.0905351	213-230	Not significant	Trmt2a	tRNA (uracil-5-)-methyltransferase homolog A	3	0.0016206	72.187	NA	20.4834	NA	21.4771	21.0632	21.7029	1	1	0	0	2	2	2	1	0	0	1	1	0	0	3	1	1	0	1	1	0	0	2	0
ACDESVLMDLK	Ddx41	Q91VN6	539	549	-4.54414	1.09884e-06	9.77899e-06	539-549	Released Fraction FDR<0.01	Ddx41	Probable ATP-dependent RNA helicase DDX41	2	0.018188	76.228	16.9127	16.9127	16.9127	21.3788	NA	21.535	1	0	0	2	1	0	1	0	0	0	2	1	1	0	0	1	0	0	0	1	0	0	3	1
ACEIRDQITSK	Rad50	P70388	220	230	-2.15062	0.00650009	0.0142236	220-230	Released Fraction FDR<0.1	Rad50	DNA repair protein RAD50	2	0.025153	94.409	16.9127	16.9127	16.9127	19.7676	NA	18.3591	1	1	0	1	1	1	1	0	0	2	0	1	0	0	0	1	1	0	0	0	0	0	3	1
ACEWEER	Phf11	A6H5X4	270	276	0.873717	0.0436337	0.0727615	270-276	Not significant	Phf11;Phf11a	PHD finger protein 11;PHD finger protein 11A	2	0.015803	120.65	21.0349	NA	21.1963	20.2419	NA	NA	1	1	0	0	1	0	3	0	0	0	0	0	0	0	0	0	0	1	0	0	0	0	1	2
ACFCLLEGDK	Ctr9	Q62018	135	144	0.0718614	0.824754	0.858279	135-144	Not significant	Ctr9	RNA polymerase-associated protein CTR9 homolog	2	0.0046984	96.948	20.4845	NA	19.9276	20.3425	19.9259	NA	1	0	0	1	2	0	1	1	0	0	2	1	0	1	0	0	0	0	0	0	0	0	1	1
ACFSANGEEVLATSMHSK	Utp18	Q5SSI6	297	314	-4.33127	1.14016e-05	5.34818e-05	297-314	Released Fraction FDR<0.01	Utp18	U3 small nucleolar RNA-associated protein 18 homolog	3	0.0003198	80.459	16.9127	16.9127	16.9127	20.6151	21.5478	21.5692	3	0	1	0	1	0	2	1	1	0	1	1	1	1	0	3	1	0	0	1	0	0	3	0
ACGLVASNLNLKPGECLK	Lgals1	P16045	2	19	0.832525	0.0572964	0.0915277	2-19	Not significant	Lgals1	Galectin-1	2	1.0762e-05	147.87	22.2792	NA	NA	21.33	21.5634	NA	2	0	2	0	2	0	1	2	0	0	4	2	0	0	1	1	0	0	0	1	0	0	2	1
ACGNFGIPCELR	Paics	Q9DCL9	287	298	-4.33089	4.56605e-06	2.60139e-05	287-298	Released Fraction FDR<0.01	Paics	Multifunctional protein ADE2;Phosphoribosylaminoimidazole-succinocarboxamide synthase;Phosphoribosylaminoimidazole carboxylase	2	0.0013662	104.22	16.9127	16.9127	16.9127	21.0535	21.4338	NA	1	1	1	0	2	0	1	2	0	1	1	0	0	1	1	0	0	0	0	0	0	0	3	1
ACGVSRPVIACSVTIK	Nhp2l1	Q9D0T1	92	107	-0.677049	0.595984	0.658161	92-107	Not significant	Nhp2l1	NHP2-like protein 1;NHP2-like protein 1, N-terminally processed	2;3	4.1985e-07	147.96	22.2349	25.5804	22.5623	25.9331	22.998	23.4776	2	1	0	0	2	0	0	1	0	2	0	1	0	0	1	2	1	0	0	3	0	0	0	0
ACILCVHPR	Pdcd11	Q6NS46	329	337	4.1741	1.4926e-06	1.18348e-05	329-337	Crosslinked Fraction FDR<0.01	Pdcd11	Protein RRP5 homolog	2	0.002738	119.56	21.0176	NA	21.1561	16.9127	16.9127	16.9127	1	1	0	0	2	0	0	0	1	1	1	0	0	0	1	0	0	0	0	1	0	0	1	3
ACLDLMTAMVTQGPEAAR	Urb1	Q571H0	149	166	1.08265	0.0106133	0.0217402	149-166	Crosslinked Fraction FDR<0.1	Urb1	Nucleolar pre-ribosomal-associated protein 1	2	1.5246e-41	262.15	22.398	22.1703	22.8899	21.4675	NA	21.3393	4	1	0	1	1	1	1	1	0	0	2	0	2	0	1	0	2	0	0	1	0	0	0	1
ACLIFFDEIDAIGGAR	Psmc2	P46471	269	284	-0.0222671	0.897426	0.917744	269-284	Not significant	Psmc2	26S protease regulatory subunit 7	2	0.00018666	118.48	20.6646	20.5984	20.9544	NA	20.7584	20.7644	3	1	0	2	1	0	1	2	0	3	1	0	0	2	0	0	0	0	0	0	0	0	0	1
ACLLIAEMSSAGSLATGNYTK	Umps	P13439	364	384	0.439193	0.0994635	0.145317	364-384	Not significant	Umps	Uridine 5-monophosphate synthase;Orotate phosphoribosyltransferase;Orotidine 5-phosphate decarboxylase	2	5.6155e-34	185.67	22.1834	21.8049	21.9379	21.7539	NA	21.3185	4	0	1	0	1	0	1	2	0	1	3	1	1	0	0	3	2	0	1	0	0	0	0	1
ACLNFLK	Ppil4	Q9CXG3	24	30	3.42138	0.00286078	0.00700313	24-30	Crosslinked Fraction FDR<0.01	Ppil4	Peptidyl-prolyl cis-trans isomerase-like 4	2	0.03458	91.093	21.2159	NA	NA	17.6303	NA	17.9587	1	0	1	0	1	0	0	0	0	0	2	1	0	1	0	0	0	0	0	0	0	0	2	1
ACMLTTATAHDGDVNVISWSR	Grwd1	Q810D6	298	318	-1.43984	0.0277399	0.0495892	298-318	Released Fraction FDR<0.1	Grwd1	Glutamate-rich WD repeat-containing protein 1	3	9.5197e-10	131.54	20.9428	22.7574	22.1619	23.6261	23.1245	23.4311	3	1	1	2	1	0	0	1	1	1	1	0	1	0	0	2	3	1	0	2	0	0	0	0
ACPDLSSVTHAIVR	Hirip3	Q8BLH7	17	30	0.209436	0.347819	0.41938	17-30	Not significant	Hirip3	HIRA-interacting protein 3	3	0.00070865	88.163	21.4723	22.0005	21.3667	21.3332	21.5644	21.3137	2	1	0	1	1	0	0	0	1	1	1	0	0	0	1	2	1	0	0	2	0	0	0	0
ACPRPEGLNFQDLR	Rpa2	Q62193	218	231	-0.363881	0.218236	0.28274	218-231	Not significant	Rpa2	Replication protein A 32 kDa subunit	3	0.0041819	75.764	NA	21.8191	NA	NA	22.1147	22.2513	1	2	1	1	1	1	1	1	0	0	2	0	0	1	2	0	0	0	0	0	0	0	2	1
ACQLSVVVDDKK	Dnmt1	P13864	1341	1352	-1.40568	4.81486e-05	0.000184032	1341-1352	Released Fraction FDR<0.01	Dnmt1	DNA (cytosine-5)-methyltransferase 1	2;3	0.00035947	131.82	21.3524	21.4458	21.2341	22.7861	22.6188	22.8444	1	0	0	2	1	1	0	0	0	0	1	2	0	0	0	1	0	0	0	3	0	0	0	0
ACQSIYPLHDVFVR	Rps3a	P97351	200	213	2.43378	0.15235	0.208212	200-213	Not significant	Rps3a	40S ribosomal protein S3a	2;3	8.9486e-09	164.04	22.0535	24.8306	23.6219	24.0741	19.5231	19.6074	1	1	0	1	1	1	0	0	1	1	1	0	0	1	1	1	0	0	1	2	0	0	0	0
ACQSIYPLHDVFVRK	Rps3a	P97351	200	214	-5.57672	2.5922e-08	1.42572e-06	200-214	Released Fraction FDR<0.01	Rps3a	40S ribosomal protein S3a	3;4	0.00062439	83.692	16.9127	16.9127	16.9127	22.3925	22.6629	22.4129	1	1	0	1	1	1	0	0	1	1	1	1	0	1	1	1	0	0	1	2	0	0	3	0
ACSTNDLKELLIFNQQQVPSGESAILDR	Parp1	P11103	255	282	0.211228	0.517469	0.584447	255-282	Not significant	Parp1	Poly [ADP-ribose] polymerase 1	3	2.3163e-22	144	23.569	24.4601	24.4536	24.0359	23.6281	24.185	2	1	2	2	1	3	2	1	0	2	4	1	0	1	1	3	1	0	0	1	0	0	0	0
ACSVGAVPGVTK	Gnl3l	Q6PGG6	271	282	1.19336	0.100385	0.146427	271-282	Not significant	Gnl3l	Guanine nucleotide-binding protein-like 3-like protein	2	0.051985	61.765	NA	NA	20.2339	NA	NA	19.0406	2	0	0	0	1	0	0	2	0	0	0	1	0	0	1	1	1	0	0	3	0	0	2	2
ACTENPETEGLSGK	Zfp57	Q8C6P8	381	394	3.43989	0.011209	0.0227681	381-394	Crosslinked Fraction FDR<0.1	Zfp57	Zinc finger protein 57	2	6.0115e-05	125.54	20.8963	NA	21.7	17.8582	NA	NA	1	0	1	0	1	0	3	2	0	0	1	1	0	0	1	1	2	0	0	0	0	0	1	2
ACTIFCVDEIVVFDEEGQDTK	D2Wsu81e	Q3UHX9	104	124	-0.069541	0.748354	0.793527	104-124	Not significant	D2Wsu81e	Putative methyltransferase C9orf114 homolog	2	2.3591e-13	152.88	22.0612	22.4098	NA	22.3639	NA	22.2462	1	0	0	3	2	1	3	1	0	2	0	1	0	2	0	0	2	0	0	3	0	0	1	1
ACTQLVDNLVEHILK	Nipbl	Q6KCD5	1964	1978	-3.28591	0.00125857	0.0033699	1964-1978	Released Fraction FDR<0.01	Nipbl	Nipped-B-like protein	3	0.0030557	70.26	16.9127	16.9127	16.9127	21.0947	20.4907	19.0106	1	0	1	1	1	1	1	0	1	1	3	1	0	0	0	0	1	0	0	2	0	0	3	0
ACVTYFPR	Pelp1	Q9DBD5	201	208	4.85283	2.2633e-06	1.56556e-05	201-208	Crosslinked Fraction FDR<0.01	Pelp1	Proline-, glutamic acid- and leucine-rich protein 1	2	0.0090256	110.63	NA	21.5922	21.9389	16.9127	16.9127	16.9127	1	1	0	0	1	0	0	0	0	0	0	0	0	1	1	0	1	0	1	1	0	0	1	3
ACYGVLR	Rps3	P62908	118	124	2.52944	0.0350959	0.0606305	118-124	Crosslinked Fraction FDR<0.1	Rps3	40S ribosomal protein S3	2	0.03458	91.093	NA	20.9408	NA	18.4114	NA	NA	1	1	0	0	1	0	0	1	0	0	1	0	0	0	0	0	0	0	1	1	0	0	2	2
ADADKSEAAAGDDGSQQQPAEPR	Myef2	Q8C854	2	24	3.787	7.4114e-06	3.7844e-05	2-24	Crosslinked Fraction FDR<0.01	Myef2	Myelin expression factor 2	2	8.2018e-08	119.47	20.8806	NA	20.5189	16.9127	16.9127	16.9127	6	1	0	4	0	3	2	2	0	0	0	1	0	0	2	2	0	0	0	0	0	0	1	3
ADAEVITFPK	Dkc1	Q9ESX5	2	11	1.29576	0.343572	0.415051	2-11	Not significant	Dkc1	H/ACA ribonucleoprotein complex subunit 4	1;2	4.339e-13	193.38	24.0128	22.5588	26.49	24.8432	22.2391	22.0921	2	0	0	1	0	0	1	0	0	1	0	1	0	1	1	0	1	0	0	1	0	0	0	0
ADAEVITFPKK	Dkc1	Q9ESX5	2	12	0.153332	0.654831	0.712236	2-12	Not significant	Dkc1	H/ACA ribonucleoprotein complex subunit 4	2	0.00056933	134.25	22.749	21.5764	22.3523	22.1529	21.8469	22.2178	2	0	0	1	0	0	1	0	0	1	0	2	0	1	1	0	1	0	0	1	0	0	0	0
ADAFGDELFSVFEDDSTSAAGAKK	Skiv2l2	Q9CZU3	2	25	3.86234	2.65742e-06	1.74285e-05	2-25	Crosslinked Fraction FDR<0.01	Skiv2l2	Superkiller viralicidic activity 2-like 2	2	1.8541e-11	126.77	20.8712	20.679	NA	16.9127	16.9127	16.9127	5	0	0	4	0	0	2	2	0	0	1	2	0	3	0	3	1	0	0	1	0	0	1	3
ADAGEYSCEAGGQKLFFRLDVAEPK	Obscn	A2AAJ9	1848	1872	-2.53816	0.0168444	0.032357	1848-1872	Released Fraction FDR<0.1	Obscn	Obscurin	3	0.02864	46.178	16.9127	16.9127	16.9127	18.3536	NA	20.5482	4	1	0	2	1	1	3	3	0	0	2	2	0	2	1	1	0	0	1	1	0	0	3	1
ADAKDPASLPQCLGPGCVR	Cxxc1	Q9CWW7	368	386	5.94311	1.2188e-06	1.03926e-05	368-386	Crosslinked Fraction FDR<0.01	Cxxc1	CXXC-type zinc finger protein 1	2;3	6.1973e-43	203.29	22.7763	22.4139	23.3774	16.9127	16.9127	16.9127	3	1	0	2	2	1	0	2	0	0	2	1	0	0	3	1	0	0	0	1	0	0	0	3
ADALQLSVK	Jmjd6	Q9ERI5	49	57	1.00706	0.11924	0.169314	49-57	Not significant	Jmjd6	Bifunctional arginine demethylase and lysyl-hydroxylase JMJD6	2	0.0028857	118.33	22.2815	20.7308	22.0282	20.7265	NA	20.6197	2	0	0	1	0	1	0	0	0	0	2	1	0	0	0	1	0	0	0	1	0	0	0	1
ADATLIPNPLDQTCIHPESYDIAVR	Srbd1	Q497V5	801	825	0.19267	0.504919	0.572667	801-825	Not significant	Srbd1	S1 RNA-binding domain-containing protein 1	3	3.2838e-10	119.38	21.6569	21.8674	22.1116	21.686	NA	NA	3	1	1	3	1	1	1	0	1	3	2	0	0	0	3	1	2	0	1	1	0	0	0	2
ADCIEVQVQSSDTPVTQTTEAVK	Akap12	Q9WTQ5	1364	1386	0.69173	0.549734	0.614878	1364-1386	Not significant	Akap12	A-kinase anchor protein 12	2	1.9789e-11	125.96	NA	19.7081	NA	18.1305	19.9023	NA	2	0	0	2	1	3	2	0	0	1	0	1	0	0	1	2	4	0	0	4	0	0	2	1
ADCPTMEAQTTLTTNDIVISK	Ik	Q9Z1M8	261	281	0.047174	0.867235	0.894053	261-281	Not significant	Ik	Protein Red	2	2.6864e-34	245.19	22.7804	22.2817	22.3035	22.2166	22.8963	22.1112	2	0	1	2	1	1	1	0	0	2	1	1	1	0	1	1	5	0	0	1	0	0	0	0
ADDASAATIEK	Wbp11	Q923D5	546	556	-0.0275659	0.974583	0.979511	546-556	Not significant	Wbp11	WW domain-binding protein 11	2	0.00011977	139.43	20.9167	18.9668	NA	20.4545	18.9362	20.5172	4	0	0	2	0	0	1	0	0	1	0	1	0	0	0	1	1	0	0	0	0	0	1	0
ADDEYETSGEGQDIWDMLDK	Tdp1	Q8BJ37	142	161	-2.59458	0.00248025	0.00617224	142-161	Released Fraction FDR<0.01	Tdp1	Tyrosyl-DNA phosphodiesterase 1	2	0.00014468	92.65	16.9127	16.9127	16.9127	19.9481	20.1822	18.3917	1	0	0	5	0	1	3	2	0	1	1	1	1	0	0	1	1	1	1	0	0	0	3	0
ADDGRPFPQVIK	Aldoa	P05064	88	99	-0.266919	0.50096	0.569103	88-99	Not significant	Aldoa	Fructose-bisphosphate aldolase A	2	0.0077079	84.198	NA	19.7614	NA	19.7854	NA	20.2712	1	1	0	2	0	1	0	1	0	1	0	1	0	1	2	0	0	0	0	1	0	0	2	1
ADDIDIEAMLEAPYK	Rbm39	Q8VH51	2	16	8.98474	2.90987e-06	1.84915e-05	2-16	Crosslinked Fraction FDR<0.01	Rbm39	RNA-binding protein 39	2	8.6516e-39	240.8	26.6995	24.9126	26.0804	16.9127	16.9127	16.9127	3	0	0	3	0	0	2	0	0	2	1	1	1	0	1	0	0	0	1	0	0	0	0	3
ADDIDIEAMLEAPYKK	Rbm39	Q8VH51	2	17	1.63091	0.00583672	0.0129605	2-17	Crosslinked Fraction FDR<0.1	Rbm39	RNA-binding protein 39	2	9.3449e-16	218.94	27.077	26.0591	27.3558	25.1062	25.4874	25.0055	3	0	0	3	0	0	2	0	0	2	1	2	1	0	1	0	0	0	1	0	0	0	0	0
ADDIDIEAMLEAPYKKDENK	Rbm39	Q8VH51	2	21	1.51301	0.0573624	0.0916192	2-21	Crosslinked Fraction FDR<0.1	Rbm39	RNA-binding protein 39	3	4.0059e-07	129.42	NA	25.0831	25.7937	23.9254	NA	NA	3	0	1	4	0	0	3	0	0	2	1	3	1	0	1	0	0	0	1	0	0	0	1	2
ADDLDFETGDAGASATFPMQCSALR	Eif5a	P63242	2	26	0.608206	0.0152027	0.0296119	2-26	Not significant	Eif5a	Eukaryotic translation initiation factor 5A-1	2	1.8205e-47	238.12	23.7289	23.1579	23.376	22.7601	22.9013	22.7767	5	1	0	4	1	1	1	2	0	0	2	0	1	2	1	2	2	0	0	0	0	0	0	0
ADDLDFETGDAGASATFPMQCSALRK	Eif5a	P63242	2	27	-0.752083	0.0103082	0.0212068	2-27	Not significant	Eif5a	Eukaryotic translation initiation factor 5A-1	2;3	2.4021e-99	246.75	25.5765	25.4479	25.0643	25.9151	26.3588	26.0711	5	1	0	4	1	1	1	2	0	0	2	1	1	2	1	2	2	0	0	0	0	0	0	0
ADDLLPLGDQTQDGDFGSR	Sart1	Q9Z315	420	438	0.769215	0.0592624	0.0941065	420-438	Not significant	Sart1	U4/U6.U5 tri-snRNP-associated protein 1	2	4.9978e-60	231.69	25.2069	24.5005	25.3556	NA	24.3229	24.1806	1	1	0	5	0	2	0	3	0	0	3	0	0	1	1	1	1	0	0	0	0	0	0	1
ADDPSAADRNVEIWK	Etf1	Q8BWY3	2	16	-0.0680917	0.768551	0.81122	2-16	Not significant	Etf1	Eukaryotic peptide chain release factor subunit 1	2	0.0002852	113.07	21.7742	21.3057	21.2927	21.2984	21.8602	21.4184	3	1	1	3	0	0	1	0	0	1	0	1	0	0	1	1	0	1	0	1	0	0	0	0
ADDPSSYMEVVQAANASGNWEELVK	Cltc	Q68FD5	1131	1155	-0.917673	0.0432875	0.0722983	1131-1155	Not significant	Cltc	Clathrin heavy chain 1	2	6.5339e-29	201.4	NA	NA	20.86	21.4748	22.0161	21.842	4	0	2	2	0	1	3	1	0	0	1	1	1	0	1	3	0	1	1	3	0	0	2	0
ADDVVWVR	Dars	Q922B2	56	63	1.64427	0.0177233	0.0337809	56-63	Crosslinked Fraction FDR<0.1	Dars	Aspartate--tRNA ligase, cytoplasmic	2	0.0083147	113.7	20.3483	NA	20.4757	19.5791	18.3144	18.4096	1	1	0	2	0	0	0	0	0	0	0	0	0	0	0	0	0	1	0	3	0	0	1	0
ADEDGFEVVPIQDPVK	Ftsj3	Q9DBE9	635	650	0.834252	0.0204568	0.038124	635-650	Not significant	Ftsj3	pre-rRNA processing protein FTSJ3	2	6.3484e-17	183.06	26.494	25.9029	26.8657	25.5738	25.5609	25.6252	1	0	0	3	0	1	2	1	0	1	0	1	0	1	2	0	0	0	0	3	0	0	0	0
ADEDGFEVVPIQDPVKYR	Ftsj3	Q9DBE9	635	652	5.76595	2.69156e-07	4.35766e-06	635-652	Crosslinked Fraction FDR<0.01	Ftsj3	pre-rRNA processing protein FTSJ3	3	0.00035599	81.713	22.67	NA	22.6874	16.9127	16.9127	16.9127	1	1	0	3	0	1	2	1	0	1	0	1	0	1	2	0	0	0	1	3	0	0	1	3
ADEEKLPPGWEK	Pin1	Q9QUR7	2	13	1.21653	0.224751	0.289938	2-13	Not significant	Pin1	Peptidyl-prolyl cis-trans isomerase NIMA-interacting 1	2	4.2129e-05	140.63	21.2817	21.1865	21.219	20.3883	18.0686	21.5808	1	0	0	1	0	0	3	1	0	0	1	2	0	0	2	0	0	1	0	0	0	0	0	0
ADEPIADYAAMDDVMQVCMPEEGFK	Usp48	Q3V0C5	1022	1046	-0.0834064	0.829202	0.862127	1022-1046	Not significant	Usp48	Ubiquitin carboxyl-terminal hydrolase 48	2	1.3141e-72	213.83	22.5866	NA	NA	22.321	23.0438	22.6454	4	0	0	4	1	1	3	1	0	1	0	1	3	1	2	0	0	0	1	2	0	0	2	0
ADEPIADYAAMDDVMQVCMPEEGFKGTGLLGH	Usp48	Q3V0C5	1022	1053	-4.87485	5.85074e-07	6.67208e-06	1022-1053	Released Fraction FDR<0.01	Usp48	Ubiquitin carboxyl-terminal hydrolase 48	3	5.0111e-06	66.432	16.9127	16.9127	16.9127	21.8115	NA	21.7637	4	0	0	4	1	1	3	4	1	1	2	1	3	1	2	0	1	0	1	2	0	0	3	1
ADFDTYDDR	Eif4h	Q9WUK2	2	10	0.895142	0.146994	0.202069	2-10	Not significant	Eif4h	Eukaryotic translation initiation factor 4H	1	0.0017309	128.38	NA	NA	20.6403	19.7451	NA	NA	1	1	0	4	0	0	0	0	0	0	0	0	0	1	0	0	1	0	1	0	0	0	2	2
ADFDTYDDRAYSSFGGGR	Eif4h	Q9WUK2	2	19	-0.42512	0.407509	0.478685	2-19	Not significant	Eif4h	Eukaryotic translation initiation factor 4H	2	3.5339e-06	125.47	22.5632	22.5417	21.9606	22.015	23.7341	22.5917	2	2	0	4	0	0	0	3	0	0	0	0	0	2	0	2	1	0	2	0	0	0	0	0
ADFPAGIPECGTDALR	Vars	Q9Z1Q9	907	922	-4.14469	2.74171e-05	0.000112831	907-922	Released Fraction FDR<0.01	Vars	Valine--tRNA ligase	2	0.020812	66.393	16.9127	16.9127	16.9127	21.3922	NA	20.7226	3	1	0	2	1	0	1	2	0	1	1	0	0	1	2	0	1	0	0	0	0	0	3	1
ADFVLAANSYDLAIK	Fkbp8	O35465	225	239	4.44053	1.39345e-07	3.01971e-06	225-239	Crosslinked Fraction FDR<0.01	Fkbp8	Peptidyl-prolyl cis-trans isomerase FKBP8	2	0.00039307	105.25	21.384	21.1583	21.5175	16.9127	16.9127	16.9127	4	0	1	2	0	0	0	0	0	1	2	1	0	1	0	1	0	0	1	1	0	0	0	3
ADGELNVDSLITR	Ppp1cb	P62141	2	14	2.27681	0.0019785	0.0050581	2-14	Crosslinked Fraction FDR<0.01	Ppp1cb	Serine/threonine-protein phosphatase PP1-beta catalytic subunit	2;3	3.3398e-07	146.71	NA	24.2659	NA	21.746	22.2264	21.995	1	1	1	2	0	0	1	1	0	1	2	0	0	0	0	1	1	0	0	1	0	0	2	0
ADGGGGVYSGTPWK	Papd5	Q68ED3	110	123	0.079634	0.879479	0.903196	110-123	Not significant	Papd5	Non-canonical poly(A) RNA polymerase PAPD5	2	0.00047348	108.9	NA	NA	20.1354	20.6587	19.7441	19.7644	1	0	0	1	0	0	0	5	0	0	0	1	0	0	1	1	1	1	1	1	0	0	2	0
ADGQALGDSHLR	Raver1	Q9CW46	282	293	-4.97371	5.68074e-07	6.55704e-06	282-293	Released Fraction FDR<0.01	Raver1	Ribonucleoprotein PTB-binding 1	2	0.00011451	156.58	16.9127	16.9127	16.9127	21.9258	NA	21.8472	2	1	0	2	0	1	0	2	1	0	2	0	0	0	0	1	0	0	0	0	0	0	3	1
ADGYEPPVQESV	Rps3a	P97351	253	264	-4.17428	2.40085e-06	1.62732e-05	253-264	Released Fraction FDR<0.01	Rps3a	40S ribosomal protein S3a	2	0.051985	61.765	16.9127	16.9127	16.9127	20.9671	NA	21.2069	1	0	0	1	0	1	2	1	0	0	0	0	0	0	2	1	0	0	1	2	0	0	3	1
ADGYVLEGK	Rps8	P62242	185	193	-1.02293	0.0284876	0.0507259	185-193	Released Fraction FDR<0.1	Rps8	40S ribosomal protein S8	2	0.0022352	123.72	22.9326	22.2986	23.2571	23.8842	NA	23.8206	1	0	0	1	0	0	1	2	0	0	1	1	0	0	0	0	0	0	1	1	0	0	0	1
ADGYVLEGKELEFYLR	Rps8	P62242	185	200	-7.78505	9.47355e-09	1.20999e-06	185-200	Released Fraction FDR<0.01	Rps8	40S ribosomal protein S8	3	2.603e-08	140.27	16.9127	16.9127	16.9127	24.531	24.6334	24.929	1	1	0	1	0	0	3	2	0	0	3	1	0	1	0	0	0	0	2	1	0	0	3	0
ADGYVLEGKELEFYLRK	Rps8	P62242	185	201	-4.85539	5.17571e-06	2.85067e-05	185-201	Released Fraction FDR<0.01	Rps8	40S ribosomal protein S8	3;4	0.00014432	128.71	16.9127	16.9127	16.9127	21.6003	21.3478	22.3563	1	1	0	1	0	0	3	2	0	0	3	2	0	1	0	0	0	0	2	1	0	0	3	0
ADHQPLTEASYVNLPTIALCNTDSPLR	Rpsa	P14206	129	155	-1.01152	0.00292579	0.00714633	129-155	Released Fraction FDR<0.01	Rpsa	40S ribosomal protein SA	3	1.4606e-48	182.4	23.7872	24.3745	23.8677	25.0649	24.8502	25.1487	3	1	2	2	1	1	1	0	1	1	4	0	0	0	3	2	3	0	1	1	0	0	0	0
ADIDKLNIDSIIQR	Ppp1cc	P63087	2	15	0.295076	0.191155	0.252754	2-15	Not significant	Ppp1cc	Serine/threonine-protein phosphatase PP1-gamma catalytic subunit	2	4.2244e-75	300.27	24.2128	23.9908	24.5134	24.1668	23.9688	23.6962	1	1	1	3	0	1	0	0	0	4	1	1	0	0	0	1	0	0	0	0	0	0	0	0
ADIDNKEQSELDQDLEDVEEVEEEETGEETK	Nap1l1	P28656	2	32	3.96756	2.22729e-06	1.552e-05	2-32	Crosslinked Fraction FDR<0.01	Nap1l1	Nucleosome assembly protein 1-like 1	3	0.00032605	58.565	NA	20.7903	20.9703	16.9127	16.9127	16.9127	1	0	1	5	0	2	11	1	0	1	2	2	0	0	0	1	2	0	0	2	0	0	1	3
ADIEVACYGYEGIDAVK	Eif2s1	Q6ZWX6	193	209	1.04331	0.0305018	0.0537893	193-209	Crosslinked Fraction FDR<0.1	Eif2s1	Eukaryotic translation initiation factor 2 subunit 1	2	7.3384e-05	133.98	NA	NA	22.3687	21.2368	NA	21.4139	3	0	0	2	1	0	2	2	0	2	0	1	0	0	0	0	0	0	2	2	0	0	2	1
ADIFMFDEPSSYLDVK	Abce1	P61222	235	250	0.623312	0.0204473	0.0381132	235-250	Not significant	Abce1	ATP-binding cassette sub-family E member 1	2	2.2455e-12	196.27	22.6386	22.5186	22.6153	21.7093	22.3468	21.8465	1	0	0	3	0	0	1	0	0	1	1	1	1	2	1	2	0	0	1	1	0	0	0	0
ADILEDKDGK	Hnrnpm	Q9D0E1	232	241	-0.353461	0.221747	0.286612	232-241	Not significant	Hnrnpm	Heterogeneous nuclear ribonucleoprotein M	2	0.0032182	161.27	22.4964	22.4486	21.8257	22.9613	22.4068	22.463	1	0	0	3	0	0	1	1	0	1	1	2	0	0	0	0	0	0	0	0	0	0	0	0
ADIWSLGITAIELAK	Stk24	Q99KH8	200	214	-0.439742	0.455051	0.524901	200-214	Not significant	Stk24;Stk26;Stk25	Serine/threonine-protein kinase 24;Serine/threonine-protein kinase 24 35 kDa subunit;Serine/threonine-protein kinase 24 12 kDa subunit;Serine/threonine-protein kinase 26;Serine/threonine-protein kinase 25	2	0.00025371	113.24	NA	NA	19.4125	20.504	19.5065	19.5461	3	0	0	1	0	0	1	1	0	3	2	1	0	0	0	1	1	1	0	0	0	0	2	0
ADKDYHFKVDNDENEHQLSLR	Npm1	Q61937	25	45	-0.921281	0.133938	0.186792	25-45	Not significant	Npm1	Nucleophosmin	3;4;5	1.9752e-13	150.13	NA	24.4213	NA	25.5425	24.7704	25.7147	1	1	2	4	0	1	2	0	2	0	2	2	0	1	0	1	0	0	1	1	0	0	2	0
ADKMDMSLDDIIK	Alyref	O08583	2	14	2.13876	0.000267984	0.000843395	2-14	Crosslinked Fraction FDR<0.01	Alyref;Alyref2	THO complex subunit 4;Aly/REF export factor 2	2	1.9867e-10	170	23.6015	22.9021	23.1521	21.3749	21.1414	20.723	1	0	0	4	0	0	0	0	0	2	1	2	2	0	0	1	0	0	0	0	0	0	0	0
ADLANEEKPAVAPSVFVFQK	Ranbp3	Q9CT10	2	21	1.5643	0.0691806	0.107253	2-21	Not significant	Ranbp3	Ran-binding protein 3	2	4.1447e-07	122.63	NA	22.6877	NA	NA	NA	21.1234	4	0	1	1	0	1	2	0	0	0	1	2	0	2	2	1	0	0	0	3	0	0	2	2
ADLCLWR	Trip12	G5E870	1678	1684	-0.0980464	0.510309	0.577811	1678-1684	Not significant	Trip12	E3 ubiquitin-protein ligase TRIP12	2	0.023078	105.2	NA	21.1303	20.8985	21.071	21.1177	21.1488	1	1	0	1	1	0	0	0	0	0	2	0	0	0	0	0	0	1	0	0	0	0	1	0
ADLDLSRPLFTTAALLSACK	Orc6	Q9WUJ8	131	150	0.789999	0.053658	0.0866643	131-150	Not significant	Orc6	Origin recognition complex subunit 6	3	5.4121e-05	110.56	NA	21.7432	21.5868	NA	20.875	NA	4	1	0	2	1	0	0	0	0	0	5	1	0	1	1	2	2	0	0	0	0	0	1	2
ADLENEMR	Gtpbp4	Q99ME9	518	525	-0.528632	0.367785	0.439342	518-525	Not significant	Gtpbp4	Nucleolar GTP-binding protein 1	2	0.0034738	135.84	NA	22.4924	23.3316	23.9313	22.6024	23.7881	1	1	1	1	0	0	2	0	0	0	1	0	1	0	0	0	0	0	0	0	0	0	1	0
ADLFPILMR	Utp20	Q5XG71	1007	1015	2.11313	4.37638e-06	2.516e-05	1007-1015	Crosslinked Fraction FDR<0.01	Utp20	Small subunit processome component 20 homolog	2	0.00067343	137.18	24.5936	24.668	24.4464	22.53	22.3623	22.4762	1	1	0	1	0	0	0	0	0	1	2	0	1	1	1	0	0	0	0	0	0	0	0	0
ADLGPQLPEK	Knop1	Q9Z2Q2	8	17	-0.0774292	0.86879	0.895303	8-17	Not significant	Knop1	Lysine-rich nucleolar protein 1	2	0.0037168	102.07	22.4397	21.2032	22.4226	22.4352	21.49	22.3726	1	0	0	1	0	1	1	1	0	0	2	1	0	0	2	0	0	0	0	0	0	0	0	0
ADLINNLGTIAK	Hsp90aa1	P07901	101	112	0.422125	0.187044	0.24793	101-112	Not significant	Hsp90aa1;Hsp90ab1	Heat shock protein HSP 90-alpha;Heat shock protein HSP 90-beta	2	0.00055087	117.71	NA	26.4425	NA	NA	26.1143	25.9265	2	0	2	1	0	0	0	1	0	2	2	1	0	0	0	0	1	0	0	0	0	0	2	1
ADLLGSILSSMEKPPSLGDQESR	Spag7	Q7TNE3	2	24	-2.65545	0.184444	0.244946	2-24	Not significant	Spag7	Sperm-associated antigen 7	2	1.8322e-07	112.24	20.6076	NA	23.1979	24.5582	NA	NA	1	1	0	2	0	1	2	2	0	1	4	1	1	0	2	5	0	0	0	0	0	0	1	2
ADLLTAEQR	Lsg1	Q3UM18	214	222	5.87045	4.19703e-05	0.000163258	214-222	Crosslinked Fraction FDR<0.01	Lsg1	Large subunit GTPase 1 homolog	2	0.0074783	99.139	NA	22.2144	23.352	16.9127	16.9127	16.9127	2	1	0	1	0	1	1	0	0	0	2	0	0	0	0	0	1	0	0	0	0	0	1	3
ADLMDRLQAALDNEAGGRPAMEPGNGSLDLGGDAAGR	Hnrnpu	Q8VEK3	32	68	-9.34601	2.49594e-06	1.66945e-05	32-68	Released Fraction FDR<0.01	Hnrnpu	Heterogeneous nuclear ribonucleoprotein U	4	1.2403e-24	115.37	16.9127	16.9127	16.9127	25.5029	27.28	25.9934	7	3	2	5	0	1	2	7	0	0	5	0	2	0	2	1	0	0	0	0	0	0	3	0
ADLSLDELIR	Poldip3	Q8BG81	2	11	2.56851	0.00388779	0.00918431	2-11	Crosslinked Fraction FDR<0.01	Poldip3	Polymerase delta-interacting protein 3	1;2	0.0012645	128.38	20.1171	21.0128	NA	17.9518	18.041	NA	1	1	0	2	0	0	1	0	0	1	3	0	0	0	0	1	0	0	0	0	0	0	1	1
ADLSLDELIRK	Poldip3	Q8BG81	2	12	-0.228353	0.34666	0.418297	2-12	Not significant	Poldip3	Polymerase delta-interacting protein 3	2	2.4063e-17	232.83	22.7815	22.8248	22.5375	22.9331	23.3243	22.5715	1	1	0	2	0	0	1	0	0	1	3	1	0	0	0	1	0	0	0	0	0	0	0	0
ADLSNSLEEIYVHNMGESILYQWVEK	Impact	O55091	83	108	-6.05996	3.67447e-08	1.65621e-06	83-108	Released Fraction FDR<0.01	Impact	Protein IMPACT	3	6.3898e-11	121.35	16.9127	16.9127	16.9127	22.7729	23.1847	22.9606	1	0	2	1	0	1	4	1	1	2	3	1	1	0	0	3	0	1	2	2	0	0	3	0
ADMGGAATICSAIVSAAK	Lap3	Q9CPY7	273	290	0.181131	0.463267	0.53302	273-290	Not significant	Lap3	Cytosol aminopeptidase	2	0.0012694	93.228	NA	21.825	21.8719	21.6673	NA	NA	6	0	0	1	1	0	0	2	0	2	0	1	1	0	0	2	1	0	0	1	0	0	1	2
ADMVIEAVFEDLGVK	Hadha	Q8BMS1	441	455	-4.0266	1.17855e-07	2.79173e-06	441-455	Released Fraction FDR<0.01	Hadha	Trifunctional enzyme subunit alpha, mitochondrial;Long-chain enoyl-CoA hydratase;Long chain 3-hydroxyacyl-CoA dehydrogenase	2	2.8376e-05	131.17	16.9127	16.9127	16.9127	21.092	20.8624	20.8636	2	0	0	2	0	0	2	1	0	1	1	1	1	1	0	0	0	0	0	3	0	0	3	0
ADNEKLEEQPGEQAPR	Hdgfrp2	Q3UMU9	514	529	4.86224	2.55287e-06	1.69668e-05	514-529	Crosslinked Fraction FDR<0.01	Hdgfrp2	Hepatoma-derived growth factor-related protein 2	2;3	3.2005e-21	198.37	NA	21.5907	21.9593	16.9127	16.9127	16.9127	2	1	1	1	0	2	4	1	0	0	1	1	0	0	2	0	0	0	0	0	0	0	1	3
ADPDHQESLQTEAIPDPMEGEQTWPTEEELDEADDLLK	Tsr1	Q5SWD9	347	384	-0.743738	0.0728818	0.112042	347-384	Not significant	Tsr1	Pre-rRNA-processing protein TSR1 homolog	3	2.7623e-12	94.629	22.4698	23.6569	23.4766	23.8154	24.0584	23.9607	3	0	0	6	0	3	8	1	1	1	4	1	1	0	4	1	3	1	0	0	0	0	0	0
ADPDVLTEVPAALK	Gtf2e1	Q9D0D5	2	15	-3.34374	0.000853931	0.00237416	2-15	Released Fraction FDR<0.01	Gtf2e1	General transcription factor IIE subunit 1	2	0.00049951	101.3	16.9127	16.9127	16.9127	19.5966	20.9164	NA	3	0	0	2	0	0	1	0	0	0	2	1	0	0	2	0	1	0	0	2	0	0	3	1
ADPDVLTEVPAALKR	Gtf2e1	Q9D0D5	2	16	0.191375	0.624566	0.684774	2-16	Not significant	Gtf2e1	General transcription factor IIE subunit 1	2	3.6445e-21	190.26	24.2255	23.7303	NA	23.7865	NA	NA	3	1	0	2	0	0	1	0	0	0	2	1	0	0	2	0	1	0	0	2	0	0	1	2
ADPEAAWEPTEAEAR	Uba2	Q9Z1F9	211	225	1.20987	0.090445	0.13416	211-225	Not significant	Uba2	SUMO-activating enzyme subunit 2	2	0.0038533	97.779	20.4739	NA	20.3186	19.6639	18.1548	19.7405	5	1	0	1	0	0	4	0	0	0	0	0	0	0	2	0	1	1	0	0	0	0	1	0
ADPIPICSFCLGTK	Kat6b	Q8BRB7	211	224	-0.0370329	0.804595	0.841828	211-224	Not significant	Kat6b	Histone acetyltransferase KAT6B	2	0.00057386	113.38	22.7655	22.7662	22.9058	NA	22.9561	22.743	1	0	0	1	2	0	0	1	0	2	1	1	0	1	2	1	1	0	0	0	0	0	0	1
ADPPQAMNALMR	Ilf3	Q9Z1X4	397	408	0.714138	0.051226	0.0832711	397-408	Not significant	Ilf3	Interleukin enhancer-binding factor 3	2	3.1736e-05	145.46	23.0472	22.2845	23.2691	22.1287	22.3491	21.9805	3	1	1	1	0	1	0	0	0	0	1	0	2	0	2	0	0	0	0	0	0	0	0	0
ADPSLLGFSVNASSER	Gigyf2	Q6Y7W8	1264	1279	0.887362	0.14866	0.203983	1264-1279	Not significant	Gigyf2	PERQ amino acid-rich with GYF domain-containing protein 2	2	0.00087368	89.959	21.6857	NA	NA	20.7984	NA	NA	2	1	1	1	0	0	1	1	0	0	2	0	0	1	1	4	0	0	0	1	0	0	2	2
ADPTVESEEAFK	Morf4l2	Q9R0Q4	105	116	-2.89943	0.00516194	0.0116851	105-116	Released Fraction FDR<0.1	Morf4l2	Mortality factor 4-like protein 2	2	0.060996	60.064	16.9127	16.9127	16.9127	20.7187	18.9056	NA	2	0	0	1	0	0	3	0	0	0	0	1	0	1	1	1	1	0	0	1	0	0	3	1
ADQLTEEQIAEFKEAFSLFDKDGDGTITTK		P0DP28	2	31	0.501407	0.0738868	0.11342	2-31	Not significant			3	7.2309e-08	89.659	NA	NA	21.6441	21.259	21.0134	21.1555	3	0	0	4	0	2	4	2	0	2	2	3	0	3	0	1	4	0	0	0	0	0	2	0
ADRDESSPYAAMLAAQDVAQR	Rps14	P62264	64	84	-1.06966	0.0350723	0.0605947	64-84	Released Fraction FDR<0.1	Rps14	40S ribosomal protein S14	3	2.358e-05	116.43	22.1562	23.6558	22.8917	23.9496	24.0408	23.9223	6	2	0	3	0	2	1	0	0	0	1	0	1	0	1	2	0	0	1	1	0	0	0	0
ADRDITEINNLTAEAIQTPLK	Cdca8	Q8BHX3	89	109	-0.629796	0.166897	0.225391	89-109	Not significant	Cdca8	Borealin	3	2.2921e-25	172.77	23.5972	25.0117	24.0509	24.6632	25.1767	24.7093	3	1	2	2	0	1	2	0	0	3	2	1	0	0	1	0	3	0	0	0	0	0	0	0
ADREETTGGAVAVSGSGDVLK	Baz2a	Q91YE5	515	535	0.380372	0.134758	0.187758	515-535	Not significant	Baz2a	Bromodomain adjacent to zinc finger domain protein 2A	2;3	0.00010404	83.395	NA	21.4848	21.4125	21.2477	21.2138	20.7435	3	1	0	2	0	0	2	4	0	0	1	1	0	0	0	2	2	0	0	3	0	0	1	0
ADSLLLK	Wdr76	A6PWY4	8	14	1.56594	0.00451912	0.0104209	8-14	Crosslinked Fraction FDR<0.1	Wdr76	WD repeat-containing protein 76	2	0.030489	94.163	21.4022	NA	20.919	19.6526	NA	19.5368	1	0	0	1	0	0	0	0	0	0	3	1	0	0	0	1	0	0	0	0	0	0	1	1
ADSLVEGTSSR	Cmtr1	Q9DBC3	72	82	4.03837	1.68445e-06	1.28569e-05	72-82	Crosslinked Fraction FDR<0.01	Cmtr1	Cap-specific mRNA (nucleoside-2-O-)-methyltransferase 1	2	0.0059339	89.047	20.8852	NA	21.017	16.9127	16.9127	16.9127	1	1	0	1	0	0	1	1	0	0	1	0	0	0	0	3	1	0	0	1	0	0	1	3
ADSVVVLLCR	Upf1	Q9EPU0	196	205	2.54639	0.00348703	0.00835006	196-205	Crosslinked Fraction FDR<0.01	Upf1	Regulator of nonsense transcripts 1	2	0.0019728	121.09	21.2223	20.5371	21.0644	18.3949	NA	NA	1	1	0	1	1	0	0	0	0	0	2	0	0	0	0	1	0	0	0	3	0	0	0	2
ADSYDRGDLENQMHIAEQR	Arih2	Q9Z1K6	463	481	-3.46508	0.00227169	0.0057111	463-481	Released Fraction FDR<0.01	Arih2	E3 ubiquitin-protein ligase ARIH2	3;4	3.7931e-05	99.392	16.9127	16.9127	16.9127	19.7834	21.853	19.4971	2	2	1	3	0	2	2	1	1	1	1	0	1	0	0	1	0	0	1	0	0	0	3	0
ADTDLFMECEEEELEPWQK	Pogz	Q8BZH4	2	20	0.294017	0.253074	0.320524	2-20	Not significant	Pogz	Pogo transposable element with ZNF domain	2	1.4894e-17	161.87	21.7938	21.3197	21.3335	21.0052	21.5684	20.9914	1	0	0	2	1	1	6	0	0	0	2	1	1	1	1	0	1	1	0	0	0	0	0	0
ADTNLGNILLNVLIAPNMPCTR	Nup50	Q9JIH2	395	416	6.36744	6.34566e-09	1.20999e-06	395-416	Crosslinked Fraction FDR<0.01	Nup50	Nuclear pore complex protein Nup50	2	4.1884e-17	151.73	23.3941	23.2287	23.2177	16.9127	16.9127	16.9127	2	1	4	1	1	0	0	1	0	2	4	0	1	0	2	0	2	0	0	1	0	0	0	3
ADTQTYQPYNK	Erh	P84089	74	84	-1.09687	0.242393	0.30918	74-84	Not significant	Erh	Enhancer of rudimentary homolog	2	0.00010121	155.42	NA	21.6016	NA	23.4507	21.7526	22.8922	1	0	1	1	0	2	0	0	0	0	0	1	0	0	1	0	2	0	2	0	0	0	2	0
ADTQTYQPYNKDWIK	Erh	P84089	74	88	2.5092	0.0355005	0.0612231	74-88	Crosslinked Fraction FDR<0.1	Erh	Enhancer of rudimentary homolog	2	4.0317e-12	168.85	NA	20.9421	NA	18.4329	NA	NA	1	0	1	2	0	2	0	0	0	1	0	2	0	0	1	0	2	1	2	0	0	0	2	2
ADTTSTVTLAPGQEK	Ehmt1	Q5DW34	592	606	-0.521948	0.106265	0.153513	592-606	Not significant	Ehmt1	Histone-lysine N-methyltransferase EHMT1	2	0.0018349	85.813	20.1327	NA	NA	20.6695	NA	20.6398	2	0	0	1	0	1	1	1	0	0	1	1	0	0	1	1	4	0	0	1	0	0	2	1
ADTTTPTTIDPIHEPPSLAPEPK	Brd4	Q9ESU6	293	315	-0.37881	0.0296256	0.0524969	293-315	Not significant	Brd4	Bromodomain-containing protein 4	3	1.5328e-05	127.32	21.5528	21.5311	21.8482	22.0502	21.972	22.0463	2	0	0	2	0	0	2	0	1	2	1	1	0	0	6	1	5	0	0	0	0	0	0	0
ADTTTPTTSAITASR		Q8K2F0	245	259	0.929076	0.301568	0.371469	245-259	Not significant			2	0.0072863	73.9	21.8179	20.4076	21.9365	NA	NA	20.4582	3	1	0	1	0	0	0	0	0	1	0	0	0	0	1	2	6	0	0	0	0	0	0	2
ADTVNQILHAFDDSK	Safb2	Q80YR5	144	158	-5.92196	4.60856e-07	5.85854e-06	144-158	Released Fraction FDR<0.01	Safb2	Scaffold attachment factor B2	3	7.1812e-05	145.1	16.9127	16.9127	16.9127	22.8077	23.239	22.4574	2	0	1	3	0	1	0	0	1	1	1	1	0	1	0	1	1	0	0	1	0	0	3	0
ADVDVQPYAFTTK	Gtpbp4	Q99ME9	191	203	0.803927	0.0101147	0.0208616	191-203	Not significant	Gtpbp4	Nucleolar GTP-binding protein 1	2	3.0468e-07	150.46	24.9099	24.3676	25.0637	24.0808	23.9477	23.9009	2	0	0	2	0	1	0	0	0	0	0	1	0	1	1	0	2	0	1	2	0	0	0	0
ADVEDGEEPCVLSSHSGSAGSK	Rnf7	Q9WTZ1	2	23	0.321892	0.453144	0.523219	2-23	Not significant	Rnf7	RING-box protein 2	2	1.9708e-11	127.3	20.8463	19.7072	20.7205	19.9282	19.7415	20.6386	2	0	0	2	1	0	3	3	1	0	1	1	0	0	1	5	0	0	0	2	0	0	0	0
ADVEQIQASYNSAVAELQTQK	Kif20b	Q80WE4	844	864	4.54548	1.87566e-06	1.37973e-05	844-864	Crosslinked Fraction FDR<0.01	Kif20b	Kinesin-like protein KIF20B	2	2.5994e-05	119.56	21.5901	NA	21.3264	16.9127	16.9127	16.9127	4	0	1	1	0	4	2	0	0	1	1	1	0	0	0	2	1	0	1	2	0	0	1	3
ADVIHACDIVEDAAIAYGYNNIQMTLPK	Farsb	Q9WUA2	356	383	-4.4635	7.81637e-08	2.31048e-06	356-383	Released Fraction FDR<0.01	Farsb	Phenylalanine--tRNA ligase beta subunit	3	4.6407e-08	94.594	16.9127	16.9127	16.9127	21.5408	21.3063	21.2817	5	0	2	3	1	1	1	1	1	4	1	1	1	0	1	0	1	0	2	2	0	0	3	0
ADVIQATGDAICIFR	Ssrp1	Q08943	189	203	0.504312	0.011455	0.0231912	189-203	Not significant	Ssrp1	FACT complex subunit SSRP1	2	1.2026e-20	216.84	27.4374	27.1856	27.3248	26.8779	26.9193	26.6377	3	1	0	2	1	1	0	1	0	3	0	0	0	1	0	0	1	0	0	1	0	0	0	0
ADVLDLHEAGGEDFAMDEDGDESIHK	Rbm8a	Q9CWZ3	2	27	2.39689	7.06359e-05	0.000259538	2-27	Crosslinked Fraction FDR<0.01	Rbm8a	RNA-binding protein 8A	3	3.3554e-60	208.64	27.684	28.2137	28.2481	25.8389	25.7606	25.3556	3	0	0	6	0	0	4	3	2	1	2	1	1	1	0	1	0	0	0	1	0	0	0	0
ADVLDVVVASTVQK	Kdm5b	Q80Y84	640	653	1.3965	0.000905326	0.00250242	640-653	Crosslinked Fraction FDR<0.01	Kdm5b	Lysine-specific demethylase 5B	2	1.2339e-08	161.93	21.9436	22.176	22.3066	20.8696	NA	20.6215	2	0	0	2	0	1	0	0	0	0	1	1	0	0	0	1	1	0	0	5	0	0	0	1
ADVLPSSTCNFLSETNAVK	Phip	Q8VDD9	1684	1702	0.477894	0.173722	0.232965	1684-1702	Not significant	Phip	PH-interacting protein	2	2.069e-08	127.78	NA	NA	22.7747	22.2386	22.5773	22.0744	2	0	2	1	1	0	1	0	0	0	2	1	0	1	1	3	2	0	0	2	0	0	2	0
ADVQSIIGLQR	Trim28	Q62318	780	790	0.129031	0.605896	0.667147	780-790	Not significant	Trim28	Transcription intermediary factor 1-beta	2	3.191e-06	182.39	26.0132	26.5909	26.5584	26.0584	26.5965	26.1205	1	1	0	1	0	2	0	1	0	2	1	0	0	0	0	1	0	0	0	1	0	0	0	0
ADVSCEPLEEVEK	Tp53bp1	P70399	760	772	4.21827	0.000120648	0.000416678	760-772	Crosslinked Fraction FDR<0.01	Tp53bp1	Tumor suppressor p53-binding protein 1	2	5.7946e-05	126.39	NA	20.616	21.646	16.9127	16.9127	16.9127	1	0	0	1	1	0	4	0	0	0	1	1	0	0	1	1	0	0	0	2	0	0	1	3
ADVSLTTLLTAQASLK	Mga	A2AWL7	1014	1029	4.60294	3.71338e-08	1.67014e-06	1014-1029	Crosslinked Fraction FDR<0.01	Mga	MAX gene-associated protein	2	1.6938e-08	150.51	21.5048	21.6197	21.4226	16.9127	16.9127	16.9127	3	0	0	1	0	1	0	0	0	0	4	1	0	0	0	2	3	0	0	1	0	0	0	3
ADVTRLPATIAR	Chd4	Q6PDQ2	1869	1880	-0.239549	0.375114	0.446731	1869-1880	Not significant	Chd4	Chromodomain-helicase-DNA-binding protein 4	3	0.0011688	94.122	NA	21.6234	NA	21.7216	21.7868	22.0804	3	2	0	1	0	0	0	0	0	1	1	0	0	0	1	0	2	0	0	1	0	0	2	0
ADVVESWIGEK	Sptan1	P16546	1965	1975	-1.19156	0.000413325	0.00123879	1965-1975	Released Fraction FDR<0.01	Sptan1;Spta1	Spectrin alpha chain, non-erythrocytic 1;Spectrin alpha chain, erythrocytic 1	2	0.044299	64.82	16.9127	16.9127	16.9127	NA	18.1893	18.0193	1	0	0	1	0	0	2	1	0	1	0	1	0	0	0	1	0	1	0	2	0	0	3	1
ADVVFLSPPWGGPDYATAETFDIR	Tgs1	Q923W1	749	772	0.765867	0.0697442	0.107998	749-772	Not significant	Tgs1	Trimethylguanosine synthase	2	4.3778e-06	103.6	NA	20.3523	20.31	19.027	19.6788	19.99	3	1	0	3	0	0	1	2	0	1	1	0	0	2	3	1	2	1	1	2	0	0	1	0
ADWLTHYWMPK	Asns	Q61024	530	540	-3.22844	2.24066e-06	1.55755e-05	530-540	Released Fraction FDR<0.01	Asns	Asparagine synthetase [glutamine-hydrolyzing]	3	0.00041868	112.13	16.9127	16.9127	16.9127	20.4362	19.9839	20.0034	1	0	0	1	0	0	0	0	1	0	1	1	1	0	1	0	1	2	1	0	0	0	3	0
ADWWTNTAHYNR	Prpf8	Q99PV0	747	758	-4.61454	4.84174e-07	6.01085e-06	747-758	Released Fraction FDR<0.01	Prpf8	Pre-mRNA-processing-splicing factor 8	3	0.009902	90.434	16.9127	16.9127	16.9127	21.8496	21.4246	21.3076	2	1	2	1	0	0	0	0	1	0	0	0	0	0	0	0	2	2	1	0	0	0	3	0
ADYEIASK	Luc7l2	Q7TNC4	69	76	-1.48097	0.00424944	0.00989971	69-76	Released Fraction FDR<0.01	Luc7l2;Luc7l	Putative RNA-binding protein Luc7-like 2;Putative RNA-binding protein Luc7-like 1	2	0.0083807	113.41	21.5388	20.9345	21.6457	22.9962	NA	22.7118	2	0	0	1	0	0	1	0	0	1	0	1	0	0	0	1	0	0	1	0	0	0	0	1
ADYFSTVAAVVFLR	Rpa1	Q8VEE4	468	481	-1.80746	0.00434735	0.0100931	468-481	Released Fraction FDR<0.1	Rpa1	Replication protein A 70 kDa DNA-binding subunit;Replication protein A 70 kDa DNA-binding subunit, N-terminally processed	2	0.0028655	103.34	16.9127	16.9127	16.9127	19.5946	18.2946	18.2715	3	1	0	1	0	0	0	0	0	0	1	0	0	2	0	1	1	0	1	3	0	0	3	0
ADYFSTVAAVVFLRK	Rpa1	Q8VEE4	468	482	-3.32965	4.06714e-05	0.000158738	468-482	Released Fraction FDR<0.01	Rpa1	Replication protein A 70 kDa DNA-binding subunit;Replication protein A 70 kDa DNA-binding subunit, N-terminally processed	3	6.0132e-05	137.84	16.9127	16.9127	16.9127	20.4639	20.6264	19.6369	3	1	0	1	0	0	0	0	0	0	1	1	0	2	0	1	1	0	1	3	0	0	3	0
ADYSTVPPPSSGSAGGGGGGVVNDAFK	Fubp1	Q91WJ8	2	28	-0.569752	0.117594	0.167365	2-28	Not significant	Fubp1	Far upstream element-binding protein 1	2	4.8946e-08	103.87	21.895	NA	NA	22.2643	22.7441	22.386	3	0	1	2	0	0	0	7	0	0	0	1	0	1	3	4	1	0	1	3	0	0	2	0
AEAEHDEHYYNAISVTTSYNLAR	Ctr9	Q62018	483	505	-4.20358	1.12644e-06	9.95241e-06	483-505	Released Fraction FDR<0.01	Ctr9	RNA polymerase-associated protein CTR9 homolog	4	2.5366e-05	81.574	16.9127	16.9127	16.9127	21.0933	NA	21.1394	4	1	2	1	0	0	3	0	2	1	1	0	0	0	0	2	2	0	3	1	0	0	3	1
AEAENNSGVESSGYGSPGPTWDR	Dhx9	O70133	122	144	-0.987559	0.00559632	0.012515	122-144	Not significant	Dhx9	ATP-dependent RNA helicase A	2	2.9657e-51	205.28	23.2966	23.2179	23.356	24.5316	23.8114	24.4901	2	1	2	1	0	0	3	4	0	0	0	0	0	0	2	4	1	1	1	1	0	0	0	0
AEAPAGPALGLPSPEVESGLER		Q8BZR9	13	34	0.291408	0.0598231	0.0948597	13-34	Not significant		Uncharacterized protein C17orf85 homolog	2	1.8894e-16	151.49	22.5032	22.7115	22.4067	22.3019	22.2383	22.2069	4	1	0	0	0	0	4	3	0	0	3	0	0	0	4	2	0	0	0	1	0	0	0	0
AEATASALADADADLEER	Chmp2a	Q9DB34	198	215	3.93703	4.76153e-08	1.81823e-06	198-215	Crosslinked Fraction FDR<0.01	Chmp2a	Charged multivesicular body protein 2a	2	2.0003e-15	159.52	20.8467	20.8807	20.8219	16.9127	16.9127	16.9127	7	1	0	3	0	0	3	0	0	0	2	0	0	0	0	1	1	0	0	0	0	0	0	3
AEAVESAQAGDRCDFTGALIVVPDVSK	Mcm6	P97311	230	256	-0.227565	0.404092	0.475259	230-256	Not significant	Mcm6	DNA replication licensing factor MCM6	3	4.0787e-08	119.88	24.646	25.4932	24.7403	25.084	25.242	25.2362	5	1	0	3	1	1	2	2	0	1	1	1	0	1	1	2	1	0	0	4	0	0	0	0
AEAVVNTVDISER	Ftsj3	Q9DBE9	755	767	0.762896	0.202125	0.265059	755-767	Not significant	Ftsj3	pre-rRNA processing protein FTSJ3	2	2.5157e-08	164.65	22.2281	20.7124	22.5603	21.4786	20.9007	20.8327	2	1	1	1	0	0	2	0	0	1	0	0	0	0	0	1	1	0	0	3	0	0	0	0
AEAYVLACTDQQYLVPK	Polr1a	O35134	613	629	0.0716174	0.73441	0.7816	613-629	Not significant	Polr1a	DNA-directed RNA polymerase I subunit RPA1	2	0.00014653	141.34	22.8792	NA	NA	22.8599	22.6731	22.8898	3	0	0	1	1	2	1	0	0	0	2	1	0	0	1	0	1	0	2	2	0	0	2	0
AECEILMMVGLPAAGK	Hnrnpul1	Q8VDM6	320	335	-0.12223	0.555959	0.620942	320-335	Not significant	Hnrnpul1	Heterogeneous nuclear ribonucleoprotein U-like protein 1	2	5.6612e-08	140.39	22.3638	22.5154	22.0401	22.2596	22.7124	22.314	3	0	0	0	1	0	2	2	0	1	2	1	2	0	1	0	0	0	0	1	0	0	0	0
AECRPAASENYMK	Gtf2f2	Q8R0A0	114	126	-2.19006	0.00485143	0.0110759	114-126	Released Fraction FDR<0.1	Gtf2f2	General transcription factor IIF subunit 2	2	0.018881	91.549	16.9127	16.9127	16.9127	18.4406	NA	19.765	3	1	1	0	1	0	2	0	0	0	0	1	1	0	1	1	0	0	1	0	0	0	3	1
AEDNADTLALVFEAPNQEK	Pcna	P17918	92	110	0.239191	0.242728	0.309475	92-110	Not significant	Pcna	Proliferating cell nuclear antigen	2	2.4212e-125	307.43	24.1838	24.2812	24.7524	24.2722	24.0987	24.129	4	0	2	2	0	1	3	0	0	0	2	1	0	1	1	0	1	0	0	1	0	0	0	0
AEDYEESLQVMR	Kif23	E9Q5G3	417	428	-0.51864	0.150423	0.20601	417-428	Not significant	Kif23	Kinesin-like protein KIF23	2	0.00016277	125.75	NA	19.7385	NA	20.5169	19.9985	20.2561	1	1	0	1	0	1	3	0	0	0	1	0	1	0	0	1	0	0	1	1	0	0	2	0
AEEAASELHLSALLEMVDM	Mcm3ap	Q9WUU9	1953	1971	-3.56398	2.28928e-05	9.68476e-05	1953-1971	Released Fraction FDR<0.01	Mcm3ap	Germinal-center associated nuclear protein	2	0.0010629	78.903	16.9127	16.9127	16.9127	19.9097	20.8855	20.635	4	0	0	1	0	0	4	0	1	0	4	0	2	0	0	2	0	0	0	1	0	0	3	0
AEEDEILNR	Canx	P35564	573	581	5.43364	7.43906e-05	0.000271551	573-581	Crosslinked Fraction FDR<0.01	Canx	Calnexin	2	0.00076753	155.75	21.743	NA	22.9497	16.9127	16.9127	16.9127	1	1	1	1	0	0	3	0	0	1	1	0	0	0	0	0	0	0	0	0	0	0	1	3
AEEDLTFEEDDEMAAVMGFSGFGSTK	Zmat2	Q9CPW7	171	196	5.17775	7.30204e-07	7.6229e-06	171-196	Crosslinked Fraction FDR<0.01	Zmat2	Zinc finger matrin-type protein 2	2	4.2741e-73	221.34	22.069	21.7335	22.469	16.9127	16.9127	16.9127	3	0	0	3	0	0	5	3	0	0	1	1	2	3	0	2	2	0	0	1	0	0	0	3
AEEDLTFEEDDEMAAVMGFSGFGSTKK	Zmat2	Q9CPW7	171	197	5.03773	3.65489e-06	2.19052e-05	171-197	Crosslinked Fraction FDR<0.01	Zmat2	Zinc finger matrin-type protein 2	3	2.1107e-05	73.655	NA	22.1788	21.7222	16.9127	16.9127	16.9127	3	0	0	3	0	0	5	3	0	0	1	2	2	3	0	2	2	0	0	1	0	0	1	3
AEEDTQFNYHR	Smc1a	Q9CU62	178	188	0.947382	0.104297	0.151151	178-188	Not significant	Smc1a	Structural maintenance of chromosomes protein 1A	2	5.3778e-05	163.16	NA	20.227	19.566	19.5989	18.2828	18.9656	1	1	1	1	0	1	2	0	1	0	0	0	0	1	0	0	1	0	1	0	0	0	1	0
AEEDVEPECIMEK	Dbnl	Q62418	119	131	1.7758	0.0421719	0.0707862	119-131	Crosslinked Fraction FDR<0.1	Dbnl	Drebrin-like protein	2	0.016269	70.808	20.4187	NA	19.6924	18.2797	NA	NA	1	0	0	1	1	0	5	0	0	1	0	1	1	0	1	0	0	0	0	1	0	0	1	2
AEEETQGTSQSSLPGASYCYTGIR	Ice1	E9Q286	1038	1061	5.20452	5.24912e-07	6.26476e-06	1038-1061	Crosslinked Fraction FDR<0.01	Ice1	Little elongation complex subunit 1	2	1.2053e-17	150.9	22.0704	21.8002	22.4811	16.9127	16.9127	16.9127	2	1	0	0	1	2	3	3	0	1	1	0	0	0	1	4	3	0	2	0	0	0	0	3
AEEIDAVFHGTVWPQICR	Utp20	Q5XG71	1174	1191	-1.39349	0.0471573	0.0776553	1174-1191	Released Fraction FDR<0.1	Utp20	Small subunit processome component 20 homolog	3	3.4299e-21	171.26	21.1317	22.8178	22.5934	24.0242	22.912	23.7872	2	1	0	1	1	1	2	1	1	2	0	0	0	1	1	0	1	1	0	2	0	0	0	0
AEEILEK	Rpl11	Q9CXW4	79	85	0.0690303	0.918759	0.934658	79-85	Not significant	Rpl11	60S ribosomal protein L11	2	0.012761	128.86	NA	NA	22.2937	22.6422	21.4272	22.6047	1	0	0	0	0	0	3	0	0	1	1	1	0	0	0	0	0	0	0	0	0	0	2	0
AEEIWQQSVIGDYLAR	Ubtf	P25976	488	503	0.256601	0.367887	0.439414	488-503	Not significant	Ubtf	Nucleolar transcription factor 1	2	7.5462e-16	169.58	23.7907	NA	24.1692	NA	23.9105	23.5362	2	1	0	1	0	2	2	1	0	2	1	0	0	0	0	1	0	1	1	1	0	0	1	1
AEELGLPILGVLR	Acaa1a	Q921H8	293	305	2.87654	0.000398725	0.00119951	293-305	Crosslinked Fraction FDR<0.01	Acaa1a;Acaa1b	3-ketoacyl-CoA thiolase A, peroxisomal;3-ketoacyl-CoA thiolase B, peroxisomal	2	0.0038498	85.377	20.4702	19.0152	19.8825	16.9127	16.9127	16.9127	1	1	0	0	0	0	2	2	0	1	4	0	0	0	1	0	0	0	0	1	0	0	0	3
AEEMEDEPFTER	Thrap3	Q569Z6	482	493	2.17021	0.000230396	0.000737896	482-493	Crosslinked Fraction FDR<0.01	Thrap3	Thyroid hormone receptor-associated protein 3	2	7.6516e-17	224.64	24.4419	24.0528	24.6457	22.5105	21.7984	22.3209	1	1	0	1	0	0	5	0	0	0	0	0	1	1	1	0	1	0	0	0	0	0	0	0
AEENNSGVESSGYGSPGPTWDR	Dhx9	O70133	122	143	-0.749621	0.0344356	0.0596379	122-143	Not significant	Dhx9	ATP-dependent RNA helicase A	2	4.372e-06	140.84	20.8223	20.1783	20.4348	21.3667	20.788	21.5296	1	1	2	1	0	0	3	4	0	0	0	0	0	0	2	4	1	1	1	1	0	0	0	0
AEEPGVSDQSVFSSEREVLQESER	Tmpo	Q61033	340	363	0.148699	0.691688	0.744273	340-363	Not significant	Tmpo	Lamina-associated polypeptide 2, isoforms alpha/zeta	3	5.6987e-05	79.511	NA	21.5594	NA	21.0759	21.7633	21.3929	1	2	0	1	0	2	6	1	0	0	1	0	0	1	1	5	0	0	0	3	0	0	2	0
AEEPSDLIGPEAPK	Nkap	Q9D0F4	284	297	0.921343	0.0718447	0.110692	284-297	Not significant	Nkap	NF-kappa-B-activating protein	2	2.0363e-07	147.91	22.9364	21.595	22.8568	21.8816	21.2719	21.4706	2	0	0	1	0	0	3	1	0	1	1	1	0	0	3	1	0	0	0	0	0	0	0	0
AEEQGAPRPLHPPPPPPVQPPPHPR	Acin1	Q9JIX8	1067	1091	-0.554566	0.513239	0.580468	1067-1091	Not significant	Acin1	Apoptotic chromatin condensation inducer in the nucleus	3;4;5	1.5399e-14	127.9	NA	22.9262	NA	22.5034	23.9759	23.9631	2	2	0	0	0	2	2	1	2	0	1	0	0	0	12	0	0	0	0	1	0	0	2	0
AEEQPQVELFVK	Clic1	Q9Z1Q5	2	13	-3.97991	1.03891e-06	9.46353e-06	2-13	Released Fraction FDR<0.01	Clic1	Chloride intracellular channel protein 1	2	0.00044981	115.23	16.9127	16.9127	16.9127	21.1376	20.9567	20.5837	1	0	0	0	0	2	3	0	0	0	1	1	0	1	1	0	0	0	0	2	0	0	3	0
AEETDVDDEFERPTMSFESYLSYDQPR	Tceb3	Q8CB77	387	413	-0.0133402	0.916947	0.933191	387-413	Not significant	Tceb3	Transcription elongation factor B polypeptide 3	3	1.6968e-21	147	NA	22.4015	22.4092	22.4771	22.4246	22.3544	1	2	0	4	0	1	5	0	0	0	1	0	1	2	2	3	2	0	2	1	0	0	1	0
AEETPNESVLEK	Nasp	Q99MD9	476	487	3.22622	1.73973e-05	7.6515e-05	476-487	Crosslinked Fraction FDR<0.01	Nasp	Nuclear autoantigenic sperm protein	2	0.026374	67.113	20.3323	NA	19.9457	16.9127	16.9127	16.9127	1	0	1	0	0	0	4	0	0	0	1	1	0	0	1	1	1	0	0	1	0	0	1	3
AEETSEELAQAAPLCSR	Bop1	P97452	80	96	6.30783	0.00173243	0.00448685	80-96	Crosslinked Fraction FDR<0.01	Bop1	Ribosome biogenesis protein BOP1	2	5.2792e-41	282.12	24.3636	23.6206	25.1988	NA	NA	18.0865	4	1	0	0	1	1	4	0	0	0	2	0	0	0	1	2	1	0	0	0	0	0	0	2
AEEVATFFAK	Top1	Q04750	255	264	0.730018	0.011631	0.0234883	255-264	Not significant	Top1	DNA topoisomerase 1	1;2	6.6665e-08	152.34	25.3896	24.8367	25.4507	24.4462	24.5928	24.4481	3	0	0	0	0	0	2	0	0	0	0	1	0	2	0	0	1	0	0	1	0	0	0	0
AEEYEFLTPMEEAPK	Arhgdia	Q99PT1	153	167	0.595875	0.0212467	0.0393745	153-167	Not significant	Arhgdia	Rho GDP-dissociation inhibitor 1	2	2.0719e-25	199.8	23.419	22.9938	23.5132	22.7047	22.8894	22.5442	2	0	0	0	0	0	5	0	0	0	1	1	1	1	2	0	1	0	1	0	0	0	0	0
AEEYPEEAEEREESTSGFDK	Thrap3	Q569Z6	789	808	4.40735	9.74685e-07	9.07257e-06	789-808	Crosslinked Fraction FDR<0.01	Thrap3	Thyroid hormone receptor-associated protein 3	2;3	2.134e-05	103.83	NA	21.2801	21.3601	16.9127	16.9127	16.9127	2	1	0	1	0	0	8	1	0	0	0	1	0	1	1	2	1	0	1	0	0	0	1	3
AEFEVHEVYAVDVLVSSGEGK	Pa2g4	P50580	216	236	1.11531	0.217358	0.281752	216-236	Not significant	Pa2g4	Proliferation-associated protein 2G4	3	1.6042e-07	96.561	NA	22.718	NA	22.1837	NA	21.0218	2	0	0	1	0	0	4	2	1	0	1	1	0	1	0	2	0	0	1	5	0	0	2	1
AEFGDFDIK	Phf6	Q9D4J7	258	266	0.816159	0.0138061	0.0272324	258-266	Not significant	Phf6	PHD finger protein 6	2	0.0068044	101.25	NA	22.0764	22.6044	21.5706	21.4113	21.5909	1	0	0	2	0	0	1	1	0	1	0	1	0	2	0	0	0	0	0	0	0	0	1	0
AEFTSPPSLFK	Fip1l1	Q9D824	231	241	0.314993	0.0733358	0.112674	231-241	Not significant	Fip1l1	Pre-mRNA 3-end-processing factor FIP1	2	0.00010594	148.69	22.3203	22.1141	22.4499	21.8258	22.0895	22.0241	1	0	0	0	0	0	1	0	0	0	1	1	0	2	2	2	1	0	0	0	0	0	0	0
AEGDLQINVEDEEAFVLPPAGETDQDGQAPDLQR	Nop2	Q922K7	190	223	0.558569	0.0118001	0.0237838	190-223	Not significant	Nop2	Probable 28S rRNA (cytosine-C(5))-methyltransferase	3	2.3819e-33	149.96	23.2497	23.1493	23.601	22.7435	22.8038	22.7769	4	1	1	5	0	4	5	3	0	1	3	0	0	1	3	0	1	0	0	2	0	0	0	0
AEGDTLVSVDYEIFGK	Acyp1	P56376	2	17	2.42975	0.0105151	0.0215668	2-17	Crosslinked Fraction FDR<0.1	Acyp1	Acylphosphatase-1	2	0.00014817	122.34	21.6102	19.787	NA	18.2897	18.3504	18.1664	1	0	0	2	0	0	2	2	0	1	1	1	0	1	0	1	1	0	1	2	0	0	1	0
AEGEPQEESPLK	Bclaf1	Q8K019	167	178	3.48961	0.000299616	0.000931423	167-178	Crosslinked Fraction FDR<0.01	Bclaf1	Bcl-2-associated transcription factor 1	2	0.00083231	112.11	20.9572	19.4288	20.8211	16.9127	16.9127	16.9127	1	0	0	0	0	1	4	1	0	0	1	1	0	0	2	1	0	0	0	0	0	0	0	3
AEGESEAPNPEPR	Srsf4	Q8VE97	424	436	5.06256	1.49505e-05	6.72129e-05	424-436	Crosslinked Fraction FDR<0.01	Srsf4	Serine/arginine-rich splicing factor 4	2	2.272e-05	134.84	23.4333	22.3396	23.514	18.2409	17.8645	17.9939	2	1	1	0	0	0	4	1	0	0	0	0	0	0	3	1	0	0	0	0	0	0	0	0
AEGGYFGQIR	Thoc2	B1AZI6	711	720	-0.610469	0.085489	0.128	711-720	Not significant	Thoc2	THO complex subunit 2	2	0.0021729	110.12	20.821	NA	NA	21.3322	21.2766	21.6854	1	1	0	0	0	1	1	3	0	1	0	0	0	1	0	0	0	0	1	0	0	0	2	0
AEGQVLVLDGR	Rpl13a	P19253	2	12	5.17304	8.71826e-05	0.000312883	2-12	Crosslinked Fraction FDR<0.01	Rpl13a	60S ribosomal protein L13a	2	7.0031e-05	153.1	23.1815	21.2434	21.8325	16.9127	16.9127	16.9127	1	1	0	1	0	1	1	2	0	0	2	0	0	0	0	0	0	0	0	2	0	0	0	3
AEGSDVANAVLDGADCIMLSGETAK	Pkm	P52480	343	367	-0.227272	0.196483	0.258798	343-367	Not significant	Pkm	Pyruvate kinase PKM	2	2.6035e-59	206.13	22.1978	NA	22.1721	22.354	22.5893	22.2934	5	0	1	3	1	0	2	3	0	1	2	1	1	0	0	2	1	0	0	2	0	0	1	0
AEGSDVANAVLDGADCIMLSGETAKGDYPLEAVR	Pkm	P52480	343	376	-6.43158	6.21545e-09	1.20999e-06	343-376	Released Fraction FDR<0.01	Pkm	Pyruvate kinase PKM	3	2.1565e-67	198.85	16.9127	16.9127	16.9127	23.2481	23.3342	23.4507	6	1	1	4	1	0	3	4	0	1	3	1	1	0	1	2	1	0	1	3	0	0	3	0
AEGTVFTEEDFQK	Rps19bp1	Q8C6B9	123	135	1.01022	0.0173258	0.0331414	123-135	Crosslinked Fraction FDR<0.1	Rps19bp1	Active regulator of SIRT1	2	8.1586e-11	177.78	23.1918	22.3718	23.3391	21.9233	21.7327	22.2161	1	0	0	1	0	1	3	1	0	0	0	1	0	2	0	0	2	0	0	1	0	0	0	0
AEGVINSEIPNCWECPR	Fbxl19	Q6PB97	111	127	-0.618345	0.159619	0.21667	111-127	Not significant	Fbxl19	F-box/LRR-repeat protein 19	2	2.6663e-14	166.24	NA	NA	20.6097	20.9396	21.6111	21.1335	1	1	2	0	2	0	3	1	0	2	0	0	0	0	2	1	0	1	0	1	0	0	2	0
AEGYAEGDLTLYHR	Ftsj3	Q9DBE9	238	251	-1.48105	0.0313221	0.0549803	238-251	Released Fraction FDR<0.1	Ftsj3	pre-rRNA processing protein FTSJ3	2;3	2.7335e-07	148.62	22.677	24.7052	23.8783	25.1579	25.3081	25.2376	2	1	0	1	0	0	2	2	1	0	2	0	0	0	0	0	1	0	2	0	0	0	0	0
AEHDQLLLNYAK	Lmnb1	P14733	113	124	-0.35434	0.176772	0.236341	113-124	Not significant	Lmnb1	Lamin-B1	2;3	0.0006409	115.91	NA	22.2411	NA	22.5876	22.7454	22.4535	2	0	1	1	0	1	1	0	1	0	3	1	0	0	0	0	0	0	1	0	0	0	2	0
AEHVVVPIVTFNK	Morc3	F7BJB9	140	152	2.14594	0.0443256	0.0736901	140-152	Crosslinked Fraction FDR<0.1	Morc3		3	0.0010211	88.075	NA	21.2364	21.3455	18.3964	20.5843	18.4543	1	0	1	0	0	0	1	0	1	1	0	1	0	1	1	0	1	0	0	4	0	0	1	0
AEIISLCK	Srrt	Q99MR6	434	441	-0.261373	0.235476	0.301759	434-441	Not significant	Srrt	Serrate RNA effector molecule homolog	2	0.0015385	163.67	23.6201	23.1696	23.704	23.7956	23.5455	23.9367	1	0	0	0	1	0	1	0	0	2	1	1	0	0	0	1	0	0	0	0	0	0	0	0
AEINILLCGDPGTSK	Mcm4	P49717	501	515	0.733923	0.0137142	0.0270768	501-515	Not significant	Mcm4	DNA replication licensing factor MCM4	2	2.0476e-25	199.96	24.4142	23.9039	24.3214	23.4779	23.7302	23.2297	1	0	1	1	1	0	1	2	0	2	2	1	0	0	1	1	1	0	0	0	0	0	0	0
AEIQELAMVPR	Polr2a	P08775	513	523	1.55134	0.0101531	0.0209331	513-523	Crosslinked Fraction FDR<0.1	Polr2a	DNA-directed RNA polymerase II subunit RPB1	2	0.010355	83.948	NA	NA	19.8338	18.3221	NA	18.2429	2	1	0	0	0	1	2	0	0	1	1	0	1	0	1	0	0	0	0	1	0	0	2	1
AEIQNAEDYNEIFQPK	Katnb1	Q8BG40	374	389	5.43481	4.00898e-05	0.000156937	374-389	Crosslinked Fraction FDR<0.01	Katnb1	Katanin p80 WD40 repeat-containing subunit B1	2	3.4736e-12	155.99	NA	21.8319	22.8632	16.9127	16.9127	16.9127	2	0	2	1	0	2	3	0	0	2	0	1	0	1	1	0	0	0	1	0	0	0	1	3
AEITELSTILEESGSQFEFTQFR	Brca2	P97929	1091	1113	-1.61226	0.000574526	0.00166271	1091-1113	Released Fraction FDR<0.01	Brca2	Breast cancer type 2 susceptibility protein homolog	2	1.3156e-07	138.28	16.9127	16.9127	16.9127	19.0025	18.3219	18.2507	1	1	0	0	0	2	5	1	0	2	2	0	0	3	0	3	3	0	0	0	0	0	3	0
AEITFDDHK	Flnb	Q80X90	2236	2244	-1.47505	2.04619e-05	8.79909e-05	2236-2244	Released Fraction FDR<0.01	Flnb	Filamin-B	2	0.020453	81.296	16.9127	16.9127	16.9127	18.4548	18.2575	18.4511	1	0	0	2	0	0	1	0	1	1	0	1	0	1	0	0	1	0	0	0	0	0	3	0
AEITMGDPHQQTLAR	Thoc5	Q8BKT7	176	190	-1.51501	0.0723314	0.111335	176-190	Not significant	Thoc5	THO complex subunit 5 homolog	2;3	3.4164e-05	129.34	NA	NA	19.4889	NA	NA	21.0039	2	1	0	1	0	2	1	1	1	1	1	0	1	0	1	0	2	0	0	0	0	0	2	2
AEIVQVIR	Ccdc86	Q9JJ89	382	389	0.409053	0.0825847	0.12442	382-389	Not significant	Ccdc86	Coiled-coil domain-containing protein 86	2	0.0037598	134.44	21.3772	NA	21.279	21.026	NA	20.8121	1	1	0	0	0	1	1	0	0	2	0	0	0	0	0	0	0	0	0	2	0	0	1	1
AEKVHELNEEIGK	Luc7l	Q9CYI4	123	135	2.68483	0.00258757	0.00640721	123-135	Crosslinked Fraction FDR<0.01	Luc7l	Putative RNA-binding protein Luc7-like 1	3	8.5196e-06	135.81	NA	20.9924	NA	18.3122	NA	18.303	1	0	1	0	0	0	4	1	1	1	1	2	0	0	0	0	0	0	0	1	0	0	2	1
AELAAPQLIMLANVALTGEASGSCCDYLVGEER	Rest	Q8VIG1	39	71	4.01918	8.64475e-07	8.39641e-06	39-71	Crosslinked Fraction FDR<0.01	Rest	RE1-silencing transcription factor	3	1.7901e-14	99.866	20.679	20.896	21.2207	16.9127	16.9127	16.9127	6	1	1	1	2	1	4	3	0	1	5	0	1	0	1	2	1	0	1	2	0	0	0	3
AELAQETDPLRR	Pold1	P52431	670	681	-0.359664	0.20696	0.270313	670-681	Not significant	Pold1	DNA polymerase delta catalytic subunit	3	0.015752	80.014	NA	20.932	NA	21.3252	NA	21.2581	2	2	0	1	0	1	2	0	0	0	2	0	0	0	1	0	1	0	0	0	0	0	2	1
AELDDTPMR	Sfpq	Q8VIJ6	342	350	-0.187204	0.686106	0.739698	342-350	Not significant	Sfpq	Splicing factor, proline- and glutamine-rich	2	0.0013828	131.03	23.9699	23.3798	23.9817	24.642	23.0875	24.1635	1	1	0	2	0	0	1	0	0	0	1	0	1	0	1	0	1	0	0	0	0	0	0	0
AELDGTILK	Pspc1	Q8R326	134	142	-0.278979	0.363729	0.435244	134-142	Not significant	Pspc1	Paraspeckle component 1	1;2	0.0076953	102.51	23.2532	22.593	NA	23.4474	22.9616	23.1971	1	0	0	1	0	0	1	1	0	1	2	1	0	0	0	0	1	0	0	0	0	0	1	0
AELDIGQHCQVQHCR	Zfand1	Q8BFR6	2	16	-4.74394	3.84873e-07	5.28068e-06	2-16	Released Fraction FDR<0.01	Zfand1	AN1-type zinc finger protein 1	3	0.00020538	94.673	16.9127	16.9127	16.9127	21.805	21.3346	21.8305	1	1	0	1	2	3	1	1	2	1	1	0	0	0	0	0	0	0	0	1	0	0	3	0
AELDNELMEGK	Prpf4b	Q61136	119	129	4.04833	0.00109979	0.00298421	119-129	Crosslinked Fraction FDR<0.01	Prpf4b	Serine/threonine-protein kinase PRP4 homolog	2	0.00010717	142	25.4628	23.9826	25.4722	NA	20.8326	21.0158	1	0	1	1	0	0	3	1	0	0	2	1	1	0	0	0	0	0	0	0	0	0	0	1
AELEALGMK	Hirip3	Q8BLH7	506	514	6.38254	6.34297e-06	3.33765e-05	506-514	Crosslinked Fraction FDR<0.01	Hirip3	HIRA-interacting protein 3	2	0.0004839	145.34	23.6856	22.4447	23.7556	16.9127	16.9127	16.9127	2	0	0	0	0	0	2	1	0	0	2	1	1	0	0	0	0	0	0	0	0	0	0	3
AELEQHLEQEQEFQVNK	Ccdc6	D3YZP9	150	166	-2.22158	0.00735404	0.015861	150-166	Released Fraction FDR<0.1	Ccdc6	Coiled-coil domain-containing protein 6	3	0.035092	45.083	16.9127	16.9127	16.9127	NA	19.8889	18.3798	1	0	1	0	0	4	5	0	1	0	2	1	0	1	0	0	0	0	0	1	0	0	3	1
AELFTQSCADLDK	Sptbn1	Q62261	1382	1394	-1.24835	0.000329611	0.00101053	1382-1394	Released Fraction FDR<0.01	Sptbn1	Spectrin beta chain, non-erythrocytic 1	2	4.4884e-08	160.77	16.9127	16.9127	16.9127	NA	18.2429	18.0793	2	0	0	2	1	1	1	0	0	0	2	1	0	1	0	1	1	0	0	0	0	0	3	1
AELGTDLLSQLSLEDQK	Smc3	Q9CW03	779	795	-0.331193	0.37234	0.443919	779-795	Not significant	Smc3	Structural maintenance of chromosomes protein 3	2	1.4017e-190	364.34	23.182	23.6725	23.1028	23.2244	24.3196	23.4068	1	0	0	2	0	2	2	1	0	0	5	1	0	0	0	2	1	0	0	0	0	0	0	0
AELLISTVGPEECVVPFLTRPK	Mars	Q68FL6	26	47	0.109186	0.720945	0.76994	26-47	Not significant	Mars	Methionine--tRNA ligase, cytoplasmic	3	1.4185e-05	123.43	21.2004	22.0502	NA	21.5495	21.5546	21.4442	1	1	0	0	1	0	3	1	0	1	3	1	0	1	3	1	2	0	0	3	0	0	1	0
AELLLAEEPGFLVGEDGEDTAK	Wdr46	Q9Z0H1	148	169	-0.0642757	0.748009	0.793201	148-169	Not significant	Wdr46	WD repeat-containing protein 46	2	4.0385e-31	222.55	25.7783	25.436	25.7789	25.8701	NA	25.5873	3	0	0	2	0	0	5	3	0	0	4	1	0	1	1	0	1	0	0	1	0	0	0	1
AELMGISTDIFPVDNSDTSSSVDGR	Phf14	Q9D4H9	576	600	5.43301	0.0116948	0.0235987	576-600	Crosslinked Fraction FDR<0.1	Phf14	PHD finger protein 14	2	1.4463e-05	87.138	NA	24.4644	NA	NA	19.0314	NA	1	1	1	4	0	0	1	2	0	2	1	0	1	1	1	5	2	0	0	2	0	0	2	2
AELNEFLTR	Rps3	P62908	19	27	0.548464	0.0283544	0.0505145	19-27	Not significant	Rps3	40S ribosomal protein S3	2	0.0019556	126.07	23.543	23.1969	23.6952	23.0133	23.0742	22.7023	1	1	1	0	0	0	2	0	0	0	2	0	0	1	0	0	1	0	0	0	0	0	0	0
AELPGTHPLASK	Umps	P13439	231	242	-3.82639	4.74152e-06	2.66786e-05	231-242	Released Fraction FDR<0.01	Umps	Uridine 5-monophosphate synthase;Orotate phosphoribosyltransferase;Orotidine 5-phosphate decarboxylase	2	0.005017	86.882	16.9127	16.9127	16.9127	NA	20.5927	20.8856	2	0	0	0	0	0	1	1	1	0	2	1	0	0	2	1	1	0	0	0	0	0	3	1
AELQPRPYGSNLGDYNSLVQR	Pcnt	P48725	2112	2132	-3.79175	2.72269e-05	0.000112225	2112-2132	Released Fraction FDR<0.01	Pcnt	Pericentrin	3	0.0018218	65.149	16.9127	16.9127	16.9127	NA	21.0006	20.4084	1	2	2	1	0	2	1	2	0	0	3	0	0	0	2	2	0	0	2	1	0	0	3	1
AELSEEALLSVLPTIRVPK	Usp5	P56399	2	20	-3.53671	1.15923e-05	5.42664e-05	2-20	Released Fraction FDR<0.01	Usp5	Ubiquitin carboxyl-terminal hydrolase 5	2	4.5551e-26	184.11	16.9127	16.9127	16.9127	19.97	20.8121	20.5662	2	1	0	0	0	0	3	0	0	1	4	1	0	0	2	2	1	0	0	2	0	0	3	0
AELVPEQEEAMLPVEESEAAGDGVETK	Nasp	Q99MD9	402	428	0.209757	0.311749	0.382204	402-428	Not significant	Nasp	Nuclear autoantigenic sperm protein	2	8.0431e-11	122.29	22.5949	22.5628	22.508	22.0594	22.7035	22.2735	4	0	0	1	0	1	8	2	0	0	2	1	1	0	2	1	1	0	0	3	0	0	0	0
AEMALLVMDEEEDSKK	Esf1	Q3V1V3	700	715	4.45735	0.00186797	0.00480436	700-715	Crosslinked Fraction FDR<0.01	Esf1	ESF1 homolog	2;3	2.2205e-13	181.66	21.0554	23.1569	24.1734	18.384	18.3887	18.241	2	0	0	2	0	0	4	0	0	0	2	2	2	0	0	1	0	0	0	1	0	0	0	0
AEMIDALANSVTPAVSVNNEVR	Taf2	Q8C176	786	807	0.201398	0.533781	0.599735	786-807	Not significant	Taf2	Transcription initiation factor TFIID subunit 2	2	0.00044371	106.35	21.784	21.1294	NA	21.1877	NA	21.3229	4	1	3	1	0	0	2	0	0	1	1	0	1	0	1	2	1	0	0	4	0	0	1	1
AEMMGNMELAEQLK	Cwf19l2	Q8BG79	497	510	0.320787	0.293184	0.362919	497-510	Not significant	Cwf19l2	CWF19-like protein 2	2	1.4869e-08	160.36	21.3153	20.7638	21.2248	20.2815	21.0674	20.9927	2	0	1	0	0	1	3	1	0	0	2	1	3	0	0	0	0	0	0	0	0	0	0	0
AEMVAQLCMNDR	Ubr3	Q5U430	789	800	1.74107	0.0265828	0.0477538	789-800	Crosslinked Fraction FDR<0.1	Ubr3	E3 ubiquitin-protein ligase UBR3	2	0.013016	78.516	20.4649	NA	20.7846	19.8489	18.4379	18.3642	2	1	1	1	1	1	1	0	0	0	1	0	2	0	0	0	0	0	0	1	0	0	1	0
AEMVVDPETMPYLDIANQTGR	Nub1	P54729	201	221	-0.137131	0.713541	0.763596	201-221	Not significant	Nub1	NEDD8 ultimate buster 1	2	1.4341e-12	142.95	22.2545	21.7849	NA	NA	22.1568	NA	2	1	1	2	0	1	2	1	0	1	1	0	2	0	2	0	2	0	1	2	0	0	1	2
AEMYSEYLSTCSK	Arid2	E9Q7E2	543	555	-0.749359	0.0253484	0.0458482	543-555	Not significant	Arid2		2	0.015789	71.241	16.9127	16.9127	16.9127	17.2022	18.1208	17.6632	1	0	0	0	1	0	2	0	0	0	1	1	1	0	0	3	1	0	2	0	0	0	3	0
AENDVDNELLDYEDDEVETAAGADGTEAPAKK	Ddx39b	Q9Z1N5	2	33	0.266377	0.161288	0.218722	2-33	Not significant	Ddx39b	Spliceosome RNA helicase Ddx39b	3	8.3094e-29	153.76	23.7148	23.319	23.4567	23.2314	23.4167	23.0432	6	0	2	6	0	0	6	2	0	0	2	2	0	0	1	0	2	0	1	2	0	0	0	0
AENDVDNELLDYEDDEVETAAGADGTEAPAKKDVK	Ddx39b	Q9Z1N5	2	36	-5.34808	3.88681e-07	5.31342e-06	2-36	Released Fraction FDR<0.01	Ddx39b	Spliceosome RNA helicase Ddx39b	3	2.9018e-20	117.79	16.9127	16.9127	16.9127	NA	22.2855	22.2362	6	0	2	7	0	0	6	2	0	0	2	3	0	0	1	0	2	0	1	3	0	0	3	1
AENLQLLTENELHR	Hexim1	Q8R409	331	344	0.535138	0.226686	0.29211	331-344	Not significant	Hexim1	Protein HEXIM1	2;3	1.6241e-11	180.2	21.6398	22.8711	22.8103	22.1262	21.5172	22.0723	1	1	2	0	0	1	3	0	1	0	4	0	0	0	0	0	1	0	0	0	0	0	0	0
AENMEAAAQLK	Ahctf1	Q8CJF7	2109	2119	-1.32104	0.0873921	0.130391	2109-2119	Not significant	Ahctf1	Protein ELYS	2	0.0008589	118.71	NA	19.5517	NA	20.8727	NA	NA	4	0	1	0	0	1	2	0	0	0	1	1	1	0	0	0	0	0	0	0	0	0	2	2
AENNPWVTPIADQFQLGVSHVFEYIR	Rsu1	Q01730	213	238	-3.43416	0.000130946	0.000447471	213-238	Released Fraction FDR<0.01	Rsu1	Ras suppressor protein 1	3	4.9418e-09	109.91	16.9127	16.9127	16.9127	19.8986	19.9873	21.1549	2	1	2	1	0	2	2	1	1	2	1	0	0	2	2	1	1	1	1	3	0	0	3	0
AENSICVADSNPLPYQNVTNHVGK	Wapal	Q65Z40	911	934	-0.478242	0.0935243	0.137865	911-934	Not significant	Wapal	Wings apart-like protein homolog	3	1.9068e-06	100.85	NA	21.8225	21.6559	NA	22.3975	22.0375	2	0	4	1	1	1	1	1	1	1	1	1	0	0	2	2	1	0	1	3	0	0	1	1
AEPATPAEAAQSDR	Mybbp1a	Q7TPV4	10	23	-0.0530158	0.952926	0.962239	10-23	Not significant	Mybbp1a	Myb-binding protein 1A	2	2.7206e-07	145.28	23.3363	NA	23.561	24.4767	21.9352	24.093	5	1	0	1	0	1	2	0	0	0	0	0	0	0	2	1	1	0	0	0	0	0	1	0
AEPATPAEAAQSDRHSLLEHSR	Mybbp1a	Q7TPV4	10	31	-8.14202	4.53509e-08	1.79777e-06	10-31	Released Fraction FDR<0.01	Mybbp1a	Myb-binding protein 1A	2;3;4;5	1.4749e-10	131.72	16.9127	16.9127	16.9127	25.407	24.7258	25.0315	5	2	0	1	0	1	3	0	2	0	2	0	0	0	2	3	1	0	0	0	0	0	3	0
AEPGSSLEYVSTR	Atad5	Q4QY64	568	580	4.15249	1.19081e-06	1.02988e-05	568-580	Crosslinked Fraction FDR<0.01	Atad5	ATPase family AAA domain-containing protein 5	2	4.341e-05	129.88	21.0887	NA	21.0417	16.9127	16.9127	16.9127	1	1	0	0	0	0	2	1	0	0	1	0	0	0	1	3	1	0	1	1	0	0	1	3
AEPPQCTSLAWSADGQTLFAGYTDNLVR	Gnb2l1	P68040	281	308	0.045268	0.902143	0.921303	281-308	Not significant	Gnb2l1	Guanine nucleotide-binding protein subunit beta-2-like 1;Guanine nucleotide-binding protein subunit beta-2-like 1, N-terminally processed	3	0.0026024	49.394	NA	21.134	NA	NA	NA	21.0887	4	1	1	2	1	2	1	2	0	0	3	0	0	1	2	2	3	1	1	1	0	0	2	2
AEPSISYSCNPLYFDFK	Gpatch8	A2A6A1	557	573	0.031197	0.829432	0.862237	557-573	Not significant	Gpatch8	G patch domain-containing protein 8	2	3e-07	139.48	21.847	NA	21.7852	21.6516	21.8346	21.8685	1	0	1	1	1	0	1	0	0	1	1	1	0	2	2	3	0	0	2	0	0	0	1	0
AEPYCSVLPGFTFIQHLPLSER	Hnrnpul1	Q8VDM6	288	309	-1.63875	0.0313247	0.0549803	288-309	Released Fraction FDR<0.1	Hnrnpul1	Heterogeneous nuclear ribonucleoprotein U-like protein 1	3	1.0052e-11	126.25	22.997	24.5855	23.3049	25.2727	25.2631	NA	1	1	0	0	1	1	2	1	1	1	3	0	0	2	3	2	1	0	1	1	0	0	0	1
AEQAPEALPHLSPEALGYFRR	Nop9	Q8BMC4	47	67	-4.96518	0.000273695	0.000859192	47-67	Released Fraction FDR<0.01	Nop9	Nucleolar protein 9	3;4	6.9003e-05	81.157	16.9127	16.9127	16.9127	22.515	20.4977	22.6211	4	2	0	0	0	1	3	1	1	0	3	0	0	1	3	1	0	0	1	0	0	0	3	0
AEQDVENELLDYDEDEEPQAPQESTPAPPKK	Ddx39a	Q8VDW0	2	32	-0.101388	0.550585	0.615666	2-32	Not significant	Ddx39a	ATP-dependent RNA helicase DDX39A	3	5.5013e-46	176.97	25.4186	25.125	25.0873	25.461	25.375	25.099	3	0	1	4	0	3	7	0	0	0	2	2	0	0	5	1	1	0	1	1	0	0	0	0
AEQDVENELLDYDEDEEPQAPQESTPAPPKKDVK	Ddx39a	Q8VDW0	2	35	1.01935	0.273131	0.341929	2-35	Not significant	Ddx39a	ATP-dependent RNA helicase DDX39A	3	6.542e-21	124.31	NA	24.2269	NA	NA	22.5801	23.8351	3	0	1	5	0	3	7	0	0	0	2	3	0	0	5	1	1	0	1	2	0	0	2	1
AEQENNFPTSSVAFLGQDER	Ubr5	Q80TP3	772	791	0.672096	0.292683	0.362449	772-791	Not significant	Ubr5	E3 ubiquitin-protein ligase UBR5	2	4.5663e-05	102.64	NA	20.6759	21.5859	19.5645	20.9803	20.8316	2	1	2	1	0	2	3	1	0	0	1	0	0	2	1	2	1	0	0	1	0	0	1	0
AEQEPTAEQLAQIAAENEEDEHSVNYKPPAQK	Arhgdia	Q99PT1	2	33	-0.309407	0.151287	0.20703	2-33	Not significant	Arhgdia	Rho GDP-dissociation inhibitor 1	3	5.3367e-12	99.396	23.1866	23.4449	23.4783	23.4869	24.0038	23.5473	6	0	2	1	0	4	7	0	1	1	1	2	0	0	3	1	1	0	1	1	0	0	0	0
AEQLGAEGNVDESQK	Luc7l	Q9CYI4	140	154	-1.25537	0.0568903	0.0910393	140-154	Released Fraction FDR<0.1	Luc7l	Putative RNA-binding protein Luc7-like 1	2	1.7021e-25	202.29	22.5981	21.7698	22.9583	24.2885	22.737	24.0669	2	0	1	1	0	2	3	2	0	0	1	1	0	0	0	1	0	0	0	1	0	0	0	0
AEQLGAEGNVDESQKILMEVEK	Luc7l	Q9CYI4	140	161	5.97684	4.47677e-06	2.56242e-05	140-161	Crosslinked Fraction FDR<0.01	Luc7l	Putative RNA-binding protein Luc7-like 1	3	2.2601e-23	166.61	22.9545	23.4955	22.2187	16.9127	16.9127	16.9127	2	0	1	1	0	2	5	2	0	1	2	2	1	0	0	1	0	0	0	2	0	0	0	3
AEQLGFAEVTPVTGASLRR	Adar	Q99MU3	500	518	-3.38109	2.24566e-05	9.52132e-05	500-518	Released Fraction FDR<0.01	Adar	Double-stranded RNA-specific adenosine deaminase	3	9.996e-05	87.388	16.9127	16.9127	16.9127	20.3227	20.7539	19.8049	3	2	0	0	0	1	2	2	0	0	2	0	0	1	1	1	2	0	0	2	0	0	3	0
AEQLMSDENCFK	Sin3a	Q60520	1055	1066	3.39233	9.67994e-06	4.67529e-05	1055-1066	Crosslinked Fraction FDR<0.01	Sin3a	Paired amphipathic helix protein Sin3a	2	0.00092426	110.38	20.6828	19.8941	20.3384	16.9127	16.9127	16.9127	1	0	1	1	1	1	2	0	0	0	1	1	1	1	0	1	0	0	0	0	0	0	0	3
AEQLYLENIDEFVTDQNK	Pold3	Q9EQ28	2	19	0.13639	0.634009	0.693819	2-19	Not significant	Pold3	DNA polymerase delta subunit 3	2	2.9483e-58	247.73	22.3224	21.6253	22.2232	21.5999	22.2926	21.8692	1	0	2	2	0	2	3	0	0	1	2	1	0	1	0	0	1	0	1	1	0	0	0	0
AEQMFGEMEVWNAISER	Prpf40a	Q9R1C7	482	498	-5.12673	1.31772e-05	6.04046e-05	482-498	Released Fraction FDR<0.01	Prpf40a	Pre-mRNA-processing factor 40 homolog A	2	1.344e-34	206.46	16.9127	16.9127	16.9127	22.6963	21.3473	22.0748	2	1	1	0	0	1	4	1	0	1	0	0	2	1	0	1	0	1	0	1	0	0	3	0
AEQQQVVQIPQQALR	Sp2	Q9D2H6	300	314	0.189546	0.623983	0.68421	300-314	Not significant	Sp2	Transcription factor Sp2	2	1.357e-07	184.36	NA	19.7337	20.7551	19.8654	20.3031	19.9959	2	1	0	0	0	6	1	0	0	1	1	0	0	0	1	0	0	0	0	2	0	0	1	0
AEQTEPAVITPAMLEEEEQLEAAGLEK	Hells	Q60848	2	28	0.174161	0.650457	0.708069	2-28	Not significant	Hells	Lymphocyte-specific helicase	2	1.8274e-10	153.75	23.2329	NA	NA	NA	23.0587	NA	5	0	0	0	0	2	8	1	0	1	3	1	1	0	2	0	2	0	0	1	0	0	2	2
AERGELDLTGAK	Gtf2f2	Q8R0A0	2	13	-0.460147	0.387436	0.458746	2-13	Not significant	Gtf2f2	General transcription factor IIF subunit 2	2	0.0059216	85.963	NA	20.5411	21.7024	21.6258	NA	21.5381	2	1	0	1	0	0	2	2	0	0	2	1	0	0	0	0	1	0	0	0	0	0	1	1
AERPEDLNLPNAVITR	Pole3	Q9JKP7	2	17	0.499911	0.0589281	0.0936967	2-17	Not significant	Pole3	DNA polymerase epsilon subunit 3	2	1.6927e-05	129.77	22.2258	21.881	22.4449	21.4191	21.9238	21.7091	2	2	2	1	0	0	2	0	0	1	2	0	0	0	2	0	1	0	0	1	0	0	0	0
AESDWDTVTVLR	Edf1	Q9JMG1	2	13	1.13609	0.189934	0.251363	2-13	Not significant	Edf1	Endothelial differentiation-related factor 1	2	4.0384e-18	228.2	22.9516	21.8747	NA	21.2771	NA	NA	1	1	0	2	0	0	1	0	0	0	1	0	0	0	0	1	2	1	0	2	0	0	1	2
AESDWDTVTVLRK	Edf1	Q9JMG1	2	14	0.81002	0.00705383	0.0152926	2-14	Not significant	Edf1	Endothelial differentiation-related factor 1	2	6.5827e-14	178.46	22.4513	22.4808	22.2897	21.6202	21.9114	21.2602	1	1	0	2	0	0	1	0	0	0	1	1	0	0	0	1	2	1	0	2	0	0	0	0
AESEVLHR	Nol9	Q3TZX8	2	9	-5.43926	3.54231e-07	5.07723e-06	2-9	Released Fraction FDR<0.01	Nol9	Polynucleotide 5-hydroxyl-kinase NOL9	2	0.0021328	137.18	16.9127	16.9127	16.9127	22.37	NA	22.334	1	1	0	0	0	0	2	0	1	0	1	0	0	0	0	1	0	0	0	1	0	0	3	1
AESGGDPFCITSFLHLLK	Dst	Q91ZU6	3148	3165	-1.37556	0.00015636	0.00052419	3148-3165	Released Fraction FDR<0.01	Dst	Dystonin	3	0.00038862	79.97	16.9127	16.9127	16.9127	NA	18.2603	18.3163	1	0	0	1	1	0	1	2	1	1	3	1	0	2	1	2	1	0	0	0	0	0	3	1
AESLIGVYPEQGDCVISK	Smc1a	Q9CU62	1197	1214	-0.286684	0.204113	0.267248	1197-1214	Not significant	Smc1a	Structural maintenance of chromosomes protein 1A	2	5.0943e-08	138.89	NA	23.0103	22.7038	22.9201	23.3103	23.2008	1	0	0	1	1	1	2	2	0	2	1	1	0	0	1	2	0	0	1	2	0	0	1	0
AESNDGYHIILK	Tfcp2l1	Q3UNW5	465	476	-1.01746	0.0271228	0.0486277	465-476	Released Fraction FDR<0.1	Tfcp2l1	Transcription factor CP2-like protein 1	3	0.0085222	58.172	NA	20.4072	NA	21.6828	21.4092	21.1819	1	0	1	1	0	0	1	1	1	2	1	1	0	0	0	1	0	0	1	0	0	0	2	0
AESPDFPYLNTLLR	Dis3	Q9CSH3	728	741	-0.0887828	0.677631	0.73215	728-741	Not significant	Dis3	Exosome complex exonuclease RRP44	2	0.00019734	89.189	21.5652	21.5876	21.784	NA	21.7344	NA	1	1	1	1	0	0	1	0	0	0	3	0	0	1	2	1	1	0	1	0	0	0	0	2
AESQLLECK	Tpr	F6ZDS4	1194	1202	-0.662566	0.123309	0.174152	1194-1202	Not significant	Tpr	Nucleoprotein TPR	2	0.00099067	171.53	21.0513	20.7106	21.7606	21.9457	21.3245	22.2401	1	0	0	0	1	1	2	0	0	0	2	1	0	0	0	1	0	0	0	0	0	0	0	0
AESSESLSASSPAR	Mcm2	P97310	2	15	-2.56812	0.000695004	0.00197497	2-15	Released Fraction FDR<0.01	Mcm2	DNA replication licensing factor MCM2	2	2.4811e-05	131.12	16.9127	16.9127	16.9127	19.9463	NA	19.0155	3	1	0	0	0	0	2	0	0	0	1	0	0	0	1	6	0	0	0	0	0	0	3	1
AETAPLPTSVDDTPEVLNR	Cds2	Q99L43	38	56	4.50869	1.00601e-05	4.8252e-05	38-56	Crosslinked Fraction FDR<0.01	Cds2	Phosphatidate cytidylyltransferase 2	2	2.2285e-09	167.73	21.3157	20.9269	22.0217	16.9127	16.9127	16.9127	2	1	1	2	0	0	2	0	0	0	2	0	0	0	3	1	3	0	0	2	0	0	0	3
AETDHLFDLSR	Dmap1	Q9JI44	155	165	0.952892	0.208727	0.272194	155-165	Not significant	Dmap1	DNA methyltransferase 1-associated protein 1	3	0.0020768	87.667	NA	20.2934	NA	19.011	20.1188	18.8916	1	1	0	2	0	0	1	0	1	0	2	0	0	1	0	1	1	0	0	0	0	0	2	0
AETLEFNDIFQEVK	Ssrp1	Q08943	2	15	-0.74236	0.0415885	0.0699758	2-15	Not significant	Ssrp1	FACT complex subunit SSRP1	2	7.6921e-39	254.34	26.0502	25	25.3718	26.232	26.2413	26.1758	1	0	1	1	0	1	3	0	0	1	1	1	0	2	0	0	1	0	0	1	0	0	0	0
AETLEFNDIFQEVKGSMNDGR	Ssrp1	Q08943	2	22	-0.175301	0.576604	0.640104	2-22	Not significant	Ssrp1	FACT complex subunit SSRP1	2	9.7349e-45	208.39	20.6099	20.5825	NA	20.4138	21.2587	20.642	1	1	2	2	0	1	3	2	0	1	1	1	1	2	0	1	1	0	0	1	0	0	1	0
AETLMTVTDPVHDIAFAPNLGR	Seh1l	Q8R2U0	212	233	5.08409	7.31305e-06	3.74242e-05	212-233	Crosslinked Fraction FDR<0.01	Seh1l	Nucleoporin SEH1	3	9.7232e-12	144.72	21.7028	NA	22.2909	16.9127	16.9127	16.9127	3	1	1	2	0	0	1	1	1	1	2	0	1	1	2	0	3	0	0	2	0	0	1	3
AETLSGLGDASAAGAAAVSSAASETGTR	Safb	D3YXK2	2	29	-4.64371	1.38294e-05	6.29731e-05	2-29	Released Fraction FDR<0.01	Safb	Scaffold attachment factor B1	2	1.1714e-101	253.73	16.9127	16.9127	16.9127	21.7413	22.0552	20.8729	9	1	0	1	0	0	2	4	0	0	2	0	0	0	0	5	3	0	0	1	0	0	3	0
AETLSGLGDASAAGAAAVSSAASETGTRR	Safb	D3YXK2	2	30	-0.338869	0.152577	0.208464	2-30	Not significant	Safb	Scaffold attachment factor B1	2;3	1.3751e-25	149.97	23.921	24.0022	24.0255	24.2958	24.6969	23.9726	9	2	0	1	0	0	2	4	0	0	2	0	0	0	0	5	3	0	0	1	0	0	0	0
AEVAAGDHPTDAEMK	Fkbp4	P30416	427	441	-4.41077	0.000652131	0.00186276	427-441	Released Fraction FDR<0.01	Fkbp4	Peptidyl-prolyl cis-trans isomerase FKBP4;Peptidyl-prolyl cis-trans isomerase FKBP4, N-terminally processed	2;3	5.2933e-13	168.85	16.9127	16.9127	16.9127	21.8916	19.8748	22.2041	4	0	0	2	0	0	2	1	1	0	0	1	1	0	1	0	1	0	0	1	0	0	3	0
AEVAAIYEPPQIGTQNSLELLEDPKAEVVDEIAAK	Nploc4	P60670	268	302	0.498535	0.24095	0.307565	268-302	Not significant	Nploc4	Nuclear protein localization protein 4 homolog	3	0.0052599	42.024	NA	NA	22.2028	NA	21.4797	21.9288	6	0	1	2	0	2	6	1	0	3	3	2	0	0	3	1	1	0	1	3	0	0	2	1
AEVAEKGDVGLVAENSR	Lig1	P37913	369	385	-0.133971	0.778247	0.819313	369-385	Not significant	Lig1	DNA ligase 1	3	8.3233e-05	96.666	20.8811	20.6031	20.9712	21.4682	19.9421	21.447	3	1	1	1	0	0	3	2	0	0	1	1	0	0	0	1	0	0	0	3	0	0	0	0
AEVEEEMEEEEAEEEQVVEEEPTVK	Nop58	Q6DFW4	468	492	3.38365	0.00025717	0.000813023	468-492	Crosslinked Fraction FDR<0.01	Nop58	Nucleolar protein 58	2;3	1.1128e-157	302.74	27.5154	26.3219	27.7566	23.8364	23.6056	24.0009	2	0	0	0	0	1	14	0	0	0	0	1	1	0	1	0	1	0	0	4	0	0	0	0
AEVEEEMEEEEAEEEQVVEEEPTVKK	Nop58	Q6DFW4	468	493	2.81181	0.000206579	0.000668907	468-493	Crosslinked Fraction FDR<0.01	Nop58	Nucleolar protein 58	3	2.1391e-38	179.19	26.8289	NA	27.4642	24.3131	24.1594	24.5316	2	0	0	0	0	1	14	0	0	0	0	2	1	0	1	0	1	0	0	4	0	0	1	0
AEVEGKDLPEHAVLK	Hnrnpu	Q8VEK3	597	611	-0.103397	0.852797	0.881827	597-611	Not significant	Hnrnpu	Heterogeneous nuclear ribonucleoprotein U	2;3	7.4639e-11	132.79	21.748	23.6431	21.8878	22.5304	22.5912	22.4675	2	0	0	1	0	0	3	1	1	0	2	2	0	0	1	0	0	0	0	2	0	0	0	0
AEVEQETVLDPEGEK	Rbm19	Q8R3C6	677	691	-0.336081	0.238595	0.305175	677-691	Not significant	Rbm19	Probable RNA-binding protein 19	2	1.3086e-07	142.12	22.5667	21.8147	22.5003	22.8062	22.3635	22.7202	1	0	0	1	0	1	5	1	0	0	1	1	0	0	1	0	1	0	0	2	0	0	0	0
AEVEQVELPDGK	Rbm28	Q8CGC6	644	655	0.393189	0.412222	0.483078	644-655	Not significant	Rbm28	RNA-binding protein 28	2	2.9781e-07	208.15	23.5842	22.3944	23.5909	23.1175	22.1725	23.0999	1	0	0	1	0	1	3	1	0	0	1	1	0	0	1	0	0	0	0	2	0	0	0	0
AEVEQVELPDGKK	Rbm28	Q8CGC6	644	656	-0.804582	0.082336	0.12411	644-656	Not significant	Rbm28	RNA-binding protein 28	2;3	1.6483e-07	161.19	21.6703	22.4018	22.0409	23.4101	22.1403	22.9763	1	0	0	1	0	1	3	1	0	0	1	2	0	0	1	0	0	0	0	2	0	0	0	0
AEVIMNYHVGETVLSLQK	Sf3b3	Q921M3	1089	1106	1.37182	0.00214744	0.00544267	1089-1106	Crosslinked Fraction FDR<0.01	Sf3b3	Splicing factor 3B subunit 3	3	8.8552e-15	159.64	NA	24.7335	NA	23.3518	23.3539	23.3792	1	0	1	0	0	1	2	1	1	1	2	1	1	0	0	1	1	0	1	3	0	0	2	0
AEVLDDGLPEDVLFGNLDLLPPSGK	Ccar2	Q8VDP4	763	787	0.899471	0.0809818	0.122411	763-787	Not significant	Ccar2	Cell cycle and apoptosis regulator protein 2	2	7.3368e-06	91.592	21.7025	21.3333	21.1567	20.5406	21.2572	19.6963	1	0	1	4	0	0	2	3	0	0	6	1	0	1	3	1	0	0	0	2	0	0	0	0
AEVLSEEPILK	Bzw1	Q9CQC6	369	379	4.0536	8.63418e-06	4.25873e-05	369-379	Crosslinked Fraction FDR<0.01	Bzw1	Basic leucine zipper and W2 domain-containing protein 1	2	0.011852	113.71	20.7468	NA	21.1859	16.9127	16.9127	16.9127	1	0	0	0	0	0	3	0	0	1	2	1	0	0	1	1	0	0	0	1	0	0	1	3
AEVLWLMGAK	Prpf6	Q91YR7	607	616	6.03146	1.51769e-07	3.19633e-06	607-616	Crosslinked Fraction FDR<0.01	Prpf6	Pre-mRNA-processing factor 6	2	0.0019985	111.74	22.5897	23.1391	23.1039	16.9127	16.9127	16.9127	2	0	0	0	0	0	1	1	0	0	2	1	1	0	0	0	0	1	0	1	0	0	0	3
AEVNLAQR		Q8BZR9	100	107	0.435328	0.29969	0.369549	100-107	Not significant		Uncharacterized protein C17orf85 homolog	2	0.0049923	128.38	20.6692	NA	20.2002	NA	NA	19.9994	2	1	1	0	0	1	1	0	0	0	1	0	0	0	0	0	0	0	0	1	0	0	1	2
AEVVECVSLVELTSLK	Aprt	P08030	148	163	4.60076	2.3107e-06	1.58881e-05	148-163	Crosslinked Fraction FDR<0.01	Aprt	Adenine phosphoribosyltransferase	2	0.027202	74.987	21.3586	NA	21.6684	16.9127	16.9127	16.9127	1	0	0	0	1	0	3	0	0	0	3	1	0	0	0	2	1	0	0	4	0	0	1	3
AEVVPTPAPQTDAMDPEPLSQVPK	Nsun5	Q8K4F6	425	448	-0.0059056	0.974906	0.979741	425-448	Not significant	Nsun5	Probable 28S rRNA (cytosine-C(5))-methyltransferase	2	3.2526e-05	87.99	22.9486	22.4779	22.9692	22.7518	22.961	22.7006	3	0	0	2	0	2	2	0	0	0	1	1	1	0	6	1	2	0	0	3	0	0	0	0
AEYLASIFGTEK	U2af1	Q9D883	2	13	-1.01024	0.40127	0.472455	2-13	Not significant	U2af1;U2af1l4	Splicing factor U2AF 35 kDa subunit;Splicing factor U2AF 26 kDa subunit	1;2	1.835e-95	329.85	NA	24.3645	22.6338	24.467	26.0742	22.987	2	0	0	0	0	0	2	1	0	1	1	1	0	1	0	1	1	0	1	0	0	0	1	0
AEYLASIFGTEKDK	U2af1	Q9D883	2	15	0.690464	0.0358749	0.0617819	2-15	Not significant	U2af1;U2af1l4	Splicing factor U2AF 35 kDa subunit;Splicing factor U2AF 26 kDa subunit	2	8.9512e-15	185.3	22.0885	21.6451	22.2543	21.6816	21.233	21.0019	2	0	0	1	0	0	2	1	0	1	1	2	0	1	0	1	1	0	1	0	0	0	0	0
AEYLASIFGTEKDKVNCSFYFK	U2af1	Q9D883	2	23	-3.545	6.23706e-05	0.000232017	2-23	Released Fraction FDR<0.01	U2af1;U2af1l4	Splicing factor U2AF 35 kDa subunit;Splicing factor U2AF 26 kDa subunit	3	6.9466e-17	143.69	21.0642	19.9991	21.0436	24.1085	24.2742	24.3592	2	0	1	1	1	0	2	1	0	1	1	3	0	3	0	2	1	0	2	1	0	0	0	0
AEYSYVK	Frg1	P97376	2	8	4.6815	6.89747e-07	7.35035e-06	2-8	Crosslinked Fraction FDR<0.01	Frg1	Protein FRG1	1	0.029116	91.9	21.6124	NA	21.5761	16.9127	16.9127	16.9127	1	0	0	0	0	0	1	0	0	0	0	1	0	0	0	1	0	0	2	1	0	0	1	3
AFAFVTFADDK	Tardbp	Q921F2	228	238	0.033197	0.912838	0.93004	228-238	Not significant	Tardbp	TAR DNA-binding protein 43	2	6.5886e-06	178.55	25.1446	25.8212	25.0891	25.243	25.7264	24.986	3	0	0	2	0	0	0	0	0	0	0	1	0	3	0	0	1	0	0	1	0	0	0	0
AFAFVTFADDKVAQSLCGEDLIIK	Tardbp	Q921F2	228	251	-1.16884	0.0544141	0.0877225	228-251	Released Fraction FDR<0.1	Tardbp	TAR DNA-binding protein 43	2;3	3.9676e-07	112.12	NA	25.595	24.2452	26.3454	26.0053	25.9161	4	0	0	3	1	1	1	1	0	2	2	2	0	3	0	1	1	0	0	2	0	0	1	0
AFAMIIDK	Pcbp1	P60335	71	78	1.8053	0.0151503	0.0295322	71-78	Crosslinked Fraction FDR<0.1	Pcbp1;Pcbp2	Poly(rC)-binding protein 1;Poly(rC)-binding protein 2	2	0.027866	84.916	NA	22.4527	NA	20.834	NA	20.4608	2	0	0	1	0	0	0	0	0	2	0	1	1	1	0	0	0	0	0	0	0	0	2	1
AFAMIIDKLEEDINSSMTNSTAASRPPVTLR	Pcbp1	P60335	71	101	-3.3861	0.00240148	0.00600124	71-101	Released Fraction FDR<0.01	Pcbp1	Poly(rC)-binding protein 1	3;4	1.5115e-26	143	NA	21.5769	NA	25.47	24.7644	24.6544	4	2	2	2	0	0	2	0	0	3	2	1	2	1	2	4	3	0	0	1	0	0	2	0
AFAMIIDKLEEDISSSMTNSTAASRPPVTLR	Pcbp2	Q61990	71	101	-6.38648	0.000107575	0.000377562	71-101	Released Fraction FDR<0.01	Pcbp2	Poly(rC)-binding protein 2	3;4	2.782e-19	128.01	16.9127	16.9127	16.9127	23.5781	24.4229	21.8966	4	2	1	2	0	0	2	0	0	3	2	1	2	1	2	5	3	0	0	1	0	0	3	0
AFAVVASALGIPSLLPFLK	Sf3b1	Q99NB9	631	649	6.84747	8.95846e-06	4.39065e-05	631-649	Crosslinked Fraction FDR<0.01	Sf3b1	Splicing factor 3B subunit 1	2	3.7909e-17	156.52	22.7981	24.4109	24.0716	16.9127	16.9127	16.9127	4	0	0	0	0	0	0	1	0	1	4	1	0	2	2	2	0	0	0	2	0	0	0	3
AFDLTEQR	Tlk2	O55047	457	464	1.72784	0.0602049	0.0953927	457-464	Crosslinked Fraction FDR<0.1	Tlk2	Serine/threonine-protein kinase tousled-like 2	2	0.015033	97.798	NA	NA	19.9258	18.198	NA	NA	1	1	0	1	0	1	1	0	0	0	1	0	0	1	0	0	1	0	0	0	0	0	2	2
AFDRHCNMVLENVK	Snrpd2	P62317	58	71	-1.17059	0.00512421	0.0116198	58-71	Released Fraction FDR<0.1	Snrpd2	Small nuclear ribonucleoprotein Sm D2	3	0.0011124	87.083	NA	20.9514	NA	22.1512	22.0177	22.1972	1	1	2	1	1	0	1	0	1	0	1	1	1	1	0	0	0	0	0	2	0	0	2	0
AFDSGIIPMEFVNK	Acly	Q91V92	939	952	0.408383	0.246628	0.313586	939-952	Not significant	Acly	ATP-citrate synthase	2	3.8097e-07	141.08	22.7389	22.9948	23.2895	NA	22.5994	NA	1	0	1	1	0	0	1	1	0	2	0	1	1	2	1	1	0	0	0	1	0	0	0	2
AFEDDAIQLVAR	Orc1	Q9Z1N2	678	689	0.0459388	0.8367	0.86802	678-689	Not significant	Orc1	Origin recognition complex subunit 1	2	1.4848e-05	183.43	23.3566	23.2248	NA	NA	23.4296	23.0599	3	1	0	2	0	1	1	0	0	1	1	0	0	1	0	0	0	0	0	1	0	0	1	1
AFEEDQVAGR	Rrp9	Q91WM3	102	111	-0.47178	0.410718	0.481884	102-111	Not significant	Rrp9	U3 small nucleolar RNA-interacting protein 2	2	0.00034959	160.88	22.3629	21.2885	21.9619	22.9445	21.3036	22.7804	2	1	0	1	0	1	2	1	0	0	0	0	0	1	0	0	0	0	0	1	0	0	0	0
AFFSEVER	Pa2g4	P50580	264	271	-0.265334	0.349872	0.421442	264-271	Not significant	Pa2g4	Proliferation-associated protein 2G4	2	0.053931	72.789	22.2524	NA	NA	22.6083	NA	22.4271	1	1	0	0	0	0	2	0	0	0	0	0	0	2	0	1	0	0	0	1	0	0	2	1
AFFSEVERR	Pa2g4	P50580	264	272	-1.06237	0.000630111	0.00180703	264-272	Released Fraction FDR<0.01	Pa2g4	Proliferation-associated protein 2G4	3	0.048725	50.607	16.9127	16.9127	16.9127	18.0521	NA	17.8982	1	2	0	0	0	0	2	0	0	0	0	0	0	2	0	1	0	0	0	1	0	0	3	1
AFGFSHLEALLDDSK	Otub1	Q7TQI3	95	109	-2.92113	6.94851e-06	3.59288e-05	95-109	Released Fraction FDR<0.01	Otub1	Ubiquitin thioesterase OTUB1	3	0.017029	73.156	16.9127	16.9127	16.9127	19.8974	19.7703	NA	2	0	0	2	0	0	1	1	1	0	3	1	0	2	0	2	0	0	0	0	0	0	3	1
AFGFSVIFYDPYLQDGIER	Ctbp2	P56546	201	219	-4.5975	5.21029e-08	1.89102e-06	201-219	Released Fraction FDR<0.01	Ctbp2	C-terminal-binding protein 2	2	0.00010197	96.756	16.9127	16.9127	16.9127	21.5762	21.5886	21.366	1	1	0	2	0	1	1	2	0	2	1	0	0	3	1	1	0	0	2	1	0	0	3	0
AFGLSEASETALVLEPPVVSMEVQESHVLETLKPATK	Son	Q9QX47	171	207	-0.053038	0.852907	0.881853	171-207	Not significant	Son	Protein SON	4	2.3223e-11	86.793	NA	22.1588	NA	22.4144	22.2693	21.9518	4	0	0	0	0	1	6	1	1	0	5	2	1	1	3	4	3	0	0	5	0	0	2	0
AFGSGIDIKPGTPPIGGR	Prrc2c	Q3TLH4	2614	2631	1.67094	0.209423	0.273	2614-2631	Not significant	Prrc2c	Protein PRRC2C	3	0.00023436	66.436	NA	20.7043	NA	19.906	NA	18.1608	1	1	0	1	0	0	0	5	0	3	0	1	0	1	3	1	1	0	0	0	0	0	2	1
AFGSTIVINPEK	Cul4b	A2A432	557	568	1.05612	0.26463	0.332906	557-568	Not significant	Cul4b	Cullin-4B	2	0.0011942	106.62	NA	20.6631	NA	18.9713	NA	20.2428	1	0	1	0	0	0	1	1	0	2	0	1	0	1	1	1	1	0	0	1	0	0	2	1
AFGYYGPLR	Srsf3	P84104	29	37	2.74246	1.08394e-05	5.12826e-05	29-37	Crosslinked Fraction FDR<0.01	Srsf3	Serine/arginine-rich splicing factor 3	1;2	0.00050765	138.62	25.8756	26.4642	26.3245	23.4891	23.4467	23.501	1	1	0	0	0	0	0	2	0	0	1	0	0	1	1	0	0	0	2	0	0	0	0	0
AFIATSTEGTDK	Bod1l	E9Q6J5	1494	1505	-0.364289	0.224233	0.289412	1494-1505	Not significant	Bod1l		2	1.6034e-05	157.66	20.3595	NA	20.0089	20.9015	20.2357	20.5084	2	0	0	1	0	0	1	1	0	1	0	1	0	1	0	1	3	0	0	0	0	0	1	0
AFIPAIDSFGFETDLR	Eftud2	O08810	872	887	-0.306114	0.358029	0.429853	872-887	Not significant	Eftud2	116 kDa U5 small nuclear ribonucleoprotein component	2	2.2385e-16	179.94	23.6114	23.7525	23.6195	24.2707	23.2963	24.3349	2	1	0	2	0	0	1	1	0	2	1	0	0	3	1	1	1	0	0	0	0	0	0	0
AFITNIPFDVK	Hnrnpm	Q9D0E1	72	82	1.24581	0.00278617	0.00683813	72-82	Crosslinked Fraction FDR<0.01	Hnrnpm	Heterogeneous nuclear ribonucleoprotein M	2	2.8011e-12	218.94	26.7941	26.8388	26.5193	25.697	NA	25.2462	1	0	1	1	0	0	0	0	0	2	0	1	0	2	1	0	1	0	0	1	0	0	0	1
AFITNIPFDVKWQSLKDLVK	Hnrnpm	Q9D0E1	72	91	-5.77264	5.43534e-05	0.000205081	72-91	Released Fraction FDR<0.01	Hnrnpm	Heterogeneous nuclear ribonucleoprotein M	4	3.7148e-09	129.43	16.9127	16.9127	16.9127	21.6233	23.6428	22.79	1	0	1	2	0	1	0	0	0	2	2	3	0	2	1	1	1	1	0	2	0	0	3	0
AFKDIDIEDLEELDPDFIMAK	Eif3a	P23116	652	672	-3.07156	0.000799164	0.0022388	652-672	Released Fraction FDR<0.01	Eif3a	Eukaryotic translation initiation factor 3 subunit A	3	2.4807e-19	153.06	20.8227	NA	21.8205	24.0768	24.3911	24.7116	2	0	0	5	0	0	3	0	0	3	2	2	1	2	1	0	0	0	0	0	0	0	1	0
AFKEEGQEPEEVGISWGAVSK	Safb2	Q80YR5	58	78	1.09341	0.0681479	0.105935	58-78	Not significant	Safb2	Scaffold attachment factor B2	3	1.7503e-05	101	NA	21.7887	NA	20.8832	21.005	20.1978	2	0	0	0	0	1	5	3	0	1	0	2	0	1	1	2	0	1	0	2	0	0	2	0
AFKEVGIEFMDLYSHLVPVYDVEPLEK	Prpf8	Q99PV0	890	916	-4.48589	1.46835e-06	1.17092e-05	890-916	Released Fraction FDR<0.01	Prpf8	Pre-mRNA-processing-splicing factor 8	4	1.4604e-06	87.419	16.9127	16.9127	16.9127	21.2954	NA	21.5019	1	0	0	2	0	0	4	1	1	1	3	2	1	2	2	1	0	0	2	4	0	0	3	1
AFLADPSAFAAAAPAAAATTAAPAAAAAPAK	Rplp0	P14869	267	297	7.7315	1.69805e-08	1.33939e-06	267-297	Crosslinked Fraction FDR<0.01	Rplp0	60S acidic ribosomal protein P0	2;3	5.9976e-15	159.4	24.5495	24.4607	24.9225	16.9127	16.9127	16.9127	19	0	0	1	0	0	0	0	0	0	1	1	0	2	4	1	2	0	0	0	0	0	0	3
AFLCLSLIGPYR	Pdcd11	Q6NS46	1226	1237	0.973638	0.0244414	0.0444194	1226-1237	Not significant	Pdcd11	Protein RRP5 homolog	2	7.8974e-05	135.43	22.8233	23.4726	23.6337	22.2522	NA	22.4202	1	1	0	0	1	0	0	1	0	1	3	0	0	1	1	1	0	0	1	0	0	0	0	1
AFLCLSLIGPYRLEEGEVAMGR	Pdcd11	Q6NS46	1226	1247	-1.20504	0.0804533	0.121753	1226-1247	Not significant	Pdcd11	Protein RRP5 homolog	3	2.404e-05	93.812	NA	23.1273	21.5367	23.1843	23.7517	23.6751	2	2	0	0	1	0	3	3	0	1	4	0	1	1	1	1	0	0	1	1	0	0	1	0
AFLEALQNQAETSSK	Trap1	Q9CQN1	184	198	-2.4977	0.00817452	0.0173894	184-198	Released Fraction FDR<0.1	Trap1	Heat shock protein 75 kDa, mitochondrial	2	0.00039509	122.33	16.9127	16.9127	16.9127	19.0226	20.7885	18.4203	3	0	1	0	0	2	2	0	0	0	2	1	0	1	0	2	1	0	0	0	0	0	3	0
AFLEDMKK	Thumpd1	Q99J36	171	178	-4.97037	2.85871e-08	1.46581e-06	171-178	Released Fraction FDR<0.01	Thumpd1	THUMP domain-containing protein 1	2	0.021858	120.65	16.9127	16.9127	16.9127	21.7544	21.9418	21.9531	1	0	0	1	0	0	1	0	0	0	1	2	1	1	0	0	0	0	0	0	0	0	3	0
AFLEILHTYQK	Sin3a	Q60520	327	337	2.76024	0.00436825	0.0101301	327-337	Crosslinked Fraction FDR<0.1	Sin3a	Paired amphipathic helix protein Sin3a	3	0.0025363	84.687	NA	21.8084	20.2124	18.0374	18.4423	18.2709	1	0	0	0	0	1	1	0	1	1	2	1	0	1	0	0	1	0	1	0	0	0	1	0
AFLGDFALQLLPK	Shprh	Q7TPQ3	106	118	3.06174	2.00918e-06	1.44435e-05	106-118	Crosslinked Fraction FDR<0.01	Shprh	E3 ubiquitin-protein ligase SHPRH	2	0.00017189	121.9	20.227	19.7861	19.9103	16.9127	16.9127	16.9127	2	0	0	1	0	1	0	1	0	0	4	1	0	2	1	0	0	0	0	0	0	0	0	3
AFLIEEQK	Rpl34	Q9D1R9	94	101	0.574461	0.114655	0.163775	94-101	Not significant	Rpl34	60S ribosomal protein L34	1;2	0.0021031	145.04	24.5817	23.7264	24.6497	23.9407	23.4138	23.8799	1	0	0	0	0	1	2	0	0	1	1	1	0	1	0	0	0	0	0	0	0	0	0	0
AFLIEEQKIVVK	Rpl34	Q9D1R9	94	105	0.0946262	0.837575	0.868625	94-105	Not significant	Rpl34	60S ribosomal protein L34	3	0.00016179	121.61	21.3867	22.4564	NA	21.4171	22.2745	21.7893	1	0	0	0	0	1	2	0	0	2	1	2	0	1	0	0	0	0	0	2	0	0	1	0
AFLLESLLK	Champ1	Q8K327	736	744	3.77021	0.0010904	0.00296258	736-744	Crosslinked Fraction FDR<0.01	Champ1	Chromosome alignment-maintaining phosphoprotein 1	2	0.00055954	188.81	21.3162	22.0726	21.7145	17.9309	NA	NA	1	0	0	0	0	0	1	0	0	0	4	1	0	1	0	1	0	0	0	0	0	0	0	2
AFLLSMANR	Nktr	P30415	106	114	3.61495	6.92768e-05	0.00025498	106-114	Crosslinked Fraction FDR<0.01	Nktr	NK-tumor recognition protein;Putative peptidyl-prolyl cis-trans isomerase	2	0.013535	89.752	20.6669	19.8198	21.0964	16.9127	16.9127	16.9127	2	1	1	0	0	0	0	0	0	0	2	0	1	1	0	1	0	0	0	0	0	0	0	3
AFLNAIMR	Chd4	Q6PDQ2	1416	1423	3.7085	0.00385509	0.00912256	1416-1423	Crosslinked Fraction FDR<0.01	Chd4;Chd5	Chromodomain-helicase-DNA-binding protein 4;Chromodomain-helicase-DNA-binding protein 5	2	0.0081189	114.54	21.4017	22.459	22.3369	NA	18.3574	NA	2	1	1	0	0	0	0	0	0	1	1	0	1	1	0	0	0	0	0	0	0	0	0	2
AFLPFGK	Znf638	Q61464	696	702	4.34846	1.15592e-06	1.01102e-05	696-702	Crosslinked Fraction FDR<0.01	Znf638	Zinc finger protein 638	2	0.042294	85.306	NA	21.2022	21.3202	16.9127	16.9127	16.9127	1	0	0	0	0	0	0	1	0	0	1	1	0	2	1	0	0	0	0	0	0	0	1	3
AFLQAILEHEEQDEEEDEVPDDETVNQMIAR	Smarca4	Q3TKT4	1245	1275	-0.0851518	0.820738	0.855329	1245-1275	Not significant	Smarca4	Transcription activator BRG1	3	8.8582e-20	126.15	NA	24.3142	23.3679	23.6186	24.009	24.1509	3	1	1	4	0	3	8	0	1	2	2	0	1	1	1	0	1	0	0	2	0	0	1	0
AFLYESATQASGR	Nsd1	O88491	2444	2456	0.247209	0.739704	0.785992	2444-2456	Not significant	Nsd1	Histone-lysine N-methyltransferase, H3 lysine-36 and H4 lysine-20 specific	2	0.0010246	103.22	NA	19.5458	NA	19.7171	19.7548	18.4238	3	1	0	0	0	1	1	1	0	0	1	0	0	1	0	2	1	0	1	0	0	0	2	0
AFMVTDDDIR	Mbd3	Q9Z2D8	185	194	-3.51133	8.27727e-06	4.11279e-05	185-194	Released Fraction FDR<0.01	Mbd3	Methyl-CpG-binding domain protein 3	2	0.023484	76.827	16.9127	16.9127	16.9127	20.5859	NA	20.2623	1	1	0	3	0	0	0	0	0	1	0	0	1	1	0	0	1	0	0	1	0	0	3	1
AFMVTDDDIRKQEELVQQVR	Mbd3	Q9Z2D8	185	204	-4.73234	1.35777e-05	6.20163e-05	185-204	Released Fraction FDR<0.01	Mbd3	Methyl-CpG-binding domain protein 3	4	0.00013698	81.01	16.9127	16.9127	16.9127	NA	21.9681	21.3221	1	2	0	3	0	3	2	0	0	1	1	1	1	1	0	0	1	0	0	3	0	0	3	1
AFNAEAFKPGSTHK	Pdcd11	Q6NS46	405	418	-0.884831	0.508753	0.5763	405-418	Not significant	Pdcd11	Protein RRP5 homolog	2;3;4	0.00037852	128.08	NA	22.5448	NA	24.1516	21.8668	24.2706	3	0	1	0	0	0	1	1	1	0	0	2	0	2	1	1	1	0	0	0	0	0	2	0
AFNALCHSTHLYGR	Rbm19	Q8R3C6	882	895	2.27525	0.00395938	0.00931969	882-895	Crosslinked Fraction FDR<0.01	Rbm19	Probable RNA-binding protein 19	3;4	0.0056538	89.43	NA	20.6287	NA	NA	18.3812	18.3257	2	1	1	0	1	0	0	1	2	0	2	0	0	1	0	1	1	0	1	0	0	0	2	1
AFNDPFIQK	Hsph1	Q61699	74	82	0.755159	0.0112112	0.0227705	74-82	Not significant	Hsph1	Heat shock protein 105 kDa	2	0.0057857	104.45	21.1236	20.6249	20.9972	19.8943	20.3895	20.1965	1	0	1	1	0	1	0	0	0	1	0	1	0	2	1	0	0	0	0	0	0	0	0	0
AFNSVDPTFDNSVPSK	Dnajc2	P54103	156	171	-2.05095	0.00258044	0.00639196	156-171	Released Fraction FDR<0.01	Dnajc2	DnaJ homolog subfamily C member 2;DnaJ homolog subfamily C member 2, N-terminally processed	2	0.002379	79.744	16.9127	16.9127	16.9127	18.1756	19.0067	19.7089	1	0	2	2	0	0	0	0	0	0	0	1	0	2	2	3	1	0	0	2	0	0	3	0
AFPAAPCCVDVNDRLQALVPSAECPITEENLAK	Mcm3ap	Q9WUU9	1254	1286	-4.45394	5.70616e-06	3.07015e-05	1254-1286	Released Fraction FDR<0.01	Mcm3ap	Germinal-center associated nuclear protein	3	3.9626e-06	66.432	16.9127	16.9127	16.9127	20.9285	21.8889	21.2827	6	1	2	2	3	1	3	0	0	1	3	1	0	1	4	1	1	0	0	3	0	0	3	0
AFPHLQQPSFLLASLK	Smpd4	Q6ZPR5	2	17	4.9156	7.80855e-08	2.31048e-06	2-17	Crosslinked Fraction FDR<0.01	Smpd4	Sphingomyelin phosphodiesterase 4	2	6.1607e-39	225.72	21.7552	21.6968	22.033	16.9127	16.9127	16.9127	2	0	0	0	0	2	0	0	1	0	4	1	0	2	2	2	0	0	0	0	0	0	0	3
AFPNPEPCGLNCPLIDLETPSLLHQDLAALGINDVPTR	Gga2	Q6P5E6	89	126	-3.92232	2.01701e-06	1.44751e-05	89-126	Released Fraction FDR<0.01	Gga2	ADP-ribosylation factor-binding protein GGA2	3	0.016061	33.563	16.9127	16.9127	16.9127	21.2134	20.6611	20.6307	3	1	3	3	2	1	2	2	1	2	7	0	0	1	6	1	2	0	0	1	0	0	3	0
AFPYGNVAFPHLTSSAPSWPSLVDTTK	Fip1l1	Q9D824	363	389	1.78181	0.0484169	0.0794349	363-389	Crosslinked Fraction FDR<0.1	Fip1l1	Pre-mRNA 3-end-processing factor FIP1	3	2.6379e-08	115.79	23.0044	24.213	25.12	22.3777	22.2837	NA	3	0	1	1	0	0	0	1	1	0	2	1	0	2	4	4	3	1	1	2	0	0	0	1
AFQEGIAK	Baz1b	Q9Z277	887	894	0.541325	0.365774	0.43724	887-894	Not significant	Baz1b	Tyrosine-protein kinase BAZ1B	2	0.010447	107.59	21.1276	NA	20.9679	20.987	19.5195	21.0127	2	0	0	0	0	1	1	1	0	1	0	1	0	1	0	0	0	0	0	0	0	0	1	0
AFQEMWLGFLK	Noc4l	Q8BHY2	251	261	1.24971	0.0561134	0.0900066	251-261	Crosslinked Fraction FDR<0.1	Noc4l	Nucleolar complex protein 4 homolog	2	0.0011337	120.99	20.5351	19.9959	NA	NA	19.0158	NA	1	0	0	0	0	1	1	1	0	0	2	1	1	2	0	0	0	1	0	0	0	0	1	2
AFQHIESFSETNKPHSK	Trip12	G5E870	94	110	2.55463	0.0032362	0.00782475	94-110	Crosslinked Fraction FDR<0.01	Trip12	E3 ubiquitin-protein ligase TRIP12	2;3;4	9.334e-07	133.23	NA	23.7539	NA	21.2556	NA	21.143	1	0	1	0	0	1	2	0	2	1	0	2	0	2	1	3	1	0	0	0	0	0	2	1
AFQMLLYSK	Senp3	Q9EP97	126	134	4.12873	5.91646e-05	0.000221472	126-134	Crosslinked Fraction FDR<0.01	Senp3	Sentrin-specific protease 3	2	0.046279	74.301	20.6263	NA	21.4566	16.9127	16.9127	16.9127	1	0	0	0	0	1	0	0	0	0	2	1	1	1	0	1	0	0	1	0	0	0	1	3
AFSDCLTIVEFLHSFGK	Baz2a	Q91YE5	841	857	-5.40067	7.11958e-08	2.18819e-06	841-857	Released Fraction FDR<0.01	Baz2a	Bromodomain adjacent to zinc finger domain protein 2A	3	1.6092e-15	168.93	16.9127	16.9127	16.9127	22.2875	22.5338	22.119	1	0	0	1	1	0	1	1	1	1	2	1	0	3	0	2	1	0	0	1	0	0	3	0
AFSDPFVEAEK	Hspa4	Q61316	74	84	0.0278597	0.939555	0.951706	74-84	Not significant	Hspa4	Heat shock 70 kDa protein 4	2	0.0014481	110.53	NA	NA	22.0379	NA	NA	22.0101	2	0	0	1	0	0	2	0	0	0	0	1	0	2	1	1	0	0	0	1	0	0	2	2
AFSLGQWEDSLEVSSFCSEALVTCAALTHPR	Pelp1	Q9DBD5	605	635	-1.18739	0.0299506	0.0529694	605-635	Released Fraction FDR<0.1	Pelp1	Proline-, glutamic acid- and leucine-rich protein 1	3	6.1191e-20	130.46	21.6871	22.8904	22.468	23.0849	23.4192	24.1036	4	1	0	1	2	1	3	1	1	0	4	0	0	2	1	5	2	1	0	2	0	0	0	0
AFSLTSDLIR	Zscan26	Q5RJ54	390	399	2.77315	0.0484074	0.0794257	390-399	Crosslinked Fraction FDR<0.1	Zscan26	Zinc finger and SCAN domain-containing protein 26	2	0.00053638	157.91	NA	22.346	NA	18.4365	20.4631	19.819	1	1	0	1	0	0	0	0	0	1	2	0	0	1	0	2	1	0	0	0	0	0	2	0
AFSQFVRPLIAAK	Chd4	Q6PDQ2	173	185	3.49405	0.0276046	0.0493769	173-185	Crosslinked Fraction FDR<0.1	Chd4	Chromodomain-helicase-DNA-binding protein 4	2;3	1.2292e-07	151.13	21.5821	24.9156	24.1498	NA	19.8291	20.2812	3	1	0	0	0	1	0	0	0	1	1	1	0	2	1	1	0	0	0	1	0	0	0	1
AFSSPMIDLSAPVGGSYNLPSLPDIDCSSTIMLDNIAR	Trim24	Q64127	570	607	-0.280283	0.256468	0.324181	570-607	Not significant	Trim24	Transcription intermediary factor 1-alpha	3	3.7527e-07	66.461	NA	23.1003	22.7522	23.0405	23.4836	23.0955	3	1	2	4	1	0	0	2	0	4	4	0	2	1	4	7	1	0	1	1	0	0	1	0
AFSSPQEEEEAGFTGR	Tceb3	Q8CB77	512	527	-3.82564	1.69634e-05	7.49386e-05	512-527	Released Fraction FDR<0.01	Tceb3	Transcription elongation factor B polypeptide 3	2	0.00049978	104.59	16.9127	16.9127	16.9127	20.9947	20.4821	NA	2	1	0	0	0	1	4	2	0	0	0	0	0	2	1	2	1	0	0	0	0	0	3	1
AFSYYGPLR	Srsf7	Q8BL97	30	38	8.56413	6.3756e-09	1.20999e-06	30-38	Crosslinked Fraction FDR<0.01	Srsf7	Serine/arginine-rich splicing factor 7	2	0.00038496	139.68	25.233	25.5575	25.6401	16.9127	16.9127	16.9127	1	1	0	0	0	0	0	1	0	0	1	0	0	1	1	1	0	0	2	0	0	0	0	3
AFTHTAQYDEAISDYFR	Atic	Q9CWJ9	178	194	-3.51149	2.75725e-06	1.78588e-05	178-194	Released Fraction FDR<0.01	Atic	Bifunctional purine biosynthesis protein PURH;Phosphoribosylaminoimidazolecarboxamide formyltransferase;IMP cyclohydrolase	3	0.00010252	93.738	16.9127	16.9127	16.9127	20.4705	NA	20.378	3	1	0	2	0	1	1	0	1	1	0	0	0	2	0	1	2	0	2	0	0	0	3	1
AFTHTAQYDEAISDYFRK	Atic	Q9CWJ9	178	195	-2.84927	0.00314161	0.00762175	178-195	Released Fraction FDR<0.01	Atic	Bifunctional purine biosynthesis protein PURH;Phosphoribosylaminoimidazolecarboxamide formyltransferase;IMP cyclohydrolase	4	0.025264	52.172	16.9127	16.9127	16.9127	18.9818	NA	20.5422	3	1	0	2	0	1	1	0	1	1	0	1	0	2	0	1	2	0	2	0	0	0	3	1
AFTMDCITLEGDQVSHR	Smc3	Q9CW03	645	661	-0.302464	0.415028	0.485903	645-661	Not significant	Smc3	Structural maintenance of chromosomes protein 3	2;3	6.6388e-05	99.055	NA	22.5833	21.9162	22.317	23.0085	22.3312	1	1	0	2	1	1	1	1	1	1	1	0	1	1	0	1	2	0	0	1	0	0	1	0
AFTNPEDACSFITSANFPALVVK	Gart	Q64737	126	148	0.0998214	0.689369	0.742372	126-148	Not significant	Gart	Trifunctional purine biosynthetic protein adenosine-3;Phosphoribosylamine--glycine ligase;Phosphoribosylformylglycinamidine cyclo-ligase;Phosphoribosylglycinamide formyltransferase	2	1.072e-11	132.44	22.766	21.978	22.1539	22.1535	22.3678	22.0772	4	0	2	1	1	0	1	0	0	1	1	1	0	3	2	2	2	0	0	2	0	0	0	0
AFTTLCYSADGQSILAGGMSK	Pwp2	Q8BU03	607	627	0.760966	0.135071	0.188095	607-627	Not significant	Pwp2	Periodic tryptophan protein 2 homolog	2	9.3015e-05	115.5	22.0033	NA	NA	21.6903	20.9069	21.1297	3	0	0	1	1	1	0	3	0	1	2	1	1	1	0	3	2	0	1	0	0	0	2	0
AFVAGVLLGK	Taf1a	P97357	405	414	2.75398	0.000273499	0.000858869	405-414	Crosslinked Fraction FDR<0.01	Taf1a	TATA box-binding protein-associated factor RNA polymerase I subunit A	2	0.0048436	96.19	20.2278	18.9621	19.8103	16.9127	16.9127	16.9127	2	0	0	0	0	0	0	2	0	0	2	1	0	1	0	0	0	0	0	2	0	0	0	3
AFVAGVLPLK	RtcA	Q9D7H3	196	205	4.0493	1.69812e-06	1.29194e-05	196-205	Crosslinked Fraction FDR<0.01	RtcA	RNA 3-terminal phosphate cyclase	2	0.027187	75.109	20.8935	NA	21.0306	16.9127	16.9127	16.9127	2	0	0	0	0	0	0	1	0	0	2	1	0	1	1	0	0	0	0	2	0	0	1	3
AFVAIGDYNGHVGLGVK	Rps2	P25444	126	142	-0.329466	0.428775	0.500005	126-142	Not significant	Rps2	40S ribosomal protein S2	3	4.3491e-05	104.9	NA	21.1877	20.6807	NA	21.2637	NA	2	0	1	1	0	0	0	4	1	1	1	1	0	1	0	0	0	0	1	3	0	0	1	2
AFVEFLTDEIK	C1qbp	O35658	78	88	-3.7346	0.00019703	0.000642372	78-88	Released Fraction FDR<0.01	C1qbp	Complement component 1 Q subcomponent-binding protein, mitochondrial	2	0.00033457	153.24	16.9127	16.9127	16.9127	19.9189	21.5563	20.4669	1	0	0	1	0	0	2	0	0	1	1	1	0	2	0	0	1	0	0	1	0	0	3	0
AFVEFLTDEIKEEK	C1qbp	O35658	78	91	-4.5958	3.49469e-06	2.1121e-05	78-91	Released Fraction FDR<0.01	C1qbp	Complement component 1 Q subcomponent-binding protein, mitochondrial	3	0.0013355	107.93	16.9127	16.9127	16.9127	21.6086	21.9032	21.0138	1	0	0	1	0	0	4	0	0	1	1	2	0	2	0	0	1	0	0	1	0	0	3	0
AFVHWYVGEGMEEGEFSEAR	Tuba1b	P05213	403	422	-6.58291	1.34722e-07	2.98395e-06	403-422	Released Fraction FDR<0.01	Tuba1b;Tuba3a;Tuba4a;Tuba1a;Tuba1c	Tubulin alpha-1B chain;Tubulin alpha-3 chain;Tubulin alpha-4A chain;Tubulin alpha-1A chain;Tubulin alpha-1C chain	3	5.2483e-25	170.79	16.9127	16.9127	16.9127	23.8296	23.1581	23.4993	2	1	0	0	0	0	5	3	1	0	0	0	1	2	0	1	0	1	1	2	0	0	3	0
AFVHWYVGEGMEEGEFSEAREDMAALEK	Tuba1b	P05213	403	430	-6.0184	8.26492e-09	1.20999e-06	403-430	Released Fraction FDR<0.01	Tuba1b;Tuba4a;Tuba1a;Tuba1c	Tubulin alpha-1B chain;Tubulin alpha-4A chain;Tubulin alpha-1A chain;Tubulin alpha-1C chain	4	9.6649e-12	112.37	16.9127	16.9127	16.9127	22.9685	22.8229	23.0021	4	1	0	1	0	0	7	3	1	0	1	1	2	2	0	1	0	1	1	2	0	0	3	0
AFVSMVYSEEGAEDR	Smc1a	Q9CU62	78	92	0.952651	0.0212619	0.0393887	78-92	Not significant	Smc1a	Structural maintenance of chromosomes protein 1A	2	2.5055e-13	169.23	21.5427	NA	22.0237	20.7678	20.8933	NA	2	1	0	1	0	0	3	1	0	0	0	0	1	1	0	2	0	0	1	2	0	0	1	1
AFVSMVYSEEGAEDRTFAR	Smc1a	Q9CU62	78	96	1.45702	0.461424	0.531192	78-96	Not significant	Smc1a	Structural maintenance of chromosomes protein 1A	3	0.00076919	76.391	NA	21.3577	NA	18.3982	21.4033	NA	3	2	0	1	0	0	3	1	0	0	0	0	1	2	0	2	1	0	1	2	0	0	2	1
AGAAATAGVQEPGAPGSGAQGGPGFVGWGAPAK	Zfp296	E9Q6W4	306	338	-3.42379	6.10798e-07	6.85308e-06	306-338	Released Fraction FDR<0.01	Zfp296		2	7.0966e-26	138.05	16.9127	16.9127	16.9127	20.3382	20.1494	20.522	9	0	0	0	0	2	1	10	0	0	0	1	0	1	4	1	1	1	0	2	0	0	3	0
AGAAPMETVDKR	Selh	Q3UQA7	10	21	-0.999319	0.0571201	0.091302	10-21	Not significant	Selh	Selenoprotein H	2;3	0.0031344	105.1	20.4042	20.5306	19.8575	21.2634	NA	NA	3	1	0	1	0	0	1	1	0	0	0	1	1	0	1	0	1	0	0	1	0	0	0	2
AGAASLDVIQEVEYVKEEAK	Ddx41	Q91VN6	401	420	-0.216526	0.441689	0.512337	401-420	Not significant	Ddx41	Probable ATP-dependent RNA helicase DDX41	3	7.1626e-18	209.23	NA	23.6858	23.0209	23.7036	23.6316	23.3743	4	0	0	1	0	1	4	1	0	1	1	2	0	0	0	1	0	0	1	3	0	0	1	0
AGACGKPHMSPASLPGK	Bop1	P97452	2	18	-0.538062	0.194307	0.256434	2-18	Not significant	Bop1	Ribosome biogenesis protein BOP1	2;3	7.5107e-21	180.61	NA	21.6715	22.4778	22.8759	22.1955	22.7668	3	0	0	0	1	0	0	3	1	0	1	2	1	0	3	2	0	0	0	0	0	0	1	0
AGACGKPHMSPASLPGKR	Bop1	P97452	2	19	-1.62969	0.183606	0.244025	2-19	Not significant	Bop1	Ribosome biogenesis protein BOP1	2;3;4	4.3416e-34	203.87	NA	22.9716	19.7802	22.8115	22.5979	23.6073	3	1	0	0	1	0	0	3	1	0	1	2	1	0	3	2	0	0	0	0	0	0	1	0
AGAEEEEEKGEGAPGEEGKPDVQSVGEQEPTEAAK	Zc3h18	Q0P678	146	180	1.123	0.0119622	0.0240617	146-180	Crosslinked Fraction FDR<0.1	Zc3h18	Zinc finger CCCH domain-containing protein 18	3;4	3.4686e-10	91.115	22.2416	22.475	22.7448	21.6833	NA	21.045	5	0	0	1	0	2	11	6	0	0	0	3	0	0	3	1	1	0	0	2	0	0	0	1
AGAGMITQHSSTASPVNR	Sltm	Q8CH25	986	1003	-1.14376	0.0112657	0.0228678	986-1003	Released Fraction FDR<0.1	Sltm	SAFB-like transcription modulator	2;3	4.48e-14	157.33	20.887	21.3618	20.9718	22.4506	21.6122	22.5891	3	1	1	0	0	1	0	2	1	1	0	0	1	0	1	3	2	0	0	1	0	0	0	0
AGAGVPDFLPSAQR	Zc3h4	Q6ZPZ3	764	777	1.82376	0.0558047	0.0895905	764-777	Crosslinked Fraction FDR<0.1	Zc3h4	Zinc finger CCCH domain-containing protein 4	2	0.0064265	77.744	NA	NA	19.9564	18.1327	NA	NA	3	1	0	1	0	1	0	2	0	0	1	0	0	1	2	1	0	0	0	1	0	0	2	2
AGAIAPCEVTVPAQNTGLGPEK	Rplp0	P14869	113	134	0.495044	0.0169347	0.0324825	113-134	Not significant	Rplp0	60S acidic ribosomal protein P0	2	2.4868e-07	134.37	23.0533	22.7876	23.1942	22.5259	22.6069	22.4171	4	0	1	0	1	1	2	3	0	1	1	1	0	0	3	0	2	0	0	2	0	0	0	0
AGAKPDQIGIITPYEGQR	Upf1	Q9EPU0	778	795	-0.00568573	0.977832	0.982256	778-795	Not significant	Upf1	Regulator of nonsense transcripts 1	3	0.00057898	83.894	NA	20.8809	20.7152	NA	20.9468	20.6606	2	1	0	1	0	2	1	3	0	3	0	1	0	0	2	0	1	0	1	0	0	0	1	1
AGAVTSSASLSSPALAK	Tcof1	O08784	582	598	3.72386	0.000154658	0.000519486	582-598	Crosslinked Fraction FDR<0.01	Tcof1	Treacle protein	2	8.0481e-28	193.62	28.6996	27.4752	28.8282	24.8904	24.3762	24.5648	5	0	0	0	0	0	0	1	0	0	2	1	0	0	1	5	1	0	0	1	0	0	0	0
AGCECLNESDEHGFDNCLRK	Txnl1	Q8CDN6	133	152	-5.2405	1.63427e-07	3.33062e-06	133-152	Released Fraction FDR<0.01	Txnl1	Thioredoxin-like protein 1	3;4	4.5299e-05	92.236	16.9127	16.9127	16.9127	22.1148	21.9188	22.4262	1	1	2	2	3	0	3	2	1	0	2	1	0	1	0	1	0	0	0	0	0	0	3	0
AGCEVTILFADLHAYLDNMK	Yars	Q91WQ3	65	84	-1.38094	0.000309896	0.000958534	65-84	Released Fraction FDR<0.01	Yars	Tyrosine--tRNA ligase, cytoplasmic;Tyrosine--tRNA ligase, cytoplasmic, N-terminally processed	3	0.00068226	69.122	16.9127	16.9127	16.9127	NA	18.4146	18.1728	3	0	1	2	1	0	1	1	1	1	3	1	1	1	0	0	1	0	1	1	0	0	3	1
AGDLVFAK	Hdgfrp3	Q9JMG7	11	18	3.31742	7.47358e-05	0.000272619	11-18	Crosslinked Fraction FDR<0.01	Hdgfrp3	Hepatoma-derived growth factor-related protein 3	2	0.01651	95.352	22.1035	21.4674	21.6563	19.0032	18.0756	18.196	2	0	0	1	0	0	0	1	0	0	1	1	0	1	0	0	0	0	0	1	0	0	0	0
AGDMELKPFSGEDYTCITFQPDLSK	Top2a	Q01320	200	224	-1.83872	0.0863229	0.129055	200-224	Not significant	Top2a	DNA topoisomerase 2-alpha	2;3	5.7712e-29	162.77	26.0084	27.3108	23.8165	27.474	27.6635	27.5143	1	0	0	3	1	1	2	2	0	1	2	2	1	2	2	2	2	0	1	0	0	0	0	0
AGDMENAENILTVMK	Lrpprc	Q6PB66	244	258	-5.77063	4.86696e-07	6.02424e-06	244-258	Released Fraction FDR<0.01	Lrpprc	Leucine-rich PPR motif-containing protein, mitochondrial	2	3.3806e-08	151.55	16.9127	16.9127	16.9127	NA	22.788	22.5788	2	0	2	1	0	0	2	1	0	1	1	1	2	0	0	0	1	0	0	1	0	0	3	1
AGDMICPECGLVVGDR	Gtf2b	P62915	29	44	0.439334	0.131361	0.183775	29-44	Not significant	Gtf2b	Transcription initiation factor IIB	2	3.3852e-05	124.3	21.5931	NA	21.5255	21.166	20.7604	21.4334	1	1	0	2	2	0	1	3	0	1	1	0	1	0	1	0	0	0	0	2	0	0	1	0
AGDTVIPLYIPQCGECK	Adh5	P28474	85	101	-0.920063	0.0199039	0.0372901	85-101	Not significant	Adh5	Alcohol dehydrogenase class-3	2	2.3712e-06	135.1	21.7766	22.1075	22.0252	NA	22.8898	NA	1	0	0	1	2	1	1	2	0	2	1	1	0	0	2	0	1	0	1	1	0	0	0	2
AGDTVSYVICQDGSNLTATQR	Pola1	P33609	1175	1195	-0.0907771	0.640278	0.698958	1175-1195	Not significant	Pola1	DNA polymerase alpha catalytic subunit	2	4.997e-13	198.16	20.6268	20.7548	20.8047	20.4729	21.0559	20.9299	2	1	1	2	1	2	0	2	0	1	1	0	0	0	0	2	3	0	1	2	0	0	0	0
AGDVLEDSPK	Hdgf	P51859	158	167	1.37643	0.00470705	0.0107864	158-167	Crosslinked Fraction FDR<0.1	Hdgf	Hepatoma-derived growth factor	2	0.00054961	134.77	22.1047	NA	22.1363	21.0098	20.3016	20.9207	1	0	0	2	0	0	1	1	0	0	1	1	0	0	1	1	0	0	0	1	0	0	1	0
AGDWFKEELR	Wapal	Q65Z40	816	825	-1.33687	4.16348e-05	0.000162043	816-825	Released Fraction FDR<0.01	Wapal	Wings apart-like protein homolog	3	0.019026	82.029	16.9127	16.9127	16.9127	18.2366	18.3833	18.1289	1	1	0	1	0	0	2	1	0	0	1	1	0	1	0	0	0	1	0	0	0	0	3	0
AGDWQCPNPGCGNQNFAWR	Ewsr1	Q61545	518	536	-1.63253	0.0043905	0.0101738	518-536	Released Fraction FDR<0.1	Ewsr1	RNA-binding protein EWS	2	2.9404e-17	159.44	22.4127	23.7531	23.1766	24.7728	24.8382	24.629	2	1	3	1	2	2	0	3	0	0	0	0	0	1	2	0	0	2	0	0	0	0	0	0
AGEDHPWQGSILYNLLMSAK	Nr0b1	Q61066	2	21	-4.28039	5.95917e-08	1.98661e-06	2-21	Released Fraction FDR<0.01	Nr0b1	Nuclear receptor subfamily 0 group B member 1	2	8.1616e-25	174.39	16.9127	16.9127	16.9127	21.0983	21.1745	21.3066	2	0	1	1	0	1	1	2	1	1	3	1	1	0	1	2	0	1	1	0	0	0	3	0
AGELTEDEVER	Rps18	P62270	56	66	-0.104465	0.626614	0.686741	56-66	Not significant	Rps18	40S ribosomal protein S18	2	0.00017158	136.63	21.4693	NA	21.6277	21.8105	NA	21.4955	1	1	0	1	0	0	4	1	0	0	1	0	0	0	0	0	1	0	0	1	0	0	1	1
AGEQQETASLELLK	Numa1	E9Q7G0	913	926	-0.339984	0.205742	0.269025	913-926	Not significant	Numa1		2	8.6041e-15	184.36	21.2182	21.6551	21.3468	21.5643	22.182	21.4938	2	0	0	0	0	2	3	1	0	0	3	1	0	0	0	1	1	0	0	0	0	0	0	0
AGEQQETASLELLKEPPR	Numa1	E9Q7G0	913	930	-2.01568	0.00961506	0.0199778	913-930	Released Fraction FDR<0.1	Numa1		3	0.035266	55.907	16.9127	16.9127	16.9127	NA	19.6623	18.1945	2	1	0	0	0	2	4	1	0	0	3	1	0	0	2	1	1	0	0	0	0	0	3	1
AGEVFIHK	Nono	Q99K48	102	109	-1.47523	0.0147806	0.0289251	102-109	Released Fraction FDR<0.1	Nono	Non-POU domain-containing octamer-binding protein	2	0.012704	102.77	22.8025	24.154	22.8075	24.9417	24.4121	24.836	1	0	0	0	0	0	1	1	1	1	0	1	0	1	0	0	0	0	0	1	0	0	0	0
AGFAALQLEYFFTAGPDEVR	Ola1	Q9CZ30	298	317	-3.23503	1.08645e-05	5.13895e-05	298-317	Released Fraction FDR<0.01	Ola1	Obg-like ATPase 1	2	5.0749e-09	135.02	16.9127	16.9127	16.9127	19.9287	20.59	19.9247	4	1	0	1	0	1	2	2	0	0	2	0	0	3	1	0	1	0	1	1	0	0	3	0
AGFAGDDAPR	Actb	P60710	19	28	6.15647	2.38524e-07	4.06347e-06	19-28	Crosslinked Fraction FDR<0.01	Actb;Actg1;Acta1;Actc1;Actg2;Acta2	Actin, cytoplasmic 1;Actin, cytoplasmic 1, N-terminally processed;Actin, cytoplasmic 2;Actin, cytoplasmic 2, N-terminally processed;Actin, alpha skeletal muscle;Actin, alpha cardiac muscle 1;Actin, gamma-enteric smooth muscle;Actin, aortic smooth muscle	2	0.011317	85.676	23.0155	NA	23.123	16.9127	16.9127	16.9127	3	1	0	2	0	0	0	2	0	0	0	0	0	1	1	0	0	0	0	0	0	0	1	3
AGFDSDYDQALADIR	Msh6	P54276	928	942	-5.21361	7.6313e-07	7.82228e-06	928-942	Released Fraction FDR<0.01	Msh6	DNA mismatch repair protein Msh6	2	2.3712e-05	170.4	16.9127	16.9127	16.9127	NA	22.2309	22.0219	3	1	0	4	0	1	0	1	0	1	1	0	0	1	0	1	0	0	1	0	0	0	3	1
AGFDSDYDQALADIRENEQSLLEYLDK	Msh6	P54276	928	954	-4.22235	9.55746e-05	0.000339902	928-954	Released Fraction FDR<0.01	Msh6	DNA mismatch repair protein Msh6	3	4.2221e-22	152.88	21.2491	22.6459	22.5504	26.2399	26.216	26.6566	3	1	1	5	0	2	3	1	0	1	4	1	0	1	0	2	0	0	2	0	0	0	0	0
AGFDSDYDQALADIRENEQSLLEYLDKQR	Msh6	P54276	928	956	-6.00542	4.69864e-07	5.91597e-06	928-956	Released Fraction FDR<0.01	Msh6	DNA mismatch repair protein Msh6	4	7.0984e-08	90.468	16.9127	16.9127	16.9127	22.8561	22.5528	23.3456	3	2	1	5	0	3	3	1	0	1	4	1	0	1	0	2	0	0	2	0	0	0	3	0
AGFFCPICSLFYSGEK	Znf638	Q61464	1908	1923	-0.384301	0.422477	0.493545	1908-1923	Not significant	Znf638	Zinc finger protein 638	2	0.00032223	96.306	NA	21.7105	21.0911	21.7851	NA	NA	1	0	0	0	2	0	1	2	0	1	1	1	0	3	1	2	0	0	1	0	0	0	1	2
AGFIQDTSLILYEEVKPNLTER	Usp7	Q6A4J8	725	746	-7.09583	2.00746e-08	1.37519e-06	725-746	Released Fraction FDR<0.01	Usp7	Ubiquitin carboxyl-terminal hydrolase 7	3	5.5134e-17	145.88	16.9127	16.9127	16.9127	24.0867	24.1829	23.7562	1	1	1	1	0	1	3	1	0	2	3	1	0	1	1	1	2	0	1	1	0	0	3	0
AGFLIGDGAGVGK	Sbno1	Q689Z5	313	325	4.02965	2.10923e-05	9.03852e-05	313-325	Crosslinked Fraction FDR<0.01	Sbno1;Sbno2	Protein strawberry notch homolog 1;Protein strawberry notch homolog 2	2	0.0037543	85.807	NA	20.6451	21.2397	16.9127	16.9127	16.9127	2	0	0	1	0	0	0	5	0	1	1	1	0	1	0	0	0	0	0	1	0	0	1	3
AGFTGGVVVDFPNSAK	Wbscr22	Q9CY21	181	196	0.476572	0.0192494	0.036233	181-196	Not significant	Wbscr22	Probable 18S rRNA (guanine-N(7))-methyltransferase	2	6.257e-26	201.38	23.0535	22.9133	22.8947	22.4367	22.7026	22.2925	2	0	1	1	0	0	0	3	0	0	0	1	0	2	1	1	1	0	0	3	0	0	0	0
AGFVPVYLR	Nat10	Q8K224	726	734	3.18547	4.34828e-05	0.000168419	726-734	Crosslinked Fraction FDR<0.01	Nat10	N-acetyltransferase 10	2	0.0051585	106.42	22.6694	22.8685	22.7708	19.8449	19.9023	19.0051	1	1	0	0	0	0	0	1	0	0	1	0	0	1	1	0	0	0	1	2	0	0	0	0
AGGDPGVAASNTGGGLLYSR	Klf4	Q60793	153	172	-0.356858	0.141376	0.195377	153-172	Not significant	Klf4	Krueppel-like factor 4	2	6.3328e-05	116.58	21.7108	NA	21.7103	22.2272	21.9076	NA	3	1	1	1	0	0	0	6	0	0	2	0	0	0	1	2	1	0	1	1	0	0	1	1
AGGEAGVTLGQPHLSR	Eif2s3y	Q9Z0N2	2	17	0.836136	0.0435274	0.0726292	2-17	Not significant	Eif2s3y	Eukaryotic translation initiation factor 2 subunit 3, Y-linked	2	3.0117e-16	175.48	20.7776	NA	20.4643	19.3099	19.9223	20.1222	2	1	0	0	0	1	1	4	1	0	2	0	0	0	1	1	1	0	0	1	0	0	1	0
AGGEGGVTLGQPHLSR	Eif2s3x	Q9Z0N1	2	17	-1.12855	0.00389496	0.00919787	2-17	Released Fraction FDR<0.01	Eif2s3x	Eukaryotic translation initiation factor 2 subunit 3, X-linked	2;3	2.9069e-48	255.54	22.4932	21.7252	22.2367	23.3254	23.0668	23.4486	1	1	0	0	0	1	1	5	1	0	2	0	0	0	1	1	1	0	0	1	0	0	0	0
AGGFQGTGAPESGSETLK	Sall4	Q8BX22	540	557	-0.389	0.361298	0.43286	540-557	Not significant	Sall4	Sal-like protein 4	2	6.146e-05	109	NA	21.3031	21.9015	22.3685	21.4037	22.2017	2	0	0	0	0	1	2	5	0	0	1	1	0	1	1	2	2	0	0	0	0	0	1	0
AGGFVVGYTPSGNPIFR	Xpo5	Q924C1	746	762	5.09705	1.95254e-06	1.41681e-05	746-762	Crosslinked Fraction FDR<0.01	Xpo5	Exportin-5	2	0.00072402	87.618	21.8305	NA	22.1891	16.9127	16.9127	16.9127	1	1	1	0	0	0	0	4	0	1	0	0	0	2	2	1	1	0	1	2	0	0	1	3
AGGGCVMTIGEMLR	Prpf38b	Q80SY5	193	206	0.577492	0.0453798	0.0750998	193-206	Not significant	Prpf38b	Pre-mRNA-splicing factor 38B	2	3.9041e-15	192.38	22.3034	NA	22.8601	21.9479	21.9872	22.0776	1	1	0	0	1	0	1	4	0	1	1	0	2	0	0	0	1	0	0	1	0	0	1	0
AGGGGSNATTLSHPGFGTSGGSSNKLPK	Brd2	Q7JJ13	588	615	0.24796	0.576849	0.640333	588-615	Not significant	Brd2	Bromodomain-containing protein 2	3;4	2.2782e-09	106.1	NA	22.2643	21.3105	21.4972	21.1251	21.9961	2	0	2	0	0	0	0	8	1	0	2	2	0	1	2	5	3	0	0	0	0	0	1	0
AGGHEESIPSPPGYSAVPVK	Rrp7a	Q9D1C9	10	29	-0.758193	0.0120232	0.0241657	10-29	Not significant	Rrp7a	Ribosomal RNA-processing protein 7 homolog A	2;3	0.00020802	90.412	NA	21.1807	20.769	21.7627	21.6026	21.8339	2	0	0	0	0	0	2	3	1	1	0	1	0	0	4	3	0	0	1	2	0	0	1	0
AGGIETIANEFSDR	Hsph1	Q61699	20	33	-5.94944	5.9712e-09	1.20999e-06	20-33	Released Fraction FDR<0.01	Hsph1	Heat shock protein 105 kDa	2	3.5514e-11	175.33	16.9127	16.9127	16.9127	22.7971	22.8916	22.8979	2	1	1	1	0	0	2	2	0	2	0	0	0	1	0	1	1	0	0	0	0	0	3	0
AGGIETIANEYSDR	Hspa4	Q61316	20	33	-0.463389	0.012931	0.0257353	20-33	Not significant	Hspa4	Heat shock 70 kDa protein 4	2	2.9094e-11	176.95	22.2094	22.5111	22.225	22.7307	22.7759	22.8292	2	1	1	1	0	0	2	2	0	2	0	0	0	0	0	1	1	0	1	0	0	0	0	0
AGGLGINLATADTVIIYDSDWNPHNDIQAFSR	Chd4	Q6PDQ2	1121	1152	-2.01856	0.00199352	0.00509214	1121-1152	Released Fraction FDR<0.01	Chd4;Chd5	Chromodomain-helicase-DNA-binding protein 4;Chromodomain-helicase-DNA-binding protein 5	3	3.3861e-36	155.63	NA	22.4416	NA	24.2895	24.4178	24.6733	4	1	3	4	0	1	0	3	1	4	2	0	0	1	1	2	2	1	1	1	0	0	2	0
AGGLGINLTSANVVILHDIDCNPYNDK	Smarcad1	Q04692	926	952	-0.130191	0.812993	0.849337	926-952	Not significant	Smarcad1	SWI/SNF-related matrix-associated actin-dependent regulator of chromatin subfamily A containing DEAD/H box 1	3	1.1969e-06	89.622	NA	23.2263	NA	NA	23.7622	22.9507	2	0	4	3	1	0	0	3	1	3	3	1	0	0	1	1	1	0	1	2	0	0	2	1
AGGLMFNTGIGQHILK	Dimt1	Q9D0D4	25	40	4.20253	1.09132e-06	9.74514e-06	25-40	Crosslinked Fraction FDR<0.01	Dimt1	Probable dimethyladenosine transferase	3	0.0053151	67.416	NA	21.1128	21.1178	16.9127	16.9127	16.9127	1	0	1	0	0	1	0	4	1	2	2	1	1	1	0	0	1	0	0	0	0	0	1	3
AGGPNLDMGYWESLLQQLR	Cactin	Q9CS00	449	467	-1.63179	0.00079383	0.00222518	449-467	Released Fraction FDR<0.01	Cactin	Cactin	2	2.9433e-25	182.89	NA	19.8167	19.8906	NA	21.4678	21.503	1	1	1	1	0	2	1	3	0	0	4	0	1	0	1	1	0	1	1	0	0	0	1	1
AGGVGGLRVPAPVTMDSFFFGCELSGHTR	Npm3	Q9CPP0	20	48	-6.47264	1.3602e-05	6.21004e-05	20-48	Released Fraction FDR<0.01	Npm3	Nucleoplasmin-3	4	5.9648e-06	68.961	16.9127	16.9127	16.9127	NA	22.9099	23.8609	2	2	0	1	1	0	1	6	1	0	2	0	1	3	2	2	2	0	0	3	0	0	3	1
AGHGSLVNCGMK	D2Wsu81e	Q3UHX9	202	213	-2.2985	0.0387653	0.0659424	202-213	Released Fraction FDR<0.1	D2Wsu81e	Putative methyltransferase C9orf114 homolog	2;3	0.0019511	82.645	16.9127	16.9127	16.9127	21.1698	18.0563	18.4077	1	0	1	0	1	0	0	3	1	0	1	1	1	0	0	1	0	0	0	1	0	0	3	0
AGHGSLVNCGMKK	D2Wsu81e	Q3UHX9	202	214	-0.341073	0.26834	0.336821	202-214	Not significant	D2Wsu81e	Putative methyltransferase C9orf114 homolog	3	0.012399	65.179	NA	20.8849	NA	NA	21.3335	21.1185	1	0	1	0	1	0	0	3	1	0	1	2	1	0	0	1	0	0	0	1	0	0	2	1
AGHLASDFAFSPPPGGGDGSAGLEPGWVDPR	Pou5f1	P20263	2	32	-4.55464	2.88941e-08	1.46713e-06	2-32	Released Fraction FDR<0.01	Pou5f1	POU domain, class 5, transcription factor 1	3	4.8255e-08	83.088	16.9127	16.9127	16.9127	21.545	21.4499	21.4073	4	1	0	3	0	0	1	7	1	0	2	0	0	2	5	3	0	1	0	1	0	0	3	0
AGHLILQDK	Nsun5	Q8K4F6	205	213	-1.16919	0.0130619	0.0259583	205-213	Released Fraction FDR<0.1	Nsun5	Probable 28S rRNA (cytosine-C(5))-methyltransferase	2	0.00044975	147.19	NA	19.7798	NA	21.0452	20.7082	21.0936	1	0	0	1	0	1	0	1	1	1	2	1	0	0	0	0	0	0	0	0	0	0	2	0
AGIEAGNINITSGEVFEIEEHISER	Prpf4	Q9DAW6	57	81	-5.76555	4.72149e-07	5.93213e-06	57-81	Released Fraction FDR<0.01	Prpf4	U4/U6 small nuclear ribonucleoprotein Prp4	3	0.0015453	51.539	16.9127	16.9127	16.9127	22.7795	NA	22.5771	2	1	2	0	0	0	6	3	1	5	0	0	0	1	0	2	1	0	0	1	0	0	3	1
AGIEGPLLASEVER	Son	Q9QX47	1735	1748	1.93171	0.00210525	0.00534679	1735-1748	Crosslinked Fraction FDR<0.01	Son	Protein SON	2	2.1105e-07	147.62	23.8599	23.2852	24.1263	NA	21.9765	21.6744	2	1	0	0	0	0	3	2	0	1	2	0	0	0	1	1	0	0	0	1	0	0	0	1
AGIEGPLLASEVERDK	Son	Q9QX47	1735	1750	5.62131	5.27069e-07	6.27347e-06	1735-1750	Crosslinked Fraction FDR<0.01	Son	Protein SON	2;3	7.2269e-05	113.43	22.1795	22.9326	22.4901	16.9127	16.9127	16.9127	2	1	0	1	0	0	3	2	0	1	2	1	0	0	1	1	0	0	0	1	0	0	0	3
AGIIASAR	Eef2	P58252	43	50	-0.0772401	0.834865	0.866676	43-50	Not significant	Eef2	Elongation factor 2	2	0.010447	107.59	NA	NA	21.5599	21.6372	NA	NA	3	1	0	0	0	0	0	1	0	2	0	0	0	0	0	1	0	0	0	0	0	0	2	2
AGIICQLNAR	Mcm4	P49717	600	609	0.576227	0.0224112	0.0411752	600-609	Not significant	Mcm4	DNA replication licensing factor MCM4	2	0.010283	87.323	NA	22.7725	22.938	22.4612	22.0966	22.2793	2	1	1	0	1	1	0	1	0	2	1	0	0	0	0	0	0	0	0	0	0	0	1	0
AGILTTLNAR	Mcm7	Q61881	472	481	6.10057	2.98054e-07	4.62805e-06	472-481	Crosslinked Fraction FDR<0.01	Mcm7	DNA replication licensing factor MCM7	2	0.0049471	95.815	23.0917	NA	22.9349	16.9127	16.9127	16.9127	2	1	1	0	0	0	0	1	0	1	2	0	0	0	0	0	2	0	0	0	0	0	1	3
AGIPVFAWK	Ahcy	P50247	95	103	1.64245	0.00797105	0.0170003	95-103	Crosslinked Fraction FDR<0.1	Ahcy	Adenosylhomocysteinase	2	0.0051585	106.42	NA	22.9934	22.5773	21.414	20.8718	NA	2	0	0	0	0	0	0	1	0	1	0	1	0	1	1	0	0	1	0	1	0	0	1	1
AGISFIIK	Gtf2i	Q9ESZ8	178	185	2.89639	0.00017192	0.00056931	178-185	Crosslinked Fraction FDR<0.01	Gtf2i	General transcription factor II-I	2	0.0063576	122.13	21.2672	21.0936	NA	18.3511	18.217	NA	1	0	0	0	0	0	0	1	0	3	0	1	0	1	0	1	0	0	0	0	0	0	1	1
AGITMESYLSESLMLK	Ccnh	Q61458	224	239	3.72434	2.77838e-06	1.79146e-05	224-239	Crosslinked Fraction FDR<0.01	Ccnh	Cyclin-H	2	0.0003175	96.82	NA	20.5537	20.7205	16.9127	16.9127	16.9127	1	0	0	0	0	0	2	1	0	1	3	1	2	0	0	3	1	0	1	0	0	0	1	3
AGITTTLNSR	Mcm5	P49718	472	481	-0.703029	0.0926855	0.136813	472-481	Not significant	Mcm5	DNA replication licensing factor MCM5	2	0.0031351	105.1	NA	21.9914	22.8352	23.3219	22.8025	23.2245	1	1	1	0	0	0	0	1	0	1	1	0	0	0	0	1	3	0	0	0	0	0	1	0
AGIVTSLQAR	Mcm2	P97310	614	623	5.67925	3.70748e-07	5.17881e-06	614-623	Crosslinked Fraction FDR<0.01	Mcm2	DNA replication licensing factor MCM2	2	0.042479	68.016	NA	22.5262	22.6578	16.9127	16.9127	16.9127	2	1	0	0	0	1	0	1	0	1	1	0	0	0	0	1	1	0	0	1	0	0	1	3
AGKFPSLLTHNENMVAK	Rpl10a	P53026	131	147	0.609477	0.0684801	0.106341	131-147	Not significant	Rpl10a	60S ribosomal protein L10a	3;4	0.00030969	88.311	NA	22.9817	NA	22.4095	22.5374	22.1698	2	0	2	0	0	0	1	1	1	0	2	2	1	1	1	1	1	0	0	1	0	0	2	0
AGKWEVPLPK	Nsa2	Q9CR47	114	123	-4.57012	8.09909e-07	8.08438e-06	114-123	Released Fraction FDR<0.01	Nsa2	Ribosome biogenesis protein NSA2 homolog	2;3	0.0060932	119.62	16.9127	16.9127	16.9127	21.1183	21.6069	21.7233	1	0	0	0	0	0	1	1	0	0	1	2	0	0	2	0	0	1	0	1	0	0	3	0
AGLAGPAKPSLALNPQEDSQFEK	Nifk	Q91VE6	2	24	0.477664	0.289752	0.359161	2-24	Not significant	Nifk	MKI67 FHA domain-interacting nucleolar phosphoprotein	2	3.5264e-84	245.04	24.4153	23.3582	24.5525	23.8093	23.1033	23.9803	4	0	1	1	0	2	2	2	0	0	3	2	0	1	3	2	0	0	0	0	0	0	0	0
AGLAPVPMIIFAK	Urod	P70697	251	263	4.03422	1.23171e-05	5.70323e-05	251-263	Crosslinked Fraction FDR<0.01	Urod	Uroporphyrinogen decarboxylase	2	0.010318	76.17	NA	21.1956	20.6983	16.9127	16.9127	16.9127	3	0	0	0	0	0	0	1	0	2	1	1	1	1	2	0	0	0	0	1	0	0	1	3
AGLELLSDQGYR	Exosc4	Q921I9	2	13	-0.48735	0.355633	0.427246	2-13	Not significant	Exosc4	Exosome complex component RRP41	1;2	0.0061678	79.489	20.4537	NA	19.7025	20.964	19.8166	20.9156	1	1	0	1	0	1	1	2	0	0	3	0	0	0	0	1	0	0	1	0	0	0	1	0
AGLEQELEAGVGGR	Prmt6	Q6NZB1	264	277	-1.94203	0.00381453	0.00904196	264-277	Released Fraction FDR<0.01	Prmt6	Protein arginine N-methyltransferase 6	2	7.9218e-08	152.7	16.9127	16.9127	16.9127	18.4086	19.7698	18.3859	2	1	0	0	0	1	3	4	0	0	2	0	0	0	0	0	0	0	0	1	0	0	3	0
AGLEQGSDAGYLAESQK	Hadha	Q8BMS1	310	326	-0.00312788	0.992972	0.994163	310-326	Not significant	Hadha	Trifunctional enzyme subunit alpha, mitochondrial;Long-chain enoyl-CoA hydratase;Long chain 3-hydroxyacyl-CoA dehydrogenase	2	4.71e-06	130.15	20.7417	19.7239	20.3696	20.2562	NA	20.3069	3	0	0	1	0	2	2	3	0	0	2	1	0	0	0	2	0	0	1	0	0	0	0	1
AGLGPTEEEATGEEEWNSAPK	Timeless	Q9R1X4	1138	1158	2.34356	0.0207712	0.0386305	1138-1158	Crosslinked Fraction FDR<0.1	Timeless	Protein timeless homolog	2	4.6931e-05	136.33	NA	22.3917	23.0838	NA	NA	20.3942	3	0	1	0	0	0	6	3	0	0	1	1	0	0	2	1	2	1	0	0	0	0	1	2
AGLLLDHEDAADTSDAR	Pcnt	P48725	961	977	-2.25899	0.000162378	0.000541149	961-977	Released Fraction FDR<0.01	Pcnt	Pericentrin	3	0.023172	48.623	16.9127	16.9127	16.9127	19.4239	18.9196	NA	4	1	0	4	0	0	1	1	1	0	3	0	0	0	0	1	1	0	0	0	0	0	3	1
AGLLQPPVR	Ccar1	Q8CH18	273	281	4.24853	1.68597e-06	1.28599e-05	273-281	Crosslinked Fraction FDR<0.01	Ccar1	Cell division cycle and apoptosis regulator protein 1	2	0.018751	83.377	21.0686	NA	21.2539	16.9127	16.9127	16.9127	1	1	0	0	0	1	0	1	0	0	2	0	0	0	2	0	0	0	0	1	0	0	1	3
AGLLQVYIHTQK	Emg1	O35130	103	114	1.86861	0.0224884	0.0412908	103-114	Crosslinked Fraction FDR<0.1	Emg1	Ribosomal RNA small subunit methyltransferase NEP1	2;3	0.00021802	116.84	NA	23.6035	21.9878	20.6055	21.2555	20.9201	1	0	0	0	0	2	0	1	1	1	2	1	0	0	0	0	1	0	1	1	0	0	1	0
AGLNCSTETMPIK	Eif2s1	Q6ZWX6	214	226	0.0790487	0.866082	0.893086	214-226	Not significant	Eif2s1	Eukaryotic translation initiation factor 2 subunit 1	2	6.7529e-07	143.4	22.048	20.6172	21.588	21.6226	20.7629	21.6304	1	0	1	0	1	0	1	1	0	1	1	1	1	0	1	1	2	0	0	0	0	0	0	0
AGLQFPVGR	Hist1h2ah	C0HKE9	22	30	1.15423	0.000242242	0.000771709	22-30	Crosslinked Fraction FDR<0.01	Hist1h2ah;H2afj;Hist1h2ak;Hist1h2af;Hist3h2a;H2afv;H2afz;H2afx;Hist2h2ac;Hist2h2aa1;Hist2h2ab	Histone H2A type 1-H;Histone H2A.J;Histone H2A type 1-K;Histone H2A type 1-F;Histone H2A type 3;Histone H2A.V;Histone H2A.Z;Histone H2AX;Histone H2A type 2-C;Histone H2A type 2-A;Histone H2A type 2-B	2	0.00040814	174.21	30.702	30.635	30.42	29.393	29.5831	29.3182	1	1	0	0	0	1	0	2	0	0	1	0	0	1	1	0	0	0	0	1	0	0	0	0
AGLTEPVLIR	Ddx54	Q8K4L0	290	299	1.31081	0.000959522	0.00264207	290-299	Crosslinked Fraction FDR<0.01	Ddx54	ATP-dependent RNA helicase DDX54	2	0.00047009	148.99	23.7132	23.1154	23.7003	22.325	22.0653	22.2062	1	1	0	0	0	0	1	1	0	1	2	0	0	0	1	0	1	0	0	1	0	0	0	0
AGMTHIVR	Rpl3	P27659	51	58	-0.743163	0.210032	0.273708	51-58	Not significant	Rpl3	60S ribosomal protein L3	2	0.0018329	177.71	NA	23.3784	22.2025	23.6912	22.9179	23.9918	1	1	0	0	0	0	0	1	1	1	0	0	1	0	0	0	1	0	0	1	0	0	1	0
AGNAIVEFATVR	Dnajc17	Q91WT4	214	225	3.69293	1.96837e-06	1.42483e-05	214-225	Crosslinked Fraction FDR<0.01	Dnajc17	DnaJ homolog subfamily C member 17	2	0.0011342	107.45	20.5892	NA	20.6221	16.9127	16.9127	16.9127	3	1	1	0	0	0	1	1	0	1	0	0	0	1	0	0	1	0	0	2	0	0	1	3
AGNALGGVDNEEEEELGDEAMMALDQNLASLFK	Mybbp1a	Q7TPV4	765	797	-2.14319	0.0342534	0.0593716	765-797	Released Fraction FDR<0.1	Mybbp1a	Myb-binding protein 1A	3	7.2634e-33	144.21	26.6259	NA	25.0281	28.3566	27.0276	28.5262	5	0	3	3	0	1	6	4	0	0	5	1	2	1	0	1	0	0	0	1	0	0	1	0
AGNALGGVDNEEEEELGDEAMMALDQNLASLFKEQK	Mybbp1a	Q7TPV4	765	800	-2.17586	0.000111196	0.000388313	765-800	Released Fraction FDR<0.01	Mybbp1a	Myb-binding protein 1A	3	0.00010024	58.382	22.8669	22.8346	22.4146	24.5166	25.0638	25.0632	5	0	3	3	0	2	7	4	0	0	5	2	2	1	0	1	0	0	0	1	0	0	0	0
AGNEKEEGETADTVGCCSLR	Top1	Q04750	491	510	-0.558376	0.604261	0.665629	491-510	Not significant	Top1	DNA topoisomerase 1	2;3	2.2065e-51	220.52	22.0724	22.5998	20.5067	23.3021	20.2863	23.2657	2	1	1	1	2	0	4	3	0	0	1	1	0	0	0	1	2	0	0	1	0	0	0	0
AGNFYVPAEPK	Rpl7	P14148	100	110	-6.63332	2.20036e-07	3.929e-06	100-110	Released Fraction FDR<0.01	Rpl7	60S ribosomal protein L7	2	0.00022048	133.99	16.9127	16.9127	16.9127	23.6323	NA	23.4598	2	0	1	0	0	0	1	1	0	0	0	1	0	1	2	0	0	0	1	1	0	0	3	1
AGNLGGGVVTIER	Rpl22	P67984	53	65	0.291305	0.34332	0.414819	53-65	Not significant	Rpl22	60S ribosomal protein L22	2	5.6817e-05	126.66	25.2572	24.4049	25.2585	24.892	24.4705	24.6842	1	1	1	0	0	0	1	4	0	1	1	0	0	0	0	0	1	0	0	2	0	0	0	0
AGPALGEGER	Srrt	Q99MR6	291	300	5.97782	3.16782e-05	0.000127698	291-300	Crosslinked Fraction FDR<0.01	Srrt	Serrate RNA effector molecule homolog	2	0.0042789	99.136	23.431	22.3502	NA	16.9127	16.9127	16.9127	2	1	0	0	0	0	2	3	0	0	1	0	0	0	1	0	0	0	0	0	0	0	1	3
AGPDDNEEVMR	Gtf2e1	Q9D0D5	313	323	0.649985	0.0149205	0.0291578	313-323	Not significant	Gtf2e1	General transcription factor IIE subunit 1	2	0.00024119	132.88	21.0922	NA	21.0541	20.4148	NA	20.4314	1	1	1	2	0	0	2	1	0	0	0	0	1	0	1	0	0	0	0	1	0	0	1	1
AGPEADKEQAWDDEENAGPVLQFDYEALANR	Rrp1	P56183	281	311	-0.570622	0.375334	0.446953	281-311	Not significant	Rrp1	Ribosomal RNA processing protein 1 homolog A	3	3.0233e-35	162.12	24.2329	26.2835	26.2018	26.2157	25.904	26.3104	6	1	2	4	0	2	5	2	0	0	2	1	0	1	2	0	0	1	1	1	0	0	0	0
AGPIWDLR	Syncrip	Q7TMK9	185	192	0.587525	0.068437	0.106297	185-192	Not significant	Syncrip	Heterogeneous nuclear ribonucleoprotein Q	2	0.0057852	124.59	22.9125	23.5853	23.1722	22.7385	NA	22.5331	1	1	0	1	0	0	0	1	0	1	1	0	0	0	1	0	0	1	0	0	0	0	0	1
AGPSFEER	Ddx27	Q921N6	730	737	-0.168673	0.830794	0.863352	730-737	Not significant	Ddx27	Probable ATP-dependent RNA helicase DDX27	2	0.0075748	116.88	NA	20.9476	21.7824	22.3013	20.2399	22.0599	1	1	0	0	0	0	2	1	0	0	0	0	0	1	1	1	0	0	0	0	0	0	1	0
AGPWTPEAAVEHPEAVR	Bhmt	O35490	41	57	0.525408	0.314164	0.384692	41-57	Not significant	Bhmt	Betaine--homocysteine S-methyltransferase 1	3	0.0096185	60.489	NA	20.5696	NA	20.5375	19.9979	19.5971	4	1	0	0	0	0	3	1	1	0	0	0	0	0	3	0	1	1	0	2	0	0	2	0
AGPYSSVPPPSVPLPK	Nolc1	E9Q5C9	295	310	3.56252	0.000236339	0.000755424	295-310	Crosslinked Fraction FDR<0.01	Nolc1		2	0.00031401	129	27.1909	25.774	27.171	23.1955	22.9988	23.254	1	0	0	0	0	0	0	1	0	0	1	1	0	0	6	3	0	0	1	2	0	0	0	0
AGQAVDDFIEK	Pgd	Q9DCD0	77	87	-0.368228	0.219882	0.284554	77-87	Not significant	Pgd	6-phosphogluconate dehydrogenase, decarboxylating	2	0.00028636	138.22	NA	21.0847	NA	NA	21.5306	21.3753	2	0	0	2	0	1	1	1	0	1	0	1	0	1	0	0	0	0	0	1	0	0	2	1
AGQLLPVVQFLQK	Pwp2	Q8BU03	838	850	2.42444	1.11644e-05	5.25461e-05	838-850	Crosslinked Fraction FDR<0.01	Pwp2	Periodic tryptophan protein 2 homolog	2	4.7058e-05	124.92	24.5061	24.5905	24.6128	22.2516	21.8549	22.3296	1	0	0	0	0	3	0	1	0	0	3	1	0	1	1	0	0	0	0	2	0	0	0	0
AGQNASIVSLK	Nat10	Q8K224	979	989	0.236303	0.651371	0.708989	979-989	Not significant	Nat10	N-acetyltransferase 10	2	4.9386e-05	163.88	23.8961	22.6398	24.1617	23.6237	22.6939	23.6712	2	0	1	0	0	1	0	1	0	1	1	1	0	0	0	2	0	0	0	1	0	0	0	0
AGQNASIVSLKSDK	Nat10	Q8K224	979	992	2.39854	0.000573582	0.00166043	979-992	Crosslinked Fraction FDR<0.01	Nat10	N-acetyltransferase 10	2;3	0.0010126	122.33	NA	18.9046	19.7179	16.9127	16.9127	16.9127	2	0	1	1	0	1	0	1	0	1	1	2	0	0	0	3	0	0	0	1	0	0	1	3
AGQNSADISITLR	Smc6	Q924W5	118	130	0.634767	0.164543	0.222645	118-130	Not significant	Smc6	Structural maintenance of chromosomes protein 6	2	0.0047123	93.839	21.3823	NA	20.935	20.5239	NA	NA	2	1	1	1	0	1	0	1	0	2	1	0	0	0	0	2	1	0	0	0	0	0	1	2
AGQPEAGDGTTEISPTGAAGPEK	Gltscr2	Q8BK35	316	338	1.36318	0.111221	0.1596	316-338	Not significant	Gltscr2		2	8.7214e-23	160.97	22.9349	21.3806	23.5126	21.1453	NA	21.3471	4	0	0	1	0	1	3	5	0	1	0	1	0	0	3	1	3	0	0	0	0	0	0	1
AGQPEAGDGTTEISPTGAAGPEKR	Gltscr2	Q8BK35	316	339	1.1108	0.093263	0.137529	316-339	Not significant	Gltscr2		2;3	1.5529e-12	133.52	21.8831	NA	22.6444	20.6826	NA	21.6233	4	1	0	1	0	1	3	5	0	1	0	1	0	0	3	1	3	0	0	0	0	0	1	1
AGQSVIGLQMGTNK	Cnn3	Q9DAW9	159	172	-0.106076	0.68627	0.739778	159-172	Not significant	Cnn3	Calponin-3	2	4.9988e-11	171.67	22.6215	NA	NA	22.9441	22.5494	22.6892	1	0	1	0	0	2	0	3	0	1	1	1	1	0	0	1	1	0	0	1	0	0	2	0
AGQTVTVWAAGAGATHSPPSTLVWK	Lmnb2	P21619	501	525	0.121852	0.880058	0.903658	501-525	Not significant	Lmnb2	Lamin-B2	3	7.5541e-12	125.04	NA	23.0353	21.7727	22.2821	NA	NA	5	0	0	0	0	1	0	3	1	0	1	1	0	0	2	2	4	2	0	3	0	0	1	2
AGQTVTVWAANAGVTASPPTDLIWK	Lmnb1	P14733	493	517	0.82329	0.00101192	0.00277028	493-517	Not significant	Lmnb1	Lamin-B1	2	9.7416e-60	210.91	25.0307	25.0727	24.777	24.0698	24.2322	24.1085	5	0	1	1	0	1	0	2	0	1	1	1	0	0	2	1	4	2	0	3	0	0	0	0
AGQVACVAQGSGHTHSVGTICCSR	Tbl3	Q8C4J7	408	431	-1.7094	0.0180192	0.0342605	408-431	Released Fraction FDR<0.1	Tbl3	Transducin beta-like protein 3	3;4	6.8406e-06	106.23	NA	20.3594	19.689	22.3253	21.0207	21.8548	3	1	0	0	3	2	0	4	2	1	0	0	0	0	0	3	2	0	0	3	0	0	1	0
AGSEECPEEDVEAADQGEEGDVKR	Kdm4a	Q8BW72	364	387	2.27366	0.0408505	0.0689843	364-387	Crosslinked Fraction FDR<0.1	Kdm4a	Lysine-specific demethylase 4A	3	6.3195e-05	97.57	NA	20.6539	NA	NA	NA	18.3802	3	1	0	3	1	1	7	3	0	0	0	1	0	0	1	1	0	0	0	2	0	0	2	2
AGSELLESSAGDDASSLR	Macf1	Q9QXZ0	6242	6259	-2.00399	0.000331682	0.00101613	6242-6259	Released Fraction FDR<0.01	Macf1	Microtubule-actin cross-linking factor 1	2	2.995e-06	126.32	16.9127	16.9127	16.9127	18.4049	19.0114	19.3339	3	1	0	2	0	0	2	2	0	0	3	0	0	0	0	5	0	0	0	0	0	0	3	0
AGSFITGIDVTSK		Q8BZR9	71	83	0.508512	0.0579411	0.092395	71-83	Not significant		Uncharacterized protein C17orf85 homolog	2	2.4969e-05	134.3	22.0908	21.5027	22.0934	21.2798	21.5982	21.2834	1	0	0	1	0	0	0	2	0	2	0	1	0	1	0	2	2	0	0	1	0	0	0	0
AGSGTGVGAMLAR	Cxxc1	Q9CWW7	122	134	5.07166	1.26497e-06	1.06532e-05	122-134	Crosslinked Fraction FDR<0.01	Cxxc1	CXXC-type zinc finger protein 1	2	3.6581e-05	131.52	21.781	21.7192	22.453	16.9127	16.9127	16.9127	3	1	0	0	0	0	0	4	0	0	1	0	1	0	0	1	1	0	0	1	0	0	0	3
AGSLSSEDVDGSQENR	Bod1l	E9Q6J5	1674	1689	-1.26101	0.000321244	0.000988651	1674-1689	Released Fraction FDR<0.01	Bod1l		2	0.00020958	108.56	16.9127	16.9127	16.9127	18.2576	NA	18.0899	1	1	1	2	0	1	2	2	0	0	1	0	0	0	0	4	0	0	0	1	0	0	3	1
AGSLSSEDVDGSQENRIQVGPK	Bod1l	E9Q6J5	1674	1695	-3.48064	0.000905843	0.00250318	1674-1695	Released Fraction FDR<0.01	Bod1l		3	0.00015064	79.511	16.9127	16.9127	16.9127	NA	21.0929	19.6938	1	1	1	2	0	2	2	3	0	1	1	1	0	0	1	4	0	0	0	2	0	0	3	1
AGSVATCQAVMR	Prpf6	Q91YR7	516	527	3.81555	4.72552e-06	2.66244e-05	516-527	Crosslinked Fraction FDR<0.01	Prpf6	Pre-mRNA-processing factor 6	2	0.0018093	98.044	20.8734	NA	20.5832	16.9127	16.9127	16.9127	3	1	0	0	1	1	0	1	0	0	0	0	1	0	0	1	1	0	0	2	0	0	1	3
AGSVDVPKPNK	Nop2	Q922K7	57	67	-1.90261	0.0214163	0.0396256	57-67	Released Fraction FDR<0.1	Nop2	Probable 28S rRNA (cytosine-C(5))-methyltransferase	2	6.7924e-05	175.91	NA	20.3459	19.7558	22.5808	21.0217	22.2578	1	0	1	1	0	0	0	1	0	0	0	2	0	0	2	1	0	0	0	2	0	0	1	0
AGSVDVPKPNKSPGIK	Nop2	Q922K7	57	72	1.25671	0.121856	0.172467	57-72	Not significant	Nop2	Probable 28S rRNA (cytosine-C(5))-methyltransferase	3	0.028019	58.831	NA	20.7534	19.8533	NA	19.0466	NA	1	0	1	1	0	0	0	2	0	1	0	3	0	0	3	2	0	0	0	2	0	0	1	2
AGTELTWDYNYEVGSVEGK	Setdb1	O88974	1273	1291	1.501	0.0161655	0.031231	1273-1291	Crosslinked Fraction FDR<0.1	Setdb1	Histone-lysine N-methyltransferase SETDB1	2	8.6343e-06	109.84	NA	NA	22.3138	20.6864	NA	20.9391	1	0	1	1	0	0	3	3	0	0	1	1	0	0	0	1	2	1	2	2	0	0	2	1
AGTGENAPWVVEDELVK	Baz1b	Q9Z277	264	280	-0.477684	0.105533	0.152688	264-280	Not significant	Baz1b	Tyrosine-protein kinase BAZ1B	2	5.3331e-09	148.85	23.7347	23.3794	23.7998	23.9387	24.5759	23.8323	2	0	1	1	0	0	3	2	0	0	1	1	0	0	1	0	1	1	0	3	0	0	0	0
AGTQIENIDEDFRDGLK	Actn4	P57780	68	84	1.03227	0.159789	0.216858	68-84	Not significant	Actn4	Alpha-actinin-4	3	0.0021395	71.545	NA	19.7262	NA	18.3132	19.4206	18.3481	1	1	1	3	0	1	2	2	0	2	1	1	0	1	0	0	1	0	0	0	0	0	2	0
AGTQIENIEEDFRDGLK	Actn1	Q7TPR4	48	64	-4.60201	2.25145e-07	3.955e-06	48-64	Released Fraction FDR<0.01	Actn1	Alpha-actinin-1	3	7.1349e-15	167.61	16.9127	16.9127	16.9127	21.5629	21.7152	21.2661	1	1	1	2	0	1	3	2	0	2	1	1	0	1	0	0	1	0	0	0	0	0	3	0
AGTSSAGASGWTSAGSLNSVPTNSAQQGHNSPDNPMTSSTK	Ddx42	Q810A7	722	762	-1.02051	0.0122248	0.0245001	722-762	Released Fraction FDR<0.1	Ddx42	ATP-dependent RNA helicase DDX42	3	6.9928e-08	69.856	NA	20.9599	20.5667	21.4944	22.1041	21.7529	5	0	4	1	0	2	0	5	1	0	1	1	1	0	3	10	5	1	0	1	0	0	1	0
AGTVIANVAK	Pcdh19	Q80TF3	35	44	0.478782	0.342679	0.41414	35-44	Not significant	Pcdh19	Protocadherin-19	2	0.0028945	106.36	23.9366	24.7665	24.0127	NA	23.7598	NA	3	0	1	0	0	0	0	1	0	1	0	1	0	0	0	0	1	0	0	2	0	0	0	2
AGTVNGAVGTQFQPQSALLGR	Mta3	Q924K8	355	375	-2.18603	0.00532043	0.0119879	355-375	Released Fraction FDR<0.1	Mta3	Metastasis-associated protein MTA3	2	3.3796e-06	109.99	16.9127	16.9127	16.9127	18.4208	19.7767	NA	3	1	1	0	0	3	0	4	0	0	2	0	0	1	1	1	2	0	0	2	0	0	3	1
AGTVVLDDVELR	Mcm3	P25206	2	13	0.193535	0.547356	0.612875	2-13	Not significant	Mcm3	DNA replication licensing factor MCM3	2	8.8878e-10	185.6	NA	NA	23.329	23.2569	23.3256	22.8237	1	1	0	2	0	0	1	1	0	0	2	0	0	0	0	0	1	0	0	3	0	0	2	0
AGTVVLDDVELREAQR	Mcm3	P25206	2	17	0.21703	0.324957	0.396248	2-17	Not significant	Mcm3	DNA replication licensing factor MCM3	2	6.5079e-26	202.18	23.6908	23.3957	23.2306	23.0046	23.5295	23.1319	2	2	0	2	0	1	2	1	0	0	2	0	0	0	0	0	1	0	0	3	0	0	0	0
AGTVVLDDVELREAQRDYLDFLDDEEDQGIYQNK	Mcm3	P25206	2	35	-2.84567	0.0166132	0.0319621	2-35	Released Fraction FDR<0.1	Mcm3	DNA replication licensing factor MCM3	3	1.0562e-09	82.089	NA	21.4929	19.9813	NA	23.9395	23.2261	2	2	1	7	0	3	4	2	0	1	4	1	0	1	0	0	1	0	2	3	0	0	1	1
AGVALDPPVDVFVHQSK	Lin28a	Q8K3Y3	62	78	0.198524	0.411845	0.482881	62-78	Not significant	Lin28a	Protein lin-28 homolog A	3	3.7783e-05	104.93	23.0097	23.7451	23.2449	23.1663	23.2835	22.9544	2	0	0	2	0	1	0	1	1	0	1	1	0	1	2	1	0	0	0	4	0	0	0	0
AGVEEFVDGLHEK	Fam208a	Q69ZR9	1057	1069	-3.72965	2.28e-06	1.57502e-05	1057-1069	Released Fraction FDR<0.01	Fam208a	Protein FAM208A	3	0.00028036	82.85	16.9127	16.9127	16.9127	20.5836	20.7012	NA	1	0	0	1	0	0	3	2	1	0	1	1	0	1	0	0	0	0	0	2	0	0	3	1
AGVFPYRGPGNPVPGPLAPLPDYMSEEK	Prpf8	Q99PV0	2	29	-4.48942	9.21651e-06	4.48867e-05	2-29	Released Fraction FDR<0.01	Prpf8	Pre-mRNA-processing-splicing factor 8	3	0.00075858	75.43	16.9127	16.9127	16.9127	21.1373	21.667	NA	2	1	1	1	0	0	2	4	0	0	2	1	1	1	7	1	0	0	2	2	0	0	3	1
AGVIFPVGR	H2afy	Q9QZQ8	19	27	2.81706	2.21255e-06	1.54531e-05	19-27	Crosslinked Fraction FDR<0.01	H2afy;H2afy2	Core histone macro-H2A.1;Core histone macro-H2A.2	2	0.0038206	110.61	24.7493	24.538	24.5816	21.7174	22.0008	21.6995	1	1	0	0	0	0	0	2	0	1	0	0	0	1	1	0	0	0	0	2	0	0	0	0
AGVNTVTTLVENK	Rpl7a	P12970	138	150	0.178453	0.278989	0.348074	138-150	Not significant	Rpl7a	60S ribosomal protein L7a	2	9.516e-09	181.4	25.5447	25.1691	25.5945	25.2691	25.2777	25.2261	1	0	2	0	0	0	1	1	0	0	1	1	0	0	0	0	3	0	0	3	0	0	0	0
AGVNTVTTLVENKK	Rpl7a	P12970	138	151	-0.994093	0.00689265	0.0149899	138-151	Not significant	Rpl7a	60S ribosomal protein L7a	2;3	1.4444e-37	244.01	24.8921	25.3118	24.7826	26.3203	25.6466	26.002	1	0	2	0	0	0	1	1	0	0	1	2	0	0	0	0	3	0	0	3	0	0	0	0
AGVPLPPNLKPAPPPTIEEK	Son	Q9QX47	2051	2070	0.569316	0.0228054	0.0417699	2051-2070	Not significant	Son	Protein SON	3	0.0029558	64.249	21.9274	21.653	21.6352	21.1427	21.4502	20.9148	2	0	1	0	0	0	2	1	0	1	2	2	0	0	7	0	1	0	0	1	0	0	0	0
AGVPTSYLLIPAASYVLPEVSK	Eif2b4	Q61749	380	401	3.79211	8.19813e-06	4.08127e-05	380-401	Crosslinked Fraction FDR<0.01	Eif2b4	Translation initiation factor eIF-2B subunit delta	2	0.00080093	75.445	NA	20.5149	20.8948	16.9127	16.9127	16.9127	3	0	0	0	0	0	1	1	0	1	3	1	0	0	3	3	1	0	2	3	0	0	1	3
AGVQSGTNALLVVK	Paf1	Q8K2T8	339	352	1.66949	0.00998699	0.0206384	339-352	Crosslinked Fraction FDR<0.1	Paf1	RNA polymerase II-associated factor 1 homolog	2	4.6452e-11	172.56	24.4659	23.3677	24.1316	22.5417	22.0961	NA	2	0	1	0	0	1	0	2	0	0	2	1	0	0	0	1	1	0	0	3	0	0	0	1
AGVSCCELAEK	Nsun5	Q8K4F6	274	284	-2.66493	0.00423764	0.00987884	274-284	Released Fraction FDR<0.01	Nsun5	Probable 28S rRNA (cytosine-C(5))-methyltransferase	2	0.0050605	90.827	16.9127	16.9127	16.9127	20.4446	18.3019	19.9865	2	0	0	0	2	0	2	1	0	0	1	1	0	0	0	1	0	0	0	1	0	0	3	0
AGVSCCELAEKDFLTVSPSDQR	Nsun5	Q8K4F6	274	295	0.396526	0.40903	0.480119	274-295	Not significant	Nsun5	Probable 28S rRNA (cytosine-C(5))-methyltransferase	3	0.0063078	52.769	NA	20.6135	NA	19.9083	NA	20.5257	2	1	0	2	2	1	2	1	0	0	2	1	0	1	1	3	1	0	0	2	0	0	2	1
AGVTTEEIDHAVHLACIAR	Metap1	Q8BP48	159	177	-1.05208	0.00823592	0.017483	159-177	Released Fraction FDR<0.1	Metap1	Methionine aminopeptidase 1	4	0.0064957	83.37	NA	20.3244	NA	21.3433	21.5013	21.2849	4	1	0	1	1	0	2	1	2	2	1	0	0	0	0	0	2	0	0	2	0	0	2	0
AGYKPVAIQTYPVLGEK	Utp15	Q8C7V3	2	18	0.261497	0.181069	0.241268	2-18	Not significant	Utp15	U3 small nucleolar RNA-associated protein 15 homolog	2	1.2981e-20	177.93	25.7096	25.2804	25.8234	25.2958	25.3692	25.3639	2	0	0	0	0	1	1	2	0	1	1	2	0	0	2	0	1	0	2	2	0	0	0	0
AGYSQGATQYTQAQQAR	Zfr	O88532	192	208	-1.9224	0.00835731	0.0177173	192-208	Released Fraction FDR<0.1	Zfr	Zinc finger RNA-binding protein	2	8.3115e-05	114.24	NA	20.1838	20.4094	22.219	NA	NA	4	1	0	0	0	5	0	2	0	0	0	0	0	0	0	1	2	0	2	0	0	0	1	2
AGYTDQVVIGMDVAASEFYR	Eno1	P17182	234	253	-6.88518	1.35824e-08	1.27315e-06	234-253	Released Fraction FDR<0.01	Eno1	Alpha-enolase	2	5.5219e-25	209.56	16.9127	16.9127	16.9127	23.761	23.999	23.6338	3	1	0	2	0	1	1	2	0	1	0	0	1	1	0	1	1	0	2	3	0	0	3	0
AGYTTDESSSSSLHTTR	Fxr2	Q9WVR4	409	425	-0.739178	0.00207634	0.00528172	409-425	Not significant	Fxr2	Fragile X mental retardation syndrome-related protein 2	2	0.00022655	95.273	16.9127	16.9127	16.9127	17.6422	NA	17.6616	1	1	0	1	0	0	1	1	1	0	1	0	0	0	0	5	4	0	1	0	0	0	3	1
AHAAIRENPVYEK	Rpl5	P47962	243	255	-0.362139	0.850688	0.879995	243-255	Not significant	Rpl5	60S ribosomal protein L5	2;3	0.003	114.89	NA	19.9498	NA	21.0119	18.0327	21.8912	3	1	1	0	0	0	2	0	1	1	0	1	0	0	1	0	0	0	1	1	0	0	2	0
AHALGGDWK	Nol9	Q3TZX8	55	63	-3.66725	0.00044182	0.00131494	55-63	Released Fraction FDR<0.01	Nol9	Polynucleotide 5-hydroxyl-kinase NOL9	2	0.024781	79.469	16.9127	16.9127	16.9127	19.9639	NA	21.1961	2	0	0	1	0	0	0	2	1	0	1	1	0	0	0	0	0	1	0	0	0	0	3	1
AHDGAEVCSAIFSK	Cstf1	Q99LC2	303	316	0.0665472	0.909852	0.927512	303-316	Not significant	Cstf1	Cleavage stimulation factor subunit 1	3	0.0031494	56.527	NA	20.1388	NA	19.5767	20.7287	19.9113	3	0	0	1	1	0	1	1	1	1	0	1	0	1	0	2	0	0	0	1	0	0	2	0
AHEILPELVCCSAK	Cct8	P42932	139	152	-3.71621	2.19757e-06	1.53948e-05	139-152	Released Fraction FDR<0.01	Cct8	T-complex protein 1 subunit theta	3	0.027929	48.351	16.9127	16.9127	16.9127	20.3836	20.9796	20.5237	2	0	0	0	2	0	2	0	1	1	2	1	0	0	1	1	0	0	0	1	0	0	3	0
AHESAVTGLSLHATGDYLLSSSDDQYWAFSDIQTGR	Prpf19	Q99KP6	304	339	-5.99274	1.48101e-08	1.29165e-06	304-339	Released Fraction FDR<0.01	Prpf19	Pre-mRNA-processing factor 19	4	3.7194e-21	121.09	16.9127	16.9127	16.9127	23.0649	22.814	22.8375	4	1	0	4	0	2	1	3	2	1	4	0	0	1	0	6	3	1	2	1	0	0	3	0
AHFFVEDATTASALK	Nxf1	Q99JX7	158	172	-0.470649	0.548537	0.613934	158-172	Not significant	Nxf1	Nuclear RNA export factor 1	2;3	1.3359e-07	142.1	NA	22.7541	20.6111	22.5219	21.6225	22.3154	4	0	0	1	0	0	1	0	1	0	1	1	0	2	0	1	2	0	0	1	0	0	1	0
AHFNLDESGVLSLDRVESVFETLVEDSPEEESTLTK	Hyou1	Q9JKR6	541	576	-5.11102	4.85427e-05	0.000185334	541-576	Released Fraction FDR<0.01	Hyou1	Hypoxia up-regulated protein 1	4	1.8399e-10	82.148	16.9127	16.9127	16.9127	21.6317	21.415	23.0246	1	1	1	3	0	0	7	1	1	0	5	1	0	2	1	5	3	0	0	4	0	0	3	0
AHGGYSVFAGVGER	Atp5b	P56480	226	239	-2.40536	0.0117706	0.0237312	226-239	Released Fraction FDR<0.1	Atp5b	ATP synthase subunit beta, mitochondrial	2;3	0.00099262	58.595	16.9127	16.9127	16.9127	18.3819	NA	20.2543	2	1	0	0	0	0	1	4	1	0	0	0	0	1	0	1	0	0	1	2	0	0	3	1
AHGVPFDHNYYIVECK	Rhox13	F6YCR7	2	17	0.278203	0.150588	0.206154	2-17	Not significant	Rhox13		3	1.3989e-05	123.02	NA	22.6869	22.3279	22.1891	22.2545	22.2439	1	0	1	1	1	0	1	1	2	1	0	1	0	1	1	0	0	0	2	2	0	0	1	0
AHIAQLCEK	Cltc	Q68FD5	611	619	-1.50938	0.0030426	0.00740911	611-619	Released Fraction FDR<0.01	Cltc	Clathrin heavy chain 1	2	0.0013828	131.03	NA	19.585	19.3376	20.8287	NA	21.1127	2	0	0	0	1	1	1	0	1	1	1	1	0	0	0	0	0	0	0	0	0	0	1	1
AHILACAPSNSGADLLCQR	Mov10	P23249	549	567	-0.48461	0.0715063	0.110244	549-567	Not significant	Mov10	Putative helicase MOV-10	3	0.0001134	86.488	NA	20.678	NA	21.056	21.2619	21.1699	4	1	1	1	2	1	0	1	1	1	3	0	0	0	1	2	0	0	0	0	0	0	2	0
AHINLVR	Rrp12	Q6P5B0	398	404	1.83291	0.00812761	0.0173059	398-404	Crosslinked Fraction FDR<0.1	Rrp12	RRP12-like protein	2	0.047079	81.716	NA	20.1547	NA	18.4076	18.2361	NA	1	1	1	0	0	0	0	0	1	1	1	0	0	0	0	0	0	0	0	1	0	0	2	1
AHISSQNSELSSAALQALGFCLYNPR	Rif1	Q6PR54	62	87	-7.22541	3.97159e-07	5.38202e-06	62-87	Released Fraction FDR<0.01	Rif1	Telomere-associated protein RIF1	3	7.8614e-101	236.19	16.9127	16.9127	16.9127	23.7784	24.6832	23.9529	4	1	2	0	1	2	1	1	1	1	4	0	0	1	1	5	0	0	1	0	0	0	3	0
AHITINQYLQQVYEAIDTR	Pcid2	Q8BFV2	2	20	-1.2021	0.0183934	0.0348925	2-20	Released Fraction FDR<0.1	Pcid2	PCI domain-containing protein 2	2	2.1416e-17	196.97	NA	20.9679	20.9505	22.5038	21.5789	22.4011	2	1	1	1	0	3	1	0	1	3	1	0	0	0	0	0	2	0	2	1	0	0	1	0
AHLALEEDLNSEIQALDDVHK	Atrx	Q61687	406	426	-6.14526	1.28351e-05	5.90509e-05	406-426	Released Fraction FDR<0.01	Atrx	Transcriptional regulator ATRX	3;4	1.1588e-34	190.25	16.9127	16.9127	16.9127	NA	22.6173	23.4987	3	0	1	3	0	1	3	0	2	1	4	1	0	0	0	1	0	0	0	1	0	0	3	1
AHLGTALK	Rps23	P62267	30	37	-0.794736	0.05031	0.0820314	30-37	Not significant	Rps23	40S ribosomal protein S23	2	0.0019847	146.21	NA	21.6991	NA	22.4293	NA	22.5584	2	0	0	0	0	0	0	1	1	0	2	1	0	0	0	0	1	0	0	0	0	0	2	1
AHLMEIQVNGGTVAEK	Rpl3	P27659	178	193	-1.93996	0.00434719	0.0100931	178-193	Released Fraction FDR<0.1	Rpl3	60S ribosomal protein L3	2	5.2059e-08	163.51	16.9127	16.9127	16.9127	18.4164	19.7942	18.3475	2	0	1	0	0	1	2	2	1	1	1	1	1	0	0	0	1	0	0	2	0	0	3	0
AHLMEIQVNGGTVAEKLDWAR	Rpl3	P27659	178	198	-3.48041	0.000108996	0.000382099	178-198	Released Fraction FDR<0.01	Rpl3	60S ribosomal protein L3	4	0.00072285	66.536	16.9127	16.9127	16.9127	20.2053	21.1523	19.8219	3	1	1	1	0	1	2	2	1	1	2	1	1	0	0	0	1	1	0	2	0	0	3	0
AHLSENELEALEK	Rbm10	Q99KG3	793	805	-0.513225	0.384013	0.455494	793-805	Not significant	Rbm10	RNA-binding protein 10	2	5.6529e-07	165.35	NA	21.8961	20.2255	21.7209	21.5776	21.4237	2	0	1	0	0	0	4	0	1	0	3	1	0	0	0	1	0	0	0	0	0	0	1	0
AHMMNAIK	Ebna1bp2	Q9D903	193	200	4.08412	4.75879e-06	2.67564e-05	193-200	Crosslinked Fraction FDR<0.01	Ebna1bp2	Probable rRNA-processing protein EBP2	2	0.01995	92.191	20.7855	21.4824	20.7227	16.9127	16.9127	16.9127	2	0	1	0	0	0	0	0	1	1	0	1	2	0	0	0	0	0	0	0	0	0	0	3
AHNNELEPTPGNTLR	Polr2a	P08775	720	734	-4.43637	5.21834e-06	2.86658e-05	720-734	Released Fraction FDR<0.01	Polr2a	DNA-directed RNA polymerase II subunit RPB1	2;3	0.00012367	120.86	16.9127	16.9127	16.9127	21.2437	21.8672	20.9364	1	1	3	0	0	0	2	1	1	0	2	0	0	0	2	0	2	0	0	0	0	0	3	0
AHQVVEDGYEFFAK	Ppp1cc	P63087	247	260	-3.7173	2.44439e-07	4.12552e-06	247-260	Released Fraction FDR<0.01	Ppp1cc;Ppp1cb;Ppp1ca	Serine/threonine-protein phosphatase PP1-gamma catalytic subunit;Serine/threonine-protein phosphatase PP1-beta catalytic subunit;Serine/threonine-protein phosphatase PP1-alpha catalytic subunit	2	3.2916e-05	132.17	16.9127	16.9127	16.9127	20.7119	20.7252	20.453	2	0	0	1	0	1	2	1	1	0	0	1	0	2	0	0	0	0	1	2	0	0	3	0
AHSAPINSVLLVDENALVTGDDTGGIR	Wdr55	Q9CX97	126	152	-5.8246	2.93239e-08	1.46753e-06	126-152	Released Fraction FDR<0.01	Wdr55	WD repeat-containing protein 55	3	9.6541e-11	113.64	16.9127	16.9127	16.9127	22.5434	22.7827	22.8859	3	1	2	3	0	0	1	3	1	2	3	0	0	0	1	2	2	0	0	3	0	0	3	0
AHSIQIMK	Rpl18a	P62717	121	128	-1.05414	0.0923203	0.136457	121-128	Not significant	Rpl18a	60S ribosomal protein L18a	2	0.0012273	171.38	NA	23.8547	22.641	24.5061	23.7374	24.6625	1	0	0	0	0	1	0	0	1	2	0	1	1	0	0	1	0	0	0	0	0	0	1	0
AHSPILNTEGTVIGTVTSGCPSPSLKK	Amt	Q8CFA2	332	358	-3.44477	0.00138331	0.00366815	332-358	Released Fraction FDR<0.01	Amt	Aminomethyltransferase, mitochondrial	4	0.0019454	50.498	16.9127	16.9127	16.9127	21.1431	19.0394	20.8901	1	0	1	0	1	0	1	3	1	2	2	2	0	0	3	4	4	0	0	2	0	0	3	0
AHSSMVGVNLPQK	Pgk1	P09411	172	184	-5.00445	1.77236e-05	7.77047e-05	172-184	Released Fraction FDR<0.01	Pgk1	Phosphoglycerate kinase 1	2;3	6.9945e-15	195.27	16.9127	16.9127	16.9127	21.6041	21.4301	22.7174	1	0	1	0	0	1	0	1	1	0	1	1	1	0	1	2	0	0	0	2	0	0	3	0
AHTPLNTPDPSAKPSTEMDTDTPK	Setd2	E9Q5F9	1825	1848	3.01165	4.28947e-05	0.000166419	1825-1848	Crosslinked Fraction FDR<0.01	Setd2	Histone-lysine N-methyltransferase SETD2	3	0.018312	45.659	NA	20.1696	19.6792	16.9127	16.9127	16.9127	2	0	1	3	0	0	1	0	1	0	1	2	1	0	5	2	5	0	0	0	0	0	1	3
AHVAPCFDASK	Flna	Q8BTM8	1152	1162	-1.34581	0.000176378	0.00058246	1152-1162	Released Fraction FDR<0.01	Flna	Filamin-A	2	0.021467	74.301	16.9127	16.9127	16.9127	NA	18.2934	18.2237	3	0	0	1	1	0	0	0	1	0	0	1	0	1	1	1	0	0	0	1	0	0	3	1
AHVEGDGVVEGVIR	Smchd1	Q6P5D8	415	428	0.463636	0.322708	0.393766	415-428	Not significant	Smchd1	Structural maintenance of chromosomes flexible hinge domain-containing protein 1	2;3	0.00022781	89.171	NA	21.8124	NA	21.276	21.7976	20.9726	1	1	0	1	0	0	2	3	1	1	0	0	0	0	0	0	0	0	0	4	0	0	2	0
AHVFECNLESSVESIISPK	Rad21	Q61550	30	48	-4.49307	0.000388122	0.00117133	30-48	Released Fraction FDR<0.01	Rad21	Double-strand-break repair protein rad21 homolog	3	6.2301e-07	115.76	16.9127	16.9127	16.9127	NA	22.1479	20.6637	1	0	1	0	1	0	3	0	1	2	1	1	0	1	1	4	0	0	0	2	0	0	3	1
AHVYCEGDDVYDVMLNQTNLQFNNNK	Parp2	O88554	85	110	-5.34367	1.19381e-07	2.81688e-06	85-110	Released Fraction FDR<0.01	Parp2	Poly [ADP-ribose] polymerase 2	3	7.9051e-22	152.09	16.9127	16.9127	16.9127	22.1445	22.5329	22.0918	1	0	5	3	1	2	1	1	1	0	2	1	1	1	0	0	1	0	2	3	0	0	3	0
AHYNFKK	Gtpbp4	Q99ME9	2	8	-1.4451	0.0772268	0.117673	2-8	Not significant	Gtpbp4	Nucleolar GTP-binding protein 1	2	0.054183	109.7	20.0657	NA	NA	NA	21.5108	NA	1	0	1	0	0	0	0	0	1	0	0	2	0	1	0	0	0	0	1	0	0	0	2	2
AIACLLFGGSR	Mcm5	P49718	352	362	3.0707	0.00017014	0.000563955	352-362	Crosslinked Fraction FDR<0.01	Mcm5	DNA replication licensing factor MCM5	2	0.0013344	112.11	23.5677	24.2173	23.6827	20.5753	20.9284	NA	2	1	0	0	1	0	0	2	0	1	2	0	0	1	0	1	0	0	0	0	0	0	0	1
AIAELGIYPAVDPLDSTSR	Atp5b	P56480	388	406	0.195518	0.454499	0.524494	388-406	Not significant	Atp5b	ATP synthase subunit beta, mitochondrial	2	2.0308e-06	139.74	22.9803	22.4182	22.9392	22.3622	22.9607	22.4282	3	1	0	2	0	0	1	1	0	2	2	0	0	0	2	2	1	0	1	1	0	0	0	0
AIAELIR	Ccdc12	Q8R344	134	140	5.76857	1.40906e-05	6.39598e-05	134-140	Crosslinked Fraction FDR<0.01	Ccdc12	Coiled-coil domain-containing protein 12	2	0.024129	103.29	NA	22.2622	23.1004	16.9127	16.9127	16.9127	2	1	0	0	0	0	1	0	0	2	1	0	0	0	0	0	0	0	0	0	0	0	1	3
AIAESLNSCWSSAASATR	Uimc1	Q5U5Q9	113	130	-1.17346	0.000946099	0.0026089	113-130	Released Fraction FDR<0.01	Uimc1	BRCA1-A complex subunit RAP80	2	2.376e-06	129.17	16.9127	16.9127	16.9127	17.926	18.2464	NA	5	1	1	0	1	0	1	0	0	1	1	0	0	0	0	5	1	1	0	0	0	0	3	1
AIAGTGANVIVTGGK	Cct8	P42932	282	296	0.873969	0.0140286	0.027627	282-296	Not significant	Cct8	T-complex protein 1 subunit theta	2	1.3341e-08	153.54	22.441	21.6335	22.3617	21.1795	21.2357	21.399	3	0	1	0	0	0	0	4	0	2	0	1	0	0	0	0	2	0	0	2	0	0	0	0
AIALFLLPACTFPPPHLEDNMLCPK	Dppa4	Q8CCG4	258	282	6.25013	1.69259e-06	1.28868e-05	258-282	Crosslinked Fraction FDR<0.01	Dppa4	Developmental pluripotency-associated protein 4	3	1.6769e-08	108.96	22.61	23.7137	23.165	16.9127	16.9127	16.9127	3	0	1	1	2	0	1	0	1	1	5	1	1	2	5	0	1	0	0	0	0	0	0	3
AIAPPYSLCQTGEDLPK	Otud4	B2RRE7	673	689	1.70728	0.0577147	0.0921184	673-689	Crosslinked Fraction FDR<0.1	Otud4	OTU domain-containing protein 4	2	0.012863	63.727	20.7755	NA	NA	18.4339	19.7638	19.0071	2	0	0	1	1	1	1	1	0	1	2	1	0	0	3	1	1	0	1	0	0	0	2	0
AIAVTVQEMVTK	Tln1	P26039	1863	1874	2.95812	7.47406e-06	3.80801e-05	1863-1874	Crosslinked Fraction FDR<0.01	Tln1	Talin-1	2	0.0011493	107.24	NA	19.7909	19.9508	16.9127	16.9127	16.9127	2	0	0	0	0	1	1	0	0	1	0	1	1	0	0	0	2	0	0	3	0	0	1	3
AIAYLFPSGLFEK	Mrps9	Q9D7N3	107	119	0.995081	0.0873165	0.130316	107-119	Not significant	Mrps9	28S ribosomal protein S9, mitochondrial	2	0.00279	96.89	NA	19.987	20.6821	19.7246	NA	18.9544	2	0	0	0	0	0	1	1	0	1	2	1	0	2	1	1	0	0	1	0	0	0	1	1
AICFNLSAHIESLGK	Aebp2	Q9Z248	321	335	2.30096	0.0387272	0.0658893	321-335	Crosslinked Fraction FDR<0.1	Aebp2	Zinc finger protein AEBP2	3	0.00053269	112.02	NA	22.6223	21.675	19.8477	NA	NA	2	0	1	0	1	0	1	1	1	2	2	1	0	1	0	2	0	0	0	0	0	0	1	2
AIDIYEQVGTSAMDSPLLK	Napa	Q9DB05	181	199	1.34661	0.0380211	0.0648572	181-199	Crosslinked Fraction FDR<0.1	Napa	Alpha-soluble NSF attachment protein	2	1.9675e-08	162.37	21.9679	21.8374	22.1874	21.3591	NA	19.9428	2	0	0	2	0	1	1	1	0	2	2	1	1	0	1	2	1	0	1	1	0	0	0	1
AIDLMNALMR	Strbp	Q91WM1	385	394	5.35318	5.03775e-08	1.85747e-06	385-394	Crosslinked Fraction FDR<0.01	Strbp	Spermatid perinuclear RNA-binding protein	2	6.4494e-08	209.58	22.1639	22.4753	22.1585	16.9127	16.9127	16.9127	2	1	1	1	0	0	0	0	0	1	2	0	2	0	0	0	0	0	0	0	0	0	0	3
AIDMCPNNASYYGNR	Dnajc7	Q9QYI3	54	68	-0.754859	0.0163915	0.0316034	54-68	Not significant	Dnajc7	DnaJ homolog subfamily C member 7	2	8.0514e-12	158.56	21.0442	NA	20.8787	21.9597	21.4482	21.741	2	1	3	1	1	0	0	1	0	1	0	0	1	0	1	1	0	0	2	0	0	0	1	0
AIDSCSLEVANWK	Kif22	Q3V300	63	75	0.113347	0.709255	0.759984	63-75	Not significant	Kif22	Kinesin-like protein KIF22	2	0.00046305	112.71	20.6322	NA	NA	20.6756	NA	20.3622	2	0	1	1	1	0	1	0	0	1	1	1	0	0	0	2	0	1	0	1	0	0	2	1
AIDSSNLKDDYSTAQR	Pcid2	Q8BFV2	194	209	-0.146973	0.768754	0.811324	194-209	Not significant	Pcid2	PCI domain-containing protein 2	2;3	0.00018216	96.247	NA	20.7048	20.2583	21.2881	19.8756	20.7219	2	1	1	3	0	1	0	0	0	1	1	1	0	0	0	3	1	0	1	0	0	0	1	0
AIEALHGHELRPGR	Rbm14	Q8C2Q3	51	64	-1.59415	0.245634	0.312456	51-64	Not significant	Rbm14	RNA-binding protein 14	2;4	1.7881e-06	146.71	NA	21.6304	NA	23.6727	21.7762	24.2249	2	2	0	0	0	0	2	2	2	1	2	0	0	0	1	0	0	0	0	0	0	0	2	0
AIEDEGGNPDEIEVTSECNK	Safb	D3YXK2	64	83	0.534315	0.111755	0.160235	64-83	Not significant	Safb	Scaffold attachment factor B1	2	3.5021e-13	153.81	24.0133	23.1534	23.9866	23.3795	22.9384	23.2326	1	0	2	2	1	0	5	2	0	2	0	1	0	0	1	1	1	0	0	1	0	0	0	0
AIEDEGGNPDEIEVTSECNKK	Safb	D3YXK2	64	84	1.34742	0.00593155	0.0131449	64-84	Crosslinked Fraction FDR<0.1	Safb	Scaffold attachment factor B1	3	7.406e-06	104.45	21.6463	22.0486	21.84	21.0424	19.924	20.5262	1	0	2	2	1	0	5	2	0	2	0	2	0	0	1	1	1	0	0	1	0	0	0	0
AIEEGTLEEIEEEVR	Smarca4	Q3TKT4	1358	1372	0.887583	0.164562	0.222655	1358-1372	Not significant	Smarca4	Transcription activator BRG1	2	8.3634e-58	315.64	24.7855	25.464	26.4751	NA	24.6326	24.7419	1	1	0	0	0	0	7	1	0	2	1	0	0	0	0	0	1	0	0	1	0	0	0	1
AIEEGTLEEIEEEVRQK	Smarca4	Q3TKT4	1358	1374	1.57788	0.0114734	0.0232127	1358-1374	Crosslinked Fraction FDR<0.1	Smarca4	Transcription activator BRG1	2;3	4.4285e-117	291.5	NA	25.3522	24.7448	22.8887	23.8359	23.6872	1	1	0	0	0	1	7	1	0	2	1	1	0	0	0	0	1	0	0	1	0	0	1	0
AIEEITGVGVPELVSAPK	Fancd2	Q80V62	1197	1214	0.247051	0.456096	0.525842	1197-1214	Not significant	Fancd2	Fanconi anemia group D2 protein homolog	2	2.553e-06	128.35	23.0971	22.7622	NA	22.3884	22.9768	NA	2	0	0	0	0	0	3	2	0	2	1	1	0	0	2	1	1	0	0	3	0	0	1	1
AIEEMGFK	Ddx18	Q8K363	183	190	-0.298915	0.297129	0.366845	183-190	Not significant	Ddx18	ATP-dependent RNA helicase DDX18	2	0.0065516	121.29	22.329	21.9033	22.5859	22.814	22.1735	22.7274	1	0	0	0	0	0	2	1	0	1	0	1	1	1	0	0	0	0	0	0	0	0	0	0
AIEEMGFKR	Ddx18	Q8K363	183	191	-1.3375	0.513036	0.580332	183-191	Not significant	Ddx18	ATP-dependent RNA helicase DDX18	2	0.018559	123.69	21.758	NA	NA	24.6718	NA	21.5192	1	1	0	0	0	0	2	1	0	1	0	1	1	1	0	0	0	0	0	0	0	0	2	1
AIEEQMVAVK	Nat10	Q8K224	913	922	-0.539285	0.194989	0.257188	913-922	Not significant	Nat10	N-acetyltransferase 10	2	0.00034419	150.4	23.0627	22.0919	23.3459	23.5531	23.0531	23.5121	2	0	0	0	0	1	2	0	0	1	0	1	1	0	0	0	0	0	0	2	0	0	0	0
AIEEQMVAVKDVVMEPTMK	Nat10	Q8K224	913	931	-0.380604	0.188817	0.25007	913-931	Not significant	Nat10	N-acetyltransferase 10	3	1.7788e-05	151.31	22.2992	22.9306	22.7771	22.9185	NA	23.1807	2	0	0	1	0	1	3	0	0	1	0	2	3	0	1	0	1	0	0	4	0	0	0	1
AIEFLNNPPEEAPR	Larp7	Q05CL8	176	189	0.146523	0.515304	0.582393	176-189	Not significant	Larp7	La-related protein 7	2	4.9449e-05	132.76	24.7577	24.2227	24.9576	24.4541	24.5383	24.5061	2	1	2	0	0	0	3	0	0	1	1	0	0	1	3	0	0	0	0	0	0	0	0	0
AIEINPDSAQPYK	St13	Q99L47	173	185	5.36096	6.59527e-07	7.17231e-06	173-185	Crosslinked Fraction FDR<0.01	St13	Hsc70-interacting protein	2	0.0016518	99.973	22.1714	NA	22.376	16.9127	16.9127	16.9127	2	0	1	1	0	1	1	0	0	2	0	1	0	0	2	1	0	0	1	0	0	0	1	3
AIELFSVGQGPAK	Nmt1	O70310	95	107	1.71818	0.0115018	0.0232633	95-107	Crosslinked Fraction FDR<0.1	Nmt1	Glycylpeptide N-tetradecanoyltransferase 1	2	3.8566e-07	148.91	21.4381	21.0395	21.5134	19.0127	20.2116	NA	2	0	0	0	0	1	1	2	0	1	1	1	0	1	1	1	0	0	0	1	0	0	0	1
AIENCEYAFNLK	Smad2	Q62432	115	126	-1.15024	0.000334451	0.00102446	115-126	Released Fraction FDR<0.01	Smad2	Mothers against decapentaplegic homolog 2	2	0.0019083	96.665	16.9127	16.9127	16.9127	NA	18.0875	18.0384	2	0	2	0	1	0	2	0	0	1	1	1	0	1	0	0	0	0	1	0	0	0	3	1
AIENIDTLTNLESLFLGK	Ppp1r7	Q3UM45	201	218	-0.115035	0.637272	0.696514	201-218	Not significant	Ppp1r7	Protein phosphatase 1 regulatory subunit 7	2	5.0443e-14	194.12	21.4121	20.7	21.4107	21.4101	21.2769	21.1809	1	0	2	1	0	0	2	1	0	2	4	1	0	1	0	1	2	0	0	0	0	0	0	0
AIEQFQTENGVLLPSLQSALPFLDLHGTPR	Nelfb	Q8C4Y3	29	58	-3.51692	1.81898e-05	7.94648e-05	29-58	Released Fraction FDR<0.01	Nelfb	Negative elongation factor B	3	1.1329e-07	81.534	16.9127	16.9127	16.9127	20.8409	20.5383	19.9098	2	1	1	1	0	3	2	2	1	1	6	0	0	2	3	2	2	0	0	1	0	0	3	0
AIEQMYCDPLLR	Usp28	Q5I043	549	560	2.83666	0.00876564	0.0184573	549-560	Crosslinked Fraction FDR<0.1	Usp28	Ubiquitin carboxyl-terminal hydrolase 28	2	0.00091335	110.53	21.5236	NA	22.0656	NA	NA	18.9579	1	1	0	1	1	1	1	0	0	1	2	0	1	0	1	0	0	0	1	0	0	0	1	2
AIESMEQQLSELK	Tpr	F6ZDS4	1099	1111	0.154455	0.733697	0.781001	1099-1111	Not significant	Tpr	Nucleoprotein TPR	2	9.1965e-11	176.95	NA	21.6257	NA	21.0976	21.9527	21.3635	1	0	0	0	0	2	3	0	0	1	2	1	1	0	0	2	0	0	0	0	0	0	2	0
AIESMEQQLSELKK	Tpr	F6ZDS4	1099	1112	-1.84612	0.099665	0.14557	1099-1112	Not significant	Tpr	Nucleoprotein TPR	2;3	3.3441e-18	221.59	20.8338	23.6293	NA	23.6786	24.2003	24.3541	1	0	0	0	0	2	3	0	0	1	2	2	1	0	0	2	0	0	0	0	0	0	1	0
AIESNPGSVELK	Nrde2	Q80XC6	382	393	2.0291	0.0480056	0.0788656	382-393	Crosslinked Fraction FDR<0.1	Nrde2	Protein NRDE2 homolog	2	0.013849	76.17	20.3579	NA	NA	18.3288	NA	NA	1	0	1	0	0	0	2	1	0	1	1	1	0	0	1	2	0	0	0	1	0	0	2	2
AIETFSGK	Igf2bp1	O88477	53	60	-3.38802	4.81717e-05	0.000184086	53-60	Released Fraction FDR<0.01	Igf2bp1	Insulin-like growth factor 2 mRNA-binding protein 1	2	0.013401	101.28	16.9127	16.9127	16.9127	20.6041	NA	19.9974	1	0	0	0	0	0	1	1	0	1	0	1	0	1	0	1	1	0	0	0	0	0	3	1
AIETFSGKVELQGK	Igf2bp1	O88477	53	66	1.22385	0.447225	0.517702	53-66	Not significant	Igf2bp1	Insulin-like growth factor 2 mRNA-binding protein 1	2	2.8745e-15	176.32	NA	21.4698	NA	18.3817	21.1834	21.1728	1	0	0	0	0	1	2	2	0	1	1	2	0	1	0	1	1	0	0	1	0	0	2	0
AIETVHNLCCNENK	Nelfcd	Q922L6	390	403	-1.62573	0.00026585	0.000837184	390-403	Released Fraction FDR<0.01	Nelfcd	Negative elongation factor D	3	0.015509	68.972	16.9127	16.9127	16.9127	18.9215	18.4482	18.2458	1	0	3	0	2	0	2	0	1	1	1	1	0	0	0	0	1	0	0	1	0	0	3	0
AIFEIVLNR	Snrnp200	Q6P4T2	1094	1102	4.46404	9.87209e-07	9.14428e-06	1094-1102	Crosslinked Fraction FDR<0.01	Snrnp200	U5 small nuclear ribonucleoprotein 200 kDa helicase	2	0.00076279	155.51	NA	21.4294	21.3242	16.9127	16.9127	16.9127	1	1	1	0	0	0	1	0	0	2	1	0	0	1	0	0	0	0	0	1	0	0	1	3
AIFENTLSTYPK	Pdcd11	Q6NS46	1773	1784	0.8899	0.00620424	0.013665	1773-1784	Not significant	Pdcd11	Protein RRP5 homolog	2	2.5161e-05	150.61	24.2243	23.7288	24.3024	23.0984	23.4285	23.0588	1	0	1	0	0	0	1	0	0	1	1	1	0	1	1	1	2	0	1	0	0	0	0	0
AIFHEEEPR	Ap3d1	O54774	643	651	5.5169	1.58801e-05	7.08273e-05	643-651	Crosslinked Fraction FDR<0.01	Ap3d1	AP-3 complex subunit delta-1	2;3	0.0017876	120.87	21.6255	23.1313	22.5322	16.9127	16.9127	16.9127	1	1	0	0	0	0	3	0	1	1	0	0	0	1	1	0	0	0	0	0	0	0	0	3
AIFQAIAAK	Pgd	Q9DCD0	155	163	2.94678	0.000180261	0.000593635	155-163	Crosslinked Fraction FDR<0.01	Pgd	6-phosphogluconate dehydrogenase, decarboxylating	2	0.0063386	102.71	20.9712	20.9069	21.0051	NA	18.0143	NA	4	0	0	0	0	1	0	0	0	2	0	1	0	1	0	0	0	0	0	0	0	0	0	2
AIFQTIQNR	Ipo7	Q9EPL8	964	972	2.72088	0.0246317	0.0447068	964-972	Crosslinked Fraction FDR<0.1	Ipo7	Importin-7	2	0.010717	93.195	NA	21.2889	22.1993	NA	NA	19.0233	1	1	1	0	0	2	0	0	0	2	0	0	0	1	0	0	1	0	0	0	0	0	1	2
AIFTTGQGASAVGLTAYVQR	Mcm2	P97310	543	562	0.850692	0.00047013	0.00138909	543-562	Not significant	Mcm2	DNA replication licensing factor MCM2	2	4.4594e-83	309.26	25.5529	25.605	25.5532	24.7998	24.791	24.5684	4	1	0	0	0	2	0	3	0	1	1	0	0	1	0	1	3	0	1	2	0	0	0	0
AIGFVVGQTDWEK	Ylpm1	Q9R0I7	1355	1367	5.7731	1.04644e-06	9.50766e-06	1355-1367	Crosslinked Fraction FDR<0.01	Ylpm1	YLP motif-containing protein 1	2	3.5425e-05	150.04	22.8091	22.1815	23.0669	16.9127	16.9127	16.9127	1	0	0	1	0	1	1	2	0	1	0	1	0	1	0	0	1	1	0	2	0	0	0	3
AIGNIVTGTDEQTQK	Kpna2	P52293	316	330	-0.940725	0.204905	0.268098	316-330	Not significant	Kpna2	Importin subunit alpha-1	2	3.7196e-12	164.48	21.7469	20.8299	NA	NA	NA	22.2291	1	0	1	1	0	2	1	2	0	2	0	1	0	0	0	0	3	0	0	1	0	0	1	2
AIGNTELENKFAEGITK	Skiv2l2	Q9CZU3	1011	1027	-0.253888	0.307234	0.377401	1011-1027	Not significant	Skiv2l2	Superkiller viralicidic activity 2-like 2	3	0.0002895	88.992	21.4875	22.2903	21.8009	22.1922	22.1384	22.0097	2	0	2	0	0	0	3	2	0	2	1	2	0	1	0	0	2	0	0	0	0	0	0	0
AIGPFNNIDIEISLFEK	Smchd1	Q6P5D8	367	383	-0.332444	0.281622	0.350856	367-383	Not significant	Smchd1	Structural maintenance of chromosomes flexible hinge domain-containing protein 1	2	6.7613e-06	125.82	20.7005	21.156	20.9148	20.7306	21.6678	21.3703	1	0	2	1	0	0	2	1	0	4	1	1	0	2	1	1	0	0	0	0	0	0	0	0
AIGPHDVLATLLNNLK	Sf3b1	Q99NB9	1087	1102	1.75962	0.104287	0.151147	1087-1102	Not significant	Sf3b1	Splicing factor 3B subunit 1	3	1.2676e-16	176.43	NA	22.6465	20.7922	20.6385	18.753	20.4878	2	0	2	1	0	0	0	1	1	1	4	1	0	0	1	0	1	0	0	1	0	0	1	0
AIGSASEGAQSSLQEVYHK	Psma5	Q9Z2U1	169	187	-0.278044	0.283593	0.352784	169-187	Not significant	Psma5	Proteasome subunit alpha type-5	3	2.2631e-12	142.32	NA	20.6825	NA	21.1036	20.7813	20.9968	3	0	0	0	0	2	2	2	1	1	1	1	0	0	0	4	0	0	1	1	0	0	2	0
AIGVLTSGGDAQGMNAAVR	Pfkl	P12382	25	43	1.7029	0.00100102	0.00274468	25-43	Crosslinked Fraction FDR<0.01	Pfkl;Pfkp	ATP-dependent 6-phosphofructokinase, liver type;ATP-dependent 6-phosphofructokinase, platelet type	2	1.0055e-43	200.82	21.9074	21.5482	21.8585	19.7897	19.81	20.6057	4	1	1	1	0	1	0	4	0	1	1	0	1	0	0	1	1	0	0	2	0	0	0	0
AIHILDVEQGQLER	Wdr55	Q9CX97	108	121	0.28329	0.263901	0.332108	108-121	Not significant	Wdr55	WD repeat-containing protein 55	3	9.5134e-05	105	NA	21.0252	20.8083	20.8094	20.4575	NA	1	1	0	1	0	2	2	1	1	2	2	0	0	0	0	0	0	0	0	1	0	0	1	1
AIHLPEQLK	Tex10	Q3URQ0	37	45	0.486597	0.302335	0.372193	37-45	Not significant	Tex10	Testis-expressed sequence 10 protein	2	0.049392	69.628	NA	20.1701	NA	NA	19.6835	NA	1	0	0	0	0	1	1	0	1	1	2	1	0	0	1	0	0	0	0	0	0	0	2	2
AIHMALDCCGIAGPLEQFISDTCPK	Cd9	P40240	143	167	0.968698	0.00854722	0.0180758	143-167	Not significant	Cd9	CD9 antigen	3	3.0064e-15	136.64	NA	23.2343	23.1808	21.9041	22.4733	22.3391	3	0	0	2	3	1	1	2	1	3	2	1	1	1	2	1	1	0	0	0	0	0	1	0
AIIASNIMYIVGQYPR	Xpo1	Q6P5F9	538	553	4.85466	5.57459e-06	3.01702e-05	538-553	Crosslinked Fraction FDR<0.01	Xpo1	Exportin-1	2	6.4063e-32	225.93	21.152	22.0809	22.0693	16.9127	16.9127	16.9127	2	1	1	0	0	1	0	1	0	4	0	0	1	0	1	1	0	0	2	1	0	0	0	3
AIIAVTGASSVTLK	Utp6	Q8VCY6	465	478	2.11093	0.00820604	0.017432	465-478	Crosslinked Fraction FDR<0.1	Utp6	U3 small nucleolar RNA-associated protein 6 homolog	2	0.0036505	80.916	22.0111	21.3652	21.5112	20.215	19.9412	18.3984	3	0	0	0	0	0	0	1	0	2	1	1	0	0	0	2	2	0	0	2	0	0	0	0
AIIDEFEQK	Ncapd2	Q8K2Z4	1270	1278	0.0201409	0.876383	0.900992	1270-1278	Not significant	Ncapd2	Condensin complex subunit 1	2	0.00094672	134.81	21.7125	NA	21.6667	21.6104	21.7384	21.6597	1	0	0	1	0	1	2	0	0	2	0	1	0	1	0	0	0	0	0	0	0	0	1	0
AIIEEYLHLNDMK	Eif4g1	Q6NZJ6	1248	1260	-4.90495	4.033e-08	1.73178e-06	1248-1260	Released Fraction FDR<0.01	Eif4g1	Eukaryotic translation initiation factor 4 gamma 1	3	0.00039014	145.23	16.9127	16.9127	16.9127	21.7003	21.9609	21.7919	1	0	1	1	0	0	2	0	1	2	2	1	1	0	0	0	0	0	1	0	0	0	3	0
AIIGVLLNLTNDNEWGSTK	Wapal	Q65Z40	942	960	-0.578135	0.0756877	0.115733	942-960	Not significant	Wapal	Wings apart-like protein homolog	2	1.3373e-08	145.81	NA	21.128	21.3034	21.4803	22.1766	21.7247	1	0	3	1	0	0	1	2	0	2	3	1	0	0	0	1	2	1	0	1	0	0	1	0
AIIIFVPVPQLK	Rps7	P62082	59	70	7.81353	2.40058e-08	1.42533e-06	59-70	Crosslinked Fraction FDR<0.01	Rps7	40S ribosomal protein S7	2	0.0018096	114.5	24.5072	25.034	24.6377	16.9127	16.9127	16.9127	1	0	0	0	0	1	0	0	0	3	1	1	0	1	2	0	0	0	0	2	0	0	0	3
AIIKPQYVDQIPK	Abce1	P61222	166	178	-0.538279	0.119522	0.169634	166-178	Not significant	Abce1	ATP-binding cassette sub-family E member 1	3	0.0017582	107.97	20.8063	21.8971	21.4076	21.9513	22.0001	21.7745	1	0	0	1	0	2	0	0	0	3	0	2	0	0	2	0	0	0	1	1	0	0	0	0
AIILAAAPGEK	Dnmt1	P13864	1316	1326	4.65058	1.34349e-06	1.10688e-05	1316-1326	Crosslinked Fraction FDR<0.01	Dnmt1	DNA (cytosine-5)-methyltransferase 1	2	0.0039397	93.111	21.4531	NA	21.6736	16.9127	16.9127	16.9127	4	0	0	0	0	0	1	1	0	2	1	1	0	0	1	0	0	0	0	0	0	0	1	3
AIIRENEFSFEDNAIR	Chd4	Q6PDQ2	807	822	-0.527893	0.298449	0.368257	807-822	Not significant	Chd4	Chromodomain-helicase-DNA-binding protein 4	2;3	3.0932e-07	144.47	NA	23.251	21.8961	22.8688	23.2685	23.167	2	2	2	1	0	0	3	0	0	3	0	0	0	2	0	1	0	0	0	0	0	0	1	0
AIIVEFAQQGLNAALFYENKDPR	Eif5b	Q05D44	789	811	-6.88581	5.63447e-09	1.20999e-06	789-811	Released Fraction FDR<0.01	Eif5b	Eukaryotic translation initiation factor 5B	3	7.9562e-08	111.45	16.9127	16.9127	16.9127	23.7224	23.7327	23.9405	4	1	2	1	0	2	2	1	0	2	2	1	0	2	1	0	0	0	1	1	0	0	3	0
AIKVEQATKPSFESGR	Rbmxl1	Q91VM5	78	93	0.351541	0.378976	0.450518	78-93	Not significant	Rbmxl1;Rbmx	RNA binding motif protein, X-linked-like-1;RNA-binding motif protein, X chromosome;RNA-binding motif protein, X chromosome, N-terminally processed	2;3;4	6.9315e-11	162.93	NA	22.438	21.4954	21.8822	21.2939	21.6693	2	1	0	0	0	1	2	1	0	1	0	2	0	1	1	2	1	0	0	1	0	0	1	0
AILAELTGR	Pdha1	P35486	133	141	3.30505	5.92999e-05	0.000221744	133-141	Crosslinked Fraction FDR<0.01	Pdha1	Pyruvate dehydrogenase E1 component subunit alpha, somatic form, mitochondrial	2	0.0088069	95.531	NA	19.9048	20.5308	16.9127	16.9127	16.9127	2	1	0	0	0	0	1	1	0	1	2	0	0	0	0	0	1	0	0	0	0	0	1	3
AILCLLLGGVER	Mcm3	P25206	316	327	0.929937	0.0928748	0.137034	316-327	Not significant	Mcm3	DNA replication licensing factor MCM3	2	4.6978e-11	198.61	22.5937	23.9721	23.5378	22.5835	21.812	22.9182	1	1	0	0	1	0	1	2	0	1	4	0	0	0	0	0	0	0	0	1	0	0	0	0
AILDEVTHVQDLFLR	Rnf213	E9Q555	2681	2695	0.934012	0.204807	0.268003	2681-2695	Not significant	Rnf213	E3 ubiquitin-protein ligase RNF213	3	0.0029232	78.985	NA	21.0551	NA	19.6666	NA	20.5757	1	1	0	2	0	1	1	0	1	1	3	0	0	1	0	0	1	0	0	2	0	0	2	1
AILEQQVLAEELTTKK	Macf1	Q9QXZ0	1463	1478	1.99811	0.0490619	0.0803542	1463-1478	Crosslinked Fraction FDR<0.1	Macf1	Microtubule-actin cross-linking factor 1	3	0.005724	62.69	NA	NA	20.297	18.2989	NA	NA	2	0	0	0	0	2	3	0	0	1	3	2	0	0	0	0	2	0	0	1	0	0	2	2
AILGSYDSELTQTEYSTQLTQR	Mad1l1	Q9WTX8	413	434	-0.31782	0.244823	0.311651	413-434	Not significant	Mad1l1	Mitotic spindle assembly checkpoint protein MAD1	2	4.4566e-64	278.64	23.3178	23.2792	NA	NA	23.6163	NA	1	1	0	1	0	3	2	1	0	1	3	0	0	0	0	3	4	0	2	0	0	0	1	2
AILLESDLSTENK	Ankrd11	E9Q4F7	675	687	2.42303	3.31976e-05	0.00013318	675-687	Crosslinked Fraction FDR<0.01	Ankrd11		2	4.0043e-05	156.16	20.8077	20.333	20.8829	18.4314	18.2448	18.0782	1	0	1	1	0	0	2	0	0	1	3	1	0	0	0	2	1	0	0	0	0	0	0	0
AILLESDLSTENKLK	Ankrd11	E9Q4F7	675	689	4.1116	7.18762e-06	3.68909e-05	675-689	Crosslinked Fraction FDR<0.01	Ankrd11		3	8.8981e-06	133.98	NA	20.8152	21.2335	16.9127	16.9127	16.9127	1	0	1	1	0	0	2	0	0	1	4	2	0	0	0	2	1	0	0	0	0	0	1	3
AILMAFR	Pwp2	Q8BU03	762	768	3.86348	4.38862e-05	0.000169761	762-768	Crosslinked Fraction FDR<0.01	Pwp2	Periodic tryptophan protein 2 homolog	2	0.028869	95.378	21.5008	21.5656	NA	17.71	NA	17.6295	2	1	0	0	0	0	0	0	0	1	1	0	1	1	0	0	0	0	0	0	0	0	1	1
AILPCIK	Eif4a1	P60843	62	68	1.79783	0.000881305	0.00244314	62-68	Crosslinked Fraction FDR<0.01	Eif4a1	Eukaryotic initiation factor 4A-I	2	0.044002	84.025	NA	23.2453	23.485	21.7964	21.231	21.6746	1	0	0	0	1	0	0	0	0	2	1	1	0	0	1	0	0	0	0	0	0	0	1	0
AILQNSWTEVMDLILKPR	Pus7	Q91VU7	392	409	-4.23586	3.47124e-08	1.60981e-06	392-409	Released Fraction FDR<0.01	Pus7		3	8.7679e-07	179.81	16.9127	16.9127	16.9127	21.1998	21.122	21.124	1	1	1	1	0	1	1	0	0	2	3	1	1	0	1	1	1	1	0	1	0	0	3	0
AILTFALDSAEQK	Exosc5	Q9CRA8	179	191	0.342485	0.0241236	0.0439069	179-191	Not significant	Exosc5	Exosome complex component RRP46	2	1.7362e-60	280.96	23.2697	23.4127	23.4485	22.9884	22.992	23.1231	3	0	0	1	0	1	1	0	0	1	2	1	0	1	0	1	1	0	0	0	0	0	0	0
AILVDLEPGTMDSVR	Tubb5	P99024	63	77	-0.127338	0.334738	0.406142	63-77	Not significant	Tubb5;Tubb2a;Tubb2b;Tubb3	Tubulin beta-5 chain;Tubulin beta-2A chain;Tubulin beta-2B chain;Tubulin beta-3 chain	2	2.3835e-26	243.13	27.2762	27.3638	27.2273	27.3217	27.5755	27.3521	1	1	0	2	0	0	1	1	0	1	2	0	1	0	1	1	1	0	0	2	0	0	0	0
AIMEIPK	Mki67	E9PVX6	1640	1646	-4.30122	1.24847e-05	5.7655e-05	1640-1646	Released Fraction FDR<0.01	Mki67		2	0.047526	81.381	16.9127	16.9127	16.9127	21.4892	NA	20.9387	1	0	0	0	0	0	1	0	0	2	0	1	1	0	1	0	0	0	0	0	0	0	3	1
AIMEMPSFYSPTLPR	Adar	Q99MU3	180	194	2.14242	0.00693358	0.0150679	180-194	Crosslinked Fraction FDR<0.1	Adar	Double-stranded RNA-specific adenosine deaminase	2	9.5405e-05	122.51	21.8549	NA	21.6044	19.5872	NA	NA	1	1	0	0	0	0	1	0	0	1	1	0	2	1	3	2	1	0	1	0	0	0	1	2
AIMNLVTGVTSLAFNPTTEILAVASR	Utp18	Q5SSI6	464	489	-1.72518	0.174318	0.233644	464-489	Not significant	Utp18	U3 small nucleolar RNA-associated protein 18 homolog	2	4.876e-87	281.61	24.3586	23.8723	21.2673	24.3952	NA	25.3873	4	1	2	0	0	0	1	1	0	2	3	0	1	1	1	2	4	0	0	3	0	0	0	1
AIMNLVTGVTSLAFNPTTEILAVASRK	Utp18	Q5SSI6	464	490	-1.45113	0.047157	0.0776553	464-490	Released Fraction FDR<0.1	Utp18	U3 small nucleolar RNA-associated protein 18 homolog	3	1.7908e-16	179.18	NA	20.4898	NA	21.3658	22.11	22.3469	4	1	2	0	0	0	1	1	0	2	3	1	1	1	1	2	4	0	0	3	0	0	2	0
AIMYEETTYSK	Msh6	P54276	839	849	-0.797048	0.0180961	0.0343878	839-849	Not significant	Msh6	DNA mismatch repair protein Msh6	2	0.001919	104.42	23.0113	22.6421	23.3321	23.845	23.4892	24.0424	1	0	0	0	0	0	2	0	0	1	0	1	1	0	0	1	2	0	2	0	0	0	0	0
AINQGGLTSVAVR	Psma6	Q9QUM9	31	43	3.27812	2.9293e-05	0.000119655	31-43	Crosslinked Fraction FDR<0.01	Psma6	Proteasome subunit alpha type-6	2	0.000585	109.79	20.4353	NA	19.9464	16.9127	16.9127	16.9127	2	1	1	0	0	1	0	2	0	1	1	0	0	0	0	1	1	0	0	2	0	0	1	3
AINQQTGAFVEISR	Khsrp	Q3U0V1	450	463	-0.345127	0.2319	0.297799	450-463	Not significant	Khsrp	Far upstream element-binding protein 2	2	1.1451e-08	202.03	25.4565	24.7854	24.9424	25.4541	25.7129	25.0527	2	1	1	0	0	2	1	1	0	2	0	0	0	1	0	1	1	0	0	1	0	0	0	0
AIPDLTAPVAAVQAAVSNLVR	Vcl	Q64727	36	56	4.37623	1.83047e-06	1.3575e-05	36-56	Crosslinked Fraction FDR<0.01	Vcl	Vinculin	2	1.9933e-06	110.35	NA	21.1749	21.403	16.9127	16.9127	16.9127	6	1	1	1	0	1	0	0	0	1	2	0	0	0	2	1	1	0	0	4	0	0	1	3
AIPFQVAQK	Aen	Q9CZI9	170	178	2.48452	0.000808939	0.00226267	170-178	Crosslinked Fraction FDR<0.01	Aen	Apoptosis-enhancing nuclease	2	0.0057857	104.45	21.5878	20.4947	21.5185	18.9576	18.2606	18.9293	2	0	0	0	0	2	0	0	0	1	0	1	0	1	1	0	0	0	0	1	0	0	0	0
AIPLALEGK	Ddx56	Q9D0R4	37	45	7.46785	7.46039e-06	3.80383e-05	37-45	Crosslinked Fraction FDR<0.01	Ddx56	Probable ATP-dependent RNA helicase DDX56	2	0.0039774	110.12	NA	23.9013	24.8599	16.9127	16.9127	16.9127	2	0	0	0	0	0	1	1	0	1	2	1	0	0	1	0	0	0	0	0	0	0	1	3
AIPLALEGKDLLAR	Ddx56	Q9D0R4	37	50	-2.45845	0.00228776	0.00574736	37-50	Released Fraction FDR<0.01	Ddx56	Probable ATP-dependent RNA helicase DDX56	3	0.00018934	110.51	16.9127	16.9127	16.9127	18.3276	19.8869	19.8991	3	1	0	1	0	0	1	1	0	1	4	1	0	0	1	0	0	0	0	0	0	0	3	0
AIQAYGMKPHDIFEANDLFENGNMTQVQTTLVALAGLAK	Cnn3	Q9DAW9	92	130	-4.4271	2.37955e-06	1.61913e-05	92-130	Released Fraction FDR<0.01	Cnn3	Calponin-3	4	5.1941e-05	52.872	16.9127	16.9127	16.9127	21.1972	NA	21.4825	6	0	3	2	0	3	2	3	1	2	4	2	2	2	1	0	3	0	1	2	0	0	3	1
AIQGATSHHLGQNFSK	Eprs	Q8CGC7	1235	1250	-4.84368	5.22709e-06	2.86913e-05	1235-1250	Released Fraction FDR<0.01	Eprs	Bifunctional glutamate/proline--tRNA ligase;Glutamate--tRNA ligase;Proline--tRNA ligase	2;3	1.8079e-05	137.09	16.9127	16.9127	16.9127	NA	21.5121	22.0007	2	0	1	0	0	2	0	2	2	1	1	1	0	1	0	2	1	0	0	0	0	0	3	1
AIQTGEELFFDYR	Ezh2	Q61188	715	727	0.11801	0.624962	0.685105	715-727	Not significant	Ezh2	Histone-lysine N-methyltransferase EZH2	2	1.102e-10	175.49	23.1272	23.7984	23.4405	23.4092	23.5472	23.0556	1	1	0	1	0	1	2	1	0	1	1	0	0	2	0	0	1	0	1	0	0	0	0	0
AIQVDPNYAYAYTLLGHEFVLTEELDK	Cdc27	A2A6Q5	594	620	-2.2479	0.0059469	0.0131705	594-620	Released Fraction FDR<0.1	Cdc27	Cell division cycle protein 27 homolog	3	0.0061616	46.862	16.9127	16.9127	16.9127	19.881	18.4403	NA	3	0	1	2	0	1	3	1	1	1	4	1	0	1	1	0	2	0	3	2	0	0	3	1
AIRPPCPDTAPPSSALHWLADLATQK	Kdm3b	Q6ZPY7	1008	1033	-4.36105	3.72486e-06	2.22005e-05	1008-1033	Released Fraction FDR<0.01	Kdm3b	Lysine-specific demethylase 3B	4	2.6999e-06	87.468	16.9127	16.9127	16.9127	20.8646	21.7252	21.2316	5	1	0	2	1	1	0	0	1	1	3	1	0	0	5	2	2	1	0	0	0	0	3	0
AISAANLHLR	Prpf8	Q99PV0	2077	2086	0.524365	0.293071	0.362813	2077-2086	Not significant	Prpf8	Pre-mRNA-processing-splicing factor 8	2	0.00078746	130.27	21.2903	22.5633	21.4502	21.2724	21.2148	NA	3	1	1	0	0	0	0	0	1	1	2	0	0	0	0	1	0	0	0	0	0	0	0	1
AISAHFDDSSSSSLK	H2afy2	Q8CCK0	333	347	-2.93343	0.000243571	0.000775097	333-347	Released Fraction FDR<0.01	H2afy2	Core histone macro-H2A.2	2;3	0.00027596	111.94	20.6043	21.7283	20.5451	23.8413	24.0047	23.832	2	0	0	2	0	0	0	0	1	1	1	1	0	1	0	6	0	0	0	0	0	0	0	0
AISALVPQGGPVLCRDEMEEWSASEANLFEEALEK	Mta1	Q8K4B0	268	302	-0.884991	0.0664908	0.103753	268-302	Not significant	Mta1	Metastasis-associated protein MTA1	3	1.0786e-06	73.788	NA	21.1448	NA	NA	21.8612	22.1983	5	1	1	1	1	1	7	2	0	1	4	1	1	1	2	3	0	1	0	2	0	0	2	1
AISDGTAFCEVAR	Znf106	O88466	436	448	1.02856	0.0210864	0.0391123	436-448	Crosslinked Fraction FDR<0.1	Znf106	Zinc finger protein 106	2	0.0012716	99.53	22.1681	21.1783	22.1462	20.7418	20.5818	21.0833	3	1	0	1	1	0	1	1	0	1	0	0	0	1	0	1	1	0	0	1	0	0	0	0
AISEPNFSVAYANMCR	Eif4g1	Q6NZJ6	809	824	-4.67033	7.18424e-07	7.53028e-06	809-824	Released Fraction FDR<0.01	Eif4g1	Eukaryotic translation initiation factor 4 gamma 1	2	2.4637e-12	159.94	16.9127	16.9127	16.9127	21.3596	21.9507	21.439	3	1	2	0	1	0	1	0	0	1	0	0	1	1	1	2	0	0	1	1	0	0	3	0
AISEQTGKELLYK	Acly	Q91V92	5	17	1.85869	0.0543343	0.0876007	5-17	Crosslinked Fraction FDR<0.1	Acly	ATP-citrate synthase	2;3	0.0014391	121.36	NA	19.9423	NA	NA	18.0837	NA	1	0	0	0	0	1	2	1	0	1	2	2	0	0	0	1	1	0	1	0	0	0	2	2
AISGLEGPLTK	Rbm27	Q5SFM8	564	574	1.26521	0.03109	0.0546372	564-574	Crosslinked Fraction FDR<0.1	Rbm27	RNA-binding protein 27	2	0.0011363	114.86	21.9838	NA	NA	NA	20.8895	20.5478	1	0	0	0	0	0	1	2	0	1	2	1	0	0	1	1	1	0	0	0	0	0	2	1
AISSASSPQSPGDALR	Zfr	O88532	954	969	3.83307	2.51247e-06	1.67785e-05	954-969	Crosslinked Fraction FDR<0.01	Zfr	Zinc finger RNA-binding protein	2	0.0012696	85.672	20.8322	NA	20.6594	16.9127	16.9127	16.9127	3	1	0	1	0	1	0	1	0	1	1	0	0	0	2	5	0	0	0	0	0	0	1	3
AISSSAISR	Cpsf6	Q6NVF9	423	431	5.08982	7.08615e-07	7.46377e-06	423-431	Crosslinked Fraction FDR<0.01	Cpsf6	Cleavage and polyadenylation specificity factor subunit 6	2	0.0015686	129.42	22.0881	NA	21.9171	16.9127	16.9127	16.9127	2	1	0	0	0	0	0	0	0	2	0	0	0	0	0	4	0	0	0	0	0	0	1	3
AISSTEAVLNNR	Rbm27	Q5SFM8	654	665	-0.674185	0.217089	0.281481	654-665	Not significant	Rbm27;Rbm26	RNA-binding protein 27;RNA-binding protein 26	2	3.4836e-05	143.03	NA	21.9567	NA	23.0605	22.1246	22.7074	2	1	2	0	0	0	1	0	0	1	1	0	0	0	0	2	1	0	0	1	0	0	2	0
AISSYFVSTMSSSIK	H2afy	Q9QZQ8	333	347	5.53932	0.00364868	0.00869822	333-347	Crosslinked Fraction FDR<0.01	H2afy	Core histone macro-H2A.1	2	1.649e-25	202.65	23.707	19.8058	23.8434	16.9127	16.9127	16.9127	1	0	0	0	0	0	0	0	0	2	0	1	1	1	0	6	1	0	1	1	0	0	0	3
AISVHSTPEGCSSACK	Igf2bp1	O88477	243	258	-3.00742	0.00815405	0.0173551	243-258	Released Fraction FDR<0.1	Igf2bp1	Insulin-like growth factor 2 mRNA-binding protein 1	2;3	3.0415e-12	157.68	NA	19.0038	19.6138	22.9702	21.1401	22.8384	2	0	0	0	2	0	1	1	1	1	0	1	0	0	1	4	1	0	0	1	0	0	1	0
AITAMGFK	Ddx27	Q921N6	198	205	5.57862	3.34319e-07	4.94071e-06	198-205	Crosslinked Fraction FDR<0.01	Ddx27	Probable ATP-dependent RNA helicase DDX27	2	0.014743	98.418	22.4566	NA	22.5261	16.9127	16.9127	16.9127	2	0	0	0	0	0	0	1	0	1	0	1	1	1	0	0	1	0	0	0	0	0	1	3
AITAMGFKQPTPIQK	Ddx27	Q921N6	198	212	1.95333	0.153673	0.209745	198-212	Not significant	Ddx27	Probable ATP-dependent RNA helicase DDX27	2;3	2.8534e-13	169.52	21.5309	22.8567	21.2751	18.8844	18.4345	22.4839	2	0	0	0	0	2	0	1	0	2	0	2	1	1	2	0	2	0	0	0	0	0	0	0
AITFLQSATR	Rfc4	Q99J62	241	250	4.31886	1.25593e-06	1.06027e-05	241-250	Crosslinked Fraction FDR<0.01	Rfc4	Replication factor C subunit 4	2	0.0097459	88.177	21.2981	NA	21.1652	16.9127	16.9127	16.9127	2	1	0	0	0	1	0	0	0	1	1	0	0	1	0	1	2	0	0	0	0	0	1	3
AITFVTQYDVELFQR	Ddx47	Q9CWX9	363	377	0.563787	0.022789	0.0417508	363-377	Not significant	Ddx47	Probable ATP-dependent RNA helicase DDX47	2	2.3462e-58	314.78	24.4916	24.868	24.7592	24.1506	NA	24.1343	1	1	0	1	0	2	1	0	0	1	1	0	0	2	0	0	2	0	1	2	0	0	0	1
AITGASLADIMAK	Rpl24	Q8BP67	81	93	2.0609	2.504e-05	0.000104457	81-93	Crosslinked Fraction FDR<0.01	Rpl24	60S ribosomal protein L24	2	1.1769e-18	211.86	26.3621	26.179	26.3301	24.2526	24.4542	23.9816	4	0	0	1	0	0	0	1	0	2	1	1	1	0	0	1	1	0	0	0	0	0	0	0
AITHLNNNFMFGQK	Hnrnpl	Q8R081	432	445	-0.619512	0.418706	0.489688	432-445	Not significant	Hnrnpl	Heterogeneous nuclear ribonucleoprotein L	2;3	4.4111e-15	191.52	23.0877	25.8891	24.212	25.1925	24.9966	24.8582	1	0	3	0	0	1	0	1	1	1	1	1	1	2	0	0	1	0	0	0	0	0	0	0
AITIAGIPQSIIECVK	Pcbp2	Q61990	145	160	1.20761	0.000379723	0.00114913	145-160	Crosslinked Fraction FDR<0.01	Pcbp2	Poly(rC)-binding protein 2	2	3.1578e-08	176.51	25.7594	25.9069	25.8108	24.492	24.8955	24.4668	2	0	0	0	1	1	1	1	0	5	0	1	0	0	1	1	1	0	0	1	0	0	0	0
AITIAGVPQSVTECVK	Pcbp1	P60335	145	160	-0.00165529	0.991739	0.993167	145-160	Not significant	Pcbp1	Poly(rC)-binding protein 1	2	7.658e-05	120.57	25.6688	25.4548	25.53	25.5375	25.78	25.3411	2	0	0	0	1	1	1	1	0	2	0	1	0	0	1	1	2	0	0	3	0	0	0	0
AITVFSPDGHLFQVEYAQEAVK	Psma7	Q9Z2U0	6	27	0.677816	0.09682	0.142011	6-27	Not significant	Psma7;Psma8	Proteasome subunit alpha type-7;Proteasome subunit alpha type-7-like	3	1.0702e-06	109.42	NA	21.2286	NA	20.2273	20.758	20.6671	3	0	0	1	0	2	2	1	1	1	1	1	0	2	1	1	1	0	1	3	0	0	2	0
AITVQEIAVLK	Pus7	Q91VU7	296	306	5.44308	1.42765e-06	1.14878e-05	296-306	Crosslinked Fraction FDR<0.01	Pus7		2	0.011852	113.71	NA	22.1784	22.5333	16.9127	16.9127	16.9127	2	0	0	0	0	1	1	0	0	2	1	1	0	0	0	0	1	0	0	2	0	0	1	3
AITYQIAK	Utp3	Q9JI13	400	407	1.11069	0.110593	0.158819	400-407	Not significant	Utp3	Something about silencing protein 10	2	0.010447	107.59	NA	NA	22.7546	21.6439	NA	NA	2	0	0	0	0	1	0	0	0	2	0	1	0	0	0	0	1	0	1	0	0	0	2	2
AIVAIENPADVSVISSR	Rpsa	P14206	64	80	0.76075	0.0142941	0.0280861	64-80	Not significant	Rpsa	40S ribosomal protein SA	2	2.2592e-34	201.48	24.3874	23.935	24.4598	23.2845	23.8012	23.4142	3	1	1	1	0	0	1	0	0	3	0	0	0	0	1	3	0	0	0	3	0	0	0	0
AIVDALPPPCESACSLPTDVDK	Ppa1	Q9D819	261	282	-4.65364	9.55903e-06	4.62526e-05	261-282	Released Fraction FDR<0.01	Ppa1	Inorganic pyrophosphatase	2	4.7727e-05	94.532	16.9127	16.9127	16.9127	21.849	21.2837	NA	3	0	0	3	2	0	1	0	0	1	2	1	0	0	4	2	1	0	0	2	0	0	3	1
AIVDCGFEHPSEVQHECIPQAILGMDVLCQAK	Ddx39a	Q8VDW0	59	90	-1.60847	0.161892	0.219427	59-90	Not significant	Ddx39a;Ddx39b	ATP-dependent RNA helicase DDX39A;Spliceosome RNA helicase Ddx39b	4	5.7398e-16	110.75	23.8675	26.9722	NA	26.9116	27.1565	27.0169	3	0	0	2	3	3	3	2	2	3	2	1	1	1	2	1	0	0	0	3	0	0	1	0
AIVEFLSNLAR	Chaf1b	Q9D0N7	54	64	4.4907	1.37605e-06	1.12217e-05	54-64	Crosslinked Fraction FDR<0.01	Chaf1b	Chromatin assembly factor 1 subunit B	2	0.0039471	93.096	NA	21.5006	21.3063	16.9127	16.9127	16.9127	2	1	1	0	0	0	1	0	0	1	2	0	0	1	0	1	0	0	0	1	0	0	1	3
AIVEYRDLDAPDDVDFF	Srrt	Q99MR6	848	864	-7.36966	3.43739e-07	5.02345e-06	848-864	Released Fraction FDR<0.01	Srrt	Serrate RNA effector molecule homolog	2	4.2866e-05	128.21	16.9127	16.9127	16.9127	23.7528	24.6753	24.4191	2	1	0	5	0	0	1	0	0	1	1	0	0	2	1	0	0	0	1	2	0	0	3	0
AIVICPTDEDLK	Hnrnpul1	Q8VDM6	429	440	-0.634843	0.0285558	0.0508344	429-440	Not significant	Hnrnpul1	Heterogeneous nuclear ribonucleoprotein U-like protein 1	2	0.0010026	109.29	22.6717	22.1178	22.1593	22.9514	23.1922	22.7097	1	0	0	2	1	0	1	0	0	2	1	1	0	0	1	0	1	0	0	1	0	0	0	0
AIVNVIGMHK	Sf3b1	Q99NB9	999	1008	2.58031	0.0699177	0.108227	999-1008	Not significant	Sf3b1	Splicing factor 3B subunit 1	2	0.0060156	94.114	NA	21.4163	19.9567	NA	NA	18.1062	1	0	1	0	0	0	0	1	1	2	0	1	1	0	0	0	0	0	0	2	0	0	1	2
AIVPLEAR	Tcerg1	Q8CGF7	636	643	1.25312	0.0457091	0.0755807	636-643	Crosslinked Fraction FDR<0.1	Tcerg1	Transcription elongation regulator 1	2	0.013211	101.69	22.3278	NA	22.1426	21.4771	20.4871	NA	2	1	0	0	0	0	1	0	0	1	1	0	0	0	1	0	0	0	0	1	0	0	1	1
AIVSGGGGTIVAQPVQTLTK	Yeats2	Q3TUF7	645	664	2.51763	0.0395543	0.0670941	645-664	Crosslinked Fraction FDR<0.1	Yeats2	YEATS domain-containing protein 2	2	0.0013706	76.156	NA	19.9314	20.9927	17.9444	NA	NA	2	0	0	0	0	2	0	4	0	2	1	1	0	0	1	1	3	0	0	3	0	0	1	2
AIVSSGTLADR	Cebpz	P53569	237	247	0.376514	0.430076	0.501327	237-247	Not significant	Cebpz	CCAAT/enhancer-binding protein zeta	2	0.0015325	109.44	NA	NA	21.9398	21.7328	21.062	21.8951	2	1	0	1	0	0	0	1	0	1	1	0	0	0	0	2	1	0	0	1	0	0	2	0
AIVTTDDFASK	Gpatch1	Q9DBM1	109	119	0.254805	0.52635	0.592503	109-119	Not significant	Gpatch1	G patch domain-containing protein 1	2	0.0031266	99.815	20.9726	NA	NA	20.7177	NA	NA	2	0	0	2	0	0	0	0	0	1	0	1	0	1	0	1	2	0	0	1	0	0	2	2
AIYQCFVWSGTAEAR	Usp22	Q5DU02	40	54	0.626369	0.228461	0.293979	40-54	Not significant	Usp22	Ubiquitin carboxyl-terminal hydrolase 22	2	0.011654	67.385	NA	20.6066	NA	NA	19.9803	NA	3	1	0	0	1	1	1	1	0	1	0	0	0	1	0	1	1	1	1	1	0	0	2	2
AKASLALPQK	Tcof1	O08784	503	512	3.93682	0.0001122	0.000391424	503-512	Crosslinked Fraction FDR<0.01	Tcof1	Treacle protein	2	0.0032898	136.99	NA	21.3163	20.3828	16.9127	16.9127	16.9127	3	0	0	0	0	1	0	0	0	0	2	2	0	0	1	1	0	0	0	0	0	0	1	3
AKASLNGADIYSGCCTLK	Hnrnpl	Q8R081	244	261	-4.28968	1.64039e-06	1.26182e-05	244-261	Released Fraction FDR<0.01	Hnrnpl	Heterogeneous nuclear ribonucleoprotein L	3	5.4557e-05	97.502	16.9127	16.9127	16.9127	21.2967	NA	21.1082	3	0	1	1	2	0	0	2	0	1	2	2	0	0	0	2	1	0	1	0	0	0	3	1
AKATPRPTPVNSATAALPSK	Tcof1	O08784	101	120	3.34461	0.000694898	0.00197497	101-120	Crosslinked Fraction FDR<0.01	Tcof1	Treacle protein	2;3	0.0082342	79.022	20.8833	19.6314	NA	16.9127	16.9127	16.9127	5	1	1	0	0	0	0	0	0	0	1	2	0	0	4	2	3	0	0	1	0	0	1	3
AKCELSSSVQTDINLPYLTMDASGPK	Hspa9	P38647	315	340	-1.0643	0.0296461	0.0525111	315-340	Released Fraction FDR<0.1	Hspa9	Stress-70 protein, mitochondrial	3	6.4997e-38	170.58	22.3531	23.3368	22.0327	23.4207	23.6545	23.8403	2	0	1	2	1	1	1	1	0	1	3	2	1	0	2	4	2	0	1	1	0	0	0	0
AKDAELAWIDGVLDMR	Cpsf2	O35218	623	638	-4.52369	5.79011e-06	3.10787e-05	623-638	Released Fraction FDR<0.01	Cpsf2	Cleavage and polyadenylation specificity factor subunit 2	3	0.00071207	73.953	16.9127	16.9127	16.9127	21.7952	21.6436	20.8705	3	1	0	3	0	0	1	1	0	1	2	1	1	0	0	0	0	1	0	1	0	0	3	0
AKDALVDIIGICK	Rpa1	Q8VEE4	321	333	0.351799	0.586273	0.64924	321-333	Not significant	Rpa1	Replication protein A 70 kDa DNA-binding subunit;Replication protein A 70 kDa DNA-binding subunit, N-terminally processed	3	0.020262	50.155	NA	20.8247	NA	19.9987	20.9471	NA	2	0	0	2	1	0	0	1	0	3	1	2	0	0	0	0	0	0	0	1	0	0	2	1
AKDIVPGDIVEIAVGDKVPADIR	Atp2a2	O55143	142	164	0.290221	0.442982	0.513617	142-164	Not significant	Atp2a2	Sarcoplasmic/endoplasmic reticulum calcium ATPase 2	4	8.0627e-06	96.045	NA	22.0261	NA	21.9543	21.5176	NA	3	1	0	4	0	0	1	2	0	4	0	2	0	0	2	0	0	0	0	4	0	0	2	1
AKDLQDELAGNSEQR	Smc3	Q9CW03	309	323	4.01995	0.000157604	0.000527767	309-323	Crosslinked Fraction FDR<0.01	Smc3	Structural maintenance of chromosomes protein 3	2;3	0.00021885	131.06	NA	20.4098	21.4556	16.9127	16.9127	16.9127	2	1	1	2	0	2	2	1	0	0	2	1	0	0	0	1	0	0	0	0	0	0	1	3
AKEEEGVPDEEGWVK	Rrp7a	Q9D1C9	191	205	0.131881	0.867637	0.89438	191-205	Not significant	Rrp7a	Ribosomal RNA-processing protein 7 homolog A	2;3	1.4801e-07	171.99	NA	22.0119	22.0449	20.5397	22.3032	22.8466	1	0	0	1	0	0	5	2	0	0	0	2	0	0	1	0	0	1	0	2	0	0	1	0
AKEESSYNETELLAAR	Rfc1	P35601	321	336	0.717794	0.105914	0.153143	321-336	Not significant	Rfc1	Replication factor C subunit 1	2;3	3.3072e-20	192.15	22.0849	23.375	23.2292	22.1178	22.0518	22.3661	3	1	1	0	0	0	4	0	0	0	2	1	0	0	0	2	1	0	1	0	0	0	0	0
AKEFTNVYIK	Pabpc1	P29341	187	196	-0.597781	0.0847467	0.127108	187-196	Not significant	Pabpc1	Polyadenylate-binding protein 1	2	0.0043562	152.11	NA	21.0128	NA	21.5701	NA	21.6509	1	0	1	0	0	0	1	0	0	1	0	2	0	1	0	0	1	0	1	1	0	0	2	1
AKEIESEEQNLVTK	Lbr	Q3U9G9	187	200	-0.0791675	0.840436	0.870944	187-200	Not significant	Lbr	Lamin-B receptor	2;3	1.7385e-23	231.66	NA	23.5539	22.9164	23.865	22.9836	23.0944	1	0	1	0	0	1	4	0	0	1	1	2	0	0	0	1	1	0	0	1	0	0	1	0
AKELLGQGLLLR	Eif3c	Q8R1B4	640	651	3.96146	5.99028e-05	0.000223754	640-651	Crosslinked Fraction FDR<0.01	Eif3c	Eukaryotic translation initiation factor 3 subunit C	3	0.00027401	116.71	NA	21.2704	20.478	16.9127	16.9127	16.9127	1	1	0	0	0	1	1	2	0	0	5	1	0	0	0	0	0	0	0	0	0	0	1	3
AKENDLLPLEK	Sfswap	Q3USH5	582	592	4.03038	1.14759e-06	1.00616e-05	582-592	Crosslinked Fraction FDR<0.01	Sfswap	Splicing factor, suppressor of white-apricot homolog	2	0.0020425	131.42	20.6609	20.9187	21.2497	16.9127	16.9127	16.9127	1	0	1	1	0	0	2	0	0	0	3	2	0	0	1	0	0	0	0	0	0	0	0	3
AKESLTVATASQPGADR	Rbbp6	P97868	1673	1689	4.81299	2.96091e-06	1.87276e-05	1673-1689	Crosslinked Fraction FDR<0.01	Rbbp6	E3 ubiquitin-protein ligase RBBP6	2;3	3.1042e-13	164.48	21.5327	21.9188	NA	16.9127	16.9127	16.9127	4	1	0	1	0	1	1	1	0	0	1	1	0	0	1	2	2	0	0	1	0	0	1	3
AKESWEMSSAEK	Fkbp4	P30416	255	266	-4.17543	1.5923e-06	1.23485e-05	255-266	Released Fraction FDR<0.01	Fkbp4	Peptidyl-prolyl cis-trans isomerase FKBP4;Peptidyl-prolyl cis-trans isomerase FKBP4, N-terminally processed	2	0.00027649	141.89	16.9127	16.9127	16.9127	21.0106	NA	21.1657	2	0	0	0	0	0	3	0	0	0	0	2	1	0	0	3	0	1	0	0	0	0	3	1
AKFEELNMDLFR	Hspa5	P20029	326	337	-4.17337	1.74982e-07	3.45476e-06	326-337	Released Fraction FDR<0.01	Hspa5	78 kDa glucose-regulated protein	3	0.00028491	116.24	16.9127	16.9127	16.9127	20.8999	21.114	21.2445	1	1	1	1	0	0	2	0	0	0	2	1	1	2	0	0	0	0	0	0	0	0	3	0
AKFENLCK	Hsp90ab1	P11499	558	565	-1.62687	0.0791254	0.120101	558-565	Not significant	Hsp90ab1	Heat shock protein HSP 90-beta	2	0.0098088	153.04	NA	22.3765	NA	NA	23.5347	24.4721	1	0	1	0	1	0	1	0	0	0	1	2	0	1	0	0	0	0	0	0	0	0	2	1
AKFYPEDVAEELIQDITQK	Ezr	P26040	82	100	-3.35591	4.83736e-05	0.000184723	82-100	Released Fraction FDR<0.01	Ezr	Ezrin	3	0.00012642	89.604	16.9127	16.9127	16.9127	19.926	19.9705	20.9094	2	0	0	2	0	2	3	0	0	2	1	2	0	1	1	0	1	0	1	1	0	0	3	0
AKGEDTMSAAPLLDPIVQQFGQFSK	Dido1	Q8C9B9	1343	1367	-4.70555	4.83375e-06	2.70486e-05	1343-1367	Released Fraction FDR<0.01	Dido1	Death-inducer obliterator 1	3	1.0454e-05	61.429	16.9127	16.9127	16.9127	21.392	21.8446	NA	3	0	0	2	0	3	1	2	0	1	2	2	1	2	2	2	1	0	0	1	0	0	3	1
AKGEEQDFPVDLEDTIAPR	Top2a	Q01320	1487	1505	1.09805	0.0133032	0.0263901	1487-1505	Crosslinked Fraction FDR<0.1	Top2a	DNA topoisomerase 2-alpha	2;3	1.1092e-69	254.2	25.8654	26.7379	26.7093	24.9795	25.5442	25.4947	2	1	0	3	0	1	3	1	0	1	1	1	0	1	2	0	1	0	0	1	0	0	0	0
AKGEIPEVAFMK	Nxf1	Q99JX7	607	618	0.238794	0.548775	0.614061	607-618	Not significant	Nxf1	Nuclear RNA export factor 1	3	0.005839	86.288	NA	20.3846	NA	20.1458	NA	NA	2	0	0	0	0	0	2	1	0	1	0	2	1	1	1	0	0	0	0	1	0	0	2	2
AKHIWESLR	Kiaa0020	Q8BKS9	137	145	-3.87229	1.96541e-05	8.50429e-05	137-145	Released Fraction FDR<0.01	Kiaa0020	Pumilio domain-containing protein KIAA0020	3	0.035848	63.184	16.9127	16.9127	16.9127	21.0595	NA	20.5106	1	1	0	0	0	0	1	0	1	1	1	1	0	0	0	1	0	1	0	0	0	0	3	1
AKIELLGSYDPQK	Acp1	Q9D358	112	124	-4.36032	1.23312e-05	5.70852e-05	112-124	Released Fraction FDR<0.01	Acp1	Low molecular weight phosphotyrosine protein phosphatase	2;3	0.003833	125.97	16.9127	16.9127	16.9127	21.9171	20.9662	20.9359	1	0	0	1	0	1	1	1	0	1	2	2	0	0	1	1	0	0	1	0	0	0	3	0
AKKGEDALFTTR	Sec62	Q8BU14	64	75	2.04865	0.102587	0.149098	64-75	Not significant	Sec62	Translocation protein SEC62	2;3	6.9229e-05	127.02	NA	21.7782	NA	NA	19.0289	20.4303	2	1	0	1	0	0	1	1	0	0	1	2	0	1	0	0	2	0	0	0	0	0	2	1
AKLDLVQSMMDCLYAK	Fcf1	Q9CTH6	82	97	-6.91947	7.3051e-09	1.20999e-06	82-97	Released Fraction FDR<0.01	Fcf1	rRNA-processing protein FCF1 homolog	3	1.8279e-05	123.76	16.9127	16.9127	16.9127	23.666	23.9127	23.918	2	0	0	2	1	1	0	0	0	0	3	2	2	0	0	1	0	0	1	1	0	0	3	0
AKLQDGVHIFK	Utp11l	Q9CZJ1	73	83	-4.16797	1.93751e-07	3.63941e-06	73-83	Released Fraction FDR<0.01	Utp11l	Probable U3 small nucleolar RNA-associated protein 11	3	0.0003394	97.452	16.9127	16.9127	16.9127	21.0615	20.9105	21.2701	1	0	0	1	0	1	0	1	1	1	1	2	0	1	0	0	0	0	0	1	0	0	3	0
AKNSAPCVIFFDEVDALCPR	Nvl	Q9DBY8	669	688	-4.62129	5.14748e-06	2.83662e-05	669-688	Released Fraction FDR<0.01	Nvl	Nuclear valosin-containing protein-like	3	9.3811e-07	110.6	16.9127	16.9127	16.9127	21.8307	20.9619	21.8095	3	1	1	2	2	0	1	0	0	1	1	1	0	2	2	1	0	0	0	2	0	0	3	0
AKPAAQSEEETATSPAASPTPQSAER	Eif3b	Q8JZQ9	62	87	-1.27405	0.0918339	0.135844	62-87	Not significant	Eif3b	Eukaryotic translation initiation factor 3 subunit B	3	0.0060926	49.266	NA	NA	19.8309	21.105	NA	NA	7	1	0	0	0	2	4	0	0	0	0	1	0	0	4	4	3	0	0	0	0	0	2	2
AKPGPQDIIERPFYDLWNPDNPLDTPLIGQDAFFLEQTK	Gltscr2	Q8BK35	180	218	-6.3638	2.76418e-07	4.43395e-06	180-218	Released Fraction FDR<0.01	Gltscr2		4	2.0582e-07	71.338	16.9127	16.9127	16.9127	23.1855	NA	23.3676	2	1	2	5	0	3	2	2	0	3	4	2	0	3	6	0	2	1	1	0	0	0	3	1
AKPLMLIAPKPQDK	Adnp	Q9Z103	265	278	-4.14758	1.29694e-07	2.94513e-06	265-278	Released Fraction FDR<0.01	Adnp	Activity-dependent neuroprotector homeobox protein	3	0.0027377	84.173	16.9127	16.9127	16.9127	20.8866	21.138	21.1563	2	0	0	1	0	1	0	0	0	1	2	3	1	0	3	0	0	0	0	0	0	0	3	0
AKPVATTPIPGTPWCVVWTGDER	Tcerg1	Q8CGF7	502	524	-1.00669	0.01207	0.0242364	502-524	Released Fraction FDR<0.1	Tcerg1	Transcription elongation regulator 1	3	5.7188e-08	115.36	NA	23.5232	22.8158	24.1844	24.1328	24.2112	2	1	0	1	1	0	1	2	0	1	0	1	0	0	4	0	4	2	0	3	0	0	1	0
AKSPQPPVEEEDEHFDDTVVCLDTYNCDLHFK	Hnrnpu	Q8VEK3	245	276	-5.6977	4.61068e-06	2.62038e-05	245-276	Released Fraction FDR<0.01	Hnrnpu	Heterogeneous nuclear ribonucleoprotein U	5	0.0067201	38.008	16.9127	16.9127	16.9127	22.9085	22.3124	NA	1	0	1	5	2	1	4	0	2	0	2	2	0	2	3	1	2	0	1	3	0	0	3	1
AKTEESAEACEEPEDDVK	Ddx18	Q8K363	129	146	-1.64548	0.0842797	0.126517	129-146	Not significant	Ddx18	ATP-dependent RNA helicase DDX18	2;3	3.5192e-57	288.06	20.8162	21.4386	21.3849	23.8514	21.0986	23.6261	3	0	0	2	1	0	6	0	0	0	0	2	0	0	1	1	1	0	0	1	0	0	0	0
AKVDEFPLCGHMVSDEYEQLSSEALEAAR	Rpl10	Q6ZWV3	41	69	-8.85916	5.45056e-09	1.20999e-06	41-69	Released Fraction FDR<0.01	Rpl10;Rpl10l	60S ribosomal protein L10;60S ribosomal protein L10-like	3;4	1.6646e-19	133.91	16.9127	16.9127	16.9127	25.7201	25.5854	26.0102	4	1	0	2	1	1	5	1	1	0	3	1	1	1	1	3	0	0	1	2	0	0	3	0
AKWETVEPLDTGLSLAEDEELVLHLLK	Ddx10	Q80Y44	846	872	-6.60003	3.12247e-06	1.94807e-05	846-872	Released Fraction FDR<0.01	Ddx10	Probable ATP-dependent RNA helicase DDX10	3;4	1.8922e-21	140.93	16.9127	16.9127	16.9127	23.7585	22.7614	24.0185	2	0	0	2	0	0	5	1	1	0	7	2	0	0	1	1	2	1	0	2	0	0	3	0
ALAAAGYDVEK	Hist1h1c	P15864	65	75	-0.921928	0.0165038	0.0317847	65-75	Not significant	Hist1h1c;Hist1h1e;Hist1h1d;Hist1h1t	Histone H1.2;Histone H1.4;Histone H1.3;Histone H1t	2	0.002101	102.06	29.5233	29.0876	29.568	30.734	29.8603	30.3504	4	0	0	1	0	0	1	1	0	0	1	1	0	0	0	0	0	0	1	1	0	0	0	0
ALAAAGYDVEKNNSR	Hist1h1c	P15864	65	79	-0.762862	0.023595	0.0430423	65-79	Not significant	Hist1h1c;Hist1h1e;Hist1h1d;Hist1h1t	Histone H1.2;Histone H1.4;Histone H1.3;Histone H1t	2;3	4.8135e-06	174.94	25.9193	26.4315	25.6845	26.7874	26.5148	27.0216	4	1	2	1	0	0	1	1	0	0	1	1	0	0	0	1	0	0	1	1	0	0	0	0
ALAAGGYDVEK	Hist1h1b	P43276	65	75	-1.06157	0.0127121	0.0253627	65-75	Released Fraction FDR<0.1	Hist1h1b	Histone H1.5	2	0.0017822	106.2	27.4744	27.015	27.2452	28.6542	27.7234	28.5417	3	0	0	1	0	0	1	2	0	0	1	1	0	0	0	0	0	0	1	1	0	0	0	0
ALAAGGYDVEKNNSR	Hist1h1b	P43276	65	79	-0.19665	0.627475	0.687534	65-79	Not significant	Hist1h1b	Histone H1.5	2;3	1.3557e-12	165.51	22.7279	23.5738	22.3883	23.2034	22.6124	23.4641	3	1	2	1	0	0	1	2	0	0	1	1	0	0	0	1	0	0	1	1	0	0	0	0
ALADDDFLTVTGK	Mcm4	P49717	845	857	0.170223	0.337331	0.408671	845-857	Not significant	Mcm4	DNA replication licensing factor MCM4	2	1.954e-07	152.54	25.6225	25.3936	25.5694	25.2925	25.6241	25.1583	2	0	0	3	0	0	0	1	0	0	2	1	0	1	0	0	2	0	0	1	0	0	0	0
ALADEACAGGASTDLAEK	Cdca2	Q14B71	220	237	1.12671	0.175546	0.234974	220-237	Not significant	Cdca2	Cell division cycle-associated protein 2	2	2.4712e-05	118.73	20.4559	NA	19.8227	20.2624	18.4178	18.3576	6	0	0	2	1	0	2	2	0	0	2	1	0	0	0	1	1	0	0	0	0	0	1	0
ALAEDSTVYEYDSVYDEMQK	Nsrp1	Q5NCR9	64	83	0.966656	0.040985	0.06915	64-83	Not significant	Nsrp1	Nuclear speckle splicing regulatory protein 1	2	5.2595e-53	227.06	NA	23.3965	24.3866	22.7357	23.0204	23.0185	2	0	0	3	0	1	3	0	0	0	1	1	1	0	0	2	1	0	3	2	0	0	1	0
ALAEDWALDLVR	Mocs3	A2BDX3	160	171	-3.34	0.000178367	0.000588048	160-171	Released Fraction FDR<0.01	Mocs3	Adenylyltransferase and sulfurtransferase MOCS3;Molybdopterin-synthase adenylyltransferase;Molybdopterin-synthase sulfurtransferase	2	0.00012239	130.41	16.9127	16.9127	16.9127	NA	20.689	19.8165	3	1	0	2	0	0	1	0	0	0	3	0	0	0	0	0	0	1	0	1	0	0	3	1
ALAEEVEVQDGPNDDGEMFMRPGK	Cyc1	Q9D0M3	88	111	2.39261	0.00737797	0.0159069	88-111	Crosslinked Fraction FDR<0.1	Cyc1	Cytochrome c1, heme protein, mitochondrial	3	0.00012022	78.354	NA	20.9952	20.6394	NA	NA	18.4247	2	1	1	3	0	1	4	3	0	0	1	1	2	1	2	0	0	0	0	2	0	0	1	2
ALAEIAKAELDDTPMR	Sfpq	Q8VIJ6	335	350	-0.107813	0.885125	0.908055	335-350	Not significant	Sfpq	Splicing factor, proline- and glutamine-rich	2;3	2.9105e-09	153.2	21.7914	23.4099	NA	22.2395	23.6294	22.2565	4	1	0	2	0	0	2	0	0	1	2	1	1	0	1	0	1	0	0	0	0	0	1	0
ALAETGIAVPSYYNPAAVNPMK	Rsrc2	A2RTL5	248	269	1.21122	0.00077637	0.0021821	248-269	Crosslinked Fraction FDR<0.01	Rsrc2	Arginine/serine-rich coiled-coil protein 2	2	5.478e-23	211.77	24.9512	24.4863	24.9804	23.7533	23.48	23.551	5	0	2	0	0	0	1	1	0	1	1	1	1	0	3	1	1	0	2	2	0	0	0	0
ALAEVDVVTLEQQK	Wdr46	Q9Z0H1	519	532	0.0800109	0.641166	0.699743	519-532	Not significant	Wdr46	WD repeat-containing protein 46	2	6.814e-15	187.42	22.6721	22.2941	22.6721	22.6394	22.3325	22.4263	2	0	0	1	0	2	2	0	0	0	2	1	0	0	0	0	1	0	0	3	0	0	0	0
ALAEVDVVTLEQQKK	Wdr46	Q9Z0H1	519	533	-0.981939	0.000780011	0.00219115	519-533	Not significant	Wdr46	WD repeat-containing protein 46	2;3	1.5646e-05	138.63	23.1214	23.5035	23.1918	24.3582	24.1538	24.2506	2	0	0	1	0	2	2	0	0	0	2	2	0	0	0	0	1	0	0	3	0	0	0	0
ALAGCDFLTISPK	Taldo1	Q93092	246	258	5.08529	1.315e-07	2.96678e-06	246-258	Crosslinked Fraction FDR<0.01	Taldo1	Transaldolase	2	3.4786e-06	141.88	22.1869	21.7438	22.0635	16.9127	16.9127	16.9127	2	0	0	1	1	0	0	1	0	1	2	1	0	1	1	1	1	0	0	0	0	0	0	3
ALAGSGVPGSHPAAVAGRPPK	Rexo4	Q6PAQ4	55	75	-0.587381	0.0694016	0.107547	55-75	Not significant	Rexo4	RNA exonuclease 4	2;3;4	6.4957e-09	156.52	NA	21.271	21.5578	22.024	21.6646	22.3167	5	1	0	0	0	0	0	4	1	0	1	1	0	0	4	2	0	0	0	2	0	0	1	0
ALAIMCR	Puf60	Q3UEB3	64	70	3.81174	8.09848e-07	8.08438e-06	64-70	Crosslinked Fraction FDR<0.01	Puf60	Poly(U)-binding-splicing factor PUF60	2	0.015755	120.76	20.8486	20.4401	20.8847	16.9127	16.9127	16.9127	2	1	0	0	1	0	0	0	0	1	1	0	1	0	0	0	0	0	0	0	0	0	0	3
ALALANSDSMYIENLEAVQK	Esrrb	Q61539	346	365	0.497812	0.0511536	0.0831859	346-365	Not significant	Esrrb	Steroid hormone receptor ERR2	2	2.1067e-44	209.21	24.1938	24.4398	24.4672	23.871	24.1929	23.5436	4	0	2	1	0	1	2	0	0	1	3	1	1	0	0	2	0	0	1	1	0	0	0	0
ALALDCEMVGVGPK	Rexo4	Q6PAQ4	253	266	0.0500992	0.868537	0.895086	253-266	Not significant	Rexo4	RNA exonuclease 4	2	1.8592e-05	135.66	22.077	21.4397	22.0975	22.0284	21.6141	NA	2	0	0	1	1	0	1	2	0	0	2	1	1	0	1	0	0	0	0	2	0	0	0	1
ALALDCEMVGVGPKGEESIAAR	Rexo4	Q6PAQ4	253	274	0.289703	0.468258	0.537833	253-274	Not significant	Rexo4	RNA exonuclease 4	3	0.00020923	110.44	NA	21.3383	22.4597	21.5258	21.6066	21.6955	4	1	0	1	1	0	3	3	0	1	2	1	1	0	1	1	0	0	0	2	0	0	1	0
ALALNCHSPINEK	Uhrf1	Q8VDF2	504	516	-0.408407	0.110973	0.159287	504-516	Not significant	Uhrf1	E3 ubiquitin-protein ligase UHRF1	2;3	4.558e-11	180.66	NA	21.3568	NA	21.8015	21.641	21.8532	2	0	2	0	1	0	1	0	1	1	2	1	0	0	1	1	0	0	0	0	0	0	2	0
ALALTGNQGIEAAMDWLMEHEDDPDVDEPLETPLSHVLGR	Ubxn1	Q922Y1	23	62	-4.47421	1.11073e-05	5.23194e-05	23-62	Released Fraction FDR<0.01	Ubxn1	UBX domain-containing protein 1	4	1.201e-07	70.003	16.9127	16.9127	16.9127	21.4082	20.8148	21.9378	4	1	1	5	0	1	5	3	2	1	6	0	2	0	3	1	2	1	0	2	0	0	3	0
ALAMQSSEFQFAQR	Rrp1b	Q91YK2	2	15	0.221786	0.521157	0.5878	2-15	Not significant	Rrp1b	Ribosomal RNA processing protein 1 homolog B	2	7.7123e-75	296.35	25.1402	23.9976	24.1562	24.1965	24.3131	24.119	3	1	0	0	0	3	1	0	0	0	1	0	1	2	0	2	0	0	0	0	0	0	0	0
ALANVNIGSLICNVGAGGPAPAAGAAPAGGAAPSTAAAPAEEK	Rplp1	P47955	50	92	2.72278	6.40308e-05	0.000237473	50-92	Crosslinked Fraction FDR<0.01	Rplp1	60S acidic ribosomal protein P1	3	2.615e-30	125.29	25.9481	25.3702	25.997	22.7349	23.3508	23.0613	15	0	3	0	1	0	2	7	0	2	2	1	0	0	5	2	1	0	0	2	0	0	0	0
ALANVNIGSLICNVGAGGPAPAAGAAPAGGAAPSTAAAPAEEKKVEAK	Rplp1	P47955	50	97	6.23181	4.58518e-05	0.000176232	50-97	Crosslinked Fraction FDR<0.01	Rplp1	60S acidic ribosomal protein P1	4	2.5694e-23	99.126	22.3999	24.3596	22.6742	16.9127	16.9127	16.9127	16	0	3	0	1	0	3	7	0	2	2	3	0	0	5	2	1	0	0	3	0	0	0	3
ALASFNQEER	Nkap	Q9D0F4	381	390	0.35381	0.602716	0.664241	381-390	Not significant	Nkap;Nkapl	NF-kappa-B-activating protein	2	0.0011368	124.08	NA	21.0726	NA	21.2319	19.9496	20.9747	2	1	1	0	0	1	2	0	0	0	1	0	0	1	0	1	0	0	0	0	0	0	2	0
ALASNTSFFSGCSPIQEESH	Kif4	P33174	1212	1231	0.762218	0.0209759	0.0389454	1212-1231	Not significant	Kif4	Chromosome-associated kinesin KIF4	2	3.7115e-13	193.81	22.2886	21.6472	22.1879	21.4395	21.4368	20.9607	2	0	1	0	1	1	2	1	1	1	1	0	0	2	1	5	1	0	0	0	0	0	0	0
ALATHPGISFYEEPR	Gtf3c1	Q8K284	50	64	-3.82458	2.55695e-06	1.69886e-05	50-64	Released Fraction FDR<0.01	Gtf3c1	General transcription factor 3C polypeptide 1	3	6.0941e-05	112.62	16.9127	16.9127	16.9127	NA	20.8246	20.6501	2	1	0	0	0	0	2	1	1	1	1	0	0	1	2	1	1	0	1	0	0	0	3	1
ALCEGEIIDK	Smc5	Q8CG46	415	424	0.117761	0.753588	0.798144	415-424	Not significant	Smc5	Structural maintenance of chromosomes protein 5	2	0.013446	82.287	20.6051	NA	NA	NA	NA	20.4873	1	0	0	1	1	0	2	1	0	2	1	1	0	0	0	0	0	0	0	0	0	0	2	2
ALCGFTEAAAQAAYLVGVSDPNSQAGQQGLVEPTQFAR	Tln1	P26039	1432	1469	-2.39269	0.0019294	0.00494772	1432-1469	Released Fraction FDR<0.01	Tln1	Talin-1	3	6.0981e-05	55.34	16.9127	16.9127	16.9127	18.3336	19.8774	19.7053	8	1	1	1	1	5	2	4	0	0	3	0	0	2	2	2	2	0	1	3	0	0	3	0
ALCHLVLK	Tomm34	Q9CYG7	234	241	3.47312	0.000231753	0.000742014	234-241	Crosslinked Fraction FDR<0.01	Tomm34	Mitochondrial import receptor subunit TOM34	2	0.017804	94.163	NA	20.8759	19.8958	16.9127	16.9127	16.9127	1	0	0	0	1	0	0	0	1	0	3	1	0	0	0	0	0	0	0	1	0	0	1	3
ALCIDQLDVFLQK	Rbm26	Q6NZN0	51	63	1.18736	0.000490971	0.00144576	51-63	Crosslinked Fraction FDR<0.01	Rbm26	RNA-binding protein 26	2	4.3405e-18	206.73	24.6228	24.4681	24.8808	23.6584	23.3935	23.3576	1	0	0	2	1	2	0	0	0	1	3	1	0	1	0	0	0	0	0	1	0	0	0	0
ALCIDQLDVFLQKETQIFVEK	Rbm26	Q6NZN0	51	71	-3.77927	0.000641954	0.00183721	51-71	Released Fraction FDR<0.01	Rbm26	RNA-binding protein 26	3	5.9329e-10	136.43	16.9127	16.9127	16.9127	NA	21.392	19.992	1	0	0	2	1	3	2	0	0	2	3	2	0	2	0	0	1	0	0	2	0	0	3	1
ALCSLRQEEPQNQK	Pml	Q60953	359	372	-2.35871	0.0115633	0.0233673	359-372	Released Fraction FDR<0.1	Pml	Protein PML	2	0.04263	78.692	16.9127	16.9127	16.9127	NA	18.3588	20.1842	1	1	1	0	1	3	2	0	0	0	2	1	0	0	1	1	0	0	0	0	0	0	3	1
ALDAQFEVDER	Terf1	P70371	124	134	0.904149	0.016697	0.0320975	124-134	Not significant	Terf1	Telomeric repeat-binding factor 1	2	0.00010645	145.89	21.9862	21.5211	21.8626	20.6977	21.3897	20.57	2	1	0	2	0	1	2	0	0	0	1	0	0	1	0	0	0	0	0	1	0	0	0	0
ALDELMDGDIIVFQKDDPENDNSELPTAK	Usp7	Q6A4J8	757	785	0.170439	0.381018	0.452725	757-785	Not significant	Usp7	Ubiquitin carboxyl-terminal hydrolase 7	3	1.306e-11	109.42	22.8821	23.477	23.1757	23.1006	22.9861	22.9367	2	0	2	6	0	1	3	1	0	2	3	2	1	1	2	1	1	0	0	1	0	0	0	0
ALDEPPYLTVGTDVSAK	Arid4b	A2CG63	3	19	1.59772	0.0117006	0.023606	3-19	Crosslinked Fraction FDR<0.1	Arid4b	AT-rich interactive domain-containing protein 4B	2	2.9431e-05	136.38	22.0782	21.3771	22.2282	NA	20.696	19.8976	2	0	0	2	0	0	1	1	0	0	2	1	0	0	2	1	2	0	1	2	0	0	0	1
ALDESLAEPHLEDR	Pml	Q60953	605	618	1.54607	0.000250546	0.000795109	605-618	Crosslinked Fraction FDR<0.01	Pml	Protein PML	2;3	2.5927e-10	169.09	23.9076	24.0765	24.4874	22.4803	22.6965	22.6565	2	1	0	2	0	0	3	0	1	0	3	0	0	0	1	1	0	0	0	0	0	0	0	0
ALDIDLDKPLADSEK	Ap3d1	O54774	797	811	6.42153	8.25099e-07	8.15889e-06	797-811	Crosslinked Fraction FDR<0.01	Ap3d1	AP-3 complex subunit delta-1	2;3	5.9705e-16	175.6	22.8538	23.3166	23.8324	16.9127	16.9127	16.9127	2	0	0	4	0	0	1	0	0	1	3	2	0	0	1	1	0	0	0	0	0	0	0	3
ALDIDLDKPLADSEKLPVQK	Ap3d1	O54774	797	816	8.22584	2.71093e-06	1.76354e-05	797-816	Crosslinked Fraction FDR<0.01	Ap3d1	AP-3 complex subunit delta-1	3;4	4.6488e-12	140.3	24.1994	25.6732	25.5431	16.9127	16.9127	16.9127	2	0	0	4	0	1	1	0	0	1	4	3	0	0	2	1	0	0	0	1	0	0	0	3
ALDILQQHASHYK	Znf609	Q8BZ47	1300	1312	-2.08657	0.000541767	0.00157951	1300-1312	Released Fraction FDR<0.01	Znf609	Zinc finger protein 609	3	0.0063222	89.301	16.9127	16.9127	16.9127	19.542	19.0165	18.4394	2	0	0	1	0	2	0	0	2	1	2	1	0	0	0	1	0	0	1	0	0	0	3	0
ALDIPLVK	Prpf8	Q99PV0	421	428	1.7681	0.000317438	0.000979393	421-428	Crosslinked Fraction FDR<0.01	Prpf8	Pre-mRNA-processing-splicing factor 8	2	0.0048949	128.86	22.9656	22.4878	22.8434	20.9916	21.3172	20.6838	1	0	0	1	0	0	0	0	0	1	2	1	0	0	1	0	0	0	0	1	0	0	0	0
ALDISLSSEEEEEGDEEEAVAETK	Ftsj3	Q9DBE9	329	352	1.31879	0.0286062	0.0509066	329-352	Crosslinked Fraction FDR<0.1	Ftsj3	pre-rRNA processing protein FTSJ3	2	1.734e-17	207.08	22.2071	21.4737	21.904	20.5428	NA	NA	3	0	0	2	0	0	9	1	0	1	2	1	0	0	0	3	1	0	0	1	0	0	0	2
ALDIVESEK	Xpo5	Q924C1	802	810	-4.87066	6.76731e-07	7.27599e-06	802-810	Released Fraction FDR<0.01	Xpo5	Exportin-5	2	0.0024204	122.19	16.9127	16.9127	16.9127	21.8375	NA	21.7293	1	0	0	1	0	0	2	0	0	1	1	1	0	0	0	1	0	0	0	1	0	0	3	1
ALDKLDGTEINGR	Srsf6	Q3TWW8	162	174	-0.144748	0.795202	0.833547	162-174	Not significant	Srsf6	Serine/arginine-rich splicing factor 6	2;3	8.3931e-10	175.49	21.7044	23.286	NA	22.7564	22.3255	22.8379	1	1	1	2	0	0	1	2	0	1	2	1	0	0	0	0	1	0	0	0	0	0	1	0
ALDLDSSCK	Stip1	Q60864	454	462	-0.402585	0.426114	0.497292	454-462	Not significant	Stip1	Stress-induced-phosphoprotein 1	2	0.0017828	127.56	NA	NA	20.908	21.4771	20.7775	21.6771	1	0	0	2	1	0	0	0	0	0	2	1	0	0	0	2	0	0	0	0	0	0	2	0
ALDLIEVLVTK	Mybbp1a	Q7TPV4	827	837	0.361789	0.113049	0.161812	827-837	Not significant	Mybbp1a	Myb-binding protein 1A	2	2.0145e-06	183.72	25.8029	26.2334	25.9076	25.9033	25.4125	25.5428	1	0	0	1	0	0	1	0	0	1	3	1	0	0	0	0	1	0	0	2	0	0	0	0
ALDLLEYIDEEEDVSIDDLKLEILCR	Nup133	Q8R0G9	1050	1075	-5.92791	3.85074e-06	2.27102e-05	1050-1075	Released Fraction FDR<0.01	Nup133	Nuclear pore complex protein Nup133	3	2.0623e-10	116.45	16.9127	16.9127	16.9127	22.543	NA	23.1383	1	1	0	5	1	0	5	0	0	3	6	1	0	0	0	1	0	0	1	1	0	0	3	1
ALDMSYDHKPEDEVELAR	Ppm1g	Q61074	356	373	-1.60372	0.0509047	0.0828522	356-373	Released Fraction FDR<0.1	Ppm1g	Protein phosphatase 1G	3;4	9.7223e-07	130.29	NA	22.9212	21.2357	23.1287	23.9656	23.9521	2	1	0	3	0	0	3	0	1	0	2	1	1	0	1	1	0	0	1	1	0	0	1	0
ALDQFVNFSEQK	Smc3	Q9CW03	986	997	-0.547427	0.00674951	0.0147215	986-997	Not significant	Smc3	Structural maintenance of chromosomes protein 3	2	8.6475e-05	147.74	22.59	22.4985	22.5884	22.9205	23.2645	23.1342	1	0	1	1	0	2	1	0	0	0	1	1	0	2	0	1	0	0	0	1	0	0	0	0
ALDQFVNFSEQKEK	Smc3	Q9CW03	986	999	2.62249	0.0333319	0.0579767	986-999	Crosslinked Fraction FDR<0.1	Smc3	Structural maintenance of chromosomes protein 3	3	0.0010803	87.498	NA	NA	21.0534	18.4309	NA	NA	1	0	1	1	0	2	2	0	0	0	1	2	0	2	0	1	0	0	0	1	0	0	2	2
ALDQSDNDMSAVYR	Glyr1	Q922P9	529	542	-1.16281	0.0324727	0.0566569	529-542	Released Fraction FDR<0.1	Glyr1	Putative oxidoreductase GLYR1	2	3.8359e-12	183.33	NA	21.2912	NA	22.7036	22.0772	22.5811	2	1	1	3	0	1	0	0	0	0	1	0	1	0	0	2	0	0	1	1	0	0	2	0
ALDSVISMTEGMEAFLR	Kiaa1429	A2AIV2	506	522	-3.06531	6.88849e-05	0.000253662	506-522	Released Fraction FDR<0.01	Kiaa1429	Protein virilizer homolog	2	9.0646e-21	179.35	16.9127	16.9127	16.9127	19.6823	20.2738	NA	2	1	0	1	0	0	2	1	0	1	2	0	2	1	0	2	1	0	0	1	0	0	3	1
ALDTMNFDVIK	Pabpc1	P29341	68	78	-0.0154838	0.948361	0.958709	68-78	Not significant	Pabpc1	Polyadenylate-binding protein 1	2	5.4771e-06	179.8	24.2538	24.1286	24.6284	24.2086	24.7322	24.1165	1	0	1	2	0	0	0	0	0	1	1	1	1	1	0	0	1	0	0	1	0	0	0	0
ALDTPVMVHMDHVSAVLDVDYSPTGK	Dcaf13	Q6PAC3	270	295	-6.55852	1.1615e-07	2.77337e-06	270-295	Released Fraction FDR<0.01	Dcaf13	DDB1- and CUL4-associated factor 13	4	2.0801e-08	106.99	16.9127	16.9127	16.9127	23.1127	23.7366	23.5645	2	0	0	4	0	0	0	1	2	0	2	1	2	0	2	2	2	0	1	5	0	0	3	0
ALDVIQAGK	Dnajc8	Q6NZB0	119	127	0.604461	0.408537	0.479659	119-127	Not significant	Dnajc8	DnaJ homolog subfamily C member 8	2	0.0079057	97.798	NA	22.5	24.1044	22.8854	NA	22.5101	2	0	0	1	0	1	0	1	0	1	1	1	0	0	0	0	0	0	0	1	0	0	1	1
ALDYCHSMGIMHR	Csnk2a1	Q60737	143	155	1.45655	0.076388	0.116599	143-155	Not significant	Csnk2a1	Casein kinase II subunit alpha	3;4	0.0029717	85.522	NA	19.8453	NA	18.3888	NA	NA	1	1	0	1	1	0	0	1	2	1	1	0	2	0	0	1	0	0	1	0	0	0	2	2
ALEAEVAALQR	Cenpp	Q9CZ92	10	20	1.68044	0.0176482	0.0336654	10-20	Crosslinked Fraction FDR<0.1	Cenpp	Centromere protein P	2	0.0004118	124.92	20.585	19.8488	19.9218	NA	18.4381	NA	4	1	0	0	0	1	2	0	0	0	2	0	0	0	0	0	0	0	0	1	0	0	0	2
ALEAFDLDPAQWGVNVQPYSGSPANLAAYTALLQPHDR	Shmt2	Q9CZN7	120	157	-1.28729	0.00257318	0.0063773	120-157	Released Fraction FDR<0.01	Shmt2	Serine hydroxymethyltransferase	3	1.631e-07	74.767	NA	21.1743	21.2241	22.4709	22.2061	22.7824	7	1	2	3	0	3	1	2	1	0	5	0	0	1	4	2	1	1	2	2	0	0	1	0
ALEAVFGK	Rbmxl1	Q91VM5	23	30	1.08266	0.00646519	0.0141636	23-30	Crosslinked Fraction FDR<0.1	Rbmxl1;Rbmx	RNA binding motif protein, X-linked-like-1;RNA-binding motif protein, X chromosome;RNA-binding motif protein, X chromosome, N-terminally processed	2	0.011567	107.43	NA	24.2559	24.5663	23.6439	23.1538	23.1877	2	0	0	0	0	0	1	1	0	0	1	1	0	1	0	0	0	0	0	1	0	0	1	0
ALECFCQAASEVGKEEFLDR	Nup160	Q9Z0W3	892	911	-0.063132	0.865466	0.892602	892-911	Not significant	Nup160	Nuclear pore complex protein Nup160	3	5.4168e-09	173.87	NA	22.5804	NA	22.4944	23.0391	22.3972	3	1	0	1	2	1	4	1	0	0	2	1	0	2	0	1	0	0	0	1	0	0	2	0
ALECLDQLLLQNIK	Ncapd3	Q6ZQK0	634	647	4.96653	1.20833e-06	1.0335e-05	634-647	Crosslinked Fraction FDR<0.01	Ncapd3	Condensin-2 complex subunit D3	2	3.2991e-23	218.55	22.0069	21.7516	NA	16.9127	16.9127	16.9127	1	0	1	1	1	2	1	0	0	1	5	1	0	0	0	0	0	0	0	0	0	0	1	3
ALECLPAKEHVDVIVK	Pdcd11	Q6NS46	1742	1757	0.122383	0.766958	0.809979	1742-1757	Not significant	Pdcd11	Protein RRP5 homolog	3	0.0026383	72.815	NA	21.8983	20.7239	21.3025	21.2461	21.0176	2	0	0	1	1	0	2	0	1	1	2	2	0	0	1	0	0	0	0	3	0	0	1	0
ALEDVCIETIEAGFMTK	Idh1	O88844	358	374	-4.76942	2.70222e-06	1.76007e-05	358-374	Released Fraction FDR<0.01	Idh1	Isocitrate dehydrogenase [NADP] cytoplasmic	2	1.1229e-27	191.48	16.9127	16.9127	16.9127	21.5003	21.864	NA	2	0	0	1	1	0	3	1	0	2	1	1	1	1	0	0	2	0	0	1	0	0	3	1
ALEDVDYVQTFK	Smek1	Q6P2K6	614	625	2.40921	0.0376191	0.064287	614-625	Crosslinked Fraction FDR<0.1	Smek1	Serine/threonine-protein phosphatase 4 regulatory subunit 3A	2	0.00080196	112.71	NA	NA	20.8606	18.4514	NA	NA	1	0	0	2	0	1	1	0	0	0	1	1	0	1	0	0	1	0	1	2	0	0	2	2
ALEEAMEQKAELER	Myh9	Q8VDD5	1484	1497	2.39493	0.00439295	0.0101784	1484-1497	Crosslinked Fraction FDR<0.1	Myh9	Myosin-9	3	0.00029041	104.41	NA	20.9745	NA	18.3374	18.9972	18.4041	3	1	0	0	0	1	5	0	0	0	2	1	1	0	0	0	0	0	0	0	0	0	2	0
ALEEEEEDDRPYDPEEEYNPDR	Dido1	Q8C9B9	1370	1391	0.994664	0.0283201	0.050475	1370-1391	Not significant	Dido1	Death-inducer obliterator 1	3	5.8364e-08	148.52	NA	22.0336	21.2277	20.7897	20.3525	20.7657	1	2	1	4	0	0	8	0	0	0	1	0	0	0	3	0	0	0	2	0	0	0	1	0
ALEEEEGSMEGLSK	Dus1l	Q8C2P3	359	372	3.26238	0.0018301	0.00471395	359-372	Crosslinked Fraction FDR<0.01	Dus1l	tRNA-dihydrouridine(16/17) synthase [NAD(P)(+)]-like	2	8.0723e-08	152.64	21.2178	20.505	21.1055	17.6804	NA	NA	1	0	0	0	0	0	5	2	0	0	2	1	1	0	0	2	0	0	0	0	0	0	0	2
ALEEELAGLK	Smc2	Q8CG48	697	706	-0.202257	0.312849	0.383283	697-706	Not significant	Smc2	Structural maintenance of chromosomes protein 2	2	0.00012435	171.53	NA	21.9366	NA	22.1724	22.0783	22.1658	2	0	0	0	0	0	3	1	0	0	3	1	0	0	0	0	0	0	0	0	0	0	2	0
ALEELREIIQQGPNWLELSEMTDQPDYDLETFVNK	Kif2c	Q922S8	641	675	-1.68026	0.0345999	0.0598877	641-675	Released Fraction FDR<0.1	Kif2c	Kinesin-like protein KIF2C	3	1.3564e-06	71.891	NA	NA	21.1556	22.9544	22.2551	23.2981	1	1	2	3	0	3	6	1	0	2	5	1	1	1	2	1	2	1	1	1	0	0	2	0
ALEENQLIPTELRR	Imp4	Q8VHZ7	35	48	-0.68569	0.0262243	0.0471789	35-48	Not significant	Imp4	U3 small nucleolar ribonucleoprotein protein IMP4	3	0.0045155	113.95	22.2543	22.804	NA	23.1849	23.3048	23.1549	1	2	1	0	0	1	3	0	0	1	3	0	0	0	1	0	1	0	0	0	0	0	1	0
ALEFVTNPDIAAK	Utp20	Q5XG71	2735	2747	0.451574	0.190831	0.252399	2735-2747	Not significant	Utp20	Small subunit processome component 20 homolog	2	0.00081187	106.4	24.5032	23.6234	NA	23.6211	23.6192	23.5947	3	0	1	1	0	0	1	0	0	1	1	1	0	1	1	0	1	0	0	1	0	0	1	0
ALEHFTDLYDIK	Cltc	Q68FD5	626	637	-1.09907	0.000707686	0.00200907	626-637	Released Fraction FDR<0.01	Cltc	Clathrin heavy chain 1	3	0.0013221	89.266	16.9127	16.9127	16.9127	18.1391	18.1879	17.7085	1	0	0	2	0	0	1	0	1	1	2	1	0	1	0	0	1	0	1	0	0	0	3	0
ALEHFTDLYDIKR	Cltc	Q68FD5	626	638	-2.9345	1.44144e-05	6.50972e-05	626-638	Released Fraction FDR<0.01	Cltc	Clathrin heavy chain 1	3	0.0011044	101.39	16.9127	16.9127	16.9127	NA	19.9884	19.7061	1	1	0	2	0	0	1	0	1	1	2	1	0	1	0	0	1	0	1	0	0	0	3	1
ALEKNPDEFYYK	Utp11l	Q9CZJ1	58	69	-0.0775771	0.834168	0.866169	58-69	Not significant	Utp11l	Probable U3 small nucleolar RNA-associated protein 11	3	0.0018558	78.705	NA	20.6458	NA	NA	NA	20.7234	1	0	1	1	0	0	2	0	0	0	1	2	0	1	1	0	0	0	2	0	0	0	2	2
ALEKPVLAEPQEPAASVDTAGPEPSCSPAAGAAVLSQR	Zcchc8	Q9CYA6	575	612	-3.73526	1.99397e-07	3.70372e-06	575-612	Released Fraction FDR<0.01	Zcchc8	Zinc finger CCHC domain-containing protein 8	3	5.0487e-17	100.17	16.9127	16.9127	16.9127	20.6048	20.8054	20.5339	9	1	0	1	1	2	4	2	0	0	3	1	0	0	6	4	1	0	0	3	0	0	3	0
ALELDSNLYR	Myh9	Q8VDD5	746	755	0.363736	0.400252	0.47146	746-755	Not significant	Myh9	Myosin-9	2	0.0008301	129.47	21.3054	NA	NA	NA	20.9417	NA	1	1	1	1	0	0	1	0	0	0	3	0	0	0	0	1	0	0	1	0	0	0	2	2
ALELDSNNEK	Fkbp4	P30416	345	354	-0.403965	0.169792	0.22848	345-354	Not significant	Fkbp4	Peptidyl-prolyl cis-trans isomerase FKBP4;Peptidyl-prolyl cis-trans isomerase FKBP4, N-terminally processed	2	0.0016975	116.05	21.1163	20.8426	21.5379	21.5009	NA	21.6383	1	0	2	1	0	0	2	0	0	0	2	1	0	0	0	1	0	0	0	0	0	0	0	1
ALELEAMLEK	Pcnt	P48725	2442	2451	-2.86723	1.19281e-05	5.55659e-05	2442-2451	Released Fraction FDR<0.01	Pcnt	Pericentrin	2	0.002296	109.48	16.9127	16.9127	16.9127	NA	19.6656	19.8944	2	0	0	0	0	0	3	0	0	0	3	1	1	0	0	0	0	0	0	0	0	0	3	1
ALELEEFQNIGTSLGCDEAEPAAK	Msh2	P43247	848	871	0.0526545	0.65422	0.711689	848-871	Not significant	Msh2	DNA mismatch repair protein Msh2	2	1.1475e-51	252.17	25.3371	25.2463	25.3381	25.1729	25.3821	25.2085	4	0	1	1	1	1	5	2	0	1	3	1	0	1	1	1	1	0	0	0	0	0	0	0
ALELFLESLLK	Drap1	Q9D6N5	41	51	1.64768	0.00030901	0.000955934	41-51	Crosslinked Fraction FDR<0.01	Drap1	Dr1-associated corepressor	2	3.9532e-07	195.32	20.2217	19.6097	19.6255	18.1194	18.2995	18.095	1	0	0	0	0	0	2	0	0	0	5	1	0	1	0	1	0	0	0	0	0	0	0	0
ALELFVK	Usp36	B1AQJ2	284	290	3.032	9.29228e-05	0.000331375	284-290	Crosslinked Fraction FDR<0.01	Usp36	Ubiquitin carboxyl-terminal hydrolase 36	2	0.02304	105.27	21.8573	21.4792	21.7912	18.9255	18.4289	NA	1	0	0	0	0	0	1	0	0	0	2	1	0	1	0	0	0	0	0	1	0	0	0	1
ALELLTNCYVMVQGNTVSAIGPFSGLK	Krr1	Q8BGA5	173	199	1.58894	0.000552547	0.00160645	173-199	Crosslinked Fraction FDR<0.01	Krr1	KRR1 small subunit processome component homolog	2	1.1538e-59	203.93	23.7126	23.4667	23.7054	22.0778	21.6426	22.3975	2	0	2	0	1	1	1	3	0	1	4	1	1	1	1	2	2	0	1	3	0	0	0	0
ALELSGTAVPPDLEK	Ddx46	Q569Z5	737	751	0.573539	0.0614197	0.0970155	737-751	Not significant	Ddx46	Probable ATP-dependent RNA helicase DDX46	2	1.2229e-07	185.3	22.344	21.5198	21.9706	21.3367	21.5813	21.1957	2	0	0	1	0	0	2	1	0	0	3	1	0	0	2	1	1	0	0	1	0	0	0	0
ALELTGLK	Ncl	P09405	365	372	0.783279	0.0100765	0.0207944	365-372	Not significant	Ncl	Nucleolin	2	0.0014818	162.51	28.801	28.2882	28.5591	27.9967	27.4852	27.8166	1	0	0	0	0	0	1	1	0	0	3	1	0	0	0	0	1	0	0	0	0	0	0	0
ALELTGLKVFGNEIK	Ncl	P09405	365	379	-1.24719	0.196278	0.258627	365-379	Not significant	Ncl	Nucleolin	2;3	4.2273e-37	232.78	NA	25.5312	22.9579	25.6657	25.1116	25.6979	1	0	1	0	0	0	2	2	0	1	3	2	0	1	0	0	1	0	0	1	0	0	1	0
ALEMTCAIQNQLAR	Sh3bp1	P55194	97	110	-2.02163	0.00397169	0.00934127	97-110	Released Fraction FDR<0.01	Sh3bp1	SH3 domain-binding protein 1	2	0.00069255	84.817	16.9127	16.9127	16.9127	NA	19.5083	18.3604	3	1	1	0	1	2	1	0	0	1	2	0	1	0	0	0	1	0	0	0	0	0	3	1
ALEPEEGNPQTEAQENGPER	Htatsf1	Q8BGC0	481	500	3.21204	0.0209881	0.0389577	481-500	Crosslinked Fraction FDR<0.1	Htatsf1	HIV Tat-specific factor 1 homolog	2;3	3.5977e-12	173.33	23.973	22.4838	24.4233	21.5095	18.4097	21.3247	2	1	2	0	0	2	6	2	0	0	1	0	0	0	3	0	1	0	0	0	0	0	0	0
ALEQFLQEYFDGNLKR	Pdia3	P27773	348	363	-4.10662	1.57256e-06	1.22226e-05	348-363	Released Fraction FDR<0.01	Pdia3	Protein disulfide-isomerase A3	3	0.00048695	81.656	16.9127	16.9127	16.9127	20.9527	21.086	NA	1	1	1	1	0	2	2	1	0	0	3	1	0	2	0	0	0	0	1	0	0	0	3	1
ALEQIDENLIYWPR	Mak16	Q8BGS0	90	103	0.094282	0.723217	0.771813	90-103	Not significant	Mak16	Protein MAK16 homolog	2	4.7935e-23	214.04	25.5948	25.8934	26.5015	25.8784	26.0235	25.805	1	1	1	1	0	1	2	0	0	2	2	0	0	0	1	0	0	1	1	0	0	0	0	0
ALEQLNGFELAGRPMK	Rbm39	Q8VH51	307	322	-5.92387	7.09421e-07	7.46377e-06	307-322	Released Fraction FDR<0.01	Rbm39	RNA-binding protein 39	3	7.7296e-13	162.94	16.9127	16.9127	16.9127	22.4565	23.3053	22.748	2	1	1	0	0	1	2	2	0	0	3	1	1	1	1	0	0	0	0	0	0	0	3	0
ALEQNPDDAQYYCQR	Sugt1	Q9CX34	37	51	0.253627	0.750833	0.795547	37-51	Not significant	Sugt1	Suppressor of G2 allele of SKP1 homolog	2	1.977e-05	133.89	20.3846	19.4374	20.4272	20.8322	18.2084	20.4477	2	1	1	2	1	3	1	0	0	0	1	0	0	0	1	0	0	0	2	0	0	0	0	0
ALEQQVEEMK	Myh9	Q8VDD5	1529	1538	-2.60986	0.000121412	0.000418664	1529-1538	Released Fraction FDR<0.01	Myh9	Myosin-9	2	0.0041099	100.02	16.9127	16.9127	16.9127	19.8879	19.7403	18.9397	1	0	0	0	0	2	3	0	0	0	1	1	1	0	0	0	0	0	0	1	0	0	3	0
ALEQQVEEMKTQLEELEDELQATEDAK	Myh9	Q8VDD5	1529	1555	-0.559026	0.0914044	0.135304	1529-1555	Not significant	Myh9	Myosin-9	3	4.7794e-38	169.91	NA	21.4902	21.7132	22.1186	21.8184	22.5452	3	0	0	2	0	4	8	0	0	0	4	2	1	0	0	0	2	0	0	1	0	0	1	0
ALEQQVEEMR	Myh10	Q61879	1536	1545	4.29722	1.03737e-05	4.94717e-05	1536-1545	Crosslinked Fraction FDR<0.01	Myh10	Myosin-10	2	0.0004347	147.2	21.4498	20.6031	21.577	16.9127	16.9127	16.9127	1	1	0	0	0	2	3	0	0	0	1	0	1	0	0	0	0	0	0	1	0	0	0	3
ALEQQVEEMRTQLEELEDELQATEDAK	Myh10	Q61879	1536	1562	-1.61835	0.0659803	0.103111	1536-1562	Not significant	Myh10	Myosin-10	3	1.3153e-05	78.736	NA	19.551	NA	NA	21.1694	NA	3	1	0	2	0	4	8	0	0	0	4	1	1	0	0	0	2	0	0	1	0	0	2	2
ALESCLWELQTLQQHYHPEVSK	Noc4l	Q8BHY2	430	451	-1.51906	0.00154263	0.00404233	430-451	Released Fraction FDR<0.01	Noc4l	Nucleolar complex protein 4 homolog	3;4	3.0112e-24	168.99	NA	23.7752	NA	25.2977	25.2725	25.3125	1	0	0	0	1	3	3	0	2	0	4	1	0	0	1	2	1	1	1	1	0	0	2	0
ALESDMAPVLIMATNR	Ruvbl2	Q9WTM5	315	330	1.38652	0.000585358	0.0016911	315-330	Crosslinked Fraction FDR<0.01	Ruvbl2	RuvB-like 2	2	2.7261e-12	193.49	23.7762	23.8323	23.8107	22.2236	22.8175	22.2186	3	1	1	1	0	0	1	0	0	1	2	0	2	0	1	1	1	0	0	1	0	0	0	0
ALESPERPFLAILGGAK	Pgk1	P09411	200	216	-0.649316	0.281028	0.350282	200-216	Not significant	Pgk1	Phosphoglycerate kinase 1	3	2.1738e-14	163.62	22.022	24.094	22.9548	23.4536	24.0188	23.5463	3	1	0	0	0	0	2	2	0	1	3	1	0	1	2	1	0	0	0	0	0	0	0	0
ALESSIAPIVIFASNR	Ruvbl1	P60122	318	333	1.78763	8.99632e-06	4.40504e-05	318-333	Crosslinked Fraction FDR<0.01	Ruvbl1	RuvB-like 1	2	5.2447e-06	173.72	24.2643	24.2863	24.1628	22.5662	22.438	22.3463	3	1	1	0	0	0	1	0	0	3	1	0	0	1	1	3	0	0	0	1	0	0	0	0
ALETDGVSGVPK	Suz12	Q80U70	723	734	4.38754	0.000440172	0.0013111	723-734	Crosslinked Fraction FDR<0.01	Suz12	Polycomb protein Suz12	2	0.0016842	99.788	21.9441	19.9608	21.9959	16.9127	16.9127	16.9127	1	0	0	1	0	0	1	2	0	0	1	1	0	0	1	1	1	0	0	2	0	0	0	3
ALETLGVSPELK	Taf1b	P97358	90	101	3.46752	2.61376e-06	1.72506e-05	90-101	Crosslinked Fraction FDR<0.01	Taf1b	TATA box-binding protein-associated factor RNA polymerase I subunit B	2	0.023913	84.17	20.3988	NA	20.3618	16.9127	16.9127	16.9127	1	0	0	0	0	0	2	1	0	0	3	1	0	0	1	1	1	0	0	1	0	0	1	3
ALETLTGALFQRPPLIAAVK	Dkc1	Q9ESX5	172	191	3.0712	0.000391559	0.0011805	172-191	Crosslinked Fraction FDR<0.01	Dkc1	H/ACA ribonucleoprotein complex subunit 4	2;3	2.8892e-81	259.1	25.1415	26.0522	25.9008	22.5878	NA	22.666	4	1	0	0	0	1	1	1	0	1	4	1	0	1	2	0	2	0	0	1	0	0	0	1
ALETMAEQTTDVVHSPSTDTTPGPDTEAALAK	Map4	P27546	240	271	-0.340601	0.31164	0.382094	240-271	Not significant	Map4	Microtubule-associated protein 4	3	3.035e-06	68.211	20.8381	21.341	NA	21.1945	21.8608	21.2352	5	0	0	3	0	1	3	1	1	0	2	1	1	0	3	2	7	0	0	2	0	0	1	0
ALEVFPEFAAAHSNLASVLQQQGK	Ogt	Q8CGY8	353	376	-0.328565	0.39253	0.463804	353-376	Not significant	Ogt	UDP-N-acetylglucosamine--peptide N-acetylglucosaminyltransferase 110 kDa subunit	3	1.9718e-08	102.45	22.0142	23.1104	21.8558	22.5455	22.7406	22.6799	5	0	1	0	0	3	2	1	1	0	3	1	0	2	1	2	0	0	0	2	0	0	0	0
ALEVLVAK	Akr1a1	Q9JII6	146	153	1.88801	0.0531491	0.0859621	146-153	Crosslinked Fraction FDR<0.1	Akr1a1	Alcohol dehydrogenase [NADP(+)]	2	0.02302	89.369	NA	NA	19.7538	NA	NA	17.8658	2	0	0	0	0	0	1	0	0	0	2	1	0	0	0	0	0	0	0	2	0	0	2	2
ALEVPDKHPLAFVIR	Rpl7l1	Q9D8M4	78	92	2.18104	0.131922	0.184423	78-92	Not significant	Rpl7l1	60S ribosomal protein L7-like 1	3;4	0.00043853	88.224	NA	21.8331	NA	18.2125	20.3292	20.4145	2	1	0	1	0	0	1	0	1	1	2	1	0	1	2	0	0	0	0	2	0	0	2	0
ALEYLQQEVEER	Sart3	Q9JLI8	453	464	0.527321	0.0610062	0.0964499	453-464	Not significant	Sart3	Squamous cell carcinoma antigen recognized by T-cells 3	2	2.2695e-05	152.54	NA	22.1887	22.5368	21.6452	21.767	22.0941	1	1	0	0	0	2	4	0	0	0	2	0	0	0	0	0	0	0	1	1	0	0	1	0
ALEYTIYNQELNETR	Smc3	Q9CW03	222	236	0.395163	0.0427941	0.0716577	222-236	Not significant	Smc3	Structural maintenance of chromosomes protein 3	2	2.1726e-25	199.12	23.1679	23.2161	23.4066	22.839	23.0841	22.6819	1	1	2	0	0	1	3	0	0	1	2	0	0	0	0	0	2	0	2	0	0	0	0	0
ALEYVEAK	Pdcd11	Q6NS46	1849	1856	-6.34033	6.18632e-06	3.27173e-05	1849-1856	Released Fraction FDR<0.01	Pdcd11	Protein RRP5 homolog	2	0.0021031	145.04	16.9127	16.9127	16.9127	23.5935	22.4165	23.7491	2	0	0	0	0	0	2	0	0	0	1	1	0	0	0	0	0	0	1	1	0	0	3	0
ALFAGDIEEMVERR	Elac2	Q80Y81	765	778	-4.4704	3.693e-06	2.20568e-05	765-778	Released Fraction FDR<0.01	Elac2	Zinc phosphodiesterase ELAC protein 2	3	0.047074	85.288	16.9127	16.9127	16.9127	NA	21.5672	21.1991	2	2	0	1	0	0	3	1	0	1	1	0	1	1	0	0	0	0	0	1	0	0	3	1
ALFCGVTCALDSDGNLVLDPTTK	Exosc5	Q9CRA8	150	172	0.279287	0.197089	0.259417	150-172	Not significant	Exosc5	Exosome complex component RRP46	2	1.7095e-31	183.6	22.3646	21.87	22.3261	22.0094	21.6863	22.0272	2	0	1	3	2	0	0	2	0	0	4	1	0	1	1	1	3	0	0	2	0	0	0	0
ALFCGVTCALDSDGNLVLDPTTKQEK	Exosc5	Q9CRA8	150	175	-5.56156	5.38454e-07	6.34858e-06	150-175	Released Fraction FDR<0.01	Exosc5	Exosome complex component RRP46	3	9.2154e-22	152.63	16.9127	16.9127	16.9127	22.3761	22.5726	NA	2	0	1	3	2	1	1	2	0	0	4	2	0	1	1	1	3	0	0	2	0	0	3	1
ALFHIAR	Ddx51	Q6P9R1	2	8	5.07802	2.93003e-08	1.46753e-06	2-8	Crosslinked Fraction FDR<0.01	Ddx51	ATP-dependent RNA helicase DDX51	2	0.013662	109.88	22.0854	21.8524	22.0345	16.9127	16.9127	16.9127	2	1	0	0	0	0	0	0	1	1	1	0	0	1	0	0	0	0	0	0	0	0	0	3
ALFPAFADVSEASGDGAFRK	Nrde2	Q80XC6	2	21	-0.245262	0.669464	0.725316	2-21	Not significant	Nrde2	Protein NRDE2 homolog	2	5.3087e-12	148.96	21.3505	20.3444	21.3085	NA	NA	21.2464	5	1	0	2	0	0	1	2	0	0	1	1	0	3	1	2	0	0	0	1	0	0	0	2
ALFPESR	Champ1	Q8K327	539	545	2.96202	0.000261941	0.000826372	539-545	Crosslinked Fraction FDR<0.01	Champ1	Chromosome alignment-maintaining phosphoprotein 1	2	0.00835	143.37	21.1469	NA	21.4566	18.4032	18.2763	NA	1	1	0	0	0	0	1	0	0	0	1	0	0	1	1	1	0	0	0	0	0	0	1	1
ALFPGDSEIDQLFR	Cdk2	P97377	201	214	-1.72585	0.00715056	0.015475	201-214	Released Fraction FDR<0.1	Cdk2;Cdk3	Cyclin-dependent kinase 2;Cyclin-dependent kinase 3	2	1.7635e-07	156.48	NA	NA	19.5952	21.4241	21.5421	20.9968	1	1	0	2	0	1	1	1	0	1	2	0	0	2	1	1	0	0	0	0	0	0	2	0
ALFQDVQKPSQDEWGK	Ftl2	P49945	77	92	-0.0395425	0.914401	0.931179	77-92	Not significant	Ftl2;Ftl1	Ferritin light chain 2;Ferritin light chain 1	3	0.0012439	113.37	NA	21.0462	NA	21.0857	NA	NA	1	0	0	2	0	3	1	1	0	0	1	2	0	1	1	1	0	1	0	1	0	0	2	2
ALGALVDSCAPGLCPDWDSWDASKPVNNAR	Flna	Q8BTM8	197	226	-4.62838	1.51447e-05	6.7998e-05	197-226	Released Fraction FDR<0.01	Flna	Filamin-A	3	8.3898e-08	88.571	16.9127	16.9127	16.9127	21.217	NA	21.8653	5	1	2	4	2	0	0	2	0	0	3	1	0	0	3	3	0	2	0	2	0	0	3	1
ALGANCIFLNITNSELFILSTTEAPVKR	Fxr2	Q9WVR4	163	190	-1.43509	0.000192581	0.000629834	163-190	Released Fraction FDR<0.01	Fxr2	Fragile X mental retardation syndrome-related protein 2	3	1.0241e-05	68.361	16.9127	16.9127	16.9127	18.4369	18.2588	NA	3	1	3	0	1	0	2	1	0	3	4	1	0	2	1	2	3	0	0	1	0	0	3	1
ALGDQILFVSRPDK	Gtf2e2	Q9D902	185	198	0.406013	0.167793	0.226337	185-198	Not significant	Gtf2e2	General transcription factor IIE subunit 2	3	0.0057716	70.628	NA	22.8918	NA	22.2914	22.6647	22.5013	1	1	0	2	0	1	0	1	0	1	2	1	0	1	1	1	0	0	0	1	0	0	2	0
ALGEPITLFGEGPAER	Prpf4	Q9DAW6	113	128	0.271089	0.346992	0.418577	113-128	Not significant	Prpf4	U4/U6 small nuclear ribonucleoprotein Prp4	2	1.9233e-05	158.34	23.3842	22.9542	23.4303	23.2561	NA	22.7141	2	1	0	0	0	0	3	3	0	1	2	0	0	1	2	0	1	0	0	0	0	0	0	1
ALGEPITLFGEGPAERR	Prpf4	Q9DAW6	113	129	0.66329	0.185741	0.246407	113-129	Not significant	Prpf4	U4/U6 small nuclear ribonucleoprotein Prp4	3	0.00026226	85.163	NA	20.6946	NA	19.7619	NA	20.3007	2	2	0	0	0	0	3	3	0	1	2	0	0	1	2	0	1	0	0	0	0	0	2	1
ALGFMYIR	Prpf38b	Q80SY5	160	167	5.5019	4.88317e-06	2.72582e-05	160-167	Crosslinked Fraction FDR<0.01	Prpf38b	Pre-mRNA-splicing factor 38B	2	0.0051399	127.66	21.738	22.6448	22.8612	16.9127	16.9127	16.9127	1	1	0	0	0	0	0	1	0	1	1	0	1	1	0	0	0	0	1	0	0	0	0	3
ALGLDSANEK	Fkbp5	Q64378	343	352	-0.5135	0.285564	0.354833	343-352	Not significant	Fkbp5	Peptidyl-prolyl cis-trans isomerase FKBP5;Peptidyl-prolyl cis-trans isomerase FKBP5, N-terminally processed	2	0.011641	85.161	NA	NA	20.9196	21.4331	NA	NA	2	0	1	1	0	0	1	1	0	0	2	1	0	0	0	1	0	0	0	0	0	0	2	2
ALGLDTGQQQDAQEFSK	Usp48	Q3V0C5	171	187	-0.188435	0.383832	0.455365	171-187	Not significant	Usp48	Ubiquitin carboxyl-terminal hydrolase 48	2	3.4798e-28	196.7	23.2991	22.7288	23.2993	23.2643	23.1823	23.446	2	0	0	2	0	4	1	2	0	0	2	1	0	1	0	1	1	0	0	0	0	0	0	0
ALGLSSSGAYEELK	Fam208a	Q69ZR9	789	802	-0.0400176	0.822256	0.856527	789-802	Not significant	Fam208a	Protein FAM208A	2	0.00012406	122.7	21.2829	21.0406	21.1333	21.2268	21.4333	20.9167	2	0	0	0	0	0	2	2	0	0	3	1	0	0	0	3	0	0	1	0	0	0	0	0
ALGSDHCPITLYLAL	Apex1	P28352	303	317	2.22734	0.000629468	0.00180569	303-317	Crosslinked Fraction FDR<0.01	Apex1	DNA-(apurinic or apyrimidinic site) lyase;DNA-(apurinic or apyrimidinic site) lyase, mitochondrial	2	0.00036069	103.55	23.7582	24.4426	24.1521	21.7244	NA	22.0563	2	0	0	1	1	0	0	1	1	1	4	0	0	0	1	1	1	0	1	0	0	0	0	1
ALGSLEGSPSLPDQDK	Akap12	Q9WTQ5	1348	1363	0.00432539	0.98758	0.989762	1348-1363	Not significant	Akap12	A-kinase anchor protein 12	2	2.4602e-31	218.62	NA	20.5155	20.763	NA	20.3803	20.8895	1	0	0	2	0	1	1	2	0	0	3	1	0	0	2	3	0	0	0	0	0	0	1	1
ALGTPNNEVWPEVESLQDYK	Cdk1	P11440	219	238	-4.83043	1.28866e-07	2.93913e-06	219-238	Released Fraction FDR<0.01	Cdk1	Cyclin-dependent kinase 1	2	7.5015e-07	143.94	16.9127	16.9127	16.9127	21.5962	21.9809	21.6525	1	0	2	1	0	1	3	1	0	0	2	1	0	0	2	1	1	1	1	2	0	0	3	0
ALGTSQPLTDSEPSQK	Gpatch4	Q3TFK5	190	205	0.879485	0.51338	0.580596	190-205	Not significant	Gpatch4	G patch domain-containing protein 4	2	1.4014e-08	151.26	NA	20.4137	22.3287	21.5403	18.443	21.4918	1	0	0	1	0	2	1	1	0	0	2	1	0	0	2	3	2	0	0	0	0	0	1	0
ALHLQER	Xrcc5	P27641	498	504	-3.28225	0.000292662	0.000911849	498-504	Released Fraction FDR<0.01	Xrcc5	X-ray repair cross-complementing protein 5	2	0.02141	108.24	16.9127	16.9127	16.9127	20.6837	19.7063	NA	1	1	0	0	0	1	1	0	1	0	2	0	0	0	0	0	0	0	0	0	0	0	3	1
ALIAAQLDNAIEK	Mak16	Q8BGS0	152	164	0.873271	0.0221565	0.0407818	152-164	Not significant	Mak16	Protein MAK16 homolog	2	4.612e-06	150.1	25.3918	25.0413	26.0641	24.6112	24.7069	24.5593	4	0	1	1	0	1	1	0	0	2	2	1	0	0	0	0	0	0	0	0	0	0	0	0
ALIAAQLDNAIEKELLER	Mak16	Q8BGS0	152	169	1.54077	0.0291614	0.0517931	152-169	Crosslinked Fraction FDR<0.1	Mak16	Protein MAK16 homolog	3	1.4421e-14	160.93	23.0356	24.0459	25.0197	22.3092	22.3035	22.8662	4	1	1	1	0	1	3	0	0	2	4	1	0	0	0	0	0	0	0	0	0	0	0	0
ALIAAQYSGAQVR	Eef1g	Q9D8N0	18	30	0.227718	0.325414	0.396628	18-30	Not significant	Eef1g	Elongation factor 1-gamma	2	7.4892e-07	142	22.4019	21.8358	22.5149	21.8999	22.1351	22.0344	4	1	0	0	0	2	0	1	0	1	1	0	0	0	0	1	0	0	1	1	0	0	0	0
ALIAGGGAPEIELALR	Cct4	P80315	420	435	1.45171	0.00232529	0.00582971	420-435	Crosslinked Fraction FDR<0.01	Cct4	T-complex protein 1 subunit delta	2	3.4674e-12	156.01	23.348	23.3606	23.4928	NA	21.9488	NA	4	1	0	0	0	0	2	3	0	2	3	0	0	0	1	0	0	0	0	0	0	0	0	2
ALIEMEK	Nono	Q99K48	275	281	-0.469416	0.141169	0.195139	275-281	Not significant	Nono	Non-POU domain-containing octamer-binding protein	2	0.00835	143.37	24.7594	24.231	24.603	25.4428	24.5587	25.0002	1	0	0	0	0	0	2	0	0	1	1	1	1	0	0	0	0	0	0	0	0	0	0	0
ALIEMEKQQQDQVDR	Nono	Q99K48	275	289	-0.630251	0.161216	0.218638	275-289	Not significant	Nono	Non-POU domain-containing octamer-binding protein	2;3	5.6304e-25	188.15	23.1548	23.7908	22.3029	23.7012	23.8787	23.5594	1	1	0	2	0	4	2	0	0	1	1	1	1	0	0	0	0	0	0	1	0	0	0	0
ALIGDDVGLTSYK		Q8BZR9	317	329	1.69225	0.000365776	0.00111095	317-329	Crosslinked Fraction FDR<0.01		Uncharacterized protein C17orf85 homolog	2	0.0010424	102.95	23.6424	23.1046	23.8154	21.7812	21.9814	21.723	1	0	0	2	0	0	0	2	0	1	2	1	0	0	0	1	1	0	1	1	0	0	0	0
ALIGFQQAPFSELPPPIHVLQESGLPDADPSQPPGAPR	Phrf1	A6H619	1292	1329	-0.144626	0.737308	0.783877	1292-1329	Not significant	Phrf1	PHD and RING finger domain-containing protein 1	3	1.6735e-05	63.426	NA	21.3136	21.213	NA	20.9231	21.8927	4	1	0	2	0	4	2	3	1	2	4	0	0	2	9	3	0	0	0	1	0	0	1	1
ALIHLAGVSLGQR	Dnmt1	P13864	589	601	1.56704	0.00712252	0.0154207	589-601	Crosslinked Fraction FDR<0.1	Dnmt1	DNA (cytosine-5)-methyltransferase 1	3	2.1807e-07	128.88	NA	22.8443	21.8629	20.6323	20.9078	20.8197	2	1	0	0	0	1	0	2	1	1	3	0	0	0	0	1	0	0	0	1	0	0	1	0
ALILSPTR	Ddx54	Q8K4L0	168	175	1.4938	0.0090892	0.0190559	168-175	Crosslinked Fraction FDR<0.1	Ddx54	ATP-dependent RNA helicase DDX54	2	0.021489	90.777	22.948	22.0245	22.8	21.2538	NA	20.9403	1	1	0	0	0	0	0	0	0	1	2	0	0	0	1	1	1	0	0	0	0	0	0	1
ALINMSSLPAQDK		Q8BZR9	174	186	0.88257	0.0227196	0.0416456	174-186	Not significant		Uncharacterized protein C17orf85 homolog	2	0.00011739	123.62	22.7004	21.9256	22.7096	21.693	21.7648	21.2301	2	0	1	1	0	1	0	0	0	1	2	1	1	0	1	2	0	0	0	0	0	0	0	0
ALIVEPSRELAEQTLNNVK	Ddx1	Q91VR5	289	307	0.37185	0.41909	0.490054	289-307	Not significant	Ddx1	ATP-dependent RNA helicase DDX1	3	0.00030525	80.488	NA	23.0934	NA	22.3795	23.1928	22.5925	2	1	2	0	0	1	3	0	0	1	3	1	0	0	1	1	1	0	0	2	0	0	2	0
ALIVVPCAEGK	Srek1	Q8BZX4	90	100	3.91255	7.79547e-06	3.92956e-05	90-100	Crosslinked Fraction FDR<0.01	Srek1	Splicing regulatory glutamine/lysine-rich protein 1	2	0.028351	70.256	NA	20.6279	21.0227	16.9127	16.9127	16.9127	2	0	0	0	1	0	1	1	0	1	1	1	0	0	1	0	0	0	0	2	0	0	1	3
ALIVVPCAEGKIPEEAK	Srek1	Q8BZX4	90	106	-0.00671447	0.964115	0.971517	90-106	Not significant	Srek1	Splicing regulatory glutamine/lysine-rich protein 1	3	1.7802e-06	131.86	21.9479	21.9649	21.6989	21.942	21.995	21.6948	3	0	0	0	1	0	3	1	0	2	1	2	0	0	2	0	0	0	0	2	0	0	0	0
ALKDFVASIDATYAK	Mcm3	P25206	79	93	-0.591936	0.421161	0.492254	79-93	Not significant	Mcm3	DNA replication licensing factor MCM3	3	1.871e-05	127.18	20.8512	23.5456	22.5071	22.8616	22.8052	23.013	4	0	0	2	0	0	0	0	0	1	1	2	0	1	0	1	1	0	1	1	0	0	0	0
ALKDPNQLIR	Ap3b1	Q9Z1T1	123	132	-0.421051	0.374416	0.446074	123-132	Not significant	Ap3b1	AP-3 complex subunit beta-1	2;3	0.00019962	160.82	NA	22.3289	21.21	22.6181	21.9476	22.0058	1	1	1	1	0	1	0	0	0	1	2	1	0	0	1	0	0	0	0	0	0	0	1	0
ALKDYAIEK	Mcm7	Q61881	2	10	4.81113	6.47574e-07	7.09781e-06	2-10	Crosslinked Fraction FDR<0.01	Mcm7	DNA replication licensing factor MCM7	2	0.030075	78.556	21.6882	NA	21.7595	16.9127	16.9127	16.9127	2	0	0	1	0	0	1	0	0	1	1	2	0	0	0	0	0	0	1	0	0	0	1	3
ALKDYAIEKEK	Mcm7	Q61881	2	12	-0.363071	0.476186	0.545808	2-12	Not significant	Mcm7	DNA replication licensing factor MCM7	3	0.00041904	116.74	NA	21.035	NA	21.5356	20.8621	21.7966	2	0	0	1	0	0	2	0	0	1	1	3	0	0	0	0	0	0	1	0	0	0	2	0
ALKEITTFEGCK	Rbm28	Q8CGC6	61	72	0.962474	0.0189251	0.0357095	61-72	Not significant	Rbm28	RNA-binding protein 28	2	0.00041574	138.25	20.6248	20.9449	21.3805	19.9144	NA	20.1274	1	0	0	0	1	0	2	1	0	1	1	2	0	1	0	0	2	0	0	0	0	0	0	1
ALLAANEEEDREIR	Nom1	Q3UFM5	178	191	0.148047	0.696617	0.748517	178-191	Not significant	Nom1	Nucleolar MIF4G domain-containing protein 1	2;3	0.011438	98.156	NA	NA	22.7327	NA	NA	22.5847	3	2	1	1	0	0	4	0	0	1	2	0	0	0	0	0	0	0	0	0	0	0	2	2
ALLATETPEASAPGTSGK	Rsl1d1	Q8BVY0	393	410	0.634551	0.201027	0.263852	393-410	Not significant	Rsl1d1	Ribosomal L1 domain-containing protein 1	2	9.1931e-36	212.68	26.3706	25.1581	26.5541	25.6452	24.9204	25.6135	4	0	0	0	0	0	2	2	0	0	2	1	0	0	2	2	3	0	0	0	0	0	0	0
ALLATETPEASAPGTSGKK	Rsl1d1	Q8BVY0	393	411	-0.660982	0.0523839	0.0849021	393-411	Not significant	Rsl1d1	Ribosomal L1 domain-containing protein 1	2;3	2.012e-59	267.37	26.6744	26.3778	26.459	27.3735	26.6122	27.5085	4	0	0	0	0	0	2	2	0	0	2	2	0	0	2	2	3	0	0	0	0	0	0	0
ALLCKPITQTK	Zmym4	A2A791	946	956	-0.659067	0.137425	0.190826	946-956	Not significant	Zmym4	Zinc finger MYM-type protein 4	3	0.0030377	87.568	NA	19.659	NA	20.0093	20.6833	20.2616	1	0	0	0	1	1	0	0	0	1	2	2	0	0	1	0	2	0	0	0	0	0	2	0
ALLDESLAR	Ints12	Q9D168	33	41	1.70487	0.061345	0.0969268	33-41	Crosslinked Fraction FDR<0.1	Ints12	Integrator complex subunit 12	2	0.044706	71.501	NA	20.006	NA	NA	18.3011	NA	2	1	0	1	0	0	1	0	0	0	3	0	0	0	0	1	0	0	0	0	0	0	2	2
ALLDLCAAPGGWLQVAAK	Ftsj3	Q9DBE9	47	64	2.80592	7.09992e-06	3.65126e-05	47-64	Crosslinked Fraction FDR<0.01	Ftsj3	pre-rRNA processing protein FTSJ3	2	1.2229e-09	149.49	26.6141	26.1737	26.4227	23.4014	23.6333	23.758	5	0	0	1	1	1	0	2	0	0	4	1	0	0	1	0	0	1	0	1	0	0	0	0
ALLDQLMGTAR	Luc7l	Q9CYI4	9	19	2.00977	0.000648029	0.00185231	9-19	Crosslinked Fraction FDR<0.01	Luc7l	Putative RNA-binding protein Luc7-like 1	2	2.5108e-18	240.38	25.3661	25.3028	25.2797	NA	23.3064	NA	2	1	0	1	0	1	0	1	0	0	3	0	1	0	0	0	1	0	0	0	0	0	0	2
ALLDYLDENTETDPSLVFSR	Nipbl	Q6KCD5	1648	1667	-5.44223	7.95378e-07	8.01872e-06	1648-1667	Released Fraction FDR<0.01	Nipbl	Nipped-B-like protein	2	1.0017e-06	157.2	16.9127	16.9127	16.9127	22.2285	22.4815	NA	1	1	1	3	0	0	2	0	0	0	4	0	0	1	1	2	2	0	1	1	0	0	3	1
ALLEDGTFR	Nmral1	Q8K2T1	23	31	1.11288	0.0927919	0.136921	23-31	Not significant	Nmral1	NmrA-like family domain-containing protein 1	2	0.0083222	96.492	20.6316	19.6013	20.3603	18.4481	19.7216	NA	1	1	0	1	0	0	1	1	0	0	2	0	0	1	0	0	1	0	0	0	0	0	0	1
ALLELQLEPEELYQTFQR	Eef2	P58252	163	180	-1.09485	0.0116846	0.0235805	163-180	Released Fraction FDR<0.1	Eef2	Elongation factor 2	2	3.2195e-28	194.3	21.9929	NA	22.2957	NA	23.4068	23.0715	1	1	0	0	0	3	4	0	0	0	5	0	0	1	1	0	1	0	1	0	0	0	1	1
ALLEVVQSGGK	Psma7	Q9Z2U0	194	204	3.61961	1.07036e-05	5.07955e-05	194-204	Crosslinked Fraction FDR<0.01	Psma7;Psma8	Proteasome subunit alpha type-7;Proteasome subunit alpha type-7-like	2	0.033957	66.962	20.7275	NA	20.3372	16.9127	16.9127	16.9127	1	0	0	0	0	1	1	2	0	0	2	1	0	0	0	1	0	0	0	2	0	0	1	3
ALLFIPR	Hsp90ab1	P11499	331	337	3.17891	6.63142e-05	0.00024494	331-337	Crosslinked Fraction FDR<0.01	Hsp90ab1	Heat shock protein HSP 90-beta	2	0.0043546	186.74	24.9524	25.0709	25.6285	21.6445	22.4918	21.9789	1	1	0	0	0	0	0	0	0	1	2	0	0	1	1	0	0	0	0	0	0	0	0	0
ALLFVNTLER	Ddx56	Q9D0R4	261	270	7.23256	2.2709e-08	1.41928e-06	261-270	Crosslinked Fraction FDR<0.01	Ddx56	Probable ATP-dependent RNA helicase DDX56	2	0.00024456	166.52	23.8827	24.2003	24.3529	16.9127	16.9127	16.9127	1	1	1	0	0	0	1	0	0	0	3	0	0	1	0	0	1	0	0	1	0	0	0	3
ALLFVPR	Hsp90aa1	P07901	340	346	2.72689	0.000498698	0.00146582	340-346	Crosslinked Fraction FDR<0.01	Hsp90aa1	Heat shock protein HSP 90-alpha	2	0.0067001	148.12	25.5424	25.6798	NA	NA	23.08	22.6885	1	1	0	0	0	0	0	0	0	0	2	0	0	1	1	0	0	0	0	1	0	0	1	1
ALLIDELNK	Anln	Q8K298	766	774	0.889093	0.00545637	0.0122566	766-774	Not significant	Anln	Actin-binding protein anillin	2	0.0032287	115.49	21.1437	NA	21.5294	20.4342	20.5559	20.3522	1	0	1	1	0	0	1	0	0	1	3	1	0	0	0	0	0	0	0	0	0	0	1	0
ALLIHEK	Gtf2e1	Q9D0D5	324	330	-0.0949127	0.654226	0.711689	324-330	Not significant	Gtf2e1	General transcription factor IIE subunit 1	2	0.03275	92.467	NA	NA	21.8109	21.8848	21.8016	22.031	1	0	0	0	0	0	1	0	1	1	2	1	0	0	0	0	0	0	0	0	0	0	2	0
ALLLLLVGGVDQSPQGMK	Mcm7	Q61881	353	370	2.36693	0.00204495	0.00521011	353-370	Crosslinked Fraction FDR<0.01	Mcm7	DNA replication licensing factor MCM7	2	6.0345e-58	244	23.9308	24.7743	24.6661	21.7531	22.4271	NA	1	0	0	1	0	2	0	3	0	0	5	1	1	0	1	1	0	0	0	2	0	0	0	1
ALLPHVLCK	Hnrnpul2	Q00PI9	396	404	1.73554	0.0931319	0.137355	396-404	Not significant	Hnrnpul2	Heterogeneous nuclear ribonucleoprotein U-like protein 2	2	0.0011015	133.47	NA	22.2489	NA	21.067	19.9597	NA	1	0	0	0	1	0	0	0	1	0	3	1	0	0	1	0	0	0	0	1	0	0	2	1
ALLQEMPLTALLR	Trove2	O08848	271	283	4.10919	1.14831e-05	5.38035e-05	271-283	Crosslinked Fraction FDR<0.01	Trove2	60 kDa SS-A/Ro ribonucleoprotein	2	0.0012927	99.215	NA	20.7723	21.2716	16.9127	16.9127	16.9127	2	1	0	0	0	1	1	0	0	0	5	0	1	0	1	0	1	0	0	0	0	0	1	3
ALLQEQELLSTAPGPGLCLLPSPSQMPAVTEASDSRR	Aen	Q9CZI9	43	79	-0.64185	0.0039097	0.0092246	43-79	Not significant	Aen	Apoptosis-enhancing nuclease	3	1.5307e-24	110.9	21.8731	22.0997	21.8001	22.6199	22.4323	22.6463	4	2	0	1	1	3	3	2	0	0	7	0	1	0	5	5	2	0	0	1	0	0	0	0
ALLSQSASDKNPK		Q5XFZ0	195	207	-0.807209	0.160462	0.217687	195-207	Not significant		UPF0711 protein C18orf21 homolog	2;3	1.086e-09	141.89	NA	18.8839	19.6668	20.4886	NA	19.6765	2	0	1	1	0	1	0	0	0	0	2	2	0	0	1	3	0	0	0	0	0	0	1	1
ALLSTPNGAPDGTSTEISYEITPR	Baz2a	Q91YE5	1603	1626	-5.03183	3.37531e-05	0.000135019	1603-1626	Released Fraction FDR<0.01	Baz2a	Bromodomain adjacent to zinc finger domain protein 2A	2	7.1e-12	126.63	16.9127	16.9127	16.9127	21.4935	22.3956	NA	2	1	1	1	0	0	2	2	0	2	2	0	0	0	3	3	4	0	1	0	0	0	3	1
ALLTTNQLPQPDVFPVFK	Aatf	Q9JKX4	214	231	4.22653	8.36031e-06	4.1452e-05	214-231	Crosslinked Fraction FDR<0.01	Aatf	Protein AATF	2	4.8866e-29	198.32	26.1809	25.9976	26.7756	21.7748	22.1747	22.325	1	0	1	1	0	2	0	0	0	0	3	1	0	2	3	0	2	0	0	2	0	0	0	0
ALLTTNQLPQPDVFPVFKDK	Aatf	Q9JKX4	214	233	7.15393	1.00247e-07	2.56065e-06	214-233	Crosslinked Fraction FDR<0.01	Aatf	Protein AATF	3	5.1383e-25	175.19	24.0529	23.7252	24.422	16.9127	16.9127	16.9127	1	0	1	2	0	2	0	0	0	0	3	2	0	2	3	0	2	0	0	2	0	0	0	3
ALLVQVINK	Cebpz	P53569	382	390	6.0903	1.49249e-07	3.17825e-06	382-390	Crosslinked Fraction FDR<0.01	Cebpz	CCAAT/enhancer-binding protein zeta	2	0.00055077	138.24	23.2388	22.6514	23.1189	16.9127	16.9127	16.9127	1	0	1	0	0	1	0	0	0	1	2	1	0	0	0	0	0	0	0	2	0	0	0	3
ALLVSANQTLK	Usp48	Q3V0C5	964	974	3.78627	0.0056835	0.0126797	964-974	Crosslinked Fraction FDR<0.1	Usp48	Ubiquitin carboxyl-terminal hydrolase 48	2	0.00070363	120.87	23.8046	22.876	24.1873	NA	NA	19.8364	2	0	1	0	0	1	0	0	0	0	3	1	0	0	0	1	1	0	0	1	0	0	0	2
ALLYLPIAPEVEDPEENPYGPPPDAVPSSLMDEGASSEK	Rbbp5	Q8BX09	398	436	2.06889	0.00552331	0.0123796	398-436	Crosslinked Fraction FDR<0.1	Rbbp5	Retinoblastoma-binding protein 5	3	7.7835e-13	95.404	22.843	22.228	22.74	NA	NA	20.5348	4	0	1	3	0	0	6	2	0	1	4	1	1	0	8	4	0	0	2	2	0	0	0	2
ALMAPNLDSFGR	Paxbp1	P58501	507	518	4.693	1.10975e-05	5.22904e-05	507-518	Crosslinked Fraction FDR<0.01	Paxbp1	PAX3- and PAX7-binding protein 1	2	0.0066991	77.662	21.3057	NA	21.9058	16.9127	16.9127	16.9127	2	1	1	1	0	0	0	1	0	0	2	0	1	1	1	1	0	0	0	0	0	0	1	3
ALMDLLQLAR	Kif22	Q3V300	145	154	2.74578	0.000417477	0.00125033	145-154	Crosslinked Fraction FDR<0.01	Kif22	Kinesin-like protein KIF22	2	1.7431e-17	241.3	NA	23.5928	NA	20.6912	20.9122	20.9377	2	1	0	1	0	1	0	0	0	0	4	0	1	0	0	0	0	0	0	0	0	0	2	0
ALMDSLGPEWR	Tomm34	Q9CYG7	131	141	0.212683	0.409744	0.480849	131-141	Not significant	Tomm34	Mitochondrial import receptor subunit TOM34	2	0.00014483	138.08	21.8903	21.8467	22.4001	21.6664	22.2015	21.6312	1	1	0	1	0	0	1	1	0	0	2	0	1	0	1	1	0	1	0	0	0	0	0	0
ALMLQGVDLLADAVAVTMGPK	Hspd1	P63038	38	58	-2.06736	0.139189	0.192852	38-58	Not significant	Hspd1	60 kDa heat shock protein, mitochondrial	2	1.0192e-22	162.79	NA	19.6248	21.3101	NA	22.5348	NA	4	0	0	2	0	1	0	2	0	0	4	1	2	0	1	0	1	0	0	3	0	0	1	2
ALNCEIEELER	Smc2	Q8CG48	276	286	0.535196	0.00444043	0.0102747	276-286	Not significant	Smc2	Structural maintenance of chromosomes protein 2	2	0.00010666	144.77	23.0825	22.8514	22.9796	22.3766	22.5167	22.4147	1	1	1	0	1	0	4	0	0	1	2	0	0	0	0	0	0	0	0	0	0	0	0	0
ALNILQSTNMAFGK	Rfc5	Q9D0F6	215	228	4.81485	7.91883e-08	2.32758e-06	215-228	Crosslinked Fraction FDR<0.01	Rfc5	Replication factor C subunit 5	2	0.0011874	94.465	21.7174	21.5601	21.9053	16.9127	16.9127	16.9127	2	0	2	0	0	1	0	1	0	1	2	1	1	1	0	1	1	0	0	0	0	0	0	3
ALNLFQGSVEDTTGSQSLAALLNK	Msh2	P43247	309	332	0.280424	0.0819129	0.123568	309-332	Not significant	Msh2	DNA mismatch repair protein Msh2	2	1.4116e-75	302.32	25.3037	25.6494	25.512	25.1507	25.2904	25.1827	3	0	2	1	0	2	1	2	0	0	5	1	0	1	0	3	2	0	0	1	0	0	0	0
ALNLPANQK	Wdhd1	P59328	1064	1072	3.26796	2.71893e-05	0.000112093	1064-1072	Crosslinked Fraction FDR<0.01	Wdhd1	WD repeat and HMG-box DNA-binding protein 1	2	0.0079682	97.602	20.4174	NA	19.944	16.9127	16.9127	16.9127	2	0	2	0	0	1	0	0	0	0	2	1	0	0	1	0	0	0	0	0	0	0	1	3
ALNMAIPGGPK	Prpf8	Q99PV0	268	278	5.63834	2.92383e-07	4.58109e-06	268-278	Crosslinked Fraction FDR<0.01	Prpf8	Pre-mRNA-processing-splicing factor 8	2	0.00047938	123.98	22.8731	22.2127	22.5675	16.9127	16.9127	16.9127	2	0	1	0	0	0	0	2	0	1	1	1	1	0	2	0	0	0	0	0	0	0	0	3
ALNQDQVIAVHIDNGFMR	Gmps	Q3THK7	259	276	-5.33388	7.65921e-08	2.28343e-06	259-276	Released Fraction FDR<0.01	Gmps	GMP synthase [glutamine-hydrolyzing]	3	1.3122e-05	113.47	16.9127	16.9127	16.9127	22.0074	22.3389	22.3936	2	1	2	2	0	2	0	1	1	2	1	0	1	1	0	0	0	0	0	2	0	0	3	0
ALNSTNSELQEAGEACMR	Trrap	Q80YV3	111	128	2.27771	0.00536806	0.0120861	111-128	Crosslinked Fraction FDR<0.1	Trrap	Transformation/transcription domain-associated protein	2	3.5821e-10	134.21	NA	NA	20.3512	17.9675	NA	18.1795	3	1	2	0	1	1	3	1	0	0	2	0	1	0	0	2	1	0	0	0	0	0	2	1
ALNVAPVRDTK	Mbnl2	Q8C181	2	12	-1.45677	1.3069e-05	5.99683e-05	2-12	Released Fraction FDR<0.01	Mbnl2	Muscleblind-like protein 2	2	0.0059929	90.15	16.9127	16.9127	16.9127	18.4383	18.3076	18.3627	2	1	1	1	0	0	0	0	0	0	1	1	0	0	1	0	1	0	0	2	0	0	3	0
ALPDMEVVGLNFSSATTPELLLK	Dync1h1	Q9JHU4	2609	2631	0.328946	0.0656403	0.102641	2609-2631	Not significant	Dync1h1	Cytoplasmic dynein 1 heavy chain 1	2	4.0692e-08	122.12	21.7234	21.8089	21.9996	21.3268	21.6535	21.5647	2	0	1	1	0	0	2	1	0	0	5	1	1	1	2	2	2	0	0	2	0	0	0	0
ALPFWNEEIVPQIK	Pgam1	Q9DBJ1	163	176	0.196386	0.19389	0.255965	163-176	Not significant	Pgam1	Phosphoglycerate mutase 1	2	8.3319e-08	152.54	23.0686	23.1614	23.1278	22.812	23.137	22.8196	1	0	1	0	0	1	2	0	0	2	1	1	0	1	2	0	0	1	0	1	0	0	0	0
ALPGGGFIEEEKDELLQHFSATNQASK	Rbm27	Q5SFM8	977	1003	1.32864	0.0225995	0.0414583	977-1003	Crosslinked Fraction FDR<0.1	Rbm27	RNA-binding protein 27	4	0.00012841	64.257	NA	23.0208	NA	NA	21.8278	21.5566	3	0	1	1	0	2	4	3	1	1	3	2	0	2	1	2	1	0	0	0	0	0	2	1
ALPLPMACTLTQFVSGSK	Atf7ip	Q7TT18	1257	1274	4.52672	9.13364e-07	8.70407e-06	1257-1274	Crosslinked Fraction FDR<0.01	Atf7ip	Activating transcription factor 7-interacting protein 1	2	1.2821e-06	134.21	NA	21.4895	21.3895	16.9127	16.9127	16.9127	2	0	0	0	1	1	0	1	0	0	3	1	1	1	2	2	2	0	0	1	0	0	1	3
ALPQTPR	Srrm2	Q8BTI8	1444	1450	5.06372	0.000365912	0.00111121	1444-1450	Crosslinked Fraction FDR<0.01	Srrm2	Serine/arginine repetitive matrix protein 2	2	0.028102	96.048	NA	21.1465	22.8064	16.9127	16.9127	16.9127	1	1	0	0	0	1	0	0	0	0	1	0	0	0	2	0	1	0	0	0	0	0	1	3
ALPSFPTSECVSDVEPDTR	Ddx54	Q8K4L0	63	81	0.000827323	0.996457	0.997174	63-81	Not significant	Ddx54	ATP-dependent RNA helicase DDX54	2	8.1367e-44	203.29	25.2364	24.9013	25.5015	25.2469	25.1408	25.2491	1	1	0	2	1	0	2	0	0	0	1	0	0	1	3	3	2	0	0	2	0	0	0	0
ALPSFPTSECVSDVEPDTREMVR	Ddx54	Q8K4L0	63	85	-0.607861	0.7162	0.76597	63-85	Not significant	Ddx54	ATP-dependent RNA helicase DDX54	3	6.4805e-08	114.03	NA	NA	20.7413	19.7862	23.2259	21.0354	1	2	0	2	1	0	3	0	0	0	1	0	1	1	3	3	2	0	0	3	0	0	2	0
ALPSFWIPSLTPEAK	Nosip	Q9D6T0	158	172	5.77398	2.119e-08	1.38192e-06	158-172	Crosslinked Fraction FDR<0.01	Nosip	Nitric oxide synthase-interacting protein	2	0.00038725	108.98	22.6509	22.8511	22.5582	16.9127	16.9127	16.9127	2	0	0	0	0	0	1	0	0	1	2	1	0	1	3	2	1	1	0	0	0	0	0	3
ALPTEAMWK	Utp6	Q8VCY6	320	328	0.9936	0.128267	0.180171	320-328	Not significant	Utp6	U3 small nucleolar RNA-associated protein 6 homolog	2	0.015169	87.754	NA	NA	22.2287	21.2351	NA	NA	2	0	0	0	0	0	1	0	0	0	1	1	1	0	1	0	1	1	0	0	0	0	2	2
ALPVPHFDTINLPEKK	Tpx2	A2APB8	567	582	-1.30307	0.000201076	0.000653827	567-582	Released Fraction FDR<0.01	Tpx2	Targeting protein for Xklp2	4	0.012932	53.981	16.9127	16.9127	16.9127	NA	18.2486	18.1831	1	0	1	1	0	0	1	0	1	1	2	2	0	1	3	0	1	0	0	1	0	0	3	1
ALQAAIQQLAEAQPEATAK	Gcn1l1	E9PVA8	69	87	1.05406	0.00287619	0.00703672	69-87	Crosslinked Fraction FDR<0.01	Gcn1l1		2	8.6972e-13	153.32	21.8072	NA	21.6772	20.5941	20.9307	20.5396	7	0	0	0	0	4	2	0	0	1	2	1	0	0	1	0	1	0	0	0	0	0	1	0
ALQDAFLAIDAK	Ppm1g	Q61074	93	104	1.07192	0.0114504	0.0231841	93-104	Crosslinked Fraction FDR<0.1	Ppm1g	Protein phosphatase 1G	2	5.1983e-10	193.83	24.8253	25.2043	25.6677	23.7573	24.3483	24.3759	4	0	0	2	0	1	0	0	0	1	2	1	0	1	0	0	0	0	0	0	0	0	0	0
ALQDEWDAVMLHSFTLR	Prpf19	Q99KP6	77	93	-2.27887	0.00184236	0.00474375	77-93	Released Fraction FDR<0.01	Prpf19	Pre-mRNA-processing factor 19	2;3	0.00016333	144.73	21.2373	22.7506	21.6611	24.0828	24.3382	24.0646	2	1	0	2	0	1	1	0	1	0	3	0	1	1	0	1	1	1	0	1	0	0	0	0
ALQDLENAASGDATVR	Rprd1b	Q9CSU0	183	198	5.37465	9.51282e-07	8.94628e-06	183-198	Crosslinked Fraction FDR<0.01	Rprd1b	Regulation of nuclear pre-mRNA domain-containing protein 1B	2	2.8733e-26	208.08	22.425	NA	22.1498	16.9127	16.9127	16.9127	4	1	1	2	0	1	1	1	0	0	2	0	0	0	0	1	1	0	0	1	0	0	1	3
ALQECPNSGILWSEAVFLEARPQR	Prpf6	Q91YR7	803	826	-0.526496	0.0683212	0.106157	803-826	Not significant	Prpf6	Pre-mRNA-processing factor 6	3	1.633e-08	117.84	NA	22.2258	NA	22.89	22.6312	22.7357	3	2	1	0	1	2	3	1	0	1	3	0	0	1	2	2	0	1	0	1	0	0	2	0
ALQECPNSGILWSEAVFLEARPQRK	Prpf6	Q91YR7	803	827	-6.68596	2.34976e-07	4.03265e-06	803-827	Released Fraction FDR<0.01	Prpf6	Pre-mRNA-processing factor 6	4	0.020613	101.48	16.9127	16.9127	16.9127	23.5016	NA	23.6958	3	2	1	0	1	2	3	1	0	1	3	1	0	1	2	2	0	1	0	1	0	0	3	1
ALQEEIDRESGK	Knop1	Q9Z2Q2	338	349	-3.55141	5.41997e-05	0.000204538	338-349	Released Fraction FDR<0.01	Knop1	Lysine-rich nucleolar protein 1	2	0.0001777	152.04	16.9127	16.9127	16.9127	20.6111	19.7987	20.9827	1	1	0	1	0	1	3	1	0	1	1	1	0	0	0	1	0	0	0	0	0	0	3	0
ALQEEIDRESGKTEASEPK	Knop1	Q9Z2Q2	338	356	-0.932455	0.112304	0.160879	338-356	Not significant	Knop1	Lysine-rich nucleolar protein 1	3	0.00032913	118.72	NA	22.6288	21.3348	23.108	22.4813	23.1536	2	1	0	1	0	1	5	1	0	1	1	2	0	0	1	2	1	0	0	0	0	0	1	0
ALQEFDLALR	Ddx27	Q921N6	633	642	2.01861	0.00025071	0.000795427	633-642	Crosslinked Fraction FDR<0.01	Ddx27	Probable ATP-dependent RNA helicase DDX27	2	1.9679e-11	221.94	27.1645	26.5319	27.3737	25.0038	24.9221	25.0884	2	1	0	1	0	1	1	0	0	0	3	0	0	1	0	0	0	0	0	0	0	0	0	0
ALQEFDLALRGK	Ddx27	Q921N6	633	644	1.48878	0.158844	0.215786	633-644	Not significant	Ddx27	Probable ATP-dependent RNA helicase DDX27	3	0.00034406	117.14	NA	22.0741	NA	NA	21.2292	19.9415	2	1	0	1	0	1	1	1	0	0	3	1	0	1	0	0	0	0	0	0	0	0	2	1
ALQEGAEIVVCTPGR	Ddx42	Q810A7	372	386	0.128392	0.605315	0.666613	372-386	Not significant	Ddx42	ATP-dependent RNA helicase DDX42	2	1.0732e-07	184.98	22.12	21.5034	21.9841	21.6914	NA	21.7901	2	1	0	0	1	1	2	2	0	1	1	0	0	0	1	0	1	0	0	2	0	0	0	1
ALQELLK	Rexo4	Q6PAQ4	86	92	1.21327	0.034341	0.0595038	86-92	Crosslinked Fraction FDR<0.1	Rexo4	RNA exonuclease 4	2	0.014802	122.98	NA	22.1429	22.8615	21.5243	NA	21.0535	1	0	0	0	0	1	1	0	0	0	3	1	0	0	0	0	0	0	0	0	0	0	1	1
ALQEQLEK	Pnn	O35691	7	14	-1.2349	0.0613077	0.0968899	7-14	Released Fraction FDR<0.1	Pnn	Pinin	2	0.0022496	143.61	NA	21.0471	22.1316	22.9724	NA	22.6762	1	0	0	0	0	2	2	0	0	0	2	1	0	0	0	0	0	0	0	0	0	0	1	1
ALQFLEQVK	Cct6a	P80317	130	138	1.31289	0.0200923	0.0375659	130-138	Crosslinked Fraction FDR<0.1	Cct6a	T-complex protein 1 subunit zeta	2	0.00072264	136.75	21.7911	21.3877	21.648	NA	19.7578	20.8344	1	0	0	0	0	2	1	0	0	0	2	1	0	1	0	0	0	0	0	1	0	0	0	1
ALQGSLGGVEK	Rnf40	Q3U319	837	847	-2.52448	0.0129041	0.0256863	837-847	Released Fraction FDR<0.1	Rnf40	E3 ubiquitin-protein ligase BRE1B	2	0.0033024	94.409	16.9127	16.9127	16.9127	20.4477	NA	18.4268	1	0	0	0	0	1	1	3	0	0	2	1	0	0	0	1	0	0	0	1	0	0	3	1
ALQHCEDLIQQYNR	Wapal	Q65Z40	897	910	0.583605	0.204036	0.267196	897-910	Not significant	Wapal	Wings apart-like protein homolog	2;3	2.0055e-09	145.23	NA	22.03	NA	21.6887	21.204	NA	1	1	1	1	1	3	1	0	1	1	2	0	0	0	0	0	0	0	1	0	0	0	2	1
ALQIAMCAPVMVELEGETDPLLIAMK	Polr2f	P61219	70	95	4.4316	1.74664e-07	3.45176e-06	70-95	Crosslinked Fraction FDR<0.01	Polr2f	DNA-directed RNA polymerases I, II, and III subunit RPABC2	2	3.0005e-07	130.06	21.1359	21.3711	21.526	16.9127	16.9127	16.9127	4	0	0	1	1	1	3	1	0	2	4	1	3	0	2	0	1	0	0	2	0	0	0	3
ALQLLQMYYEGKFPCLEEK	Nat10	Q8K224	644	662	-3.07922	0.00231783	0.00581437	644-662	Released Fraction FDR<0.01	Nat10	N-acetyltransferase 10	2;3	4.9996e-44	199.65	21.0316	23.2833	22.4135	25.2547	25.4829	25.2285	1	0	0	0	1	2	3	1	0	0	4	2	1	1	1	0	0	0	2	0	0	0	0	0
ALQQEQEMEQR	Gatad2a	Q8CHY6	463	473	-3.58866	2.48283e-06	1.66231e-05	463-473	Released Fraction FDR<0.01	Gatad2a	Transcriptional repressor p66 alpha	2	0.00026449	131.62	16.9127	16.9127	16.9127	20.4567	NA	20.5461	1	1	0	0	0	4	3	0	0	0	1	0	1	0	0	0	0	0	0	0	0	0	3	1
ALQSGQCAGAALDVFTEEPPRDR	Phgdh	Q61753	248	270	-1.25541	0.0937001	0.138076	248-270	Not significant	Phgdh	D-3-phosphoglycerate dehydrogenase	3	0.00060699	66.308	NA	20.662	NA	21.9174	NA	NA	4	2	0	2	1	2	2	2	0	0	2	0	0	1	2	1	1	0	0	1	0	0	2	2
ALQSLALGLR	Iqgap1	Q9JKF1	327	336	3.16779	0.000187885	0.000615635	327-336	Crosslinked Fraction FDR<0.01	Iqgap1	Ras GTPase-activating-like protein IQGAP1	2	0.0048316	96.253	20.496	19.665	NA	16.9127	16.9127	16.9127	2	1	0	0	0	1	0	1	0	0	4	0	0	0	0	1	0	0	0	0	0	0	1	3
ALQSNILPFCDEVMQLLLENLGNENVHR	Kpnb1	P70168	680	707	-3.12075	0.000547949	0.00159397	680-707	Released Fraction FDR<0.01	Kpnb1	Importin subunit beta-1	3	7.1886e-15	125.35	NA	NA	21.985	24.9441	25.024	25.3493	1	1	4	1	1	2	3	1	1	1	6	0	1	1	1	1	0	0	0	2	0	0	2	0
ALQSVGQIVGEVLK	Psmc6	P62334	49	62	0.767503	0.0115356	0.0233226	49-62	Not significant	Psmc6	26S protease regulatory subunit 10B	2	0.00013645	122.18	22.2224	22.6151	22.0614	21.7547	21.2829	21.5587	1	0	0	0	0	2	1	2	0	1	2	1	0	0	0	1	0	0	0	3	0	0	0	0
ALQSYYEAR	Utp14a	Q640M1	232	240	-0.173962	0.743444	0.789202	232-240	Not significant	Utp14a;Utp14b	U3 small nucleolar RNA-associated protein 14 homolog A;U3 small nucleolar RNA-associated protein 14 homolog B	2	0.00033764	160.63	23.3715	22.3724	23.4699	23.6085	22.3289	23.7983	2	1	0	0	0	1	1	0	0	0	1	0	0	0	0	1	0	0	2	0	0	0	0	0
ALQVSEHADYAGFR	Smchd1	Q6P5D8	44	57	-0.586189	0.360024	0.431628	44-57	Not significant	Smchd1	Structural maintenance of chromosomes flexible hinge domain-containing protein 1	2;3	9.9014e-09	163.45	20.582	22.5709	20.9218	21.9724	22.4195	21.4413	3	1	0	1	0	1	1	1	1	0	1	0	0	1	0	1	0	0	1	1	0	0	0	0
ALQYACGNALVCDNVEDAR	Smc1a	Q9CU62	608	626	-3.43784	1.71077e-05	7.54322e-05	608-626	Released Fraction FDR<0.01	Smc1a	Structural maintenance of chromosomes protein 1A	2	1.414e-08	157.2	16.9127	16.9127	16.9127	20.2128	20.8601	19.979	4	1	2	2	2	1	1	1	0	0	2	0	0	0	0	0	0	0	1	2	0	0	3	0
ALQYACGNALVCDNVEDARR	Smc1a	Q9CU62	608	627	-1.20899	0.00597511	0.0132134	608-627	Released Fraction FDR<0.1	Smc1a	Structural maintenance of chromosomes protein 1A	2;3	7.1286e-05	87.669	21.5423	22.4224	21.6188	22.8959	23.2934	23.0212	4	2	2	2	2	1	1	1	0	0	2	0	0	0	0	0	0	0	1	2	0	0	0	0
ALRLDVGNFSWGSECCTR	Rps8	P62242	57	74	-1.43066	0.0783067	0.119092	57-74	Not significant	Rps8	40S ribosomal protein S8	3	0.000428	74.324	NA	22.6622	NA	NA	24.0929	NA	1	2	1	1	2	0	1	2	0	0	2	0	0	1	0	2	1	1	0	1	0	0	2	2
ALRLPEEVVDFLYQYWK	Jade1	Q6ZPI0	440	456	-2.69272	0.0159947	0.0309411	440-456	Released Fraction FDR<0.1	Jade1	Protein Jade-1	3	9.1822e-05	95.662	16.9127	16.9127	16.9127	NA	18.4569	20.7541	1	1	0	1	0	1	2	0	0	0	3	1	0	1	1	0	0	1	2	2	0	0	3	1
ALRPGDPGFCAR	Iws1	Q8C1D8	687	698	-0.623798	0.276128	0.345231	687-698	Not significant	Iws1	Protein IWS1 homolog	3	0.0094381	78.705	NA	21.4469	NA	22.3869	21.4752	22.3499	2	2	0	1	1	0	0	2	0	0	1	0	0	1	2	0	0	0	0	0	0	0	2	0
ALRTDYNASVSVPDSSGPER	Hnrnpk	P61979	67	86	-2.9891	0.00241324	0.00602487	67-86	Released Fraction FDR<0.01	Hnrnpk	Heterogeneous nuclear ribonucleoprotein K	2;3	1.6889e-59	234.63	22.3655	23.8118	21.7474	25.4713	26.0448	25.3759	2	2	1	2	0	0	1	1	0	0	1	0	0	0	2	4	1	0	1	2	0	0	0	0
ALRYPMAVGLNK	Rpl36	P47964	2	13	0.21623	0.71466	0.764676	2-13	Not significant	Rpl36	60S ribosomal protein L36	3	0.0094811	71.153	NA	23.0031	21.2576	21.7683	22.08	21.8941	2	1	1	0	0	0	0	1	0	0	2	1	1	0	1	0	0	0	1	1	0	0	1	0
ALSAGNIDDALQCYSEAIK	Stip1	Q60864	14	32	-0.3898	0.239921	0.306533	14-32	Not significant	Stip1	Stress-induced-phosphoprotein 1	2	2.0766e-60	299.04	23.0394	23.7939	23.8934	23.6023	24.2165	24.0773	4	0	1	2	1	1	1	1	0	2	2	1	0	0	0	2	0	0	1	0	0	0	0	0
ALSAYFELPENDQGWPR	Tdp2	Q9JJX7	68	84	-4.31498	2.96446e-07	4.61682e-06	68-84	Released Fraction FDR<0.01	Tdp2	Tyrosyl-DNA phosphodiesterase 2	2	4.71e-06	130.15	16.9127	16.9127	16.9127	21.2855	21.4163	20.9813	2	1	1	1	0	1	2	1	0	0	2	0	0	1	2	1	0	1	1	0	0	0	3	0
ALSDALTELGYK	Shmt1	P50431	331	342	4.73489	9.81815e-08	2.52957e-06	331-342	Crosslinked Fraction FDR<0.01	Shmt1	Serine hydroxymethyltransferase, cytosolic	2	2.4903e-05	150.81	21.7343	21.4391	21.7695	16.9127	16.9127	16.9127	2	0	0	1	0	0	1	1	0	0	3	1	0	0	0	1	1	0	1	0	0	0	0	3
ALSDIDSFIAYVGADLK	Xpo5	Q924C1	688	704	-2.91677	0.00142792	0.00377206	688-704	Released Fraction FDR<0.01	Xpo5	Exportin-5	2	1.589e-10	203.88	NA	19.7608	NA	22.6217	23.0019	22.4091	3	0	0	3	0	0	0	1	0	2	2	1	0	1	0	2	0	0	1	1	0	0	2	0
ALSEDEPCSSSAVK	Uhrf1	Q8VDF2	159	172	0.108397	0.771894	0.813897	159-172	Not significant	Uhrf1	E3 ubiquitin-protein ligase UHRF1	2	3.2086e-07	143.4	NA	NA	20.4866	20.3782	NA	NA	2	0	0	1	1	0	2	0	0	0	1	1	0	0	1	4	0	0	0	1	0	0	2	2
ALSEIAGITLPYDTLDQVR	Ndufs1	Q91VD9	625	643	0.570328	0.0466149	0.0768591	625-643	Not significant	Ndufs1	NADH-ubiquinone oxidoreductase 75 kDa subunit, mitochondrial	2	1.1834e-06	148.62	20.8784	NA	21.1039	20.3078	NA	20.5339	2	1	0	2	0	1	1	1	0	2	3	0	0	0	1	1	2	0	1	1	0	0	1	1
ALSFLGFSAPTPIQALTLAPAIR	Ddx24	Q9ESV0	207	229	7.79879	7.79803e-09	1.20999e-06	207-229	Crosslinked Fraction FDR<0.01	Ddx24	ATP-dependent RNA helicase DDX24	2	9.2423e-65	225.21	24.9336	24.5762	24.6248	16.9127	16.9127	16.9127	5	1	0	0	0	1	0	1	0	2	4	0	0	2	3	2	2	0	0	0	0	0	0	3
ALSLLTLLNVYQK	Fam208a	Q69ZR9	1370	1382	3.74665	1.84463e-06	1.36413e-05	1370-1382	Crosslinked Fraction FDR<0.01	Fam208a	Protein FAM208A	2	9.9813e-11	194.94	NA	20.6434	20.6754	16.9127	16.9127	16.9127	1	0	1	0	0	1	0	0	0	0	5	1	0	0	0	1	1	0	1	1	0	0	1	3
ALSMPLNGLKEEDKEPLIELFVK	Clic4	Q9QYB1	2	24	-2.21164	0.00513298	0.0116346	2-24	Released Fraction FDR<0.1	Clic4	Chloride intracellular channel protein 4	3	0.015359	67.579	16.9127	16.9127	16.9127	19.8041	NA	18.4447	1	0	1	1	0	0	4	1	0	1	5	3	1	1	2	1	0	0	0	1	0	0	3	1
ALSMYEEAFQNTPEGDK	Nup98	Q6PFD9	1444	1460	-0.660581	0.0608372	0.0962191	1444-1460	Not significant	Nup98	Nuclear pore complex protein Nup98-Nup96;Nuclear pore complex protein Nup98;Nuclear pore complex protein Nup96	2	8.6308e-28	193.23	NA	19.9778	20.5373	20.7674	21.2313	20.7558	2	0	1	1	0	1	3	1	0	0	1	1	1	1	1	1	1	0	1	0	0	0	1	0
ALSQAAVEEEEEEEEEEEPVQSK	Rrp12	Q6P5B0	1048	1070	1.81711	0.00422025	0.00984379	1048-1070	Crosslinked Fraction FDR<0.01	Rrp12	RRP12-like protein	2	2.7828e-30	172.85	23.9108	23.3246	24.5612	22.2546	21.6273	22.4634	3	0	0	0	0	2	11	0	0	0	1	1	0	0	1	2	0	0	0	2	0	0	0	0
ALSQPDTVLR	Rnh1	Q91VI7	359	368	-0.171955	0.5251	0.591276	359-368	Not significant	Rnh1	Ribonuclease inhibitor	2	0.0027697	107.01	22.0511	21.5405	21.9734	22.2707	21.5782	22.232	1	1	0	1	0	1	0	0	0	0	2	0	0	0	1	1	1	0	0	1	0	0	0	0
ALSTAQDSEAAFAK	Terf2	O35144	338	351	0.975172	0.0675378	0.105143	338-351	Not significant	Terf2	Telomeric repeat-binding factor 2	2	3.8069e-07	141.1	21.7457	20.9901	21.7987	21.0952	19.7315	20.7823	5	0	0	1	0	1	1	0	0	0	1	1	0	1	0	2	1	0	0	0	0	0	0	0
ALSTLSSPDPLTFSHATK	Phip	Q8VDD9	1554	1571	0.376125	0.388517	0.459791	1554-1571	Not significant	Phip	PH-interacting protein	3	1.8409e-05	151.44	NA	22.2148	NA	21.8386	NA	NA	2	0	0	1	0	0	0	0	1	0	3	1	0	1	2	4	3	0	0	0	0	0	2	2
ALSTTASTAAFDK	Eefsec	Q9JHW4	26	38	-1.27556	0.000386419	0.00116686	26-38	Released Fraction FDR<0.01	Eefsec	Selenocysteine-specific elongation factor	2	0.0026394	90.827	16.9127	16.9127	16.9127	NA	18.0792	18.2974	4	0	0	1	0	0	0	0	0	0	1	1	0	1	0	2	3	0	0	0	0	0	3	1
ALSVHGLPVR	No66	Q9JJF3	482	491	0.208125	0.430809	0.501901	482-491	Not significant	No66	Bifunctional lysine-specific demethylase and histidyl-hydroxylase NO66	2	0.0021177	110.41	NA	19.9247	NA	19.6467	NA	19.7865	1	1	0	0	0	0	0	1	1	0	2	0	0	0	1	1	0	0	0	2	0	0	2	1
ALSVVYTPTFCQLACGQDGQLK	Raver1	Q9CW46	241	262	-0.0260694	0.943423	0.954723	241-262	Not significant	Raver1	Ribonucleoprotein PTB-binding 1	2	2.1927e-07	156.2	23.4884	NA	NA	NA	23.5144	NA	2	0	0	1	2	3	0	2	0	0	3	1	0	1	1	1	2	0	1	2	0	0	2	2
ALTALFK	Atxn10	P28658	28	34	2.95615	8.24811e-06	4.10141e-05	28-34	Crosslinked Fraction FDR<0.01	Atxn10	Ataxin-10	2	0.019046	113.08	NA	19.7782	19.9596	16.9127	16.9127	16.9127	2	0	0	0	0	0	0	0	0	0	2	1	0	1	0	0	1	0	0	0	0	0	1	3
ALTCTLLREDFGLSIDIPLER	Mettl16	Q9CQG2	54	74	0.0464006	0.875886	0.900569	54-74	Not significant	Mettl16	Methyltransferase-like protein 16	3	6.9232e-10	135.81	NA	21.6586	NA	NA	21.7654	21.459	1	2	0	2	1	0	2	1	0	2	5	0	0	1	1	1	2	0	0	0	0	0	2	1
ALTGIDLSVCTQWYR	Ccar1	Q8CH18	527	541	1.19299	0.047897	0.0787243	527-541	Crosslinked Fraction FDR<0.1	Ccar1	Cell division cycle and apoptosis regulator protein 1	2	3.2004e-38	296.65	NA	24.4596	24.4694	22.7858	NA	23.7571	1	1	0	1	1	1	0	1	0	1	2	0	0	0	0	1	2	1	1	1	0	0	1	1
ALTIQLLADAQQGR	Trim71	Q1PSW8	310	323	0.795175	0.0411641	0.0693904	310-323	Not significant	Trim71	E3 ubiquitin-protein ligase TRIM71	2	3.8097e-07	141.08	22.0321	22.1754	21.4757	NA	20.908	21.2904	3	1	0	1	0	3	0	1	0	1	3	0	0	0	0	0	1	0	0	0	0	0	0	1
ALTLIAGSPLK	Cand1	Q6ZQ38	631	641	4.67777	1.15065e-06	1.00725e-05	631-641	Crosslinked Fraction FDR<0.01	Cand1	Cullin-associated NEDD8-dissociated protein 1	2	0.00032476	128.36	21.4932	NA	21.6879	16.9127	16.9127	16.9127	2	0	0	0	0	0	0	1	0	1	3	1	0	0	1	1	1	0	0	0	0	0	1	3
ALTLPGSSENEYIMK	Cse1l	Q9ERK4	560	574	-4.27918	3.07764e-05	0.000124568	560-574	Released Fraction FDR<0.01	Cse1l	Exportin-2	2	0.0026384	80.834	16.9127	16.9127	16.9127	20.831	21.5529	NA	1	0	1	0	0	0	2	1	0	1	2	1	1	0	1	2	1	0	1	0	0	0	3	1
ALTPLQEEMAGLLQQIEVER	Mrpl46	Q9EQI8	60	79	-3.00236	3.15272e-07	4.79625e-06	60-79	Released Fraction FDR<0.01	Mrpl46	39S ribosomal protein L46, mitochondrial	2	1.1011e-06	117.08	16.9127	16.9127	16.9127	19.8841	20.0092	19.8521	2	1	0	0	0	3	4	1	0	1	4	0	1	0	1	0	1	0	0	1	0	0	3	0
ALTQIQGR	Nifk	Q91VE6	25	32	-0.167838	0.757386	0.801678	25-32	Not significant	Nifk	MKI67 FHA domain-interacting nucleolar phosphoprotein	2	0.0017683	148.33	22.6326	NA	22.847	23.3747	21.9768	23.3714	1	1	0	0	0	2	0	1	0	1	1	0	0	0	0	0	1	0	0	0	0	0	1	0
ALTSFLPAPTQLSQDQLEAEER	Snw1	Q9CSN1	2	23	-0.713267	0.0787063	0.119569	2-23	Not significant	Snw1	SNW domain-containing protein 1	2	5.9261e-40	206.63	23.5672	23.0955	22.7648	23.6009	24.1106	NA	3	1	0	1	0	3	3	0	0	0	4	0	0	1	2	2	2	0	0	0	0	0	0	1
ALTSVVNYREPK	Cul2	Q9D4H8	371	382	-2.67433	8.69322e-05	0.000312092	371-382	Released Fraction FDR<0.01	Cul2	Cullin-2	2	0.0010673	123.96	16.9127	16.9127	16.9127	19.0298	19.7965	19.935	1	1	1	0	0	0	1	0	0	0	1	1	0	0	1	1	1	0	1	2	0	0	3	0
ALTTQLIEQTK	Thop1	Q8C1A5	35	45	3.36372	1.36594e-05	6.23213e-05	35-45	Crosslinked Fraction FDR<0.01	Thop1	Thimet oligopeptidase	2	0.00069497	120.99	20.6014	19.798	20.4301	16.9127	16.9127	16.9127	1	0	0	0	0	2	1	0	0	1	2	1	0	0	0	0	3	0	0	0	0	0	0	3
ALTVPELTQQMFDAK	Tubb4b	P68372	283	297	0.629314	0.00553405	0.0123961	283-297	Not significant	Tubb4b;Tubb4a;Tubb6;Tubb3	Tubulin beta-4B chain;Tubulin beta-4A chain;Tubulin beta-6 chain;Tubulin beta-3 chain	2	3.6174e-05	152.96	24.8575	24.9405	25.0175	24.0946	24.4943	24.3387	2	0	0	1	0	2	1	0	0	0	2	1	1	1	1	0	2	0	0	1	0	0	0	0
ALTVPELTQQMFDSK	Tubb2a	Q7TMM9	283	297	0.207329	0.16604	0.224422	283-297	Not significant	Tubb2a;Tubb2b	Tubulin beta-2A chain;Tubulin beta-2B chain	2	1.749e-12	167.18	23.8606	23.7506	23.9778	23.5907	23.8203	23.556	1	0	0	1	0	2	1	0	0	0	2	1	1	1	1	1	2	0	0	1	0	0	0	0
ALTVPELTQQVFDAK	Tubb5	P99024	283	297	0.48408	0.00529761	0.0119429	283-297	Not significant	Tubb5	Tubulin beta-5 chain	2	5.015e-08	149.96	26.3214	26.3073	26.4127	25.7968	25.9731	25.8193	2	0	0	1	0	2	1	0	0	0	2	1	0	1	1	0	2	0	0	2	0	0	0	0
ALVAAHELLCDKPEEEK	Cebpz	P53569	365	381	-1.95048	0.0655214	0.102494	365-381	Not significant	Cebpz	CCAAT/enhancer-binding protein zeta	2;3;4	4.8932e-14	171.29	21.2566	24.6063	22.7106	25.1401	24.6033	24.6816	3	0	0	1	1	0	4	0	1	0	3	2	0	0	1	0	0	0	0	1	0	0	0	0
ALVAYYQK	Rps16	P14131	91	98	1.2882	0.088554	0.131749	91-98	Not significant	Rps16	40S ribosomal protein S16	2	0.017804	94.163	NA	22.1509	22.909	NA	NA	21.2418	2	0	0	0	0	1	0	0	0	0	1	1	0	0	0	0	0	0	2	1	0	0	1	2
ALVDHENVISCPHLGASTK	Phgdh	Q61753	271	289	-4.21827	5.44233e-06	2.96775e-05	271-289	Released Fraction FDR<0.01	Phgdh	D-3-phosphoglycerate dehydrogenase	3	2.1507e-05	95.554	16.9127	16.9127	16.9127	21.2301	20.6384	21.5245	2	0	1	1	1	0	1	1	2	1	2	1	0	0	1	2	1	0	0	2	0	0	3	0
ALVDILSEVPESMFQEILPK	Mybbp1a	Q7TPV4	178	197	-2.92312	0.0103887	0.0213451	178-197	Released Fraction FDR<0.1	Mybbp1a	Myb-binding protein 1A	2	1.7574e-60	236.42	27.4525	24.9994	26.7652	29.8286	28.3339	29.8239	1	0	0	1	0	1	3	0	0	2	3	1	1	1	2	2	0	0	0	2	0	0	0	0
ALVDPGPDFVVCDEGHILK	Atrx	Q61687	1692	1710	0.0801606	0.82884	0.861837	1692-1710	Not significant	Atrx	Transcriptional regulator ATRX	3	6.2448e-09	128.26	NA	NA	24.2545	NA	24.1744	NA	1	0	0	3	1	0	1	2	1	1	2	1	0	1	2	0	0	0	0	3	0	0	2	2
ALVEFTNSPDCLSK	Xpo7	Q9EPK7	33	46	-1.28503	5.85083e-05	0.000219251	33-46	Released Fraction FDR<0.01	Xpo7	Exportin-7	2	0.0003069	115	16.9127	16.9127	16.9127	18.1784	18.3441	18.0708	1	0	1	1	1	0	1	0	0	0	2	1	0	1	1	2	1	0	0	1	0	0	3	0
ALVENCLVPDLWIR	Sart3	Q9JLI8	337	350	6.36295	2.63603e-08	1.43428e-06	337-350	Crosslinked Fraction FDR<0.01	Sart3	Squamous cell carcinoma antigen recognized by T-cells 3	2	0.00014573	134.98	23.5033	23.204	23.1198	16.9127	16.9127	16.9127	1	1	1	1	1	0	1	0	0	1	3	0	0	0	1	0	0	1	0	2	0	0	0	3
ALVEYEIDLQK	Parp1	P11103	684	694	0.266837	0.148236	0.203468	684-694	Not significant	Parp1	Poly [ADP-ribose] polymerase 1	2	2.6662e-06	182.98	25.7916	25.3922	25.7578	25.4524	25.4646	25.224	1	0	0	1	0	1	2	0	0	1	2	1	0	0	0	0	0	0	1	1	0	0	0	0
ALVEYEIDLQKMPLGK	Parp1	P11103	684	699	-0.419218	0.3512	0.422797	684-699	Not significant	Parp1	Poly [ADP-ribose] polymerase 1	3	0.0035416	78.985	NA	23.6591	NA	NA	24.0783	NA	1	0	0	1	0	1	2	1	0	1	3	2	1	0	1	0	0	0	1	1	0	0	2	2
ALVKPQAIKPK	Rpl29	P47915	74	84	-2.50486	0.00187584	0.00482224	74-84	Released Fraction FDR<0.01	Rpl29	60S ribosomal protein L29	2;3	0.0055257	101.72	21.4126	22.7691	21.3219	24.7406	24.1519	24.1256	2	0	0	0	0	1	0	0	0	1	1	3	0	0	2	0	0	0	0	1	0	0	0	0
ALVLELCCNDESGEDVEVPYVR	Uba1	Q02053	1033	1054	0.778279	0.00223839	0.00564235	1033-1054	Not significant	Uba1	Ubiquitin-like modifier-activating enzyme 1	2	5.4781e-51	204.28	23.5798	23.6142	23.8762	22.8742	23.0791	22.7821	1	1	1	2	2	0	4	1	0	0	3	0	0	0	1	1	0	0	1	4	0	0	0	0
ALVMLLEVR	Tnpo1	Q8BFY9	238	246	4.37175	4.5551e-06	2.59684e-05	238-246	Crosslinked Fraction FDR<0.01	Tnpo1;Tnpo2	Transportin-1;Transportin-2	2	0.0054287	105.57	21.091	21.478	NA	16.9127	16.9127	16.9127	1	1	0	0	0	0	1	0	0	0	3	0	1	0	0	0	0	0	0	2	0	0	1	3
ALVNCQYSSATFSTGER	Exosc4	Q921I9	70	86	0.218759	0.348789	0.420356	70-86	Not significant	Exosc4	Exosome complex component RRP41	2	2.7292e-05	122.39	21.465	NA	21.7525	21.5683	21.1087	21.493	2	1	1	0	1	1	1	1	0	0	1	0	0	1	0	3	2	0	1	1	0	0	1	0
ALVPEEEIANMLQWEELEWQK	Drosha	Q5HZJ0	711	731	-3.18117	1.06938e-05	5.07893e-05	711-731	Released Fraction FDR<0.01	Drosha	Ribonuclease 3	2	0.00049368	102.5	16.9127	16.9127	16.9127	20.5051	20.0016	19.775	2	0	1	0	0	2	6	0	0	1	3	1	1	0	1	0	0	2	0	1	0	0	3	0
ALVPTPGK	Ncl	P09405	117	124	2.12041	0.00994551	0.0205735	117-124	Crosslinked Fraction FDR<0.1	Ncl	Nucleolin	2	0.0075107	117.16	26.7463	25.3545	26.7526	24.5959	23.314	24.5822	1	0	0	0	0	0	0	1	0	0	1	1	0	0	2	0	1	0	0	1	0	0	0	0
ALVPTPGKK	Ncl	P09405	117	125	-0.180037	0.648791	0.706472	117-125	Not significant	Ncl	Nucleolin	2	0.011316	113.5	25.6794	25.928	NA	26.3091	25.3377	26.3044	1	0	0	0	0	0	0	1	0	0	1	2	0	0	2	0	1	0	0	1	0	0	1	0
ALVSEEGEGKNPVDYIQGLLDLK	Cul3	Q9JLV5	327	349	-4.06449	1.71994e-05	7.57723e-05	327-349	Released Fraction FDR<0.01	Cul3	Cullin-3	3	1.5334e-05	93.804	16.9127	16.9127	16.9127	21.259	NA	20.6955	1	0	1	2	0	1	3	3	0	1	4	2	0	0	1	1	0	0	1	2	0	0	3	1
ALVTGYFMQVAHLER	Dhx15	O35286	692	706	-0.95401	0.311045	0.381501	692-706	Not significant	Dhx15	Pre-mRNA-splicing factor ATP-dependent RNA helicase DHX15	3	2.6897e-12	157.86	21.2527	24.5075	22.2669	23.2647	24.087	23.5375	2	1	0	0	0	1	1	1	1	0	2	0	1	1	0	0	1	0	1	2	0	0	0	0
ALWFQGR	Matr3	Q8K310	556	562	1.66976	0.0185673	0.0351807	556-562	Crosslinked Fraction FDR<0.1	Matr3	Matrin-3	2	0.018367	114.67	22.962	23.8889	NA	21.6073	21.9041	NA	1	1	0	0	0	1	0	1	0	0	1	0	0	1	0	0	0	1	0	0	0	0	1	1
ALYALQDIVSR	Pcm1	Q9R0L6	1419	1429	6.18535	2.56214e-06	1.70122e-05	1419-1429	Crosslinked Fraction FDR<0.01	Pcm1	Pericentriolar material 1 protein	2	0.00014717	137.95	22.8208	23.3754	NA	16.9127	16.9127	16.9127	2	1	0	1	0	1	0	0	0	1	2	0	0	0	0	1	0	0	1	1	0	0	1	3
ALYDTFSAFGNILSCK	Pabpc1	P29341	114	129	-0.393678	0.0650342	0.101899	114-129	Not significant	Pabpc1	Polyadenylate-binding protein 1	2	2.7656e-31	242.97	23.7501	23.8517	24.1228	24.052	24.4248	24.429	2	0	1	1	1	0	0	1	0	1	2	1	0	2	0	2	1	0	1	0	0	0	0	0
ALYDVGDIVHSVR	Kdm3a	Q6PCM1	730	742	-4.08272	3.80328e-07	5.24245e-06	730-742	Released Fraction FDR<0.01	Kdm3a	Lysine-specific demethylase 3A	3	0.0043996	105.65	16.9127	16.9127	16.9127	21.153	21.0888	20.7446	1	1	0	2	0	0	0	1	1	1	1	0	0	0	0	1	0	0	1	3	0	0	3	0
ALYETELADAR	Lmnb1	P14733	81	91	-6.17741	1.14352e-06	1.00565e-05	81-91	Released Fraction FDR<0.01	Lmnb1	Lamin-B1	2	0.0013813	111.46	16.9127	16.9127	16.9127	23.2963	NA	22.884	3	1	0	1	0	0	2	0	0	0	2	0	0	0	0	0	1	0	1	0	0	0	3	1
ALYETELADARR	Lmnb1	P14733	81	92	-0.79441	0.0258703	0.0466384	81-92	Not significant	Lmnb1	Lamin-B1	2;3	1.1341e-09	195.57	NA	23.9981	NA	24.8609	24.8968	24.62	3	2	0	1	0	0	2	0	0	0	2	0	0	0	0	0	1	0	1	0	0	0	2	0
ALYEYLTAK	Lrpprc	Q6PB66	1337	1345	0.335752	0.224944	0.290169	1337-1345	Not significant	Lrpprc	Leucine-rich PPR motif-containing protein, mitochondrial	2	0.015217	87.696	NA	20.0898	NA	19.5684	19.9235	19.7703	2	0	0	0	0	0	1	0	0	0	2	1	0	0	0	0	1	0	2	0	0	0	2	0
ALYSLGSKEDPVLDP	Adprh	P54923	348	362	0.7	0.0761585	0.116342	348-362	Not significant	Adprh	[Protein ADP-ribosylarginine] hydrolase	2	9.2616e-05	138.22	NA	NA	22.614	21.8157	22.2046	21.7218	1	0	0	2	0	0	1	1	0	0	3	1	0	0	2	2	0	0	1	1	0	0	2	0
ALYYLQIHPQELR	Ddb1	Q3U1J4	515	527	1.24203	0.0950784	0.139807	515-527	Not significant	Ddb1	DNA damage-binding protein 1	3	0.00074999	91.961	NA	21.902	NA	NA	20.66	NA	1	1	0	0	0	2	1	0	1	1	3	0	0	0	1	0	0	0	2	0	0	0	2	2
AMADPEVQQIMSDPAMR	Stip1	Q60864	489	505	0.102346	0.679829	0.734145	489-505	Not significant	Stip1	Stress-induced-phosphoprotein 1	2	1.0435e-29	188.96	22.905	NA	23.3059	NA	23.1214	22.8849	3	1	0	2	0	2	1	0	0	1	0	0	3	0	2	1	0	0	0	1	0	0	1	1
AMAEDLGDQDK	Rtf1	A2AQ19	526	536	0.0516161	0.884496	0.907589	526-536	Not significant	Rtf1	RNA polymerase-associated protein RTF1 homolog	2	0.0037007	93.598	20.6067	NA	20.165	20.3342	NA	NA	2	0	0	3	0	1	1	1	0	0	1	1	1	0	0	0	0	0	0	0	0	0	1	2
AMAVLEPLQVVITNFPAPKPLDIR	Qars	Q8BML9	568	591	2.22387	0.0421562	0.0707713	568-591	Crosslinked Fraction FDR<0.1	Qars		3	0.0014133	60.747	NA	20.5211	NA	18.2973	NA	NA	3	1	1	1	0	1	1	0	0	2	3	1	1	1	4	0	1	0	0	3	0	0	2	2
AMDLAQAGSTVESK	Rrp12	Q6P5B0	601	614	-0.704111	0.0259896	0.0468171	601-614	Not significant	Rrp12	RRP12-like protein	2	2.232e-05	134.75	22.7211	22.2274	22.637	23.4991	22.8502	23.3485	3	0	0	1	0	1	1	1	0	0	1	1	1	0	0	2	1	0	0	1	0	0	0	0
AMEALAR	Ddx46	Q569Z5	566	572	-0.843465	0.158658	0.215562	566-572	Not significant	Ddx46	Probable ATP-dependent RNA helicase DDX46	2	0.024297	102.98	NA	NA	20.2758	NA	NA	21.1192	3	1	0	0	0	0	1	0	0	0	1	0	1	0	0	0	0	0	0	0	0	0	2	2
AMELLSACQGPAR	Nmt2	O70311	128	140	0.164618	0.662041	0.718692	128-140	Not significant	Nmt2	Glycylpeptide N-tetradecanoyltransferase 2	2	0.00021043	120.68	21.1292	20.4728	20.984	20.6974	NA	NA	3	1	0	0	1	1	1	1	0	0	2	0	1	0	1	1	0	0	0	0	0	0	0	2
AMEMTWNNMEK	Ubtf	P25976	514	524	0.227384	0.513124	0.580374	514-524	Not significant	Ubtf	Nucleolar transcription factor 1	2	5.0847e-05	163.64	24.1079	23.5426	24.5032	23.7502	NA	23.8974	1	0	2	0	0	0	2	0	0	0	0	1	3	0	0	0	1	1	0	0	0	0	0	1
AMEMTWNNMEKK	Ubtf	P25976	514	525	0.965226	0.125754	0.177141	514-525	Not significant	Ubtf	Nucleolar transcription factor 1	2;3	0.00012471	159.09	20.7931	21.8028	21.4786	21.0264	19.7595	NA	1	0	2	0	0	0	2	0	0	0	0	2	3	0	0	0	1	1	0	0	0	0	0	1
AMENIGELK	Ddx46	Q569Z5	178	186	5.26621	6.29907e-07	6.97581e-06	178-186	Crosslinked Fraction FDR<0.01	Ddx46	Probable ATP-dependent RNA helicase DDX46	2	0.012442	91.087	22.0897	NA	22.2682	16.9127	16.9127	16.9127	1	0	1	0	0	0	2	1	0	1	1	1	1	0	0	0	0	0	0	0	0	0	1	3
AMENIGELKK	Ddx46	Q569Z5	178	187	1.51527	0.000450464	0.00133799	178-187	Crosslinked Fraction FDR<0.01	Ddx46	Probable ATP-dependent RNA helicase DDX46	2;3	0.00070244	130.56	24.7091	24.8955	24.7124	23.3817	22.866	23.5234	1	0	1	0	0	0	2	1	0	1	1	2	1	0	0	0	0	0	0	0	0	0	0	0
AMETSTQSSGDHQEQHISVQEMQELK	Tpr	F6ZDS4	1529	1554	-2.83869	0.000892123	0.00246943	1529-1554	Released Fraction FDR<0.01	Tpr	Nucleoprotein TPR	3;4	7.147e-15	146.99	NA	21.3641	20.6017	23.3625	23.9627	24.1394	1	0	0	1	0	5	4	1	2	1	1	1	2	0	0	4	2	0	0	1	0	0	1	0
AMEVDTEERPR	Nop16	Q9CPT5	75	85	-0.425812	0.430729	0.501896	75-85	Not significant	Nop16	Nucleolar protein 16	2;3	3.4481e-05	134.68	22.0559	22.9177	22.5312	23.5099	21.896	23.3763	1	2	0	1	0	0	3	0	0	0	0	0	1	0	1	0	1	0	0	1	0	0	0	0
AMGIMNSFVNDIFER	Hist1h2bp	Q8CGP2	59	73	-2.08683	0.000425646	0.0012717	59-73	Released Fraction FDR<0.01	Hist1h2bp;Hist1h2bb;Hist1h2bf;Hist1h2bk;Hist1h2bc;Hist2h2bb;Hist1h2bh;Hist1h2bm;Hist3h2ba;Hist3h2bb;Hist2h2be	Histone H2B type 1-P;Histone H2B type 1-B;Histone H2B type 1-F/J/L;Histone H2B type 1-K;Histone H2B type 1-C/E/G;Histone H2B type 2-B;Histone H2B type 1-H;Histone H2B type 1-M;Histone H2B type 3-A;Histone H2B type 3-B;Histone H2B type 2-E	2	8.0255e-58	262.07	31.0751	30.0627	30.7901	32.7453	32.7006	32.7426	1	1	2	1	0	0	1	1	0	2	0	0	2	2	0	1	0	0	0	1	0	0	0	0
AMGPLVLTEVLFDEK	Eif5	P59325	272	286	2.51094	0.000207207	0.000670627	272-286	Crosslinked Fraction FDR<0.01	Eif5	Eukaryotic translation initiation factor 5	2	5.9744e-05	124.6	NA	20.2998	20.6434	17.9481	18.2349	17.699	1	0	0	1	0	0	2	1	0	0	3	1	1	1	1	0	1	0	0	2	0	0	1	0
AMGQVLPDEEQEK	Las1l	A2BE28	454	466	-0.437132	0.171909	0.230905	454-466	Not significant	Las1l	Ribosomal biogenesis protein LAS1L	2	4.7024e-07	147.3	21.7229	21.4438	22.2601	22.2796	21.9011	22.5575	1	0	0	1	0	2	3	1	0	0	1	1	1	0	1	0	0	0	0	1	0	0	0	0
AMGSGGAGSEQEDTVLFRR	Smn1	P97801	2	20	3.22864	1.34983e-05	6.16942e-05	2-20	Crosslinked Fraction FDR<0.01	Smn1	Survival motor neuron protein	2	0.0036285	77.644	NA	19.9694	20.3133	16.9127	16.9127	16.9127	2	2	0	1	0	1	2	4	0	0	1	0	1	1	0	2	1	0	0	1	0	0	1	3
AMGVVVATGVNTEIGK	Atp2a2	O55143	219	234	3.524	0.00231589	0.00581102	219-234	Crosslinked Fraction FDR<0.01	Atp2a2	Sarcoplasmic/endoplasmic reticulum calcium ATPase 2	2	0.00012242	132.17	22.1691	21.2757	21.8966	NA	NA	18.2565	2	0	1	0	0	0	1	3	0	1	0	1	1	0	0	0	2	0	0	4	0	0	0	2
AMHQAQTMEGCSSPMVVK	Celf1	P28659	167	184	-1.55387	0.0891905	0.132535	167-184	Not significant	Celf1	CUGBP Elav-like family member 1	2;3	5.9389e-21	177.21	20.3239	23.2141	22.1927	23.8371	23.4392	23.116	2	0	0	0	1	2	1	1	1	0	0	1	3	0	1	2	1	0	0	2	0	0	0	0
AMLDQLMGTSR	Luc7l2	Q7TNC4	9	19	6.1924	2.59096e-08	1.42572e-06	9-19	Crosslinked Fraction FDR<0.01	Luc7l2	Putative RNA-binding protein Luc7-like 2	2	0.00010547	151.22	22.9652	23.0287	23.3216	16.9127	16.9127	16.9127	1	1	0	1	0	1	0	1	0	0	2	0	2	0	0	1	1	0	0	0	0	0	0	3
AMLSGPGQFAENETNEVNFR	Tceb1	P83940	44	63	1.61726	0.0660426	0.10317	44-63	Not significant	Tceb1	Transcription elongation factor B polypeptide 1	2	0.0066057	84.753	21.9229	NA	NA	20.3057	NA	NA	2	1	3	0	0	1	3	2	0	0	1	0	1	2	1	1	1	0	0	1	0	0	2	2
AMMRPSLFANLFGVLALFQSGR	Mybbp1a	Q7TPV4	125	146	-0.22389	0.387172	0.458524	125-146	Not significant	Mybbp1a	Myb-binding protein 1A	3	4.3059e-06	107.08	NA	20.788	20.8794	NA	NA	21.0576	3	2	1	0	0	1	0	2	0	0	4	0	2	3	1	2	0	0	0	1	0	0	1	2
AMNQQTTLDTPQLER	Ubr5	Q80TP3	1954	1968	1.34963	0.0454305	0.0751735	1954-1968	Crosslinked Fraction FDR<0.1	Ubr5	E3 ubiquitin-protein ligase UBR5	2	0.0013624	111.63	NA	NA	20.5869	NA	18.9763	19.4983	1	1	1	1	0	3	1	0	0	0	2	0	1	0	1	0	3	0	0	0	0	0	2	1
AMPEDEPTGPAK	Ddx27	Q921N6	692	703	-1.82058	0.00734393	0.0158409	692-703	Released Fraction FDR<0.1	Ddx27	Probable ATP-dependent RNA helicase DDX27	2	0.021126	70.908	NA	18.938	NA	20.8165	NA	20.7007	2	0	0	1	0	0	2	1	0	0	0	1	1	0	3	0	1	0	0	0	0	0	2	1
AMQAAGQIPATALLPTMTPDGLAVTPTPVPVVGSQMTR	U2af2	P26369	109	146	2.53921	0.0126716	0.0252958	109-146	Crosslinked Fraction FDR<0.1	U2af2	Splicing factor U2AF 65 kDa subunit	3	9.3636e-06	64.773	25.6924	25.4969	25.3009	23.7106	21.3652	23.7969	6	1	0	1	0	3	0	3	0	1	3	0	3	0	6	1	6	0	0	4	0	0	0	0
AMSIMNSFVTDIFER	Hist1h2ba	P70696	60	74	-1.48207	0.00468719	0.0107479	60-74	Released Fraction FDR<0.1	Hist1h2ba	Histone H2B type 1-A	2	3.1731e-26	211.63	21.5907	NA	NA	23.1604	23.1891	22.8689	1	1	1	1	0	0	1	0	0	2	0	0	2	2	0	2	1	0	0	1	0	0	2	0
AMSTLVPQGGPVLCRDEMEEWSASEAMLFEEALEK	Mta2	Q9R190	248	282	-5.08071	8.96091e-07	8.5976e-06	248-282	Released Fraction FDR<0.01	Mta2	Metastasis-associated protein MTA2	3	0.00073353	50.704	16.9127	16.9127	16.9127	22.0721	21.5833	22.325	4	1	0	1	1	1	7	2	0	0	4	1	3	1	2	3	1	1	0	2	0	0	3	0
AMTEDGFLAVCSEAK	Asns	Q61024	148	162	0.235839	0.371802	0.443379	148-162	Not significant	Asns	Asparagine synthetase [glutamine-hydrolyzing]	2	0.00019738	116.54	22.328	21.9684	22.3091	21.9889	22.359	21.5501	3	0	0	1	1	0	2	1	0	0	1	1	1	1	0	1	1	0	0	1	0	0	0	0
AMVAQGGLR	Msh6	P54276	303	311	6.19799	6.39738e-05	0.000237346	303-311	Crosslinked Fraction FDR<0.01	Msh6	DNA mismatch repair protein Msh6	2	0.010054	94.006	23.7813	22.4402	NA	16.9127	16.9127	16.9127	2	1	0	0	0	1	0	2	0	0	1	0	1	0	0	0	0	0	0	1	0	0	1	3
AMVSPEQCCAYYSMIAAEQR	Taf1	Q80UV9	878	897	-4.06094	9.72885e-05	0.000345526	878-897	Released Fraction FDR<0.01	Taf1	Transcription initiation factor TFIID subunit 1	2	2.4494e-12	147.68	16.9127	16.9127	16.9127	20.0632	21.4414	21.4165	4	1	0	0	2	2	2	0	0	1	0	0	2	0	1	2	0	0	2	1	0	0	3	0
AMVTSLEDSLNK	Tpr	F6ZDS4	1041	1052	-0.486814	0.0401091	0.0679413	1041-1052	Not significant	Tpr	Nucleoprotein TPR	2	2.2193e-07	174.86	22.5085	22.697	22.8086	22.8563	23.3994	23.2188	1	0	1	1	0	0	1	0	0	0	2	1	1	0	0	2	1	0	0	1	0	0	0	0
AMVTSLEDSLNKEK	Tpr	F6ZDS4	1041	1054	-1.27581	0.0696497	0.1079	1041-1054	Not significant	Tpr	Nucleoprotein TPR	2;3	0.0004877	125.23	NA	19.7972	21.0216	NA	21.755	21.6154	1	0	1	1	0	0	2	0	0	0	2	2	1	0	0	2	1	0	0	1	0	0	1	1
AMWFPALVVCPDCSDEIAVK	Arid4b	A2CG63	189	208	3.94151	4.69641e-06	2.64962e-05	189-208	Crosslinked Fraction FDR<0.01	Arid4b	AT-rich interactive domain-containing protein 4B	2	5.0684e-05	101.72	20.9229	20.4216	21.2183	16.9127	16.9127	16.9127	3	0	0	2	2	0	1	0	0	1	1	1	1	1	2	1	0	1	0	3	0	0	0	3
ANANEILDFFHGYK	Rbm12b2	Q66JV4	769	782	-4.43627	8.99737e-07	8.62024e-06	769-782	Released Fraction FDR<0.01	Rbm12b2	RNA-binding protein 12B-B	3	0.0001319	110.38	16.9127	16.9127	16.9127	NA	21.3214	21.3766	2	0	2	1	0	0	1	1	1	1	1	1	0	2	0	0	0	0	1	0	0	0	3	1
ANASEILDFFHGYK	Rbm12b1	Q80YR9	771	784	-3.12362	9.03343e-05	0.000323249	771-784	Released Fraction FDR<0.01	Rbm12b1	RNA-binding protein 12B-A	3	0.00018343	99.531	16.9127	16.9127	16.9127	19.7062	20.3665	NA	2	0	1	1	0	0	1	1	1	1	1	1	0	2	0	1	0	0	1	0	0	0	3	1
ANCIDSTASAEAVFASEVK	Fbl	P35550	272	290	0.804759	0.00103131	0.00281744	272-290	Not significant	Fbl	rRNA 2-O-methyltransferase fibrillarin	2	5.1093e-70	244.71	26.1948	26.0476	26.234	25.2109	25.4981	25.3533	5	0	1	1	1	0	2	0	0	1	0	1	0	1	0	3	1	0	0	2	0	0	0	0
ANCIDSTASAEAVFASEVKK	Fbl	P35550	272	291	0.444273	0.0414615	0.0697959	272-291	Not significant	Fbl	rRNA 2-O-methyltransferase fibrillarin	2;3	1.2083e-08	136.39	25.1245	25.5755	25.4071	24.884	25.1064	24.7838	5	0	1	1	1	0	2	0	0	1	0	2	0	1	0	3	1	0	0	2	0	0	0	0
ANDLTHSLSSYLK	Cmss1	Q9CZT6	122	134	-1.04549	0.00692267	0.0150517	122-134	Released Fraction FDR<0.1	Cmss1	Protein CMSS1	3	0.0016596	104.59	NA	21.0508	NA	22.0772	22.1882	22.0237	1	0	1	1	0	0	0	0	1	0	3	1	0	0	0	3	1	0	1	0	0	0	2	0
ANDQEPCGWWLAK	Fxr1	Q61584	71	83	-4.68266	8.27053e-08	2.38227e-06	71-83	Released Fraction FDR<0.01	Fxr1	Fragile X mental retardation syndrome-related protein 1	2	4.0311e-08	161.67	16.9127	16.9127	16.9127	21.5234	21.7846	21.4783	2	0	1	1	1	1	1	1	0	0	1	1	0	0	1	0	0	2	0	0	0	0	3	0
ANDYANAVLQALSNVPPLR	Usp39	Q3TIX9	231	249	2.04555	0.00865687	0.0182643	231-249	Crosslinked Fraction FDR<0.1	Usp39	U4/U6.U5 tri-snRNP-associated protein 2	2	3.8838e-17	156.2	NA	20.3049	20.5926	NA	NA	18.4032	4	1	3	1	0	1	0	0	0	0	3	0	0	0	2	1	0	0	1	2	0	0	1	2
ANEALAIDTLLISDELFR	Pelo	Q80X73	302	319	-1.81019	0.0360903	0.0621016	302-319	Released Fraction FDR<0.1	Pelo	Protein pelota homolog	2	1.8119e-28	196.37	NA	NA	19.7941	NA	21.9441	21.2644	3	1	1	2	0	0	2	0	0	2	4	0	0	1	0	1	1	0	0	0	0	0	2	1
ANEFLEVGK	Eif3a	P23116	15	23	-0.459702	0.320586	0.391475	15-23	Not significant	Eif3a	Eukaryotic translation initiation factor 3 subunit A	2	0.019264	82.749	NA	20.7581	NA	21.2178	NA	NA	1	0	1	0	0	0	2	1	0	0	1	1	0	1	0	0	0	0	0	1	0	0	2	2
ANENSNIQVLSDR	Fip1l1	Q9D824	272	284	-0.593947	0.129839	0.181962	272-284	Not significant	Fip1l1	Pre-mRNA 3-end-processing factor FIP1	2	1.2216e-08	167.2	21.6352	21.2449	22.231	22.4701	21.825	22.5979	1	1	3	1	0	1	1	0	0	1	1	0	0	0	0	2	0	0	0	1	0	0	0	0
ANEPTHFTVDCTEAGEGDVSVGIK	Flnb	Q80X90	759	782	1.96814	0.0501212	0.0818002	759-782	Crosslinked Fraction FDR<0.1	Flnb	Filamin-B	3	0.002269	51.628	NA	20.3577	NA	NA	NA	18.3896	2	0	1	2	1	0	3	3	1	1	0	1	0	1	1	1	3	0	0	3	0	0	2	2
ANEVEQMIRDLEASIAR	Dync1h1	Q9JHU4	3428	3444	-3.46227	0.000622152	0.00178593	3428-3444	Released Fraction FDR<0.01	Dync1h1	Cytoplasmic dynein 1 heavy chain 1	3	0.0023846	120.7	16.9127	16.9127	16.9127	19.3176	21.2412	20.5662	3	2	1	1	0	1	3	0	0	2	1	0	1	0	0	1	0	0	0	1	0	0	3	0
ANFSLPEK	Hnrnpul2	Q00PI9	592	599	-0.73867	0.0869195	0.129788	592-599	Not significant	Hnrnpul2	Heterogeneous nuclear ribonucleoprotein U-like protein 2	2	0.0092636	110.12	21.998	NA	NA	23.0683	22.4837	22.658	1	0	1	0	0	0	1	0	0	0	1	1	0	1	1	1	0	0	0	0	0	0	2	0
ANFTLPDVGDFLDEVLFIELQREEADK	Hnrnpul1	Q8VDM6	464	490	-8.16151	1.24638e-07	2.88513e-06	464-490	Released Fraction FDR<0.01	Hnrnpul1	Heterogeneous nuclear ribonucleoprotein U-like protein 1	3	5.238e-08	100.04	16.9127	16.9127	16.9127	25.1959	NA	24.9527	2	1	1	4	0	1	4	1	0	1	4	1	0	3	1	0	1	0	0	2	0	0	3	1
ANFYCELCDK	Gpatch8	A2A6A1	134	143	0.908599	0.144182	0.198688	134-143	Not significant	Gpatch8;Znf804a	G patch domain-containing protein 8;Zinc finger protein 804A	2	0.01056	86.882	NA	19.8241	NA	NA	18.9155	NA	1	0	1	1	2	0	1	0	0	0	1	1	0	1	0	0	0	0	1	0	0	0	2	2
ANGNARPETVTNDDEEALDEETK	Rbm25	B2RY56	178	200	-2.48166	0.000305896	0.000947705	178-200	Released Fraction FDR<0.01	Rbm25	RNA-binding protein 25	3	3.9279e-06	83.602	16.9127	16.9127	16.9127	NA	19.0412	19.7476	3	1	3	3	0	0	5	1	0	0	1	1	0	0	1	0	3	0	0	1	0	0	3	1
ANGTTVHVGIHPSK	Rpl26	P61255	90	103	-1.19112	0.000610768	0.0017576	90-103	Released Fraction FDR<0.01	Rpl26	60S ribosomal protein L26	2;3	0.011201	72.289	16.9127	16.9127	16.9127	NA	18.2293	17.9784	1	0	1	0	0	0	0	2	2	1	0	1	0	0	1	1	2	0	0	2	0	0	3	1
ANGVEINREQWIQDAEECDR	Prpf6	Q91YR7	496	515	-1.93503	0.0114321	0.0231516	496-515	Released Fraction FDR<0.1	Prpf6	Pre-mRNA-processing factor 6	3	0.035009	49.773	16.9127	16.9127	16.9127	NA	19.5864	18.1092	2	2	2	2	1	2	4	1	0	2	0	0	0	0	0	0	0	1	0	1	0	0	3	1
ANIPWKVPGLPTPIENMILR	Prpf8	Q99PV0	722	741	-0.633181	0.113863	0.162865	722-741	Not significant	Prpf8	Pre-mRNA-processing-splicing factor 8	3	1.8925e-12	142.72	NA	21.9389	20.9595	22.0886	22.1285	22.03	1	1	2	0	0	0	1	1	0	3	2	1	1	0	4	0	1	1	0	1	0	0	1	0
ANKLDHVVTIIK	Prmt1	Q9JIF0	114	125	0.201278	0.418322	0.489293	114-125	Not significant	Prmt1	Protein arginine N-methyltransferase 1	3	6.4884e-10	225.55	NA	22.6908	NA	22.4932	NA	22.4858	1	0	1	1	0	0	0	0	1	2	1	2	0	0	0	0	1	0	0	2	0	0	2	1
ANLFPFVGEQQSEFSTFDK	Rbm45	Q8BHN5	219	237	-5.102	8.33111e-07	8.20878e-06	219-237	Released Fraction FDR<0.01	Rbm45	RNA-binding protein 45	2	1.0966e-06	158.52	16.9127	16.9127	16.9127	21.8687	22.4384	21.7372	1	0	1	1	0	2	2	1	0	0	1	1	0	4	1	2	1	0	0	1	0	0	3	0
ANLGVFTVCAPR	Smchd1	Q6P5D8	1326	1337	4.65146	2.15061e-08	1.38904e-06	1326-1337	Crosslinked Fraction FDR<0.01	Smchd1	Structural maintenance of chromosomes flexible hinge domain-containing protein 1	2	0.0008161	130.94	21.5669	21.5141	21.6116	16.9127	16.9127	16.9127	2	1	1	0	1	0	0	1	0	0	1	0	0	1	1	0	1	0	0	2	0	0	0	3
ANLQIDQINTDLNLER	Myh9	Q8VDD5	1755	1770	1.07914	0.000552806	0.00160676	1755-1770	Crosslinked Fraction FDR<0.01	Myh9	Myosin-9	2	5.7265e-85	292.39	24.0177	23.7783	24.1123	22.8133	23.0779	22.7798	1	1	3	2	0	2	1	0	0	2	3	0	0	0	0	0	1	0	0	0	0	0	0	0
ANLSLLR	Sfpq	Q8VIJ6	272	278	2.10045	0.000112702	0.000392716	272-278	Crosslinked Fraction FDR<0.01	Sfpq	Splicing factor, proline- and glutamine-rich	2	0.018402	114.59	25.1918	24.6828	24.7611	23.0938	22.5897	22.6509	1	1	1	0	0	0	0	0	0	0	3	0	0	0	0	1	0	0	0	0	0	0	0	0
ANNLHSGDNFQLNDSEIER	Osbpl8	B9EJ86	300	318	4.82994	1.51659e-06	1.19699e-05	300-318	Crosslinked Fraction FDR<0.01	Osbpl8	Oxysterol-binding protein	2;3	3.1948e-09	122.29	NA	21.6057	21.8796	16.9127	16.9127	16.9127	1	1	4	2	0	1	2	1	1	1	2	0	0	1	0	2	0	0	0	0	0	0	1	3
ANNPGIVLTFVLPAEQPFLGK	Ddx56	Q9D0R4	379	399	0.837037	0.0559933	0.0898658	379-399	Not significant	Ddx56	Probable ATP-dependent RNA helicase DDX56	2	3.2913e-61	239.61	24.8326	24.7294	24.9506	24.4696	23.2403	24.2915	2	0	2	0	0	1	1	2	0	1	3	1	0	2	3	0	1	0	0	2	0	0	0	0
ANNSPALTGNSQPQHQAAAAVTQQQQQCGGGGGATKPAVSGK	Prpf38b	Q80SY5	2	43	-1.30379	0.0149329	0.0291766	2-43	Released Fraction FDR<0.1	Prpf38b	Pre-mRNA-splicing factor 38B	3	9.5778e-09	76.575	NA	22.0675	NA	23.342	NA	23.4006	8	0	3	0	1	8	0	7	1	0	1	2	0	0	3	3	3	0	0	2	0	0	2	1
ANPALYVLR	Prpf8	Q99PV0	1736	1744	4.08853	6.27337e-05	0.000233201	1736-1744	Crosslinked Fraction FDR<0.01	Prpf8	Pre-mRNA-processing-splicing factor 8	2	0.0046253	108.09	22.4667	22.3475	22.4426	NA	NA	18.3304	2	1	1	0	0	0	0	0	0	0	2	0	0	0	1	0	0	0	1	1	0	0	0	2
ANPDPNCCLGVFGLSLYTTER	Tra2b	P62996	112	132	3.56844	1.15297e-05	5.40098e-05	112-132	Crosslinked Fraction FDR<0.01	Tra2b	Transformer-2 protein homolog beta	2;3	1.3849e-25	160.52	30.4414	30.1511	30.9334	27.1143	26.9624	26.7439	1	1	2	1	2	0	1	2	0	0	3	0	0	1	2	1	2	0	1	1	0	0	0	0
ANPDPNCCLGVFGLSLYTTERDLR	Tra2b	P62996	112	135	0.695572	0.480103	0.549543	112-135	Not significant	Tra2b	Transformer-2 protein homolog beta	3	1.2308e-05	89.859	NA	24.4707	23.0017	NA	23.0406	NA	1	2	2	2	2	0	1	2	0	0	4	0	0	1	2	1	2	0	1	1	0	0	1	2
ANPDPNCCLGVFGLSLYTTERDLREVFSK	Tra2b	P62996	112	140	-6.07659	0.000103479	0.000365153	112-140	Released Fraction FDR<0.01	Tra2b	Transformer-2 protein homolog beta	4	9.2637e-05	63.268	16.9127	16.9127	16.9127	21.7887	24.2143	22.965	1	2	2	2	2	0	2	2	0	0	4	1	0	2	2	2	2	0	1	2	0	0	3	0
ANPDPNTCLGVFGLSLYTTER	Tra2a	Q6PFR5	111	131	3.24487	2.38223e-05	0.000100211	111-131	Crosslinked Fraction FDR<0.01	Tra2a	Transformer-2 protein homolog alpha	2;3	1.3506e-46	213.69	28.5084	27.9569	28.8098	25.3043	25.0089	25.2273	1	1	2	1	1	0	1	2	0	0	3	0	0	1	2	1	3	0	1	1	0	0	0	0
ANPFGGASHAK	Rps23	P62267	38	48	-1.99039	0.00537714	0.0121052	38-48	Released Fraction FDR<0.1	Rps23	40S ribosomal protein S23	1;2	0.0009944	141.91	21.252	21.2321	NA	23.7261	22.5448	23.4264	3	0	1	0	0	0	0	2	1	0	0	1	0	1	1	1	0	0	0	0	0	0	1	0
ANPQLLAEFQDK	Sall4	Q8BX22	442	453	0.0511739	0.773259	0.815065	442-453	Not significant	Sall4	Sal-like protein 4	2	1.1961e-05	160.75	22.1434	22.1549	21.9773	21.97	22.3365	21.8155	2	0	1	1	0	2	1	0	0	0	2	1	0	1	1	0	0	0	0	0	0	0	0	0
ANSFTVSSVSAPSWLHR	Hdlbp	Q8VDJ3	361	377	1.02457	0.280972	0.350254	361-377	Not significant	Hdlbp	Vigilin	3	0.00043866	70.96	NA	20.2622	NA	18.2376	19.957	19.5182	2	1	1	0	0	0	0	0	1	0	1	0	0	1	1	5	1	1	0	2	0	0	2	0
ANSNLVLQADR	Snrnp200	Q6P4T2	15	25	-0.884498	0.195939	0.258244	15-25	Not significant	Snrnp200	U5 small nuclear ribonucleoprotein 200 kDa helicase	2	3.0892e-13	169.99	NA	21.7237	22.9054	NA	22.8217	23.5764	2	1	2	1	0	1	0	0	0	0	2	0	0	0	0	1	0	0	0	1	0	0	1	1
ANSSSSHNWNTLFMGPNAVADAIAQK	Rbm19	Q8R3C6	503	528	-6.7972	2.6645e-08	1.43683e-06	503-528	Released Fraction FDR<0.01	Rbm19	Probable RNA-binding protein 19	3	1.8677e-21	123.85	16.9127	16.9127	16.9127	23.7388	23.9215	23.4696	5	0	4	1	0	1	0	1	1	1	1	1	1	1	1	4	1	1	0	1	0	0	3	0
ANTNSLEVSWGAVATADSYLLQLQK	Hcfc1	Q61191	375	399	-0.899318	0.0210395	0.0390425	375-399	Not significant	Hcfc1	Host cell factor 1;HCF N-terminal chain 1;HCF N-terminal chain 2;HCF N-terminal chain 3;HCF N-terminal chain 4;HCF N-terminal chain 5;HCF N-terminal chain 6;HCF C-terminal chain 1;HCF C-terminal chain 2;HCF C-terminal chain 3;HCF C-terminal chain 4;HCF C-terminal chain 5;HCF C-terminal chain 6	2	1.2818e-20	145.55	20.7028	20.898	21.0363	21.5238	22.3628	21.4483	4	0	2	1	0	2	1	1	0	0	4	1	0	0	0	3	2	1	1	2	0	0	0	0
ANVDPALGEFPFAK	Zcchc9	Q8R1J3	172	185	0.267131	0.364827	0.436346	172-185	Not significant	Zcchc9	Zinc finger CCHC domain-containing protein 9	2	5.4977e-11	170.4	22.6513	NA	22.4324	22.0176	22.5319	NA	3	0	1	1	0	0	1	1	0	0	1	1	0	2	2	0	0	0	0	1	0	0	1	1
ANVYGDSIVVQQHISVDGSR	Smc6	Q924W5	139	158	-3.2823	3.64741e-05	0.000144327	139-158	Released Fraction FDR<0.01	Smc6	Structural maintenance of chromosomes protein 6	3	0.00046135	89.049	16.9127	16.9127	16.9127	20.4596	NA	19.9305	1	1	1	2	0	2	0	2	1	2	0	0	0	0	0	3	0	0	1	4	0	0	3	1
ANYAVDAYFR	Smarca5	Q91ZW3	739	748	-4.23185	8.76496e-06	4.31304e-05	739-748	Released Fraction FDR<0.01	Smarca5;Smarca1	SWI/SNF-related matrix-associated actin-dependent regulator of chromatin subfamily A member 5;Probable global transcription activator SNF2L1	2	0.015015	80.755	16.9127	16.9127	16.9127	20.9073	NA	21.3819	3	1	1	1	0	0	0	0	0	0	0	0	0	1	0	0	0	0	2	1	0	0	3	1
ANYISALK	Ahctf1	Q8CJF7	962	969	-1.37416	0.000150751	0.000507832	962-969	Released Fraction FDR<0.01	Ahctf1	Protein ELYS	2	0.018893	93.162	16.9127	16.9127	16.9127	18.2764	18.2974	NA	2	0	1	0	0	0	0	0	0	1	1	1	0	0	0	1	0	0	1	0	0	0	3	1
APAAFLVSLYVK	Urb1	Q571H0	2211	2222	3.74051	1.84373e-06	1.36394e-05	2211-2222	Crosslinked Fraction FDR<0.01	Urb1	Nucleolar pre-ribosomal-associated protein 1	2	0.0059363	84.17	NA	20.6418	20.6647	16.9127	16.9127	16.9127	3	0	0	0	0	0	0	0	0	0	2	1	0	1	1	1	0	0	1	2	0	0	1	3
APAEVQITAEQLLR	Crnkl1	P63154	22	35	-5.01032	4.80663e-07	5.99067e-06	22-35	Released Fraction FDR<0.01	Crnkl1	Crooked neck-like protein 1	2	4.5204e-15	191.33	16.9127	16.9127	16.9127	22.0545	22.1555	21.5592	3	1	0	0	0	2	2	0	0	1	2	0	0	0	1	0	1	0	0	1	0	0	3	0
APAHHPAAVSTAK	Rrp12	Q6P5B0	275	287	-3.3389	0.0197105	0.0369644	275-287	Released Fraction FDR<0.1	Rrp12	RRP12-like protein	2;3	1.4498e-22	214.96	NA	18.7274	NA	23.0416	21.2616	21.8955	5	0	0	0	0	0	0	0	2	0	0	1	0	0	2	1	1	0	0	1	0	0	2	0
APAMFNIR	Rps3a	P97351	35	42	2.06413	0.000104653	0.000368672	35-42	Crosslinked Fraction FDR<0.01	Rps3a	40S ribosomal protein S3a	2	0.0016935	149.06	24.6477	24.2498	24.8122	22.6893	22.2394	22.5886	2	1	1	0	0	0	0	0	0	1	0	0	1	1	1	0	0	0	0	0	0	0	0	0
APASLCVTPYPEPSECSWKDPEAEAALELALSITR	Vars	Q9Z1Q9	1081	1115	-5.19713	4.23783e-08	1.76779e-06	1081-1115	Released Fraction FDR<0.01	Vars	Valine--tRNA ligase	3	1.5672e-06	70.451	16.9127	16.9127	16.9127	22.1051	21.9541	22.2704	6	1	0	1	2	0	5	0	0	1	4	1	0	0	5	4	2	1	1	1	0	0	3	0
APCQAGDLRDMISMYLPGAEVPEPAAPSR	Sox2	P48432	265	293	-0.749556	0.185566	0.246232	265-293	Not significant	Sox2	Transcription factor SOX-2	3	1.4985e-14	118.61	23.2651	25.0562	24.2439	24.6693	25.3998	24.7448	5	2	0	2	1	1	2	2	0	1	2	0	2	0	5	2	0	0	1	1	0	0	0	0
APDLFPSDFKFDTPVDKLPQL	Gtf2b	P62915	296	316	-6.10873	9.91667e-07	9.16523e-06	296-316	Released Fraction FDR<0.01	Gtf2b	Transcription initiation factor IIB	3	0.044148	48.196	16.9127	16.9127	16.9127	NA	23.2114	22.8316	1	0	0	4	0	1	0	0	0	0	3	2	0	3	4	1	1	0	0	1	0	0	3	1
APEDVILALEER	Mettl16	Q9CQG2	398	409	-5.14541	4.49336e-07	5.77413e-06	398-409	Released Fraction FDR<0.01	Mettl16	Methyltransferase-like protein 16	2	3.3382e-05	144.17	16.9127	16.9127	16.9127	22.0446	NA	22.0717	2	1	0	1	0	0	3	0	0	1	2	0	0	0	1	0	0	0	0	1	0	0	3	1
APEFPSYR	Usp48	Q3V0C5	682	689	-0.211686	0.427254	0.498456	682-689	Not significant	Usp48	Ubiquitin carboxyl-terminal hydrolase 48	2	0.010523	107.43	21.4183	21.1721	21.4105	21.9696	21.0898	21.5764	1	1	0	0	0	0	1	0	0	0	0	0	0	1	2	1	0	0	1	0	0	0	0	0
APELLLGAK	Cdk11b	P24788	594	602	2.83196	0.00216553	0.00548121	594-602	Crosslinked Fraction FDR<0.01	Cdk11b	Cyclin-dependent kinase 11B	2	0.00059756	153.71	25.2293	23.9013	24.8599	21.9868	21.6763	NA	2	0	0	0	0	0	1	1	0	0	3	1	0	0	1	0	0	0	0	0	0	0	0	1
APELSEEIQLEAVDNAK	Champ1	Q8K327	565	581	1.98203	0.0248642	0.0450818	565-581	Crosslinked Fraction FDR<0.1	Champ1	Chromosome alignment-maintaining phosphoprotein 1	2	1.7776e-97	301.35	23.6471	23.2096	24.3241	21.7449	NA	NA	3	0	1	1	0	1	4	0	0	1	2	1	0	0	1	1	0	0	0	1	0	0	0	2
APELTDELK	Dnttip2	Q8R2M2	652	660	-0.128455	0.584917	0.647876	652-660	Not significant	Dnttip2	Deoxynucleotidyltransferase terminal-interacting protein 2	2	0.0004787	150.05	23.1859	NA	23.0048	23.4166	22.8908	23.364	1	0	0	1	0	0	2	0	0	0	2	1	0	0	1	0	1	0	0	0	0	0	1	0
APENFSQNWK	Rexo4	Q6PAQ4	76	85	0.371486	0.344457	0.415951	76-85	Not significant	Rexo4	RNA exonuclease 4	2	0.00042299	146.23	21.8958	NA	21.8709	21.8905	20.8904	21.7548	1	0	2	0	0	1	1	0	0	0	0	1	0	1	1	1	0	1	0	0	0	0	1	0
APEVSPAQPKPGVAAPPEVAPAPK	Prrc2c	Q3TLH4	98	121	0.442427	0.453875	0.523919	98-121	Not significant	Prrc2c	Protein PRRC2C	3	4.5125e-06	95.624	NA	NA	20.8935	20.6311	19.8161	20.9061	6	0	0	0	0	1	2	1	0	0	0	2	0	0	8	1	0	0	0	3	0	0	2	0
APEYLEPLATLQENMQIR	Brms1l	Q3U1T3	99	116	1.243	0.000757764	0.00213584	99-116	Crosslinked Fraction FDR<0.01	Brms1l	Breast cancer metastasis-suppressor 1-like protein	2	9.4347e-28	192.15	23.1321	22.8209	23.4128	21.7384	21.9364	21.962	2	1	1	0	0	2	3	0	0	1	3	0	1	0	2	0	1	0	1	0	0	0	0	0
APEYTEPLGGLQQSLK	Brms1	Q99N20	98	113	2.41721	0.0018222	0.00469649	98-113	Crosslinked Fraction FDR<0.01	Brms1	Breast cancer metastasis-suppressor 1 homolog	2	7.7195e-06	176.32	22.6477	23.529	23.6992	NA	20.8982	20.8513	1	0	0	0	0	2	2	2	0	0	3	1	0	0	2	1	1	0	1	0	0	0	0	1
APFDLFENK	Hsp90ab1	P11499	339	347	1.74727	0.0271682	0.0486881	339-347	Crosslinked Fraction FDR<0.1	Hsp90ab1	Heat shock protein HSP 90-beta	2	0.00035135	164.72	22.6727	22.5043	23.7742	NA	21.7517	20.7212	1	0	1	1	0	0	1	0	0	0	1	1	0	2	1	0	0	0	0	0	0	0	0	1
APFDLFENR	Hsp90aa1	P07901	348	356	1.82387	0.00842482	0.0178441	348-356	Crosslinked Fraction FDR<0.1	Hsp90aa1	Heat shock protein HSP 90-alpha	2	0.00035135	153.04	23.6939	24.0673	25.0463	21.8971	23.0193	22.4194	1	1	1	1	0	0	1	0	0	0	1	0	0	2	1	0	0	0	0	0	0	0	0	0
APFDLFENRK	Hsp90aa1	P07901	348	357	-3.6669	0.00013232	0.000451871	348-357	Released Fraction FDR<0.01	Hsp90aa1	Heat shock protein HSP 90-alpha	3	0.010817	92.239	16.9127	16.9127	16.9127	19.7546	21.2317	20.7526	1	1	1	1	0	0	1	0	0	0	1	1	0	2	1	0	0	0	0	0	0	0	3	0
APFHQLR	Smarca5	Q91ZW3	929	935	0.0878061	0.813181	0.849491	929-935	Not significant	Smarca5;Smarca1	SWI/SNF-related matrix-associated actin-dependent regulator of chromatin subfamily A member 5;Probable global transcription activator SNF2L1	2	0.03458	91.093	NA	20.6677	NA	NA	20.5799	NA	1	1	0	0	0	1	0	0	1	0	1	0	0	1	1	0	0	0	0	0	0	0	2	2
APFNQEGQSTGPPPLIPGLGQQGAQGR	Wdr33	Q8K4P0	910	936	-0.255873	0.23682	0.303258	910-936	Not significant	Wdr33	pre-mRNA 3 end processing protein WDR33	2	1.0479e-37	203.53	21.4179	21.6927	21.4054	21.9113	21.9563	21.4159	2	1	1	0	0	5	1	6	0	1	2	0	0	1	5	1	1	0	0	0	0	0	0	0
APGEQDGDALPLGSSVDILATDDPDFTQDDQQDTR	Mcm3	P25206	509	543	0.625425	0.0419663	0.0704922	509-543	Not significant	Mcm3	DNA replication licensing factor MCM3	3	2.2621e-53	176.87	24.4575	23.5986	23.9305	23.4253	23.3998	23.2853	3	1	0	9	0	4	1	3	0	1	3	0	0	1	3	2	3	0	0	1	0	0	0	0
APGEQTVPALNLQNAFR	Supt16h	Q920B9	607	623	0.578223	0.0268908	0.0482614	607-623	Not significant	Supt16h	FACT complex subunit SPT16	2	1.1003e-27	245.13	27.1183	26.831	27.3484	26.3249	26.7608	26.4772	3	1	2	0	0	2	1	1	0	0	2	0	0	1	2	0	1	0	0	1	0	0	0	0
APGFAQMLK	Cct8	P42932	8	16	3.69434	8.11638e-06	4.05023e-05	8-16	Crosslinked Fraction FDR<0.01	Cct8	T-complex protein 1 subunit theta	2	0.029102	77.741	NA	20.4278	20.7864	16.9127	16.9127	16.9127	2	0	0	0	0	1	0	1	0	0	1	1	1	1	1	0	0	0	0	0	0	0	1	3
APGLGLVLER	Pus1	Q9WU56	294	303	4.67794	2.56958e-06	1.70453e-05	294-303	Crosslinked Fraction FDR<0.01	Pus1	tRNA pseudouridine synthase A, mitochondrial	2	0.027595	74.92	21.4204	NA	21.761	16.9127	16.9127	16.9127	1	1	0	0	0	0	1	2	0	0	3	0	0	0	1	0	0	0	0	1	0	0	1	3
APGQADANGEALDNVFFESLQR	Pml	Q60953	98	119	-1.05266	0.0268663	0.0482216	98-119	Released Fraction FDR<0.1	Pml	Protein PML	2	8.0417e-51	199.84	21.1433	20.9664	NA	21.6618	22.6269	22.0339	4	1	2	2	0	2	2	2	0	0	2	0	0	2	1	1	0	0	0	1	0	0	1	0
APGTPAPVQEENDCTAYMETPK	Mki67	E9PVX6	1397	1418	0.183932	0.576612	0.640104	1397-1418	Not significant	Mki67		2	1.1904e-73	233.02	NA	21.4907	22.2325	21.9935	21.4786	21.5609	3	0	1	1	1	1	3	1	0	0	0	1	1	0	4	0	3	0	1	1	0	0	1	0
APGTPAPVQEENDSTAFMETPK	Mki67	E9PVX6	1156	1177	0.207204	0.361709	0.433175	1156-1177	Not significant	Mki67		2	3.5551e-23	191.78	24.497	23.8633	24.4928	24.0354	24.1852	24.0109	3	0	1	1	0	1	3	1	0	0	0	1	1	1	4	1	3	0	0	1	0	0	0	0
APGTPHSHTKPYVR	Rpl18	P35980	155	168	0.229091	0.881983	0.905278	155-168	Not significant	Rpl18	60S ribosomal protein L18	2;3	3.8405e-05	124.38	NA	22.8268	NA	24.455	21.8619	21.4761	1	1	0	0	0	0	0	1	2	0	0	1	0	0	3	1	2	0	1	1	0	0	2	0
APIELSSNTDPCR	Kiaa1551	Q5DTW7	1120	1132	2.07674	0.0188242	0.035563	1120-1132	Crosslinked Fraction FDR<0.1	Kiaa1551	Uncharacterized protein KIAA1551	2	6.3986e-06	138.76	21.2551	19.9933	21.4858	19.9442	18.1758	18.3839	1	1	1	1	1	0	1	0	0	1	1	0	0	0	2	2	1	0	0	0	0	0	0	0
APIICVLGHVDTGK	Eif5b	Q05D44	627	640	2.99031	5.00885e-06	2.783e-05	627-640	Crosslinked Fraction FDR<0.01	Eif5b	Eukaryotic translation initiation factor 5B	2	4.2568e-05	129.82	NA	19.8869	19.9192	16.9127	16.9127	16.9127	1	0	0	1	1	0	0	2	1	2	1	1	0	0	1	0	1	0	0	2	0	0	1	3
APILIATDVASR	Ddx5	Q61656	392	403	1.68139	0.000257203	0.000813023	392-403	Crosslinked Fraction FDR<0.01	Ddx5;Ddx17	Probable ATP-dependent RNA helicase DDX5;Probable ATP-dependent RNA helicase DDX17	2	2.3606e-05	151.83	27.7729	27.1179	27.4164	25.9226	25.6575	25.6829	3	1	0	1	0	0	0	0	0	2	1	0	0	0	1	1	1	0	0	1	0	0	0	0
APILQEEILALIPNQNALLK	Cenpq	Q9CPQ5	221	240	3.55272	4.89792e-06	2.73301e-05	221-240	Crosslinked Fraction FDR<0.01	Cenpq	Centromere protein Q	2	9.9152e-07	117.92	NA	20.5853	20.3457	16.9127	16.9127	16.9127	3	0	2	0	0	2	2	0	0	3	5	1	0	0	2	0	0	0	0	0	0	0	1	3
APIRPDIVNFVHTNLR	Rpl4	Q9D8E6	30	45	0.908583	0.211838	0.275717	30-45	Not significant	Rpl4	60S ribosomal protein L4	4	0.046519	41.482	NA	22.8377	NA	22.1643	21.1956	22.4276	1	2	2	1	0	0	0	0	1	2	1	0	0	1	2	0	1	0	0	2	0	0	2	0
APIRPDIVNFVHTNLRK	Rpl4	Q9D8E6	30	46	-5.74553	2.72166e-07	4.38133e-06	30-46	Released Fraction FDR<0.01	Rpl4	60S ribosomal protein L4	4	0.038883	45.083	16.9127	16.9127	16.9127	22.6596	22.6569	NA	1	2	2	1	0	0	0	0	1	2	1	1	0	1	2	0	1	0	0	2	0	0	3	1
APKPDGPGGGPGGSHMGGNYGDDR	Fus	P56959	442	465	-0.679984	0.406379	0.477546	442-465	Not significant	Fus	RNA-binding protein FUS	2;3;4	2.2356e-39	181.86	NA	24.5204	23.224	25.1328	23.3893	25.1345	1	1	1	3	0	0	0	9	1	0	0	1	1	0	4	1	0	0	1	0	0	0	1	0
APKPEPVPEPK	Srrm1	Q52KI8	247	257	3.49902	0.0245786	0.0446259	247-257	Crosslinked Fraction FDR<0.1	Srrm1	Serine/arginine repetitive matrix protein 1	2;3	0.016227	92.538	21.2832	NA	22.4914	18.3883	NA	NA	1	0	0	0	0	0	2	0	0	0	0	2	0	0	5	0	0	0	0	1	0	0	1	2
APLATGEDDDDEVPDLVENFDEASK	Btf3	Q64152	134	158	1.42123	0.000678096	0.00193032	134-158	Crosslinked Fraction FDR<0.01	Btf3	Transcription factor BTF3	2	1.6103e-20	195.6	23.0766	22.49	22.929	21.3365	21.6473	21.2481	3	0	1	6	0	0	4	1	0	0	2	1	0	1	2	1	1	0	0	2	0	0	0	0
APLKPYPVPTSDNILIQEQTQLK	Iars	Q8BU30	1039	1061	0.236508	0.550053	0.615169	1039-1061	Not significant	Iars	Isoleucine--tRNA ligase, cytoplasmic	3	4.5175e-40	168.3	NA	22.3588	22.6064	21.8832	22.8841	21.9711	1	0	1	1	0	3	1	0	0	2	3	2	0	0	4	1	2	0	1	1	0	0	1	0
APLLVLCEDHR	Ehmt1	Q5DW34	516	526	1.01526	0.0621089	0.0979262	516-526	Crosslinked Fraction FDR<0.1	Ehmt1	Histone-lysine N-methyltransferase EHMT1	2;3	0.00011434	141.91	NA	21.6489	NA	20.8415	NA	20.4258	1	1	0	1	1	0	1	0	1	0	3	0	0	0	1	0	0	0	0	1	0	0	2	1
APLQGDHNHLFIR	Leo1	Q5XJE5	463	475	0.457137	0.26356	0.331739	463-475	Not significant	Leo1	RNA polymerase-associated protein LEO1	3;4	0.00057816	85.845	NA	20.957	NA	20.7157	20.2839	NA	1	1	1	1	0	1	0	1	2	1	2	0	0	1	1	0	0	0	0	0	0	0	2	1
APLSWLTPAPSKK	Isg20l2	Q3U1G5	96	108	2.49884	0.000243175	0.000774191	96-108	Crosslinked Fraction FDR<0.01	Isg20l2	Interferon-stimulated 20 kDa exonuclease-like 2	3	0.00082811	82.774	NA	20.8166	20.7369	NA	18.1987	18.3572	2	0	0	0	0	0	0	0	0	0	2	2	0	0	3	2	1	1	0	0	0	0	1	1
APLTPQLLLQR	LRWD1	Q8BUI3	2	12	5.94558	1.18842e-08	1.26684e-06	2-12	Crosslinked Fraction FDR<0.01	LRWD1	Leucine-rich repeat and WD repeat-containing protein 1	2	4.536e-06	180.87	22.8743	22.9686	22.7321	16.9127	16.9127	16.9127	1	1	0	0	0	2	0	0	0	0	4	0	0	0	2	0	1	0	0	0	0	0	0	3
APLWSPEEEAQLQELYLAHK	Timeless	Q9R1X4	813	832	-4.78005	2.01005e-05	8.67224e-05	813-832	Released Fraction FDR<0.01	Timeless	Protein timeless homolog	3	1.4689e-12	141.18	16.9127	16.9127	16.9127	NA	22.0601	21.3255	3	0	0	0	0	2	4	0	1	0	4	1	0	0	2	1	0	1	1	0	0	0	3	1
APLYDLAAHEDK	Wdr12	Q9JJA4	377	388	-0.555949	0.0765798	0.116832	377-388	Not significant	Wdr12	Ribosome biogenesis protein WDR12	2;3	8.4031e-05	134.84	NA	22.4968	NA	23.0271	22.8979	23.2333	3	0	0	2	0	0	1	0	1	0	2	1	0	0	1	0	0	0	1	0	0	0	2	0
APNLHEALHQTK	Tet2	Q4JK59	529	540	-2.34955	0.0437298	0.0728912	529-540	Released Fraction FDR<0.1	Tet2	Methylcytosine dioxygenase TET2	2;3	0.00015445	126.71	16.9127	16.9127	16.9127	18.2078	21.3499	18.2292	2	0	1	0	0	1	1	0	2	0	2	1	0	0	1	0	1	0	0	0	0	0	3	0
APNSPDVLEIEFKK	Ass1	P16460	216	229	-1.06423	0.0108362	0.0221338	216-229	Released Fraction FDR<0.1	Ass1	Argininosuccinate synthase	3	4.1017e-06	136.83	21.6461	22.5721	22.1913	23.0599	23.5058	23.0365	1	0	1	1	0	0	2	0	0	1	1	2	0	1	2	1	0	0	0	1	0	0	0	0
APNYSCVMTGSWDK	Rae1	Q8C570	138	151	-3.41311	6.8431e-05	0.000252134	138-151	Released Fraction FDR<0.01	Rae1	mRNA export factor	2	0.0010808	95.094	16.9127	16.9127	16.9127	NA	20.667	19.9847	1	0	1	1	1	0	0	1	0	0	0	1	1	0	1	2	1	1	1	1	0	0	3	1
APPAPPKPEPGEAPGVAQCMPLK	Erf	P70459	461	483	4.52565	5.84221e-06	3.1318e-05	461-483	Crosslinked Fraction FDR<0.01	Erf	ETS domain-containing transcription factor ERF	3	1.8267e-05	92.492	NA	21.2106	21.6662	16.9127	16.9127	16.9127	4	0	0	0	1	1	2	2	0	0	1	2	1	0	8	0	0	0	0	1	0	0	1	3
APPGAPGPGPGSGAPGSQEEEEEPGLVEADPGDGAIEDPELEAIK	Pabpn1	Q8CCS6	75	119	0.188178	0.526936	0.593066	75-119	Not significant	Pabpn1	Polyadenylate-binding protein 2	3	1.5126e-06	61.688	24.3991	23.8617	23.6751	23.738	24.1888	23.4445	6	0	0	3	0	1	9	9	0	2	2	1	0	0	9	2	0	0	0	1	0	0	0	0
APQDHIGAVLER	Gnl2	Q99LH1	389	400	-0.842592	0.104007	0.150825	389-400	Not significant	Gnl2	Nucleolar GTP-binding protein 2	2;3	0.0011467	96.756	NA	20.9491	NA	22.0431	21.9945	21.3374	2	1	0	1	0	1	1	1	1	1	1	0	0	0	1	0	0	0	0	1	0	0	2	0
APQDVAMEDLEDKS		Q9D937	110	123	1.36336	0.0206041	0.0383643	110-123	Crosslinked Fraction FDR<0.1		Uncharacterized protein C11orf98 homolog	2	2.3705e-05	138.42	23.3769	21.8378	22.9463	21.6188	21.3374	21.1147	2	0	0	3	0	1	2	0	0	0	1	1	1	0	1	1	0	0	0	1	0	0	0	0
APQESEDVDDVTR	Rbmx2	Q8R0F5	117	129	3.02731	0.00934028	0.0194942	117-129	Crosslinked Fraction FDR<0.1	Rbmx2	RNA-binding motif protein, X-linked 2	2	7.2408e-23	221.6	22.1647	21.0535	22.9528	19.603	NA	18.4564	1	1	0	3	0	1	2	0	0	0	0	0	0	0	1	1	1	0	0	2	0	0	0	1
APQETYADIGGLDNQIQEIK	Psmc1	P62192	179	198	-4.54446	4.67659e-06	2.64441e-05	179-198	Released Fraction FDR<0.01	Psmc1	26S protease regulatory subunit 4	2	1.5613e-34	197.73	16.9127	16.9127	16.9127	21.2469	21.6675	NA	2	0	1	2	0	3	2	2	0	3	1	1	0	0	1	0	1	0	1	0	0	0	3	1
APQLVGQFIAR	Pdcd4	Q61823	257	267	3.61598	0.0210307	0.0390298	257-267	Crosslinked Fraction FDR<0.1	Pdcd4	Programmed cell death protein 4	2	0.00745	90.709	21.4663	NA	NA	17.8503	NA	NA	2	1	0	0	0	2	0	1	0	1	1	0	0	1	1	0	0	0	0	1	0	0	2	2
APQQQPPPQQPPPPQPPPQQPPPPPSYSPAR	Hnrnpul1	Q8VDM6	594	624	-0.148424	0.629358	0.689307	594-624	Not significant	Hnrnpul1	Heterogeneous nuclear ribonucleoprotein U-like protein 1	3	7.335e-20	128.55	21.212	20.4418	21.152	20.8724	21.4935	20.8852	2	1	0	0	0	8	0	0	0	0	0	0	0	0	17	2	0	0	1	0	0	0	0	0
APQVIGVMQSQNSSAGNR	Cpsf4	Q8BQZ5	160	177	1.83219	0.0193083	0.0363275	160-177	Crosslinked Fraction FDR<0.1	Cpsf4	Cleavage and polyadenylation specificity factor subunit 4	2	9.0741e-05	132.59	20.5646	NA	19.8471	17.9586	18.7888	NA	2	1	2	0	0	3	0	2	0	1	0	0	1	0	1	3	0	0	0	2	0	0	1	1
APQVLVLAPTR	Ddx21	Q9JIK5	332	342	2.19362	0.00154735	0.00405317	332-342	Crosslinked Fraction FDR<0.01	Ddx21	Nucleolar RNA helicase 2	2	0.0010699	115.78	26.7643	25.8502	26.6593	24.5364	23.6092	24.5474	2	1	0	0	0	1	0	0	0	0	2	0	0	0	2	0	1	0	0	2	0	0	0	0
APRPPKQPNVQDFQFFPPR	Smarca5	Q91ZW3	761	779	-4.71299	0.000108023	0.000379007	761-779	Released Fraction FDR<0.01	Smarca5;Smarca1	SWI/SNF-related matrix-associated actin-dependent regulator of chromatin subfamily A member 5;Probable global transcription activator SNF2L1	4	0.00086203	73.208	16.9127	16.9127	16.9127	22.2995	20.5502	22.0276	1	2	1	1	0	3	0	0	0	0	0	1	0	3	6	0	0	0	0	1	0	0	3	0
APSATASLNSVTR	Dnajc21	E9Q8D0	510	522	1.76703	0.0119724	0.0240798	510-522	Crosslinked Fraction FDR<0.1	Dnajc21		2	3.2069e-07	150.15	21.5922	NA	21.8726	19.9654	NA	NA	3	1	1	0	0	0	0	0	0	0	1	0	0	0	1	3	2	0	0	1	0	0	1	2
APSENWAMEGGTDPETTLPGAEDGK	Dnmt1	P13864	841	865	0.604757	0.130837	0.183202	841-865	Not significant	Dnmt1	DNA (cytosine-5)-methyltransferase 1	2	9.5805e-29	209.7	NA	21.8483	22.7138	21.4908	21.9618	21.5762	3	0	1	2	0	0	4	4	0	0	1	1	1	0	3	1	3	1	0	0	0	0	1	0
APSGEVAIRDIVQFVPFR	Cpne3	Q8BT60	476	493	-4.29412	8.93351e-07	8.58349e-06	476-493	Released Fraction FDR<0.01	Cpne3	Copine-3	3	0.00013007	92.773	16.9127	16.9127	16.9127	21.4026	20.8587	21.3593	2	2	0	1	0	1	1	1	0	2	0	0	0	2	2	1	0	0	0	3	0	0	3	0
APSIIFIDELDAIGTK	Psmc3	O88685	282	297	-0.437421	0.103521	0.150234	282-297	Not significant	Psmc3	26S protease regulatory subunit 6A	2	4.9125e-16	174.72	20.7081	20.9567	20.7977	NA	21.5253	20.9912	2	0	0	2	0	0	1	1	0	4	1	1	0	1	1	1	1	0	0	0	0	0	0	1
APSLPNDEADESPAYVSEK	Ddx10	Q80Y44	538	556	0.583475	0.224501	0.289652	538-556	Not significant	Ddx10	Probable ATP-dependent RNA helicase DDX10	2	1.8045e-33	190.03	21.8922	20.9661	22.258	21.4004	20.5303	21.4351	3	0	1	2	0	0	3	0	0	0	1	1	0	0	3	3	0	0	1	1	0	0	0	0
APSQLALFSVSDK	Atic	Q9CWJ9	2	14	0.491535	0.0453443	0.0750547	2-14	Not significant	Atic	Bifunctional purine biosynthesis protein PURH;Phosphoribosylaminoimidazolecarboxamide formyltransferase;IMP cyclohydrolase	2	3.3786e-07	174.57	21.0427	NA	21.0142	20.6305	NA	20.4434	2	0	0	1	0	1	0	0	0	0	2	1	0	1	1	3	0	0	0	1	0	0	1	1
APSSSSVGISEWLDQK	Etfa	Q99LC5	188	203	4.49419	2.58293e-06	1.71067e-05	188-203	Crosslinked Fraction FDR<0.01	Etfa	Electron transfer flavoprotein subunit alpha, mitochondrial	2	3.7017e-12	184.96	NA	21.2514	21.5625	16.9127	16.9127	16.9127	1	0	0	1	0	1	1	1	0	1	1	1	0	0	1	5	0	1	0	1	0	0	1	3
APSTPVPPSPAPTPGLTK	Mcrs1	Q99L90	100	117	4.27985	1.08277e-06	9.69796e-06	100-117	Crosslinked Fraction FDR<0.01	Mcrs1	Microspherule protein 1	2	2.8584e-06	126.95	21.227	NA	21.1582	16.9127	16.9127	16.9127	2	0	0	0	0	0	0	1	0	0	1	1	0	0	7	2	3	0	0	1	0	0	1	3
APTAALSPEPQDSK	Safb	D3YXK2	360	373	-0.733195	0.238687	0.305256	360-373	Not significant	Safb;Safb2	Scaffold attachment factor B1;Scaffold attachment factor B2	2	7.3463e-15	221.59	21.1978	20.0057	20.9647	22.0693	20.4152	21.8833	3	0	0	1	0	1	1	0	0	0	1	1	0	0	3	2	1	0	0	0	0	0	0	0
APTFSASVR	Acin1	Q9JIX8	657	665	1.5375	0.0192783	0.0362776	657-665	Crosslinked Fraction FDR<0.1	Acin1	Apoptotic chromatin condensation inducer in the nucleus	2	0.0076407	98.629	NA	21.8368	22.7467	21.2162	20.2251	20.8215	2	1	0	0	0	0	0	0	0	0	0	0	0	1	1	2	1	0	0	1	0	0	1	0
APTGSTPGPQGTLPAR	Dido1	Q8C9B9	1574	1589	0.250685	0.783987	0.823943	1574-1589	Not significant	Dido1	Death-inducer obliterator 1	2	8.2774e-05	120.03	NA	NA	19.9114	20.3777	NA	18.9437	2	1	0	0	0	1	0	3	0	0	1	0	0	0	4	1	3	0	0	0	0	0	2	1
APTIAQLLQEK	Chd6	A3KFM7	2071	2081	4.67013	6.28639e-07	6.96711e-06	2071-2081	Crosslinked Fraction FDR<0.01	Chd6	Chromodomain-helicase-DNA-binding protein 6	2	0.00026634	131.52	21.5169	21.3109	21.9208	16.9127	16.9127	16.9127	2	0	0	0	0	2	1	0	0	1	2	1	0	0	1	0	1	0	0	0	0	0	0	3
APTLASLENCMK	Sec63	Q8VHE0	357	368	2.20692	0.0208263	0.038709	357-368	Crosslinked Fraction FDR<0.1	Sec63	Translocation protein SEC63 homolog	2	2.6466e-07	185.6	21.759	21.9172	22.6179	18.4027	20.5067	20.7641	2	0	1	0	1	0	1	0	0	0	2	1	1	0	1	1	1	0	0	0	0	0	0	0
APVLYLEGR	Dhx33	Q80VY9	237	245	2.64462	0.0075696	0.0162789	237-245	Crosslinked Fraction FDR<0.1	Dhx33	Putative ATP-dependent RNA helicase DHX33	2	0.0076407	98.629	22.1572	NA	NA	19.8268	18.935	19.7759	1	1	0	0	0	0	1	1	0	0	2	0	0	0	1	0	0	0	1	1	0	0	2	0
APVNTAELTNLLMQQNHIGSVIK	Bccip	Q9CWI3	87	109	7.21111	7.98438e-07	8.03792e-06	87-109	Crosslinked Fraction FDR<0.01	Bccip	BRCA2 and CDKN1A-interacting protein	3	3.2592e-65	224.8	23.5122	24.2666	24.5928	16.9127	16.9127	16.9127	2	0	3	0	0	2	1	1	1	2	3	1	1	0	1	1	2	0	0	2	0	0	0	3
APVPTGEVYFADSFDR	Canx	P35564	63	78	0.892575	0.0806419	0.122012	63-78	Not significant	Canx	Calnexin	2	1.6995e-12	162.93	NA	24.6033	25.5398	23.7159	24.3489	24.4721	2	1	0	2	0	0	1	1	0	0	0	0	0	2	2	1	1	0	1	2	0	0	1	0
APVSAGLPAVTITVVTPEPASSAPEK	Spen	Q62504	1648	1673	1.55926	0.0694926	0.107672	1648-1673	Not significant	Spen	Msx2-interacting protein	2	1.283e-14	116	21.3863	NA	NA	NA	NA	19.8271	5	0	0	0	0	0	2	1	0	1	1	1	0	0	5	3	3	0	0	4	0	0	2	2
APVVLQPEQIVSEEETPPPLLTK	Acin1	Q9JIX8	362	384	1.20428	0.000675434	0.00192332	362-384	Crosslinked Fraction FDR<0.01	Acin1	Apoptotic chromatin condensation inducer in the nucleus	2	2.2543e-64	220.46	24.6506	24.287	24.3628	23.2065	23.4666	23.0144	1	0	0	0	0	2	4	0	0	1	3	1	0	0	5	1	2	0	0	3	0	0	0	0
APVYSFFTGEGTGK	Znf106	O88466	887	900	5.78056	9.69404e-06	4.67757e-05	887-900	Crosslinked Fraction FDR<0.01	Znf106	Zinc finger protein 106	2	1.3974e-08	160.91	NA	22.3145	23.0722	16.9127	16.9127	16.9127	1	0	0	0	0	0	1	3	0	0	0	1	0	2	1	1	2	0	1	1	0	0	1	3
APWWDASPGVQR	Nr0b1	Q61066	235	246	-2.71206	0.000465361	0.00137617	235-246	Released Fraction FDR<0.01	Nr0b1	Nuclear receptor subfamily 0 group B member 1	2	0.0014809	102.62	16.9127	16.9127	16.9127	19.6584	20.3177	18.8984	2	1	0	1	0	1	0	1	0	0	0	0	0	0	2	1	0	2	0	1	0	0	3	0
APYTLDTLHEDLQPPGTNCESEESIQQK	Las1l	A2BE28	497	524	-0.122259	0.722178	0.770902	497-524	Not significant	Las1l	Ribosomal biogenesis protein LAS1L	3	2.9068e-09	102.21	23.0529	23.883	23.7974	23.1999	24.0157	23.8845	1	0	1	2	1	3	4	1	1	1	3	1	0	0	3	2	3	0	1	0	0	0	0	0
AQAALQAVNSVQSGNLALAASAAAVDAGMAMAGQSPVLR	Ptbp1	P17225	146	184	0.657668	0.0962708	0.141305	146-184	Not significant	Ptbp1	Polypyrimidine tract-binding protein 1	3	5.3288e-18	109.53	25.0798	25.3086	24.1601	24.061	24.4022	24.1123	13	1	2	1	0	4	0	3	0	0	4	0	2	0	1	4	0	0	0	4	0	0	0	0
AQAALQAVSAVQSGNLSLPGATANEGTLLPGQSPVLR	Ptbp3	Q8BHD7	115	151	-0.588127	0.122032	0.172645	115-151	Not significant	Ptbp3	Polypyrimidine tract-binding protein 3	3	2.934e-51	167.41	22.6849	22.3674	21.5902	22.7054	23.1015	22.5999	7	1	2	0	0	4	1	4	0	0	6	0	0	0	3	4	2	0	0	3	0	0	0	0
AQAGITELPEPQTK	Zdbf2	Q5SS00	1962	1975	2.6306	0.00192547	0.00493835	1962-1975	Crosslinked Fraction FDR<0.01	Zdbf2	DBF4-type zinc finger-containing protein 2 homolog	2	2.306e-08	155.26	20.8544	19.7863	20.7893	17.6528	NA	18.0394	2	0	0	0	0	2	2	1	0	1	1	1	0	0	2	0	2	0	0	0	0	0	0	1
AQALELAGLK	Mki67	E9PVX6	2734	2743	0.852114	0.00405721	0.00951561	2734-2743	Not significant	Mki67		2	0.00049279	148.99	22.9309	22.3792	22.5695	21.8208	21.8772	21.6254	3	0	0	0	0	1	1	1	0	0	3	1	0	0	0	0	0	0	0	0	0	0	0	0
AQALRDNSTMGYMAAK	Hsp90aa1	P07901	617	632	-3.15873	0.0253962	0.0459147	617-632	Released Fraction FDR<0.1	Hsp90aa1	Heat shock protein HSP 90-alpha	2;3	3.0932e-07	144.47	NA	20.6002	NA	22.7228	24.0263	24.5279	4	1	1	1	0	1	0	1	0	0	1	1	2	0	0	1	1	0	1	0	0	0	2	0
AQALRDNSTMGYMMAK	Hsp90ab1	P11499	608	623	-2.18375	0.00444307	0.0102797	608-623	Released Fraction FDR<0.1	Hsp90ab1	Heat shock protein HSP 90-beta	2	0.0018001	105.65	16.9127	16.9127	16.9127	NA	19.7408	18.4522	3	1	1	1	0	1	0	1	0	0	1	1	3	0	0	1	1	0	1	0	0	0	3	1
AQASWAPQLPAGLTGPPVPCLPSQGEAPAEMGALLLEK	Ehmt2	Q9Z148	48	85	-3.00753	2.23167e-05	9.47509e-05	48-85	Released Fraction FDR<0.01	Ehmt2	Histone-lysine N-methyltransferase EHMT2	3	0.0005607	49.43	16.9127	16.9127	16.9127	19.7321	NA	20.1085	7	0	0	0	1	3	3	4	0	0	6	1	1	0	7	2	1	1	0	1	0	0	3	1
AQAVSEEEEEEEGQSSSPK	Ddx24	Q9ESV0	76	94	-0.176135	0.608151	0.669172	76-94	Not significant	Ddx24	ATP-dependent RNA helicase DDX24	2	6.8974e-52	217.2	20.3451	NA	20.5081	20.9592	NA	20.2462	2	0	0	0	0	2	7	1	0	0	0	1	0	0	1	4	0	0	0	1	0	0	1	1
AQCSQASGTSDLVK	Cwf19l2	Q8BG79	292	305	1.25921	0.0313012	0.0549575	292-305	Crosslinked Fraction FDR<0.1	Cwf19l2	CWF19-like protein 2	2	4.1423e-05	130.1	20.2761	18.8988	19.8947	18.9926	18.0918	18.2076	2	0	0	1	1	2	0	1	0	0	1	1	0	0	0	3	1	0	0	1	0	0	0	0
AQCYMDTEQFEEAVRDYEK	Dnajc7	Q9QYI3	335	353	-6.31959	9.09598e-09	1.20999e-06	335-353	Released Fraction FDR<0.01	Dnajc7	DnaJ homolog subfamily C member 7	3	4.5607e-34	194.05	16.9127	16.9127	16.9127	23.1494	23.3748	23.1728	2	1	0	2	1	2	4	0	0	0	0	1	1	1	0	0	1	0	2	1	0	0	3	0
AQDALVQEMEVVK	Cdc5l	Q6A068	632	644	0.402964	0.150492	0.206091	632-644	Not significant	Cdc5l	Cell division cycle 5-like protein	2	4.3653e-05	129.82	23.2275	NA	23.2185	NA	23.0373	22.6027	2	0	0	1	0	2	2	0	0	0	1	1	1	0	0	0	0	0	0	3	0	0	1	1
AQDASLNVPER	Mybbp1a	Q7TPV4	431	441	-0.0350873	0.941615	0.953263	431-441	Not significant	Mybbp1a	Myb-binding protein 1A	2	0.00027428	131.09	24.4808	23.6846	24.6344	24.8022	23.441	24.6618	2	1	1	1	0	1	1	0	0	0	1	0	0	0	1	1	0	0	0	1	0	0	0	0
AQDATAGVLWNEEDTDEDEDDDGVSPESHPR	Nop2	Q922K7	155	185	1.22943	0.012338	0.0246993	155-185	Crosslinked Fraction FDR<0.1	Nop2	Probable 28S rRNA (cytosine-C(5))-methyltransferase	3	6.3462e-05	63.323	NA	21.0578	21.1696	20.1569	NA	19.6117	3	1	1	7	0	1	5	2	1	0	1	0	0	0	2	2	2	1	0	2	0	0	1	1
AQDIEAGDGTTSVVIIAGSLLDSCTK	Cct4	P80315	97	122	0.289379	0.126658	0.178296	97-122	Not significant	Cct4	T-complex protein 1 subunit delta	2	5.6552e-15	170.06	22.1864	21.7564	22.057	21.5454	21.8262	21.7601	3	0	0	3	1	1	1	3	0	3	2	1	0	0	0	3	3	0	0	2	0	0	0	0
AQDPSEVLTMLTNETGFEISSSDATVK	Ilf2	Q9CXY6	148	174	-0.0467223	0.816426	0.851942	148-174	Not significant	Ilf2	Interleukin enhancer-binding factor 2	2;3	4.4107e-113	266.29	24.1312	23.8974	23.831	23.9817	24.309	23.7091	2	0	1	2	0	1	3	1	0	1	2	1	1	1	1	4	4	0	0	2	0	0	0	0
AQDQGEKENPMR	Rpl11	Q9CXW4	2	13	0.492931	0.262292	0.330382	2-13	Not significant	Rpl11	60S ribosomal protein L11	2	0.0017516	101.3	20.4835	NA	20.8023	20.5665	NA	19.7335	1	1	1	1	0	2	2	1	0	0	0	1	1	0	1	0	0	0	0	0	0	0	1	1
AQDVDATNPNYEIMCMIR	Kif2a	P28740	184	201	0.171721	0.79541	0.833722	184-201	Not significant	Kif2a	Kinesin-like protein KIF2A	2	0.00021286	124.12	NA	NA	21.6371	20.9619	21.9687	NA	2	1	2	2	1	1	1	0	0	2	0	0	2	0	1	0	1	0	1	1	0	0	2	1
AQEAAAEEPPPAVTPAASVSALDLGEQR	Cenpv	Q9CXS4	65	92	1.24188	0.00640261	0.0140471	65-92	Crosslinked Fraction FDR<0.1	Cenpv	Centromere protein V	2	8.6183e-39	211.67	24.7165	23.987	24.9209	23.2667	23.5713	23.0609	8	1	0	1	0	2	4	1	0	0	2	0	0	0	4	2	1	0	0	2	0	0	0	0
AQEACGPLEMDSALSVVQNLEK	Tln1	P26039	1041	1062	-4.44192	1.91375e-06	1.3979e-05	1041-1062	Released Fraction FDR<0.01	Tln1	Talin-1	2	8.4603e-08	121.27	16.9127	16.9127	16.9127	NA	21.2303	21.4791	3	0	1	1	1	2	3	1	0	0	3	1	1	0	1	2	0	0	0	2	0	0	3	1
AQEASMYEFVSATPPVAVPK	Bard1	O70445	167	186	-4.26107	2.2276e-06	1.552e-05	167-186	Released Fraction FDR<0.01	Bard1	BRCA1-associated RING domain protein 1	2	4.2925e-05	103.14	16.9127	16.9127	16.9127	21.0524	21.2952	NA	4	0	0	0	0	1	2	0	0	0	0	1	1	1	3	2	1	0	1	3	0	0	3	1
AQEATTGMAFEETIDENK	Htatsf1	Q8BGC0	414	431	0.303946	0.208964	0.27247	414-431	Not significant	Htatsf1	HIV Tat-specific factor 1 homolog	2	9.5172e-28	185.02	20.8955	20.5424	20.7983	20.0531	20.5689	20.7024	3	0	1	1	0	1	4	1	0	1	0	1	1	1	0	0	3	0	0	0	0	0	0	0
AQEATTGMAFEETIDENKFEK	Htatsf1	Q8BGC0	414	434	2.21825	0.000421457	0.00126117	414-434	Crosslinked Fraction FDR<0.01	Htatsf1	HIV Tat-specific factor 1 homolog	2;3	1.3548e-17	166.64	23.6871	24.7582	24.3918	22.2027	21.9684	22.0113	3	0	1	1	0	1	5	1	0	1	0	2	1	2	0	0	3	0	0	0	0	0	0	0
AQEEEAKRQEEEEEAAAQR	D2Wsu81e	Q3UHX9	49	67	-1.27969	0.0120518	0.0242045	49-67	Released Fraction FDR<0.1	D2Wsu81e	Putative methyltransferase C9orf114 homolog	3	6.9182e-12	141.97	NA	21.1847	20.6085	22.1315	NA	22.221	5	2	0	0	0	3	8	0	0	0	0	1	0	0	0	0	0	0	0	0	0	0	1	1
AQEEVDYLEWLK	Kri1	Q8VDQ9	202	213	-1.76322	0.00358403	0.00855974	202-213	Released Fraction FDR<0.01	Kri1	Protein KRI1 homolog	2	3.8099e-12	202.56	21.8685	22.419	23.2567	24.2818	24.186	24.3661	1	0	0	1	0	1	3	0	0	0	2	1	0	0	0	0	0	1	1	1	0	0	0	0
AQEGPEAEIIGGER	Urb1	Q571H0	622	635	2.04576	0.00680477	0.014825	622-635	Crosslinked Fraction FDR<0.1	Urb1	Nucleolar pre-ribosomal-associated protein 1	2	0.00033654	108.9	NA	19.992	21.1808	18.4507	18.8982	18.2731	2	1	0	0	0	1	4	3	0	2	0	0	0	0	1	0	0	0	0	0	0	0	1	0
AQELIQATNQILSHR	Scaf1	Q5U4C3	1068	1082	3.03967	0.000133295	0.000454755	1068-1082	Crosslinked Fraction FDR<0.01	Scaf1	Splicing factor, arginine/serine-rich 19	2;3	6.0291e-06	143.38	23.0951	24.1962	23.8859	20.6821	20.929	20.4472	2	1	1	0	0	3	1	0	1	2	2	0	0	0	0	1	1	0	0	0	0	0	0	0
AQESVGIFEVTHQFVK		Q8BHG2	144	159	-4.34532	3.09085e-06	1.9347e-05	144-159	Released Fraction FDR<0.01		UPF0587 protein C1orf123 homolog	3	8.6548e-05	120.66	16.9127	16.9127	16.9127	21.3991	21.5815	20.7936	1	0	0	0	0	2	2	1	1	1	0	1	0	2	0	1	1	0	0	3	0	0	3	0
AQETQDESAVLWLDEIQGGIWQSNK	Iqgap1	Q9JKF1	591	615	-3.44916	3.17518e-05	0.00012797	591-615	Released Fraction FDR<0.01	Iqgap1	Ras GTPase-activating-like protein IQGAP1	2	3.7888e-10	120.39	16.9127	16.9127	16.9127	19.7614	20.7238	20.6006	2	0	1	2	0	4	3	2	0	2	2	1	0	0	0	2	1	2	0	1	0	0	3	0
AQEVAELK	Ftsj3	Q9DBE9	375	382	-0.788592	0.276588	0.345656	375-382	Not significant	Ftsj3	pre-rRNA processing protein FTSJ3	2	0.011173	106.04	NA	20.8353	22.3904	22.4662	NA	22.3367	2	0	0	0	0	1	2	0	0	0	1	1	0	0	0	0	0	0	0	1	0	0	1	1
AQEYDSSFPNWEFAR	Kif2c	Q922S8	216	230	-4.82311	5.00285e-08	1.85703e-06	216-230	Released Fraction FDR<0.01	Kif2c	Kinesin-like protein KIF2C	2	1.8327e-20	189.13	16.9127	16.9127	16.9127	21.634	21.897	21.6765	2	1	1	1	0	1	2	0	0	0	0	0	0	2	1	2	0	1	1	0	0	0	3	0
AQFEGIVTDLIK	Hspa9	P38647	349	360	-0.395877	0.0421122	0.0707087	349-360	Not significant	Hspa9	Stress-70 protein, mitochondrial	2	0.00075682	125.97	22.5106	22.8309	22.9546	23.2154	23.092	23.1763	1	0	0	1	0	1	1	1	0	2	1	1	0	1	0	0	1	0	0	1	0	0	0	0
AQFEGIVTDLIKR	Hspa9	P38647	349	361	-1.90028	0.0430282	0.0719803	349-361	Released Fraction FDR<0.1	Hspa9	Stress-70 protein, mitochondrial	3	5.559e-08	179.59	NA	23.4511	21.315	24.0325	24.4503	24.3673	1	1	0	1	0	1	1	1	0	2	1	1	0	1	0	0	1	0	0	1	0	0	1	0
AQGASDVVLYK	Farsb	Q9WUA2	54	64	-0.160734	0.673835	0.728926	54-64	Not significant	Farsb	Phenylalanine--tRNA ligase beta subunit	2	0.0018589	126.31	NA	NA	19.8483	20.009	NA	NA	2	0	0	1	0	1	0	1	0	0	1	1	0	0	0	1	0	0	1	2	0	0	2	2
AQGAVIHVAPEQPTHAVCVVGTATPLDVR	Padi4	Q9Z183	2	30	-4.28038	9.74795e-06	4.69707e-05	2-30	Released Fraction FDR<0.01	Padi4	Protein-arginine deiminase type-4	3	8.721e-20	134.97	16.9127	16.9127	16.9127	NA	21.4442	20.9421	5	1	0	1	1	2	1	2	2	1	1	0	0	0	3	0	3	0	0	6	0	0	3	1
AQGETEVLK	Nsa2	Q9CR47	126	134	0.131486	0.844383	0.874525	126-134	Not significant	Nsa2	Ribosome biogenesis protein NSA2 homolog	2	0.0004787	145.16	22.3942	20.2953	22.016	21.7718	20.725	21.8141	1	0	0	0	0	1	2	1	0	0	1	1	0	0	0	0	1	0	0	1	0	0	0	0
AQGSHDPTPPPSLDMFAEEVAEGELETPTPTQR	Cd2bp2	Q9CWK3	237	269	-5.11508	9.7605e-07	9.07717e-06	237-269	Released Fraction FDR<0.01	Cd2bp2	CD2 antigen cytoplasmic tail-binding protein 2	3	0.00042866	51.236	16.9127	16.9127	16.9127	22.1478	NA	21.9078	3	1	0	2	0	2	5	2	1	0	2	0	1	1	6	2	4	0	0	1	0	0	3	1
AQHFSLGACDVVGFDLDHTLCR	Nt5dc1	Q8C5P5	2	23	-3.48294	0.000144162	0.000487921	2-23	Released Fraction FDR<0.01	Nt5dc1	5-nucleotidase domain-containing protein 1	3	2.2015e-17	149.18	16.9127	16.9127	16.9127	NA	20.8283	19.9631	2	1	0	3	2	1	0	2	2	0	3	0	0	2	0	1	1	0	0	2	0	0	3	1
AQHLADILSSK	Ddx20	Q9JJY4	323	333	-0.742613	0.256121	0.323861	323-333	Not significant	Ddx20	Probable ATP-dependent RNA helicase DDX20	2;3	0.00065041	121.61	NA	21.1359	19.7295	20.5234	21.362	21.6406	2	0	0	1	0	1	0	0	1	1	2	1	0	0	0	2	0	0	0	0	0	0	1	0
AQHPNIVTVR	Cdk11b	P24788	481	490	-0.836315	0.0330297	0.0574893	481-490	Not significant	Cdk11b	Cyclin-dependent kinase 11B	2;3	0.003873	101.25	21.2939	21.258	22.1155	22.635	22.0696	22.4718	1	1	1	0	0	1	0	0	1	1	0	0	0	0	1	0	1	0	0	2	0	0	0	0
AQHQLGEFK	Nup93	Q8BJ71	341	349	-2.05214	0.00151745	0.00398337	341-349	Released Fraction FDR<0.01	Nup93	Nuclear pore complex protein Nup93	2	0.014666	88.37	16.9127	16.9127	16.9127	19.6339	18.2718	18.989	1	0	0	0	0	2	1	1	1	0	1	1	0	1	0	0	0	0	0	0	0	0	3	0
AQIAGYLYGVSPPDNPQVK	Prpf8	Q99PV0	2122	2140	0.48427	0.0451928	0.0748634	2122-2140	Not significant	Prpf8	Pre-mRNA-processing-splicing factor 8	2	9.6228e-25	179.67	24.4935	23.9805	24.2479	23.7508	23.9644	23.554	2	0	1	1	0	2	0	2	0	1	1	1	0	0	3	1	0	0	2	2	0	0	0	0
AQIHQFREDSLDSVLFLK	Cul4b	A2A432	327	344	-4.42288	3.13563e-07	4.78298e-06	327-344	Released Fraction FDR<0.01	Cul4b	Cullin-4B	4	0.0064914	57.973	16.9127	16.9127	16.9127	21.5545	21.0845	21.3678	1	1	0	2	0	2	1	0	1	1	3	1	0	2	0	2	0	0	0	1	0	0	3	0
AQIHVLEGGEVK	Lig1	P37913	572	583	-1.18331	0.00135962	0.00361129	572-583	Released Fraction FDR<0.01	Lig1	DNA ligase 1	2	3.5655e-05	150.09	21.6624	22.2959	21.7843	22.9847	23.1236	23.1843	1	0	0	0	0	1	2	2	1	1	1	1	0	0	0	0	0	0	0	2	0	0	0	0
AQIMADELFSSHTDLDSDPELDK	Nup133	Q8R0G9	536	558	0.296627	0.443604	0.514252	536-558	Not significant	Nup133	Nuclear pore complex protein Nup133	3	2.7743e-09	124.66	22.7638	23.9572	23.3659	22.8878	23.4898	22.8193	2	0	0	5	0	1	2	0	1	1	3	1	1	1	1	3	1	0	0	0	0	0	0	0
AQITNPSGASTECFVK	Flnb	Q80X90	1268	1283	-2.54352	0.00209911	0.00533443	1268-1283	Released Fraction FDR<0.01	Flnb	Filamin-B	2	6.6431e-06	158.34	16.9127	16.9127	16.9127	19.7803	18.4194	20.1691	2	0	1	0	1	1	1	1	0	1	0	1	0	1	1	2	2	0	0	1	0	0	3	0
AQLDEWK	Rbm25	B2RY56	167	173	-0.998081	0.127508	0.179323	167-173	Not significant	Rbm25	RNA-binding protein 25	2	0.026801	98.418	22.2765	NA	NA	23.2746	NA	NA	1	0	0	1	0	1	1	0	0	0	1	1	0	0	0	0	0	1	0	0	0	0	2	2
AQLDQTGHYLFCVCGTK	Tbl3	Q8C4J7	30	46	-0.488001	0.0876564	0.130674	30-46	Not significant	Tbl3	Transducin beta-like protein 3	2;3	0.0007352	97.579	NA	21.9347	21.3398	22.2312	22.0345	22.1101	1	0	0	1	2	2	0	2	1	0	2	1	0	1	0	0	2	0	1	1	0	0	1	0
AQLFPAEPSR	Tbx3	P70324	392	401	4.61131	1.27406e-06	1.06823e-05	392-401	Crosslinked Fraction FDR<0.01	Tbx3	T-box transcription factor TBX3	2	0.0097459	88.177	21.4228	NA	21.6253	16.9127	16.9127	16.9127	2	1	0	0	0	1	1	0	0	0	1	0	0	1	2	1	0	0	0	0	0	0	1	3
AQLGLGHSYSR	Nop56	Q9D6Z1	144	154	-2.23917	0.0111459	0.0226604	144-154	Released Fraction FDR<0.1	Nop56	Nucleolar protein 56	2;3	0.00027428	131.09	23.3106	24.5879	23.2286	26.4278	24.8988	26.518	1	1	0	0	0	1	0	2	1	0	2	0	0	0	0	2	0	0	1	0	0	0	0	0
AQLGVQAFADALLIIPK	Cct6a	P80317	433	449	1.66761	0.00784932	0.016787	433-449	Crosslinked Fraction FDR<0.1	Cct6a	T-complex protein 1 subunit zeta	2	1.1137e-13	155.66	22.0377	22.5317	22.5307	20.6991	NA	NA	4	0	0	1	0	2	0	1	0	2	3	1	0	1	1	0	0	0	0	1	0	0	0	2
AQLIVGWR	Kif22	Q3V300	610	617	4.12547	3.60486e-08	1.6478e-06	610-617	Crosslinked Fraction FDR<0.01	Kif22	Kinesin-like protein KIF22	2	0.01965	92.467	21.0186	21.0319	21.0642	16.9127	16.9127	16.9127	1	1	0	0	0	1	0	1	0	1	1	0	0	0	0	0	0	1	0	1	0	0	0	3
AQLLEIAK	Son	Q9QX47	2034	2041	8.12878	7.13407e-08	2.18942e-06	2034-2041	Crosslinked Fraction FDR<0.01	Son	Protein SON	2	0.0097822	109.01	24.9835	NA	25.0996	16.9127	16.9127	16.9127	2	0	0	0	0	1	1	0	0	1	2	1	0	0	0	0	0	0	0	0	0	0	1	3
AQLLQPTLEINPR	Trap1	Q9CQN1	637	649	0.238837	0.227566	0.293103	637-649	Not significant	Trap1	Heat shock protein 75 kDa, mitochondrial	2	8.1274e-07	140.78	21.5864	21.1291	21.539	21.3689	21.1121	21.057	1	1	1	0	0	2	1	0	0	1	3	0	0	0	2	0	1	0	0	0	0	0	0	0
AQLLVNPQK	Orc2	Q60862	40	48	3.90371	3.56465e-05	0.000141562	40-48	Crosslinked Fraction FDR<0.01	Orc2	Origin recognition complex subunit 2	2	0.039417	73.616	NA	20.4817	21.1512	16.9127	16.9127	16.9127	1	0	1	0	0	2	0	0	0	0	2	1	0	0	1	0	0	0	0	1	0	0	1	3
AQLMKEDPELAK	Trip12	G5E870	854	865	-3.0278	0.00780654	0.0167139	854-865	Released Fraction FDR<0.1	Trip12	E3 ubiquitin-protein ligase TRIP12	2;3	0.0016325	91.123	16.9127	16.9127	16.9127	NA	21.0006	18.8805	2	0	0	1	0	1	2	0	0	0	2	2	1	0	1	0	0	0	0	0	0	0	3	1
AQLMNCHVSAGTR	Nacc1	Q7TSZ8	368	380	-0.225872	0.859734	0.887329	368-380	Not significant	Nacc1	Nucleus accumbens-associated protein 1	2;3	3.6182e-08	149.49	NA	20.9199	19.4688	18.4302	20.8201	22.0104	2	1	1	0	1	1	0	1	1	0	1	0	1	0	0	1	1	0	0	1	0	0	1	0
AQLNIGNVLPVGTMPEGTIVCCLEEKPGDR	Rpl8	P62918	94	123	-0.0424428	0.815426	0.851154	94-123	Not significant	Rpl8	60S ribosomal protein L8	3	2.7913e-26	146.25	NA	25.7637	25.6238	25.9601	25.5981	25.6504	1	1	2	1	2	1	3	4	0	2	3	1	1	0	3	0	2	0	0	3	0	0	1	0
AQLNIGNVLPVGTMPEGTIVCCLEEKPGDRGK	Rpl8	P62918	94	125	-1.1121	0.0333777	0.0580321	94-125	Released Fraction FDR<0.1	Rpl8	60S ribosomal protein L8	4	1.3909e-27	142.3	NA	23.6807	NA	24.6594	NA	24.9263	1	1	2	1	2	1	3	5	0	2	3	2	1	0	3	0	2	0	0	3	0	0	2	1
AQLQEQLR	Numa1	E9Q7G0	692	699	-0.0652809	0.874588	0.899456	692-699	Not significant	Numa1		2	0.031274	81.784	20.7898	NA	NA	21.0256	20.4038	21.1358	1	1	0	0	0	3	1	0	0	0	2	0	0	0	0	0	0	0	0	0	0	0	2	0
AQLQQVEAALSGNGENEDLLK	Smndc1	Q8BGT7	14	34	-1.19942	0.0592173	0.0940564	14-34	Released Fraction FDR<0.1	Smndc1	Survival of motor neuron-related-splicing factor 30	2	2.7121e-143	317.77	NA	NA	21.7382	22.6758	23.4624	22.6746	3	0	2	1	0	3	3	2	0	0	4	1	0	0	0	1	0	0	0	1	0	0	2	0
AQLSDYSDIVTTLDLAPPTK	Rad21	Q61550	339	358	0.470622	0.0848652	0.127231	339-358	Not significant	Rad21	Double-strand-break repair protein rad21 homolog	2	1.4208e-52	224.59	22.9549	23.2012	23.051	22.4585	23.0417	22.295	2	0	0	3	0	1	0	0	0	1	3	1	0	0	2	2	3	0	1	1	0	0	0	0
AQLSDYSDIVTTLDLAPPTKK	Rad21	Q61550	339	359	0.540722	0.245079	0.31192	339-359	Not significant	Rad21	Double-strand-break repair protein rad21 homolog	3	1.4847e-07	117.37	NA	23.7423	22.9558	22.7041	23.348	22.3729	2	0	0	3	0	1	0	0	0	1	3	2	0	0	2	2	3	0	1	1	0	0	1	0
AQLSNSLQEGVMQK	Whsc1	Q8BVE8	51	64	0.736672	0.00945387	0.0196997	51-64	Not significant	Whsc1	Histone-lysine N-methyltransferase NSD2	2	4.6807e-09	166.69	NA	19.5047	19.8965	19.0143	18.9173	18.9602	1	0	1	0	0	3	1	1	0	0	2	1	1	0	0	2	0	0	0	1	0	0	1	0
AQLSQYFDAVK	Wbp11	Q923D5	119	129	1.81573	0.000426838	0.00127507	119-129	Crosslinked Fraction FDR<0.01	Wbp11	WW domain-binding protein 11	2	0.00078314	134.59	23.7063	23.2499	24.1132	21.8812	21.9797	21.7613	2	0	0	1	0	2	0	0	0	0	1	1	0	1	0	1	0	0	1	1	0	0	0	0
AQLTEFRDHK	Orc2	Q60862	533	542	-1.23175	0.0412712	0.069543	533-542	Released Fraction FDR<0.1	Orc2	Origin recognition complex subunit 2	2;3	0.0047305	111.06	NA	19.4945	NA	20.5174	20.935	NA	1	1	0	1	0	1	1	0	1	0	1	1	0	1	0	0	1	0	0	0	0	0	2	1
AQLVEIVGCHFK	Sap30	O88574	176	187	1.22701	0.0571995	0.0914009	176-187	Crosslinked Fraction FDR<0.1	Sap30	Histone deacetylase complex subunit SAP30	2;3	0.00027176	99.752	20.4028	22.1744	21.5502	19.7786	20.6793	19.9886	1	0	0	0	1	1	1	1	1	1	1	1	0	1	0	0	0	0	0	2	0	0	0	0
AQLVVIAHDVDPIELVVFLPALCR	Rpl7a	P12970	152	175	-0.979789	0.108401	0.156198	152-175	Not significant	Rpl7a	60S ribosomal protein L7a	2;3	1.9715e-13	144.5	23.0942	24.9909	24.2301	24.8123	24.968	25.4743	3	1	0	2	1	1	1	0	1	2	4	0	0	1	2	0	0	0	0	5	0	0	0	0
AQMCADVLPSPR	Top2a	Q01320	1202	1213	0.519094	0.743714	0.789449	1202-1213	Not significant	Top2a	DNA topoisomerase 2-alpha	2	0.00046894	119.34	21.1253	NA	23.6324	NA	23.3074	20.412	2	1	0	1	1	1	0	0	0	0	1	0	1	0	2	1	0	0	0	1	0	0	1	1
AQMFAER	Ddx27	Q921N6	673	679	0.1321	0.767332	0.810069	673-679	Not significant	Ddx27	Probable ATP-dependent RNA helicase DDX27	2	0.038665	88.029	22.7274	22.0331	22.8203	NA	NA	22.3948	2	1	0	0	0	1	1	0	0	0	0	0	1	1	0	0	0	0	0	0	0	0	0	2
AQMSTEIDSAR	Rif1	Q6PR54	1980	1990	0.21817	0.670779	0.72644	1980-1990	Not significant	Rif1	Telomere-associated protein RIF1	2	0.0016597	107.79	NA	21.298	22.2483	NA	21.2068	21.9032	2	1	0	1	0	1	1	0	0	1	0	0	1	0	0	2	1	0	0	0	0	0	1	1
AQNELIWNIK	Parp1	P11103	240	249	-0.361849	0.0947396	0.139371	240-249	Not significant	Parp1	Poly [ADP-ribose] polymerase 1	2	0.00049276	159.2	23.4117	23.0052	23.588	23.6638	23.7897	23.6371	1	0	2	0	0	1	1	0	0	2	1	1	0	0	0	0	0	1	0	0	0	0	0	0
AQNELIWNIKDELKK	Parp1	P11103	240	254	-1.44374	0.0174527	0.0333352	240-254	Released Fraction FDR<0.1	Parp1	Poly [ADP-ribose] polymerase 1	3;4	8.7539e-05	113.37	NA	22.0469	NA	23.2615	23.873	23.3373	1	0	2	1	0	1	2	0	0	2	2	3	0	0	0	0	0	1	0	0	0	0	2	0
AQNIMQSFENPFR	Exosc10	P56960	681	693	-5.74944	4.57217e-07	5.83572e-06	681-693	Released Fraction FDR<0.01	Exosc10	Exosome component 10	2	1.2297e-18	211.78	16.9127	16.9127	16.9127	22.2953	23.0481	22.6432	1	1	2	0	0	2	1	0	0	1	0	0	1	2	1	1	0	0	0	0	0	0	3	0
AQPGAAPGLYQQSAEGSSGQSTATNSQSYTIISPAVLK	Rbm10	Q99KG3	497	534	-0.598762	0.0294846	0.0522866	497-534	Not significant	Rbm10	RNA-binding protein 10	3	4.876e-05	57.573	22.7688	22.3259	22.3914	NA	23.1528	23.0354	6	0	1	0	0	5	1	4	0	2	2	1	0	0	3	7	3	0	2	1	0	0	0	1
AQPLEDLDGFQELFQTPAGANDSVTVEESAK	Mki67	E9PVX6	1320	1350	-0.22826	0.472608	0.542034	1320-1350	Not significant	Mki67		3	3.6696e-06	70.109	22.1369	21.1788	21.3829	22.094	21.6186	21.6707	4	0	1	3	0	3	4	2	0	0	3	1	0	2	2	2	2	0	0	2	0	0	0	0
AQPLEDLDGFQELFQTPAGANDSVTVEESVK	Mki67	E9PVX6	2030	2060	0.217769	0.271313	0.33998	2030-2060	Not significant	Mki67		3	0.00019493	56.383	21.9788	NA	21.5794	21.5937	21.4783	21.612	3	0	1	3	0	3	4	2	0	0	3	1	0	2	2	2	2	0	0	3	0	0	1	0
AQPLEDLDGFQELFQTPAGASDPVSVEESAK	Mki67	E9PVX6	1909	1939	4.96727	2.78201e-06	1.79184e-05	1909-1939	Crosslinked Fraction FDR<0.01	Mki67		3	0.0012983	50.099	22.4111	21.7208	21.5081	16.9127	16.9127	16.9127	4	0	0	3	0	3	4	2	0	0	3	1	0	2	3	3	1	0	0	2	0	0	0	3
AQPLEDLDGFQELFQTPAGASDSVTVEESAK	Mki67	E9PVX6	2147	2177	0.335858	0.0595426	0.0944867	2147-2177	Not significant	Mki67		3	1.0551e-06	78.108	21.902	22.0968	21.978	21.7372	21.7953	21.4368	4	0	0	3	0	3	4	2	0	0	3	1	0	2	2	3	2	0	0	2	0	0	0	0
AQPLEDLTCFQELFISPVPTNIIK	Mki67	E9PVX6	1085	1108	0.408787	0.0245326	0.0445503	1085-1108	Not significant	Mki67		2	3.9718e-08	163.9	23.4564	23.2173	23.4962	23.1055	22.8698	22.9683	1	0	1	1	1	2	2	0	0	3	3	1	0	2	3	1	2	0	0	1	0	0	0	0
AQPLRAEEPGVSDQSVFSSER	Tmpo	Q61033	335	355	-0.312703	0.296045	0.365918	335-355	Not significant	Tmpo	Lamina-associated polypeptide 2, isoforms alpha/zeta	3	1.6296e-09	137.12	20.774	21.7215	21.062	21.6819	21.4607	21.353	2	2	0	1	0	2	3	1	0	0	1	0	0	1	2	4	0	0	0	2	0	0	0	0
AQPLRAEEPGVSDQSVFSSEREVLQESER	Tmpo	Q61033	335	363	0.00579542	0.978682	0.983015	335-363	Not significant	Tmpo	Lamina-associated polypeptide 2, isoforms alpha/zeta	4	4.122e-05	89.622	NA	21.2834	NA	21.3069	21.3928	21.1332	2	3	0	1	0	3	6	1	0	0	2	0	0	1	2	5	0	0	0	3	0	0	2	0
AQPSASLGVGYR	Rbm14	Q8C2Q3	251	262	-1.02588	0.0203577	0.0379815	251-262	Released Fraction FDR<0.1	Rbm14	RNA-binding protein 14	2	0.0016823	99.815	22.9768	22.5522	NA	24.1155	23.3707	23.885	2	1	0	0	0	1	0	2	0	0	1	0	0	0	1	2	0	0	1	1	0	0	1	0
AQPSVSLGAAYR	Rbm14	Q8C2Q3	239	250	0.0158032	0.945442	0.956441	239-250	Not significant	Rbm14	RNA-binding protein 14	2	0.00055992	117.53	23.9129	23.2075	23.8625	23.7519	23.6063	23.5773	3	1	0	0	0	1	0	1	0	0	1	0	0	0	1	2	0	0	1	1	0	0	0	0
AQPSVSLGAPYR	Rbm14	Q8C2Q3	275	286	0.194209	0.619434	0.680152	275-286	Not significant	Rbm14	RNA-binding protein 14	2	0.0015643	101.46	23.699	22.8083	23.6632	23.6605	22.6392	23.2881	2	1	0	0	0	1	0	1	0	0	1	0	0	0	2	2	0	0	1	1	0	0	0	0
AQPTPSSSATQSKPTPVKPNYALK	Wdr5	P61965	15	38	-1.03324	0.00620926	0.0136747	15-38	Released Fraction FDR<0.1	Wdr5	WD repeat-containing protein 5	3;4	0.00060366	90.581	NA	22.2474	22.0035	23.1223	NA	23.1951	3	0	1	0	0	2	0	0	0	0	1	3	0	0	5	4	3	0	1	1	0	0	1	1
AQPYDPNFYDETYDYGGFTMMFDDRR	Hnrnpk	P61979	222	247	-4.12104	0.00154449	0.0040462	222-247	Released Fraction FDR<0.01	Hnrnpk	Heterogeneous nuclear ribonucleoprotein K	3	1.4483e-10	115.74	NA	23.3489	21.4761	26.6051	26.3124	26.6832	1	2	1	5	0	1	1	2	0	0	0	0	2	3	2	0	2	0	4	0	0	0	1	0
AQQEDALAQQAFEEAR	Cbfb	Q08024	132	147	1.83773	0.005089	0.0115513	132-147	Crosslinked Fraction FDR<0.1	Cbfb	Core-binding factor subunit beta	2	2.1257e-05	133.88	20.9955	19.9502	20.8346	18.4351	19.4121	18.42	5	1	0	1	0	4	3	0	0	0	1	0	0	1	0	0	0	0	0	0	0	0	0	0
AQQGNEALDEICFK	Ints8	Q80V86	370	383	-1.00811	0.00448927	0.0103686	370-383	Released Fraction FDR<0.1	Ints8	Integrator complex subunit 8	2	0.0022518	88.187	16.9127	16.9127	16.9127	17.6733	18.1684	NA	2	0	1	1	1	2	2	1	0	1	1	1	0	1	0	0	0	0	0	0	0	0	3	1
AQQGPSSQGKPAYFREEEEEIHSPALLPEAQN	Lin28a	Q8K3Y3	178	209	0.240104	0.4711	0.540572	178-209	Not significant	Lin28a	Protein lin-28 homolog A	4	0.034831	32.373	NA	22.045	NA	NA	21.6312	21.9786	4	1	1	0	0	4	6	2	1	1	2	1	0	1	4	3	0	0	1	0	0	0	2	1
AQQLLSSGNLK	Kdm5b	Q80Y84	1266	1276	3.9305	9.92605e-05	0.000351513	1266-1276	Crosslinked Fraction FDR<0.01	Kdm5b	Lysine-specific demethylase 5B	2	0.0021006	102.07	NA	20.3924	21.2941	16.9127	16.9127	16.9127	1	0	1	0	0	2	0	1	0	0	3	1	0	0	0	2	0	0	0	0	0	0	1	3
AQQMHTGPVLDVCWSDDGSK	Rae1	Q8C570	81	100	0.214207	0.355624	0.427246	81-100	Not significant	Rae1	mRNA export factor	3	6.7535e-05	88.983	NA	20.9148	NA	20.8346	20.6937	20.5734	1	0	0	3	1	2	0	2	1	0	1	1	1	0	1	2	1	1	0	2	0	0	2	0
AQQNNVEHKVETFSGVYKK	Rps7	P62082	161	179	-2.84133	0.0307358	0.0541424	161-179	Released Fraction FDR<0.1	Rps7	40S ribosomal protein S7	3;4	0.00039528	89.502	16.9127	16.9127	16.9127	NA	21.23	18.2782	1	0	2	0	0	2	2	1	1	0	0	3	0	1	0	1	1	0	1	3	0	0	3	1
AQRIEYDCELVPR	Rcc2	Q8BK67	296	308	-0.34805	0.853499	0.88229	296-308	Not significant	Rcc2	Protein RCC2	2;3	0.0001491	135.6	NA	22.1306	NA	20.2393	24.0031	23.1936	1	2	0	1	1	1	2	0	0	1	1	0	0	0	1	0	0	0	1	1	0	0	2	0
AQRPSTTTTTTTTTTALATPAGCSSK	Nup188	Q6ZQH8	1518	1543	-2.43283	0.000318601	0.000982256	1518-1543	Released Fraction FDR<0.01	Nup188	Nucleoporin NUP188 homolog	3	0.001338	53.209	16.9127	16.9127	16.9127	19.6941	NA	18.9971	4	1	0	0	1	1	0	1	0	0	1	1	0	0	2	3	11	0	0	0	0	0	3	1
AQSEVNSVCVASDR	Taf1d	Q9D4V4	2	15	4.53932	1.4335e-06	1.151e-05	2-15	Crosslinked Fraction FDR<0.01	Taf1d	TATA box-binding protein-associated factor RNA polymerase I subunit D	2	3.11e-15	168.02	21.5582	NA	21.346	16.9127	16.9127	16.9127	2	1	1	1	1	1	1	0	0	0	0	0	0	0	0	3	0	0	0	3	0	0	1	3
AQSLTTCEVCGACFETR	Wiz	O88286	197	213	2.28889	0.00285181	0.00698362	197-213	Crosslinked Fraction FDR<0.01	Wiz	Protein Wiz	2	3.9959e-06	131.66	20.5038	19.9596	20.3859	17.9942	NA	NA	2	1	0	0	3	1	2	1	0	0	1	0	0	1	0	1	3	0	0	1	0	0	0	2
AQSSQDAVSSMNLFDLGGQYLR	Puf60	Q3UEB3	217	238	-1.17611	0.00380261	0.00901576	217-238	Released Fraction FDR<0.01	Puf60	Poly(U)-binding-splicing factor PUF60	2	2.6697e-97	271.41	NA	23.3274	22.9307	24.2869	24.5286	24.1	2	1	1	2	0	3	0	2	0	0	3	0	1	1	0	4	0	0	1	1	0	0	1	0
AQTEEDDLQEPKGDLTES	Akap12	Q9WTQ5	1667	1684	3.37145	3.86904e-05	0.000152219	1667-1684	Crosslinked Fraction FDR<0.01	Akap12	A-kinase anchor protein 12	2	0.00018741	118.76	20.3257	19.7323	20.7946	16.9127	16.9127	16.9127	1	0	0	3	0	2	4	1	0	0	2	1	0	0	1	1	2	0	0	0	0	0	0	3
AQTEGINISEEALNHLGEIGTK	Ruvbl1	P60122	379	400	-0.201256	0.527401	0.593494	379-400	Not significant	Ruvbl1	RuvB-like 1	3	3.4991e-23	162.92	NA	24.582	24.4201	24.3858	25.0188	NA	2	0	2	0	0	1	4	3	1	3	2	1	0	0	0	1	2	0	0	0	0	0	1	1
AQTLPTSVVTITSESSPGKR	Sptbn1	Q62261	2325	2344	3.50714	2.70783e-06	1.76262e-05	2325-2344	Crosslinked Fraction FDR<0.01	Sptbn1	Spectrin beta chain, non-erythrocytic 1	3	3.3589e-07	116.85	NA	20.3781	20.4617	16.9127	16.9127	16.9127	1	1	0	0	0	1	1	1	0	1	1	1	0	0	2	4	4	0	0	2	0	0	1	3
AQTQRPNLIGLTSGDMDANPR	Rbm27	Q5SFM8	511	531	-0.272436	0.455763	0.525516	511-531	Not significant	Rbm27	RNA-binding protein 27	3	9.7912e-05	88	NA	22.2263	21.4973	22.2518	NA	22.0166	2	2	2	2	0	2	0	2	0	1	2	0	1	0	2	1	2	0	0	0	0	0	1	1
AQTSSAESSFSFCK	Mad1l1	Q9WTX8	482	495	-0.297187	0.421812	0.492933	482-495	Not significant	Mad1l1	Mitotic spindle assembly checkpoint protein MAD1	2	0.0013097	107.06	NA	NA	19.844	19.7812	20.2468	20.3954	2	0	0	0	1	1	1	0	0	0	0	1	0	2	0	5	1	0	0	0	0	0	2	0
AQTSSAESSFSFCKEEVDALR	Mad1l1	Q9WTX8	482	502	-4.66081	3.19625e-06	1.9717e-05	482-502	Released Fraction FDR<0.01	Mad1l1	Mitotic spindle assembly checkpoint protein MAD1	3	1.531e-06	150.69	16.9127	16.9127	16.9127	21.0565	21.8911	21.7731	3	1	0	1	1	1	3	0	0	0	1	1	0	2	0	5	1	0	0	1	0	0	3	0
AQVAQPGGDTIFGK	Hint1	P70349	8	21	-0.0118541	0.956567	0.965076	8-21	Not significant	Hint1	Histidine triad nucleotide-binding protein 1	2	4.5922e-05	129	22.4845	21.8883	22.1457	22.3918	21.9402	22.222	2	0	0	1	0	2	0	3	0	1	0	1	0	1	1	0	1	0	0	1	0	0	0	0
AQVIYTR	Rps25	P62852	105	111	0.894597	0.0909466	0.134732	105-111	Not significant	Rps25	40S ribosomal protein S25	2	0.015803	120.65	23.6377	22.3811	23.2247	22.3142	NA	22.0589	1	1	0	0	0	1	0	0	0	1	0	0	0	0	0	0	1	0	1	1	0	0	0	1
AQVQLDSDHLEEDIHR	Nefm	P08553	167	182	-4.09101	5.05483e-05	0.000192008	167-182	Released Fraction FDR<0.01	Nefm	Neurofilament medium polypeptide	3;4	0.027611	66.387	16.9127	16.9127	16.9127	21.0803	20.2729	21.6581	1	1	0	3	0	2	2	0	2	1	2	0	0	0	0	1	0	0	0	1	0	0	3	0
AQVQLQLFK	Smc1a	Q9CU62	219	227	3.77675	8.66769e-05	0.000311282	219-227	Crosslinked Fraction FDR<0.01	Smc1a	Structural maintenance of chromosomes protein 1A	2	0.0026255	120.49	24.3409	23.942	24.6594	20.3313	20.7434	NA	1	0	0	0	0	3	0	0	0	0	2	1	0	1	0	0	0	0	0	1	0	0	0	1
AQVVMSALPAEDEESSESR	Gtf2i	Q9ESZ8	2	20	-0.391115	0.539181	0.604858	2-20	Not significant	Gtf2i	General transcription factor II-I	2	8.9694e-18	164.93	21.982	21.0603	NA	NA	21.9122	NA	3	1	0	1	0	1	4	0	0	0	1	0	1	0	1	4	0	0	0	2	0	0	1	2
ARADGDSDAEDPGAPPEAVGAGQPEDEEDDAEYFR	Ppan	Q91YU8	356	390	0.750522	0.0157773	0.0305813	356-390	Not significant	Ppan	Suppressor of SWI4 1 homolog	3	1.7794e-15	108.95	NA	21.6044	21.5915	20.7289	NA	20.966	7	2	0	7	0	1	6	4	0	0	0	0	0	1	4	1	0	0	1	1	0	0	1	1
ARDEFSTFGTR	Cherp	Q8CGZ0	920	930	-0.262532	0.670988	0.726628	920-930	Not significant	Cherp	Calcium homeostasis endoplasmic reticulum protein	2	7.1879e-05	175.33	NA	23.6123	22.074	23.4116	22.5113	23.3942	1	2	0	1	0	0	1	1	0	0	0	0	0	2	0	1	2	0	0	0	0	0	1	0
AREESWGPPR	Eif3a	P23116	1145	1154	3.28341	0.00129195	0.00345059	1145-1154	Crosslinked Fraction FDR<0.01	Eif3a	Eukaryotic translation initiation factor 3 subunit A	2;3	0.015946	110.53	NA	20.916	19.4763	16.9127	16.9127	16.9127	1	2	0	0	0	0	2	1	0	0	0	0	0	0	2	1	0	1	0	0	0	0	1	3
AREFGAGPLFNQILPLLMSPTLEDQER	Sf3b1	Q99NB9	523	549	-3.92033	2.38813e-05	0.000100419	523-549	Released Fraction FDR<0.01	Sf3b1	Splicing factor 3B subunit 1	3	3.1468e-06	84.318	16.9127	16.9127	16.9127	20.5355	NA	21.1306	2	2	1	1	0	2	3	2	0	1	5	0	1	2	3	1	1	0	0	0	0	0	3	1
ARELWDSIMTR	Sart3	Q9JLI8	493	503	-1.63059	0.00118379	0.00318849	493-503	Released Fraction FDR<0.01	Sart3	Squamous cell carcinoma antigen recognized by T-cells 3	3	0.00023408	114.24	16.9127	16.9127	16.9127	18.2341	NA	18.8526	1	2	0	1	0	0	1	0	0	1	1	0	1	0	0	1	1	1	0	0	0	0	3	1
ARENPSEEAQNLVEFTDEEGYGR	Sf3a3	Q9D554	116	138	-1.6076	0.032216	0.0562749	116-138	Released Fraction FDR<0.1	Sf3a3	Splicing factor 3A subunit 3	3	1.168e-30	175.34	NA	23.9172	22.2756	24.5927	24.8656	24.6537	2	2	2	1	0	1	6	2	0	0	1	0	0	1	1	1	1	0	1	1	0	0	1	0
AREPHTESVVSIEEAQK	Ddx10	Q80Y44	599	615	-1.65694	0.0201562	0.0376749	599-615	Released Fraction FDR<0.1	Ddx10	Probable ATP-dependent RNA helicase DDX10	2;3	2.009e-38	172.93	NA	21.9862	20.573	22.8459	22.7706	23.1932	2	1	0	0	0	1	4	0	1	1	0	1	0	0	1	2	1	0	0	2	0	0	1	0
ARETGGTEGTGDAVLGENVSEEGLLSQECVSEVEK	Akap1	O08715	185	219	-4.67149	1.17118e-06	1.01881e-05	185-219	Released Fraction FDR<0.01	Akap1	A-kinase anchor protein 1, mitochondrial	3	6.9603e-07	76.402	16.9127	16.9127	16.9127	21.248	21.5389	21.9659	2	1	1	1	1	1	8	6	0	0	3	1	0	0	0	3	3	0	0	4	0	0	3	0
ARFEELNADLFR	Hspa8	P63017	300	311	-5.60747	2.87503e-08	1.46621e-06	300-311	Released Fraction FDR<0.01	Hspa8;Hspa2	Heat shock cognate 71 kDa protein;Heat shock-related 70 kDa protein 2	2	0.0010354	128.85	16.9127	16.9127	16.9127	22.6812	22.3613	22.5181	2	2	1	1	0	0	2	0	0	0	2	0	0	2	0	0	0	0	0	0	0	0	3	0
ARFEELNADLFRGTLDPVEK	Hspa8	P63017	300	319	-5.76027	0.000142667	0.00048333	300-319	Released Fraction FDR<0.01	Hspa8	Heat shock cognate 71 kDa protein	4	7.159e-05	89.468	16.9127	16.9127	16.9127	21.6581	24.0316	22.3294	2	2	1	2	0	0	3	1	0	0	3	1	0	2	1	0	1	0	0	1	0	0	3	0
ARGVNFLFPIQAK	Ddx21	Q9JIK5	275	287	-3.03121	0.000782494	0.00219753	275-287	Released Fraction FDR<0.01	Ddx21	Nucleolar RNA helicase 2	3	0.012327	52.79	16.9127	16.9127	16.9127	18.9207	20.5551	20.3561	2	1	1	0	0	1	0	1	0	1	1	1	0	2	1	0	0	0	0	1	0	0	3	0
ARLEIEPEWAYGK	Fkbp3	Q62446	188	200	-0.717408	0.409406	0.480507	188-200	Not significant	Fkbp3	Peptidyl-prolyl cis-trans isomerase FKBP3	2;3	0.0064869	98.156	NA	20.7957	NA	20.5325	22.0347	21.9723	2	1	0	0	0	0	3	1	0	1	1	1	0	0	1	0	0	1	1	0	0	0	2	0
ARPFPDGLAEDIDK	Eef2	P58252	606	619	-0.206081	0.725059	0.773418	606-619	Not significant	Eef2	Elongation factor 2	2;3	0.00056274	116.71	NA	20.7067	NA	20.3356	20.8979	21.5048	2	1	0	3	0	0	1	1	0	1	1	1	0	1	2	0	0	0	0	0	0	0	2	0
ARPFPDGLAEDIDKGEVSAR	Eef2	P58252	606	625	-1.11544	0.0363866	0.0625083	606-625	Released Fraction FDR<0.1	Eef2	Elongation factor 2	3;4	1.338e-12	193.72	NA	20.7254	NA	21.8969	21.4847	22.1408	3	2	0	3	0	0	2	2	0	1	1	1	0	1	2	1	0	0	0	1	0	0	2	0
ARPGNIALVTAR	Ccdc137	Q8R0K4	2	13	1.08691	0.113848	0.162856	2-13	Not significant	Ccdc137	Coiled-coil domain-containing protein 137	3	0.0071548	70.089	NA	19.4383	NA	NA	NA	18.3514	3	2	1	0	0	0	0	1	0	1	1	0	0	0	1	0	1	0	0	1	0	0	2	2
ARPNTVIFQEPFVPK	Tpx2	A2APB8	626	640	1.19962	0.0996754	0.145575	626-640	Not significant	Tpx2	Targeting protein for Xklp2	3	0.00069249	88.311	NA	20.9079	NA	NA	NA	19.7083	1	1	1	0	0	1	1	0	0	1	0	1	0	2	3	0	1	0	0	2	0	0	2	2
ARPVAAQAGKPEAK	Tcof1	O08784	399	412	3.05408	4.62498e-06	2.6235e-05	399-412	Crosslinked Fraction FDR<0.01	Tcof1	Treacle protein	3	0.0089513	74.133	NA	19.9449	19.9887	16.9127	16.9127	16.9127	5	1	0	0	0	1	1	1	0	0	0	2	0	0	2	0	0	0	0	1	0	0	1	3
ARTEPPAEGLLQPVNLSR	Nol6	Q8R5K4	49	66	-0.58471	0.256966	0.324772	49-66	Not significant	Nol6	Nucleolar protein 6	3	0.00030574	104.88	21.2075	21.9734	22.0093	22.3147	NA	NA	2	2	1	0	0	1	2	1	0	0	3	0	0	0	3	1	1	0	0	1	0	0	0	2
ARVDPTVENEETFMNR	Morf4l1	P60762	138	153	2.24304	0.0416452	0.0700458	138-153	Crosslinked Fraction FDR<0.1	Morf4l1	Mortality factor 4-like protein 1	3	0.0064188	64.565	NA	NA	20.4163	18.1733	NA	NA	1	2	2	1	0	0	3	0	0	0	0	0	1	1	1	0	2	0	0	2	0	0	2	2
ARVEQNEQGSPLSAEQLVR	Ung	P97931	48	66	-2.78921	7.28184e-06	3.72828e-05	48-66	Released Fraction FDR<0.01	Ung	Uracil-DNA glycosylase	3	0.0018663	66.702	16.9127	16.9127	16.9127	19.6654	19.7386	NA	2	2	1	0	0	3	3	1	0	0	2	0	0	0	1	2	0	0	0	2	0	0	3	1
ASAALAALEK	Strbp	Q91WM1	564	573	-3.37842	2.8711e-06	1.83288e-05	564-573	Released Fraction FDR<0.01	Strbp	Spermatid perinuclear RNA-binding protein	2	0.0023035	109.44	16.9127	16.9127	16.9127	NA	20.2908	20.2915	5	0	0	0	0	0	1	0	0	0	2	1	0	0	0	1	0	0	0	0	0	0	3	1
ASAALLDK	Imp3	Q921Y2	75	82	-3.56577	9.10914e-06	4.45092e-05	75-82	Released Fraction FDR<0.01	Imp3	U3 small nucleolar ribonucleoprotein protein IMP3	2	0.028054	84.743	16.9127	16.9127	16.9127	20.6543	NA	20.3027	3	0	0	1	0	0	0	0	0	0	2	1	0	0	0	1	0	0	0	0	0	0	3	1
ASAALLDKLYAMGLVPTR	Imp3	Q921Y2	75	92	-0.141596	0.554272	0.619323	75-92	Not significant	Imp3	U3 small nucleolar ribonucleoprotein protein IMP3	3	1.9964e-14	157.62	NA	21.5195	NA	21.6587	NA	21.6634	4	1	0	1	0	0	0	1	0	0	4	1	1	0	1	1	1	0	1	1	0	0	2	1
ASAGHAVSITQDDGGADDWETDPDFVNDVSEK	Cttn	Q60598	4	35	-4.50515	8.06975e-07	8.08088e-06	4-35	Released Fraction FDR<0.01	Cttn	Src substrate cortactin	3	6.4699e-05	62.706	16.9127	16.9127	16.9127	21.4285	21.4073	NA	4	0	1	7	0	1	2	3	1	1	0	1	0	1	1	3	2	1	0	3	0	0	3	1
ASAGPQPLLVQSCK	Tln1	P26039	944	957	-1.66078	0.000460895	0.00136432	944-957	Released Fraction FDR<0.01	Tln1	Talin-1	2	0.025123	64.224	16.9127	16.9127	16.9127	18.4143	18.2692	19.037	2	0	0	0	1	2	0	1	0	0	2	1	0	0	2	2	0	0	0	1	0	0	3	0
ASASYHISNLLEK	Cand1	Q6ZQ38	2	14	0.399432	0.34179	0.41321	2-14	Not significant	Cand1	Cullin-associated NEDD8-dissociated protein 1	2	1.313e-29	222.2	NA	NA	22.4124	21.7696	22.2563	NA	2	0	1	0	0	0	1	0	1	1	2	1	0	0	0	3	0	0	1	0	0	0	2	1
ASATIIEPAGESDNPLR	Ints4	Q8CIM8	821	837	2.09223	0.00511651	0.0116061	821-837	Crosslinked Fraction FDR<0.1	Ints4	Integrator complex subunit 4	2	0.00018281	96.604	NA	NA	20.3438	18.3011	NA	18.2022	3	1	1	1	0	0	2	1	0	2	1	0	0	0	2	2	1	0	0	0	0	0	2	1
ASAVLSSVLTTASR	Gkap1	Q9JMB0	2	15	3.53131	3.30356e-05	0.000132632	2-15	Crosslinked Fraction FDR<0.01	Gkap1	G kinase-anchoring protein 1	2	1.5079e-18	202.16	20.8004	19.8199	20.7118	16.9127	16.9127	16.9127	3	1	0	0	0	0	0	0	0	0	2	0	0	0	0	4	2	0	0	2	0	0	0	3
ASAVSPANLPAVLLQPR	Hcfc1	Q61191	2	18	4.90047	7.17011e-08	2.19191e-06	2-18	Crosslinked Fraction FDR<0.01	Hcfc1	Host cell factor 1;HCF N-terminal chain 1;HCF N-terminal chain 2;HCF N-terminal chain 3;HCF N-terminal chain 4;HCF N-terminal chain 5;HCF N-terminal chain 6;HCF C-terminal chain 1;HCF C-terminal chain 2;HCF C-terminal chain 3;HCF C-terminal chain 4;HCF C-terminal chain 5;HCF C-terminal chain 6	2	7.096e-08	139.89	21.9385	21.8848	21.6164	16.9127	16.9127	16.9127	4	1	1	0	0	1	0	0	0	0	3	0	0	0	3	2	0	0	0	2	0	0	0	3
ASCASIDIEDATQHLR	Edc4	Q3UJB9	2	17	0.41758	0.259164	0.327034	2-17	Not significant	Edc4	Enhancer of mRNA-decapping protein 4	2	3.7789e-06	136.27	NA	NA	22.1491	21.4929	21.6362	22.0654	3	1	0	2	1	1	1	0	1	2	1	0	0	0	0	2	1	0	0	0	0	0	2	0
ASCASIDIEDATQHLRDILK	Edc4	Q3UJB9	2	21	-5.2663	9.15242e-06	4.46708e-05	2-21	Released Fraction FDR<0.01	Edc4	Enhancer of mRNA-decapping protein 4	3	4.2571e-10	139.46	16.9127	16.9127	16.9127	21.4524	22.6869	22.3978	3	1	0	3	1	1	1	0	1	3	2	1	0	0	0	2	1	0	0	0	0	0	3	0
ASCILQLVK	Ap3d1	O54774	572	580	4.80853	5.23135e-06	2.87071e-05	572-580	Crosslinked Fraction FDR<0.01	Ap3d1	AP-3 complex subunit delta-1	2	0.0034696	113.5	NA	21.4797	21.9628	16.9127	16.9127	16.9127	1	0	0	0	1	1	0	0	0	1	2	1	0	0	0	1	0	0	0	1	0	0	1	3
ASCLPAMLLSPPPGSHVIDACAAPGNK	Nsun5	Q8K4F6	214	240	-5.19618	4.48783e-08	1.79602e-06	214-240	Released Fraction FDR<0.01	Nsun5	Probable 28S rRNA (cytosine-C(5))-methyltransferase	3	3.4515e-07	94.276	16.9127	16.9127	16.9127	22.2136	21.9222	22.191	5	0	1	1	2	0	0	2	1	1	3	1	1	0	5	3	0	0	0	1	0	0	3	0
ASCSDTLLTEDTSECDMAPSGR	Fancd2	Q80V62	877	898	0.179135	0.647388	0.705286	877-898	Not significant	Fancd2	Fanconi anemia group D2 protein homolog	2	1.9721e-22	157.8	NA	19.8261	20.7741	19.7891	20.4071	20.1666	2	1	0	3	2	0	2	1	0	0	2	0	1	0	1	4	3	0	0	0	0	0	1	0
ASDLADMINR	Lig3	P97386	644	653	0.259444	0.298921	0.368665	644-653	Not significant	Lig3	DNA ligase 3	2	8.2414e-05	176.44	21.8419	21.0567	21.4264	21.1832	21.043	21.3206	2	1	1	2	0	0	0	0	0	1	1	0	1	0	0	1	0	0	0	0	0	0	0	0
ASDLEEEENATR	Zc3h18	Q0P678	44	55	2.40929	0.00111661	0.0030259	44-55	Crosslinked Fraction FDR<0.01	Zc3h18	Zinc finger CCCH domain-containing protein 18	2	0.00087463	111.27	NA	18.8295	19.8145	16.9127	16.9127	16.9127	2	1	1	1	0	0	4	0	0	0	1	0	0	0	0	1	1	0	0	0	0	0	1	3
ASDLRDTGIFLDLMHLK	Xrcc6	P23475	188	204	-4.96241	3.65163e-05	0.000144466	188-204	Released Fraction FDR<0.01	Xrcc6	X-ray repair cross-complementing protein 6	3;4	0.00060831	80.638	16.9127	16.9127	16.9127	21.422	NA	22.3283	1	1	0	3	0	0	0	1	1	1	4	1	1	1	0	1	1	0	0	0	0	0	3	1
ASDLVEEYFEAHSSSK	Orc2	Q60862	235	250	-3.55717	0.00984099	0.0204005	235-250	Released Fraction FDR<0.1	Orc2	Origin recognition complex subunit 2	2;3	6.9042e-09	127.18	16.9127	16.9127	16.9127	21.1978	18.3739	21.8381	2	0	0	1	0	0	3	0	1	0	1	1	0	1	0	4	0	0	1	1	0	0	3	0
ASDMLIR	Rbm25	B2RY56	98	104	5.54926	3.84622e-07	5.28068e-06	98-104	Crosslinked Fraction FDR<0.01	Rbm25	RNA-binding protein 25	2	0.0081391	143.97	22.7807	22.0942	22.5111	16.9127	16.9127	16.9127	1	1	0	1	0	0	0	0	0	1	1	0	1	0	0	1	0	0	0	0	0	0	0	3
ASDPVESSHLGTSGSISQVIER	Tp53bp1	P70399	93	114	3.70445	2.31042e-06	1.58881e-05	93-114	Crosslinked Fraction FDR<0.01	Tp53bp1	Tumor suppressor p53-binding protein 1	3	0.0041718	50.189	NA	20.6735	20.5609	16.9127	16.9127	16.9127	1	1	0	1	0	1	2	2	1	2	1	0	0	0	1	6	1	0	0	2	0	0	1	3
ASEELYEVESIVDKR	Cdyl	Q9WTK2	2	16	4.50611	1.14844e-06	1.00616e-05	2-16	Crosslinked Fraction FDR<0.01	Cdyl	Chromodomain Y-like protein	2	2.4e-30	216.06	21.34	NA	21.4977	16.9127	16.9127	16.9127	1	1	0	1	0	0	4	0	0	1	1	1	0	0	0	2	0	0	1	2	0	0	1	3
ASEISIDDEELAQHPATTEDIR	Ftsj3	Q9DBE9	270	291	0.0381467	0.901522	0.920849	270-291	Not significant	Ftsj3	pre-rRNA processing protein FTSJ3	2;3	1.1322e-64	226.06	25.0389	25.1097	25.7001	25.6145	24.7693	25.3505	3	1	0	3	0	1	4	0	1	3	1	0	0	0	1	2	2	0	0	0	0	0	0	0
ASEISIDDEELAQHPATTEDIRVCCQDIK	Ftsj3	Q9DBE9	270	298	-2.09293	0.117808	0.167612	270-298	Not significant	Ftsj3	pre-rRNA processing protein FTSJ3	3;4	4.191e-26	146.25	24.0971	25.5295	21.1048	25.3762	25.8182	25.8157	3	1	0	4	2	2	4	0	1	4	1	1	0	0	1	2	2	0	0	1	0	0	0	0
ASEKLDYITYLSIFDQLFDIPK	Sf3a3	Q9D554	154	175	-7.26105	3.05299e-07	4.70206e-06	154-175	Released Fraction FDR<0.01	Sf3a3	Splicing factor 3A subunit 3	3	1.0198e-22	156.23	16.9127	16.9127	16.9127	24.3269	23.6606	24.5338	1	0	0	3	0	1	1	0	0	3	3	2	0	2	1	2	1	0	2	0	0	0	3	0
ASEMAGPPQMPNDFLSFQDIATEAAHPIR	Prpf8	Q99PV0	1058	1086	0.031303	0.915089	0.931753	1058-1086	Not significant	Prpf8	Pre-mRNA-processing-splicing factor 8	3	1.9829e-14	112.39	23.6718	24.414	23.9905	23.9143	24.4116	23.6565	5	1	1	2	0	2	2	1	1	2	1	0	2	2	4	2	1	0	0	0	0	0	0	0
ASEPEAQGEVTACSDQK	Ddx24	Q9ESV0	122	138	-1.58103	0.169315	0.227964	122-138	Not significant	Ddx24	ATP-dependent RNA helicase DDX24	2	0.00012452	112.08	NA	NA	20.7083	23.0014	21.1209	22.7458	3	0	0	1	1	2	3	1	0	0	0	1	0	0	1	2	1	0	0	1	0	0	2	0
ASEQDELLPVQGGPAR	Ice1	E9Q286	241	256	1.11744	0.0292208	0.0518766	241-256	Crosslinked Fraction FDR<0.1	Ice1	Little elongation complex subunit 1	2	0.00085644	90.146	20.6597	19.9385	20.7523	19.6462	19.0194	NA	2	1	0	1	0	2	2	2	0	0	2	0	0	0	2	1	0	0	0	1	0	0	0	1
ASEQETAKEEDGSVELESQVQK		Q8BH50	22	43	1.55565	0.0128147	0.0255424	22-43	Crosslinked Fraction FDR<0.1		Uncharacterized protein C18orf25 homolog	3	1.6224e-05	81.884	NA	21.1289	22.2892	19.9659	20.2101	20.2843	2	0	0	1	0	3	6	1	0	0	1	2	0	0	0	3	1	0	0	2	0	0	1	0
ASEVFLQR	Nat10	Q8K224	521	528	1.42781	0.00569581	0.012698	521-528	Crosslinked Fraction FDR<0.1	Nat10	N-acetyltransferase 10	2	0.0017875	195.85	23.1507	22.4739	23.088	21.8044	20.8964	21.7283	1	1	0	0	0	1	1	0	0	0	1	0	0	1	0	1	0	0	0	1	0	0	0	0
ASEWVQQVSGLMDGK	Aars	Q8BGQ7	916	930	-5.7563	3.1612e-07	4.7979e-06	916-930	Released Fraction FDR<0.01	Aars	Alanine--tRNA ligase, cytoplasmic	2	3.8213e-05	158.42	16.9127	16.9127	16.9127	NA	22.72	22.6181	1	0	0	1	0	2	1	2	0	0	1	1	1	0	0	2	0	1	0	2	0	0	3	1
ASFENNCEVGCFAK	Eif6	O55135	5	18	-0.768906	0.0454862	0.0752538	5-18	Not significant	Eif6	Eukaryotic translation initiation factor 6	2	3.9898e-07	140.39	NA	20.4142	20.9624	21.771	21.1461	21.4544	2	0	2	0	2	0	2	1	0	0	0	1	0	2	0	1	0	0	0	1	0	0	1	0
ASFFNSSEGGPFSGSAPTPLR	Ahdc1	Q6PAL7	1031	1051	-3.91499	3.97129e-06	2.32865e-05	1031-1051	Released Fraction FDR<0.01	Ahdc1	AT-hook DNA-binding motif-containing protein 1	2	8.9613e-06	108.56	16.9127	16.9127	16.9127	NA	20.688	20.9675	2	1	1	0	0	0	1	3	0	0	1	0	0	3	3	5	1	0	0	0	0	0	3	1
ASFITPVPGGVGPMTVAMLMQSTVESAQR	Mthfd1	Q922D8	265	293	5.35469	3.66191e-08	1.65621e-06	265-293	Crosslinked Fraction FDR<0.01	Mthfd1	C-1-tetrahydrofolate synthase, cytoplasmic;Methylenetetrahydrofolate dehydrogenase;Methenyltetrahydrofolate cyclohydrolase;Formyltetrahydrofolate synthetase;C-1-tetrahydrofolate synthase, cytoplasmic, N-terminally processed	2	1.2885e-15	137.14	22.244	22.4372	22.1211	16.9127	16.9127	16.9127	3	1	0	0	0	2	1	3	0	1	1	0	3	1	3	3	3	0	0	4	0	0	0	3
ASFPETDFQICLLCK	Trim71	Q1PSW8	2	16	2.03039	0.00559566	0.0125148	2-16	Crosslinked Fraction FDR<0.1	Trim71	E3 ubiquitin-protein ligase TRIM71	2	0.00026721	104.79	21.2188	20.2074	20.9317	18.2467	19.6093	18.4108	1	0	0	1	2	1	1	0	0	1	2	1	0	2	1	1	1	0	0	0	0	0	0	0
ASFVTEVLAHSGSLEK	Zw10	O54692	2	17	-1.96698	0.00181249	0.00467403	2-17	Released Fraction FDR<0.01	Zw10	Centromere/kinetochore protein zw10 homolog	2	6.2887e-06	133.71	16.9127	16.9127	16.9127	NA	18.4339	19.3256	2	0	0	0	0	0	2	1	1	0	2	1	0	1	0	3	1	0	0	2	0	0	3	1
ASGAEEDDSELQR		Q8BZR9	562	574	3.28208	0.006023	0.0133024	562-574	Crosslinked Fraction FDR<0.1		Uncharacterized protein C17orf85 homolog	2	0.00026677	118.9	NA	NA	21.2141	18.1984	NA	17.6656	2	1	0	2	0	1	3	1	0	0	1	0	0	0	0	2	0	0	0	0	0	0	2	1
ASGASLQGHPAVLR	Ngdn	Q9DB96	75	88	-0.719762	0.0375907	0.0642542	75-88	Not significant	Ngdn	Neuroguidin	2	1.217e-09	168.85	20.6165	20.3935	20.4513	21.4655	20.6478	21.5073	3	1	0	0	0	1	0	2	1	0	2	0	0	0	1	2	0	0	0	1	0	0	0	0
ASGDLIPWTVSEQFQDPDFGGLSGGR	Nat10	Q8K224	600	625	-0.684652	0.00313678	0.0076118	600-625	Not significant	Nat10	N-acetyltransferase 10	2	5.2476e-21	210.67	24.6426	24.259	24.4887	25.1879	25.0833	25.1731	1	1	0	3	0	2	1	5	0	1	2	0	0	2	2	3	1	1	0	1	0	0	0	0
ASGEMASAQYITAALRDLFDSMDK	Usp14	Q9JMA1	142	165	-4.72425	1.62241e-05	7.21235e-05	142-165	Released Fraction FDR<0.01	Usp14	Ubiquitin carboxyl-terminal hydrolase 14	3	1.1764e-08	119.94	16.9127	16.9127	16.9127	NA	21.977	21.2971	5	1	0	3	0	1	1	1	0	1	2	1	2	1	0	3	1	0	1	0	0	0	3	1
ASGFEESMK	Prpf8	Q99PV0	1506	1514	4.12362	1.20477e-06	1.03297e-05	1506-1514	Crosslinked Fraction FDR<0.01	Prpf8	Pre-mRNA-processing-splicing factor 8	2	0.019264	82.75	21.0519	NA	21.0208	16.9127	16.9127	16.9127	1	0	0	0	0	0	2	1	0	0	0	1	1	1	0	2	0	0	0	0	0	0	1	3
ASGGLPQFGDEYDFYR	Exosc10	P56960	49	64	-1.32967	0.00252222	0.00626696	49-64	Released Fraction FDR<0.01	Exosc10	Exosome component 10	2	3.8094e-16	176.87	22.7251	23.1043	23.5726	24.3619	24.706	24.3231	1	1	0	2	0	1	1	3	0	0	1	0	0	2	1	1	0	0	2	0	0	0	0	0
ASGKVDPTYGLESSCIAGTGPDEPEK	Smarcc1	P97496	746	771	-1.16429	0.0343737	0.0595407	746-771	Released Fraction FDR<0.1	Smarcc1	SWI/SNF complex subunit SMARCC1	3	0.00079692	58.722	NA	NA	20.3985	21.2647	21.9354	21.4883	2	0	0	2	1	0	3	4	0	1	1	2	0	0	3	3	2	0	1	1	0	0	2	0
ASGKVDPTYGLESSCIAGTGPDEPEKLEGSEEEK	Smarcc1	P97496	746	779	0.853376	0.0822564	0.124023	746-779	Not significant	Smarcc1	SWI/SNF complex subunit SMARCC1	4	1.4922e-14	99.319	NA	21.0669	20.3016	19.6543	20.0075	NA	2	0	0	2	1	0	7	5	0	1	2	3	0	0	3	4	2	0	1	1	0	0	1	1
ASGLVPNVVVLVATVR	Mthfd1l	Q3V3R1	729	744	5.17314	6.04306e-07	6.81042e-06	729-744	Crosslinked Fraction FDR<0.01	Mthfd1l	Monofunctional C1-tetrahydrofolate synthase, mitochondrial	2	0.00020424	109.15	NA	22.0106	22.1612	16.9127	16.9127	16.9127	2	1	1	0	0	0	0	1	0	0	2	0	0	0	1	1	1	0	0	6	0	0	1	3
ASGMSSLLGK	Cfdp1	O88271	217	226	0.983729	0.00177743	0.00459188	217-226	Not significant	Cfdp1	Craniofacial development protein 1	2	0.0007721	130.56	22.6736	22.2873	22.785	21.641	21.4434	21.7103	1	0	0	0	0	0	0	2	0	0	2	1	1	0	0	3	0	0	0	0	0	0	0	0
ASGNYATVISHNPETK	Rpl8	P62918	129	144	-1.42777	0.0099874	0.0206384	129-144	Released Fraction FDR<0.1	Rpl8	60S ribosomal protein L8	2;3	8.3798e-21	211.22	NA	23.2475	22.8387	24.8553	23.9531	24.6042	2	0	2	0	0	0	1	1	1	1	0	1	0	0	1	2	2	0	1	1	0	0	1	0
ASGNYATVISHNPETKK	Rpl8	P62918	129	145	-2.06432	0.0256265	0.0462629	129-145	Released Fraction FDR<0.1	Rpl8	60S ribosomal protein L8	2;3;4	3.8351e-06	137.62	NA	22.5538	NA	24.9053	23.9349	25.0142	2	0	2	0	0	0	1	1	1	1	0	2	0	0	1	2	2	0	1	1	0	0	2	0
ASGPHPTSTAAAAAAAAASASSAAPSAGGSSSGTTTTTTTTTGGILIGDR	Ccnl1	Q52KE7	2	51	5.36622	4.04379e-07	5.43614e-06	2-51	Crosslinked Fraction FDR<0.01	Ccnl1	Cyclin-L1	3	1.2469e-23	100.73	22.3177	NA	22.2402	16.9127	16.9127	16.9127	14	1	0	1	0	0	0	7	1	2	1	0	0	0	3	9	11	0	0	0	0	0	1	3
ASGPPVSELITK	Hist1h1c	P15864	36	47	0.114126	0.421884	0.492989	36-47	Not significant	Hist1h1c;Hist1h1d	Histone H1.2;Histone H1.3	2	1.8841e-05	155.53	29.2224	28.9554	29.0496	29.0429	29.0312	28.811	1	0	0	0	0	0	1	1	0	1	1	1	0	0	2	2	1	0	0	1	0	0	0	0
ASGTEAADFALPSSR	Tp53bp1	P70399	1332	1346	3.06807	0.00158339	0.00413668	1332-1346	Crosslinked Fraction FDR<0.01	Tp53bp1	Tumor suppressor p53-binding protein 1	2	0.00043945	102.62	20.7698	NA	21.2865	17.6521	NA	18.2681	4	1	0	1	0	0	1	1	0	0	1	0	0	1	1	3	1	0	0	0	0	0	1	1
ASGVAVSDGVIK	Cfl1	P18760	2	13	-0.514471	0.376265	0.447857	2-13	Not significant	Cfl1	Cofilin-1	1;2	1.0038e-07	155.53	21.2863	20.618	NA	22.0115	NA	20.9218	2	0	0	1	0	0	0	2	0	1	0	1	0	0	0	2	0	0	0	3	0	0	1	1
ASGVTSLYFVEEGQR	Trmt2a	Q8BNV1	350	364	-0.0224958	0.923912	0.938802	350-364	Not significant	Trmt2a	tRNA (uracil-5-)-methyltransferase homolog A	2	0.00023664	114.24	21.2749	20.6895	21.4672	21.1091	21.2658	21.1242	1	1	0	0	0	1	2	2	0	0	1	0	0	1	0	2	1	0	1	2	0	0	0	0
ASGYLELSNWPEVAPDPSVR	Ap3b1	Q9Z1T1	631	650	0.802594	0.012885	0.0256557	631-650	Not significant	Ap3b1	AP-3 complex subunit beta-1	2	1.426e-34	251.68	25.4352	24.8148	25.4554	24.6358	24.3126	24.3492	2	1	1	1	0	0	2	1	0	0	2	0	0	0	3	3	0	1	1	2	0	0	0	0
ASHLLEVLLR	Cebpz	P53569	402	411	2.57869	0.0341433	0.0592053	402-411	Crosslinked Fraction FDR<0.1	Cebpz	CCAAT/enhancer-binding protein zeta	3	1.5036e-08	147.75	NA	20.7159	NA	18.1372	NA	NA	1	1	0	0	0	0	1	0	1	0	4	0	0	0	0	1	0	0	0	1	0	0	2	2
ASIEETEVPPVPK	Rrp8	Q9DB85	216	228	0.306371	0.257675	0.325549	216-228	Not significant	Rrp8	Ribosomal RNA-processing protein 8	2	4.4773e-07	147.73	21.1385	NA	20.7384	20.5177	NA	20.7464	1	0	0	0	0	0	3	0	0	1	0	1	0	0	3	1	1	0	0	2	0	0	1	1
ASIGYTYEDSTVAEVEK	Clasrp	Q8CFC7	161	177	3.83864	4.99148e-05	0.000189947	161-177	Crosslinked Fraction FDR<0.01	Clasrp	CLK4-associating serine/arginine rich protein	2	3.491e-05	121.28	22.4614	21.8147	22.4166	18.3724	18.4121	NA	2	0	0	1	0	0	3	1	0	1	0	1	0	0	0	2	2	0	2	2	0	0	0	1
ASIHEAWTDGK	Actn1	Q7TPR4	403	413	-1.73837	0.00729862	0.0157529	403-413	Released Fraction FDR<0.1	Actn1;Actn4	Alpha-actinin-1;Alpha-actinin-4	2	0.0037212	93.556	16.9127	16.9127	16.9127	18.153	18.1995	19.6008	2	0	0	1	0	0	1	1	1	1	0	1	0	0	0	1	1	1	0	0	0	0	3	0
ASILNTWISLK	Paics	Q9DCL9	404	414	4.02542	1.36165e-06	1.11524e-05	404-414	Crosslinked Fraction FDR<0.01	Paics	Multifunctional protein ADE2;Phosphoribosylaminoimidazole-succinocarboxamide synthase;Phosphoribosylaminoimidazole carboxylase	2	0.00010751	140.17	NA	20.9603	20.916	16.9127	16.9127	16.9127	1	0	1	0	0	0	0	0	0	2	2	1	0	0	0	2	1	1	0	0	0	0	1	3
ASILWLIGENCER	Ap3b1	Q9Z1T1	498	510	-1.41486	0.00475503	0.010882	498-510	Released Fraction FDR<0.1	Ap3b1	AP-3 complex subunit beta-1	2	4.7855e-08	195.51	NA	NA	22.1358	23.7367	23.4491	23.466	1	1	1	0	1	0	2	1	0	2	2	0	0	0	0	1	0	1	0	0	0	0	2	0
ASILWLIGENCERVPK	Ap3b1	Q9Z1T1	498	513	-5.29954	5.27581e-06	2.88751e-05	498-513	Released Fraction FDR<0.01	Ap3b1	AP-3 complex subunit beta-1	3	3.7754e-05	155.14	16.9127	16.9127	16.9127	21.9315	22.4931	NA	1	1	1	0	1	0	2	1	0	2	2	1	0	0	1	1	0	1	0	1	0	0	3	1
ASINMLR	Rpl7	P14148	150	156	1.89515	0.000872828	0.00242093	150-156	Crosslinked Fraction FDR<0.01	Rpl7	60S ribosomal protein L7	2	0.0066429	148.28	24.4004	23.8061	24.5067	22.6441	21.8863	22.4973	1	1	1	0	0	0	0	0	0	1	1	0	1	0	0	1	0	0	0	0	0	0	0	0
ASIPFSVVGSNQLIEAK	Sept2	P42208	233	249	4.99645	2.04057e-06	1.46138e-05	233-249	Crosslinked Fraction FDR<0.01	Sept2	Septin-2	2	2.9487e-06	133.88	21.6868	21.6199	22.4209	16.9127	16.9127	16.9127	2	0	1	0	0	1	1	1	0	2	1	1	0	1	1	3	0	0	0	2	0	0	0	3
ASITFEHMFEEVPIVIK	Eif3h	Q91WK2	190	206	-6.16567	4.48124e-07	5.76566e-06	190-206	Released Fraction FDR<0.01	Eif3h	Eukaryotic translation initiation factor 3 subunit H	3	9.0234e-05	94.339	16.9127	16.9127	16.9127	22.9431	23.5376	22.7546	1	0	0	0	0	0	3	0	1	3	0	1	1	2	1	1	1	0	0	2	0	0	3	0
ASITYDLNDNSLER	Mis18bp1	Q80WQ8	468	481	-2.82853	1.00491e-05	4.82104e-05	468-481	Released Fraction FDR<0.01	Mis18bp1	Mis18-binding protein 1	2	0.013854	81.525	16.9127	16.9127	16.9127	19.6503	19.8323	NA	1	1	2	2	0	0	1	0	0	1	2	0	0	0	0	2	1	0	1	0	0	0	3	1
ASKDQVDSAVQELLQLK	Eprs	Q8CGC7	923	939	-3.83355	2.76919e-06	1.78924e-05	923-939	Released Fraction FDR<0.01	Eprs	Bifunctional glutamate/proline--tRNA ligase;Glutamate--tRNA ligase;Proline--tRNA ligase	3	4.3582e-05	90.654	16.9127	16.9127	16.9127	20.6494	NA	20.8432	2	0	0	2	0	3	1	0	0	0	3	2	0	0	0	2	0	0	0	2	0	0	3	1
ASKPLPPAPAPDEYLVSPITGEK	Sf3a1	Q8K4Z5	395	417	-0.641194	0.00882252	0.0185564	395-417	Not significant	Sf3a1	Splicing factor 3A subunit 1	3	6.765e-06	101.33	21.2786	21.7149	21.4061	22.0574	22.2687	21.9971	3	0	0	1	0	0	2	1	0	1	2	2	0	0	6	2	1	0	1	1	0	0	0	0
ASLALPQK	Tcof1	O08784	505	512	4.09808	0.000330755	0.00101359	505-512	Crosslinked Fraction FDR<0.01	Tcof1	Treacle protein	2	0.0049716	128.48	27.6707	26.1955	27.5073	23.4997	22.3215	23.2579	2	0	0	0	0	1	0	0	0	0	2	1	0	0	1	1	0	0	0	0	0	0	0	0
ASLDLMIR	Wapal	Q65Z40	748	755	3.55742	0.00688583	0.0149782	748-755	Crosslinked Fraction FDR<0.1	Wapal	Wings apart-like protein homolog	2	0.00879	111.65	NA	20.7277	21.3737	NA	NA	17.4933	1	1	0	1	0	0	0	0	0	1	2	0	1	0	0	1	0	0	0	0	0	0	1	2
ASLDRPFTDLESAFYSIVGLSSLGVQVPDVKK	Rpn2	Q9DBG6	39	70	-1.60352	0.0140452	0.0276517	39-70	Released Fraction FDR<0.1	Rpn2	Dolichyl-diphosphooligosaccharide--protein glycosyltransferase subunit 2	4	1.7625e-06	74.382	16.9127	16.9127	16.9127	17.6998	18.3818	19.4672	2	1	0	3	0	1	1	2	0	1	4	2	0	2	2	5	1	0	1	4	0	0	3	0
ASLLPVETSQDLEDK	Atf7ip	Q7TT18	493	507	1.17263	0.237519	0.303948	493-507	Not significant	Atf7ip	Activating transcription factor 7-interacting protein 1	2	0.00054285	96.756	NA	20.1998	20.362	18.2857	20.7127	18.3263	1	0	0	2	0	1	2	0	0	0	3	1	0	0	1	2	1	0	0	1	0	0	1	0
ASLLSDLGPCCK	Zc3h13	E9Q784	1643	1654	0.546234	0.129644	0.181751	1643-1654	Not significant	Zc3h13		2	0.0012243	106.2	NA	NA	21.7372	21.2967	21.3716	20.9045	1	0	0	1	2	0	0	1	0	0	3	1	0	0	1	2	0	0	0	0	0	0	2	0
ASLLSFQDEEEENEEVFK	Paxbp1	P58501	106	123	1.5402	0.000441979	0.00131506	106-123	Crosslinked Fraction FDR<0.01	Paxbp1	PAX3- and PAX7-binding protein 1	2	3.4458e-35	209.67	23.2746	22.8901	23.4421	21.8928	21.4231	21.6704	1	0	1	1	0	1	6	0	0	0	2	1	0	2	0	2	0	0	0	1	0	0	0	0
ASLLVDEEDVDAMDQR	Nup98	Q6PFD9	996	1011	-5.11597	1.69243e-06	1.28868e-05	996-1011	Released Fraction FDR<0.01	Nup98	Nuclear pore complex protein Nup98-Nup96;Nuclear pore complex protein Nup98;Nuclear pore complex protein Nup96	2	0.00014475	145.81	16.9127	16.9127	16.9127	NA	22.1973	21.8602	2	1	0	4	0	1	2	0	0	0	2	0	1	0	0	1	0	0	0	2	0	0	3	1
ASLNGADIYSGCCTLK	Hnrnpl	Q8R081	246	261	-2.15739	4.90768e-05	0.000187134	246-261	Released Fraction FDR<0.01	Hnrnpl	Heterogeneous nuclear ribonucleoprotein L	2	5.3723e-08	141.13	22.7098	22.2999	22.6678	24.643	24.9829	24.5239	2	0	1	1	2	0	0	2	0	1	2	1	0	0	0	2	1	0	1	0	0	0	0	0
ASLPDFLDHIIASVVENKK	Kdm3b	Q6ZPY7	1131	1149	-3.72211	4.21281e-05	0.000163749	1131-1149	Released Fraction FDR<0.01	Kdm3b	Lysine-specific demethylase 3B	3;4	0.0050177	59.252	16.9127	16.9127	16.9127	19.9457	20.8808	21.0781	2	0	1	2	0	0	1	0	1	2	2	2	0	1	1	2	0	0	0	2	0	0	3	0
[truncated: 19,300 more rows]

## Sheet: Overlap with SPACE, Figure 4B
Overlap of the crosslinked fraction (SPACEmap) and SPACE, related to Figure 4B venn diagram
[truncated: 4,421 more rows]

## Sheet: Mapped peptides, Figure 4B
Crosslinked fraction peptides mapped to a domain or region (Unique peptides), related to Figure 4B the upper bar
[truncated: 3,749 more rows]

[truncated: 3 more sheets: Mapping details, Figure 4B-E , SPACEmap verified caRBPs, Clustered domains]
