# Supplementary material for: Chromatin-contact atlas reveals disorder-mediated protein interactions and moonlighting chromatin-associated RBPs
Source: Nucleic Acids Res. 2021 Dec 6;49(22):13092–107. doi: 10.1093/nar/gkab1180 (PMC8682780; doi:10.1093/nar/gkab1180)
Supplement: gkab1180_Supplemental_Files [file gkab1180_supplemental_files.zip › Supplementary Table S3_Comparative SPACE and full proteome_2i_Serum_related to Figure 5.xlsx]

## Sheet: SPACE_2i_Serum
Comparative SPACE between 2iL and Serum conditions of mES cells. related to Figure 4
Uniprot.ID	Protein.IDs	Gene.names	Ratio.H.L.normalized.Rep1	Ratio.H.L.normalized.Rep2	log2FC(2i/Serum)	P.Value	adj.P.Val	Differential.SPACE	Category	RBP	iBAQ	Gene.names.2	Gene.ontology..biological.process.	Gene.ontology..cellular.component.	Gene.ontology..molecular.function.	Function..CC.	GOTERM_BP_DIRECT	GOTERM_CC_DIRECT	GOTERM_MF_DIRECT
A2A432	A2A432;A2A432-2;Q3TCH7	Cul4b	1.5176	1.5181	0.602029	0.00203282	0.00203282	Not significant	DNA.Chromatin.binder	Others	27539000	Cul4b mKIAA0695	cell cycle [GO:0007049]; histone H2A monoubiquitination [GO:0035518]; neuron projection development [GO:0031175]; positive regulation of G1/S transition of mitotic cell cycle [GO:1900087]; positive regulation of protein catabolic process [GO:0045732]; proteasomal protein catabolic process [GO:0010498]; proteasome-mediated ubiquitin-dependent protein catabolic process [GO:0043161]; protein ubiquit…	Cul4B-RING E3 ubiquitin ligase complex [GO:0031465]; Cul4-RING E3 ubiquitin ligase complex [GO:0080008]; cullin-RING ubiquitin ligase complex [GO:0031461]; cytosol [GO:0005829]; nucleoplasm [GO:0005654]; nucleus [GO:0005634]; SCF ubiquitin ligase complex [GO:0019005]	damaged DNA binding [GO:0003684]; ubiquitin protein ligase binding [GO:0031625]	FUNCTION: Core component of multiple cullin-RING-based E3 ubiquitin-protein ligase complexes which mediate the ubiquitination and subsequent proteasomal degradation of target proteins. The functional specificity of the E3 ubiquitin-protein ligase complex depends on the variable substrate recognition subunit. CUL4B may act within the complex as a scaffold protein, contributing to catalysis through…	GO:0006281~DNA repair,GO:0006511~ubiquitin-dependent protein catabolic process,GO:0006974~cellular response to DNA damage stimulus,GO:0007049~cell cycle,GO:0031175~neuron projection development,GO:0035518~histone H2A monoubiquitination,GO:0042787~protein ubiquitination involved in ubiquitin-dependent protein catabolic process,GO:0045732~positive regulation of protein catabolic process,GO:0070914~…	GO:0005634~nucleus,GO:0005654~nucleoplasm,GO:0005737~cytoplasm,GO:0005829~cytosol,GO:0031461~cullin-RING ubiquitin ligase complex,GO:0031465~Cul4B-RING E3 ubiquitin ligase complex,GO:0070062~extracellular exosome,	GO:0003684~damaged DNA binding,GO:0031625~ubiquitin protein ligase binding,GO:0061630~ubiquitin protein ligase activity,
A2A4P0	A2A4P0	Dhx8	0.50717	0.4914	-1.00224	0.00069624	0.00069624	Serum	Present in Nucleus	RBP	36164000	Dhx8	mRNA splicing, via spliceosome [GO:0000398]; spliceosomal complex disassembly [GO:0000390]	catalytic step 2 spliceosome [GO:0071013]; nuclear body [GO:0016604]; nucleoplasm [GO:0005654]; nucleus [GO:0005634]; U2-type catalytic step 2 spliceosome [GO:0071007]	ATP binding [GO:0005524]; identical protein binding [GO:0042802]; RNA binding [GO:0003723]; RNA helicase activity [GO:0003724]	FUNCTION: Involved in pre-mRNA splicing as component of the spliceosome. Facilitates nuclear export of spliced mRNA by releasing the RNA from the spliceosome. {ECO:0000250|UniProtKB:Q14562}.	GO:0000398~mRNA splicing, via spliceosome,GO:0006397~mRNA processing,GO:0008380~RNA splicing,	GO:0005634~nucleus,GO:0005654~nucleoplasm,GO:0005681~spliceosomal complex,GO:0005737~cytoplasm,GO:0071013~catalytic step 2 spliceosome,	GO:0000166~nucleotide binding,GO:0003676~nucleic acid binding,GO:0004004~ATP-dependent RNA helicase activity,GO:0004386~helicase activity,GO:0005524~ATP binding,GO:0008026~ATP-dependent helicase activity,GO:0016787~hydrolase activity,GO:0042802~identical protein binding,GO:0044822~poly(A) RNA binding,
A2A6A1	A2A6A1	Gpatch8	0.76926	0.86774	-0.291561	0.0374303	0.0374303	Not significant	Unexpected	RBP	1709900	Gpatch8 Gpatc8 Kiaa0553			metal ion binding [GO:0046872]; nucleic acid binding [GO:0003676]			GO:0016021~integral component of membrane,	GO:0003676~nucleic acid binding,GO:0005515~protein binding,GO:0044822~poly(A) RNA binding,GO:0046872~metal ion binding,
A2A6Q5	A2A6Q5;A2A6Q5-2;A2A6Q5-3	Cdc27	1.1332	1.4313	0.348864	0.0758927	0.0758927	Not significant	Present in Nucleus	Others	273250	Cdc27	anaphase-promoting complex-dependent catabolic process [GO:0031145]; cell division [GO:0051301]; metaphase/anaphase transition of mitotic cell cycle [GO:0007091]; positive regulation of mitotic metaphase/anaphase transition [GO:0045842]; protein K11-linked ubiquitination [GO:0070979]; protein ubiquitination [GO:0016567]	anaphase-promoting complex [GO:0005680]; centrosome [GO:0005813]; cytoplasm [GO:0005737]; nucleoplasm [GO:0005654]; nucleus [GO:0005634]; spindle microtubule [GO:0005876]	protein phosphatase binding [GO:0019903]; ubiquitin protein ligase activity [GO:0061630]	FUNCTION: Component of the anaphase promoting complex/cyclosome (APC/C), a cell cycle-regulated E3 ubiquitin ligase that controls progression through mitosis and the G1 phase of the cell cycle. The APC/C complex acts by mediating ubiquitination and subsequent degradation of target proteins: it mainly mediates the formation of 'Lys-11'-linked polyubiquitin chains and, to a lower extent, the format…	GO:0007091~metaphase/anaphase transition of mitotic cell cycle,GO:0051301~cell division,GO:0070979~protein K11-linked ubiquitination,	GO:0005634~nucleus,GO:0005654~nucleoplasm,GO:0005680~anaphase-promoting complex,GO:0005737~cytoplasm,GO:0005813~centrosome,GO:0005876~spindle microtubule,	GO:0019903~protein phosphatase binding,
A2A791	A2A791;A2A791-2	Zmym4	1.6626	1.5878	0.700235	0.00189825	0.00189825	Not significant	DNA.Chromatin.binder	Others	26181000	Zmym4 Kiaa0425 Zfp262 Znf262	cytoskeleton organization [GO:0007010]; regulation of cell morphogenesis [GO:0022604]; regulation of transcription by RNA polymerase II [GO:0006357]	nucleus [GO:0005634]	DNA-binding transcription factor activity, RNA polymerase II-specific [GO:0000981]; zinc ion binding [GO:0008270]	FUNCTION: Plays a role in the regulation of cell morphology and cytoskeletal organization. {ECO:0000250}.	GO:0007010~cytoskeleton organization,GO:0007275~multicellular organism development,GO:0022604~regulation of cell morphogenesis,	GO:0005654~nucleoplasm,GO:0005737~cytoplasm,	GO:0000981~RNA polymerase II transcription factor activity, sequence-specific DNA binding,GO:0003677~DNA binding,GO:0008270~zinc ion binding,GO:0046872~metal ion binding,
A2AAJ9	A2AAJ9	Obscn	0.86811	0.71816	-0.340837	0.0552973	0.0552973	Not significant	Unexpected	Others	328950	Obscn Gm878	cell differentiation [GO:0030154]; multicellular organism development [GO:0007275]; negative regulation of phosphatidylinositol 3-kinase signaling [GO:0014067]; protein autophosphorylation [GO:0046777]; protein phosphorylation [GO:0006468]	cytosol [GO:0005829]; extracellular space [GO:0005615]; intercalated disc [GO:0014704]; M band [GO:0031430]; nuclear body [GO:0016604]; plasma membrane [GO:0005886]; sarcolemma [GO:0042383]; sarcomere [GO:0030017]; striated muscle myosin thick filament [GO:0005863]; Z disc [GO:0030018]	ankyrin binding [GO:0030506]; ATP binding [GO:0005524]; cadherin binding [GO:0045296]; calmodulin binding [GO:0005516]; guanyl-nucleotide exchange factor activity [GO:0005085]; metal ion binding [GO:0046872]; phosphatidylinositol-3,4,5-trisphosphate binding [GO:0005547]; phosphatidylinositol-3,4-bisphosphate binding [GO:0043325]; phosphatidylinositol-3-phosphate binding [GO:0032266]; phosphatidyl…	FUNCTION: Structural component of striated muscles which plays a role in myofibrillogenesis. Probably involved in the assembly of myosin into sarcomeric A bands in striated muscle (By similarity). Has serine/threonine protein kinase activity and phosphorylates N-cadherin CDH2 and sodium/potassium-transporting ATPase subunit ATP1B1 (PubMed:23392350). Binds (via the PH domain) strongly to phosphati…	GO:0006468~protein phosphorylation,GO:0007275~multicellular organism development,GO:0016310~phosphorylation,GO:0030154~cell differentiation,GO:0035023~regulation of Rho protein signal transduction,GO:0098779~mitophagy in response to mitochondrial depolarization,	GO:0005863~striated muscle myosin thick filament,GO:0030017~sarcomere,GO:0030018~Z disc,GO:0031430~M band,	GO:0000166~nucleotide binding,GO:0004672~protein kinase activity,GO:0004674~protein serine/threonine kinase activity,GO:0005089~Rho guanyl-nucleotide exchange factor activity,GO:0005516~calmodulin binding,GO:0005524~ATP binding,GO:0016301~kinase activity,GO:0016740~transferase activity,GO:0030506~ankyrin binding,GO:0031432~titin binding,
A2AG58	A2AG58;A2AG58-2	Bclaf3	1.9976	2.1049	1.03601	0.000801127	0.000801127	2iL	Unexpected	Others	19358000	Bclaf3		mitochondrion [GO:0005739]				GO:0005739~mitochondrion,
A2AGH6	A2AGH6-3;A2AGH6-2;A2AGH6;Q8BQM9;Q8BQM9-2	Med12	0.87768	1.1696	0.0188911	0.902906	0.902906	Not significant	DNA.Chromatin.binder	Others	163920	Med12 Kiaa0192 Mopa Tnrc11 Trap230	axis elongation involved in somitogenesis [GO:0090245]; canonical Wnt signaling pathway [GO:0060070]; embryonic brain development [GO:1990403]; embryonic neurocranium morphogenesis [GO:0048702]; embryonic organ development [GO:0048568]; endoderm development [GO:0007492]; heart development [GO:0007507]; neural tube closure [GO:0001843]; neural tube development [GO:0021915]; oligodendrocyte develop…	mediator complex [GO:0016592]; nucleoplasm [GO:0005654]; nucleus [GO:0005634]; ubiquitin ligase complex [GO:0000151]	beta-catenin binding [GO:0008013]; chromatin binding [GO:0003682]; protein C-terminus binding [GO:0008022]; protein domain specific binding [GO:0019904]; RNA polymerase II cis-regulatory region sequence-specific DNA binding [GO:0000978]; thyroid hormone receptor binding [GO:0046966]; transcription coactivator activity [GO:0003713]; transcription coregulator activity [GO:0003712]; transcription fa…	FUNCTION: Component of the Mediator complex, a coactivator involved in the regulated transcription of nearly all RNA polymerase II-dependent genes. Mediator functions as a bridge to convey information from gene-specific regulatory proteins to the basal RNA polymerase II transcription machinery. Mediator is recruited to promoters by direct interactions with regulatory proteins and serves as a scaf…	GO:0001756~somitogenesis,GO:0001843~neural tube closure,GO:0006351~transcription, DNA-templated,GO:0006355~regulation of transcription, DNA-templated,GO:0006357~regulation of transcription from RNA polymerase II promoter,GO:0006367~transcription initiation from RNA polymerase II promoter,GO:0007492~endoderm development,GO:0007507~heart development,GO:0014003~oligodendrocyte development,GO:0014044…	GO:0000151~ubiquitin ligase complex,GO:0005634~nucleus,GO:0005654~nucleoplasm,GO:0005730~nucleolus,GO:0005813~centrosome,GO:0016020~membrane,GO:0016592~mediator complex,	GO:0000980~RNA polymerase II distal enhancer sequence-specific DNA binding,GO:0001104~RNA polymerase II transcription cofactor activity,GO:0001105~RNA polymerase II transcription coactivator activity,GO:0001190~transcriptional activator activity, RNA polymerase II transcription factor binding,GO:0003682~chromatin binding,GO:0003712~transcription cofactor activity,GO:0003713~transcription coactiva…
A2AHJ4	A2AHJ4;A2AHJ4-2;A2AHJ4-3	Brwd3	1.9091	1.0052	0.470188	0.238098	0.238098	Not significant	Present in Nucleus	Others	473940	Brwd3 Gm596	cytoskeleton organization [GO:0007010]; regulation of cell shape [GO:0008360]; regulation of transcription by RNA polymerase II [GO:0006357]	nucleus [GO:0005634]		FUNCTION: Plays a role in the regulation of cell morphology and cytoskeletal organization. Required in the control of cell shape (By similarity). {ECO:0000250}.	GO:0006357~regulation of transcription from RNA polymerase II promoter,GO:0007010~cytoskeleton organization,GO:0008360~regulation of cell shape,	GO:0005634~nucleus,
A2AIV2	A2AIV2;A2AIV2-2	Virma	1.0547	0.99941	0.0379906	0.497439	0.497439	Not significant	Present in Nucleus	RBP	8553600	Virma Kiaa1429	mRNA alternative polyadenylation [GO:0110104]; mRNA methylation [GO:0080009]; mRNA processing [GO:0006397]; multicellular organism development [GO:0007275]; RNA splicing [GO:0008380]	cytoplasm [GO:0005737]; cytosol [GO:0005829]; nuclear body [GO:0016604]; nuclear speck [GO:0016607]; nucleoplasm [GO:0005654]; nucleus [GO:0005634]; RNA N6-methyladenosine methyltransferase complex [GO:0036396]		FUNCTION: Associated component of the WMM complex, a complex that mediates N6-methyladenosine (m6A) methylation of RNAs, a modification that plays a role in the efficiency of mRNA splicing and RNA processing. Acts as a key regulator of m6A methylation by promoting m6A methylation of mRNAs in the 3'-UTR near the stop codon: recruits the catalytic core components METTL3 and METTL14, thereby guiding…	GO:0006397~mRNA processing,GO:0008380~RNA splicing,GO:0080009~mRNA methylation,	GO:0005634~nucleus,GO:0005654~nucleoplasm,GO:0016607~nuclear speck,GO:0036396~MIS complex,	GO:0044822~poly(A) RNA binding,
A2AJK6	A2AJK6-3;A2AJK6;A2AJK6-2	Chd7	0.7678	0.73861	-0.409156	0.00627987	0.00627987	Not significant	DNA.Chromatin.binder	Others	1299600	Chd7	adult heart development [GO:0007512]; adult walking behavior [GO:0007628]; aorta development [GO:0035904]; aorta morphogenesis [GO:0035909]; artery morphogenesis [GO:0048844]; atrioventricular canal development [GO:0036302]; blood circulation [GO:0008015]; blood vessel development [GO:0001568]; blood vessel remodeling [GO:0001974]; camera-type eye development [GO:0043010]; cardiac septum morphoge…	nucleolus [GO:0005730]; nucleoplasm [GO:0005654]; nucleus [GO:0005634]	ATP binding [GO:0005524]; DNA helicase activity [GO:0003678]; promoter-specific chromatin binding [GO:1990841]; RNA polymerase II cis-regulatory region sequence-specific DNA binding [GO:0000978]	FUNCTION: Probable transcription regulator. Maybe involved in the in 45S precursor rRNA production (By similarity). {ECO:0000250}.	GO:0001501~skeletal system development,GO:0001568~blood vessel development,GO:0001701~in utero embryonic development,GO:0001974~blood vessel remodeling,GO:0003007~heart morphogenesis,GO:0003222~ventricular trabecula myocardium morphogenesis,GO:0003226~right ventricular compact myocardium morphogenesis,GO:0006338~chromatin remodeling,GO:0006351~transcription, DNA-templated,GO:0006355~regulation of…	GO:0005634~nucleus,	GO:0000166~nucleotide binding,GO:0000978~RNA polymerase II core promoter proximal region sequence-specific DNA binding,GO:0003677~DNA binding,GO:0004386~helicase activity,GO:0005515~protein binding,GO:0005524~ATP binding,GO:0016787~hydrolase activity,GO:0016817~hydrolase activity, acting on acid anhydrides,GO:1990841~promoter-specific chromatin binding,
A2AJT4	A2AJT4	Pnisr	0.8447	0.71238	-0.366385	0.0393954	0.0393954	Not significant	Present in Nucleus	RBP	15747000	Pnisr Sfrs18 Srrp130		cytosol [GO:0005829]; nuclear speck [GO:0016607]; nucleoplasm [GO:0005654]; plasma membrane [GO:0005886]; presynaptic active zone [GO:0048786]				GO:0005634~nucleus,GO:0005654~nucleoplasm,GO:0005737~cytoplasm,GO:0016607~nuclear speck,	GO:0044822~poly(A) RNA binding,
A2AKX3	A2AKX3;A2AKX3-2	Setx	1.1423	1.0767	0.149279	0.0742435	0.0742435	Not significant	DNA.Chromatin.binder	RBP	1386500	Setx Als4 Kiaa0625	cellular response to DNA damage stimulus [GO:0006974]; cellular response to fibroblast growth factor stimulus [GO:0044344]; cellular response to hydrogen peroxide [GO:0070301]; cellular response to oxidative stress [GO:0034599]; cellular response to retinoic acid [GO:0071300]; circadian rhythm [GO:0007623]; DNA recombination [GO:0006310]; DNA-templated transcription, termination [GO:0006353]; dou…	axon [GO:0030424]; chromosome, telomeric region [GO:0000781]; cytoplasm [GO:0005737]; growth cone [GO:0030426]; intercellular bridge [GO:0045171]; nuclear body [GO:0016604]; nuclear chromosome [GO:0000228]; nucleolus [GO:0005730]; nucleoplasm [GO:0005654]; nucleus [GO:0005634]	ATP binding [GO:0005524]; helicase activity [GO:0004386]; identical protein binding [GO:0042802]; RNA binding [GO:0003723]; transcription termination site sequence-specific DNA binding [GO:0001147]	FUNCTION: Probable RNA/DNA helicase involved in diverse aspects of RNA metabolism and genomic integrity. Plays a role in transcription regulation by its ability to modulate RNA Polymerase II (Pol II) binding to chromatin and through its interaction with proteins involved in transcription. Contributes to the mRNA splicing efficiency and splice site selection. Required for the resolution of R-loop …	GO:0000165~MAPK cascade,GO:0006281~DNA repair,GO:0006302~double-strand break repair,GO:0006310~DNA recombination,GO:0006353~DNA-templated transcription, termination,GO:0006369~termination of RNA polymerase II transcription,GO:0006376~mRNA splice site selection,GO:0006974~cellular response to DNA damage stimulus,GO:0007283~spermatogenesis,GO:0007399~nervous system development,GO:0007623~circadian …	GO:0000228~nuclear chromosome,GO:0000781~chromosome, telomeric region,GO:0005634~nucleus,GO:0005654~nucleoplasm,GO:0005694~chromosome,GO:0005730~nucleolus,GO:0005737~cytoplasm,GO:0030424~axon,GO:0030426~growth cone,GO:0042995~cell projection,	GO:0000166~nucleotide binding,GO:0001147~transcription termination site sequence-specific DNA binding,GO:0004386~helicase activity,GO:0005515~protein binding,GO:0005524~ATP binding,GO:0016787~hydrolase activity,GO:0042802~identical protein binding,
A2APB8	A2APB8	Tpx2	0.9896	1.0103	-0.000149421	0.997423	0.997423	Not significant	Present in Nucleus	Others	87400000	Tpx2	activation of protein kinase activity [GO:0032147]; apoptotic process [GO:0006915]; cell division [GO:0051301]; microtubule nucleation [GO:0007020]; mitotic spindle assembly [GO:0090307]; negative regulation of microtubule depolymerization [GO:0007026]; regulation of mitotic spindle organization [GO:0060236]; spindle assembly [GO:0051225]	aster [GO:0005818]; axon hillock [GO:0043203]; cytoplasm [GO:0005737]; intercellular bridge [GO:0045171]; microtubule [GO:0005874]; microtubule cytoskeleton [GO:0015630]; mitotic spindle [GO:0072686]; nucleoplasm [GO:0005654]; nucleus [GO:0005634]; spindle [GO:0005819]; spindle pole [GO:0000922]	importin-alpha family protein binding [GO:0061676]; protein kinase binding [GO:0019901]	FUNCTION: Spindle assembly factor required for normal assembly of mitotic spindles. Required for normal assembly of microtubules during apoptosis. Required for chromatin and/or kinetochore dependent microtubule nucleation. Mediates AURKA localization to spindle microtubules. Activates AURKA by promoting its autophosphorylation at 'Thr-288' and protects this residue against dephosphorylation. TPX2…	GO:0006915~apoptotic process,GO:0007049~cell cycle,GO:0007067~mitotic nuclear division,GO:0032147~activation of protein kinase activity,GO:0051225~spindle assembly,GO:0051301~cell division,GO:0060236~regulation of mitotic spindle organization,GO:0090307~mitotic spindle assembly,	GO:0000922~spindle pole,GO:0005634~nucleus,GO:0005654~nucleoplasm,GO:0005737~cytoplasm,GO:0005818~aster,GO:0005819~spindle,GO:0005856~cytoskeleton,GO:0005874~microtubule,GO:0005876~spindle microtubule,GO:0015630~microtubule cytoskeleton,GO:0043203~axon hillock,	GO:0005515~protein binding,GO:0019901~protein kinase binding,GO:0061676~importin-alpha family protein binding,
A2AQ19	A2AQ19	Rtf1	1.0686	1.116	0.127029	0.0875729	0.0875729	Not significant	DNA.Chromatin.binder	RBP	19794000	Rtf1	blastocyst growth [GO:0001832]; endodermal cell fate commitment [GO:0001711]; histone H3-K4 trimethylation [GO:0080182]; negative regulation of transcription by RNA polymerase II [GO:0000122]; positive regulation of histone H3-K4 methylation [GO:0051571]; positive regulation of transcription by RNA polymerase II [GO:0045944]; positive regulation of transcription elongation from RNA polymerase II …	Cdc73/Paf1 complex [GO:0016593]; nucleolus [GO:0005730]	RNA polymerase II C-terminal domain phosphoserine binding [GO:1990269]; single-stranded DNA binding [GO:0003697]	FUNCTION: Component of the PAF1 complex (PAF1C) which has multiple functions during transcription by RNA polymerase II and is implicated in regulation of development and maintenance of embryonic stem cell pluripotency. PAF1C associates with RNA polymerase II through interaction with POLR2A CTD non-phosphorylated and 'Ser-2'- and 'Ser-5'-phosphorylated forms and is involved in transcriptional elon…	GO:0000122~negative regulation of transcription from RNA polymerase II promoter,GO:0001711~endodermal cell fate commitment,GO:0001832~blastocyst growth,GO:0006351~transcription, DNA-templated,GO:0006355~regulation of transcription, DNA-templated,GO:0006368~transcription elongation from RNA polymerase II promoter,GO:0016055~Wnt signaling pathway,GO:0016570~histone modification,GO:0019827~stem cell…	GO:0005634~nucleus,GO:0005730~nucleolus,GO:0016593~Cdc73/Paf1 complex,	GO:0001076~transcription factor activity, RNA polymerase II transcription factor binding,GO:0003677~DNA binding,GO:0003697~single-stranded DNA binding,GO:0044822~poly(A) RNA binding,GO:1990269~RNA polymerase II C-terminal domain phosphoserine binding,
A2AQH4	A2AQH4	Bcorl1	2.2808	1.853	1.0397	0.00525958	0.00525958	2iL	Present in Nucleus	Others	93861	Bcorl1	chromatin organization [GO:0006325]	nucleoplasm [GO:0005654]; plasma membrane [GO:0005886]		FUNCTION: Transcriptional corepressor. May specifically inhibit gene expression when recruited to promoter regions by sequence specific DNA-binding proteins such as BCL6. This repression may be mediated at least in part by histone deacetylase activities which can associate with this corepressor (By similarity). {ECO:0000250|UniProtKB:Q5H9F3}.	GO:0006351~transcription, DNA-templated,GO:0006355~regulation of transcription, DNA-templated,GO:0016569~covalent chromatin modification,	GO:0005634~nucleus,GO:0005654~nucleoplasm,GO:0005737~cytoplasm,GO:0005886~plasma membrane,
A2AR02	A2AR02	Ppig	0.70315	0.66488	-0.548465	0.00381562	0.00381562	Not significant	Present in Nucleus	RBP	86964000	Ppig	protein peptidyl-prolyl isomerization [GO:0000413]; protein refolding [GO:0042026]	cytosol [GO:0005829]; nuclear matrix [GO:0016363]; nuclear speck [GO:0016607]	cyclosporin A binding [GO:0016018]; peptidyl-prolyl cis-trans isomerase activity [GO:0003755]; unfolded protein binding [GO:0051082]	FUNCTION: PPIase that catalyzes the cis-trans isomerization of proline imidic peptide bonds in oligopeptides and may therefore assist protein folding. May be implicated in the folding, transport, and assembly of proteins. May play an important role in the regulation of pre-mRNA splicing. {ECO:0000250|UniProtKB:Q13427}.	GO:0000413~protein peptidyl-prolyl isomerization,GO:0006457~protein folding,	GO:0005634~nucleus,GO:0005654~nucleoplasm,GO:0005737~cytoplasm,GO:0016363~nuclear matrix,GO:0016607~nuclear speck,	GO:0003755~peptidyl-prolyl cis-trans isomerase activity,GO:0016853~isomerase activity,GO:0044822~poly(A) RNA binding,
A2ASQ1	A2ASQ1-2;A2ASQ1;A2ASQ1-3	Agrn	3.1719	4.6473	1.94087	0.00444664	0.00444664	2iL	Unexpected	Others	1369000	Agrn Agrin	animal organ morphogenesis [GO:0009887]; chemical synaptic transmission [GO:0007268]; dendrite development [GO:0016358]; motor neuron axon guidance [GO:0008045]; negative regulation of sodium:potassium-exchanging ATPase activity [GO:1903407]; negative regulation of sodium ion export across plasma membrane [GO:1903277]; neuromuscular junction development [GO:0007528]; neurotransmitter receptor met…	axonal growth cone [GO:0044295]; basement membrane [GO:0005604]; cell junction [GO:0030054]; cell surface [GO:0009986]; collagen-containing extracellular matrix [GO:0062023]; cytosol [GO:0005829]; extracellular region [GO:0005576]; extracellular space [GO:0005615]; glutamatergic synapse [GO:0098978]; Golgi lumen [GO:0005796]; integral component of membrane [GO:0016021]; plasma membrane [GO:000588…	acetylcholine receptor regulator activity [GO:0030548]; ATPase inhibitor activity [GO:0042030]; BMP binding [GO:0036122]; calcium ion binding [GO:0005509]; chondroitin sulfate binding [GO:0035374]; dystroglycan binding [GO:0002162]; heparan sulfate proteoglycan binding [GO:0043395]; ion channel binding [GO:0044325]; sialic acid binding [GO:0033691]; transforming growth factor beta binding [GO:005…	FUNCTION: [Isoform 1]: heparan sulfate basal lamina glycoprotein that plays a central role in the formation and the maintenance of the neuromuscular junction (NMJ) and directs key events in postsynaptic differentiation. This neuron-specific (z+) isoform is a component of the AGRN-LRP4 receptor complex that induces the phosphorylation and activation of MUSK. The activation of MUSK in myotubes indu…	GO:0001932~regulation of protein phosphorylation,GO:0001934~positive regulation of protein phosphorylation,GO:0006024~glycosaminoglycan biosynthetic process,GO:0007009~plasma membrane organization,GO:0007213~G-protein coupled acetylcholine receptor signaling pathway,GO:0007268~chemical synaptic transmission,GO:0007275~multicellular organism development,GO:0007416~synapse assembly,GO:0007528~neuro…	GO:0005576~extracellular region,GO:0005604~basement membrane,GO:0005605~basal lamina,GO:0005615~extracellular space,GO:0005737~cytoplasm,GO:0005796~Golgi lumen,GO:0005886~plasma membrane,GO:0009986~cell surface,GO:0016020~membrane,GO:0016021~integral component of membrane,GO:0030054~cell junction,GO:0031012~extracellular matrix,GO:0042383~sarcolemma,GO:0044295~axonal growth cone,GO:0045202~synaps…	GO:0002162~dystroglycan binding,GO:0005509~calcium ion binding,GO:0005515~protein binding,GO:0030548~acetylcholine receptor regulator activity,GO:0033691~sialic acid binding,GO:0035374~chondroitin sulfate binding,GO:0036122~BMP binding,GO:0042030~ATPase inhibitor activity,GO:0043395~heparan sulfate proteoglycan binding,GO:0044325~ion channel binding,GO:0050431~transforming growth factor beta bind…
A2ASS6	A2ASS6;A2ASS6-2	Ttn	0.8778	0.97372	-0.113228	0.193012	0.193012	Not significant	DNA.Chromatin.binder	Others	1050800	Ttn	actin filament organization [GO:0007015]; adult heart development [GO:0007512]; cardiac muscle contraction [GO:0060048]; cardiac muscle fiber development [GO:0048739]; cardiac muscle hypertrophy [GO:0003300]; cardiac muscle tissue morphogenesis [GO:0055008]; cardiac myofibril assembly [GO:0055003]; detection of muscle stretch [GO:0035995]; forward locomotion [GO:0043056]; heart development [GO:00…	A band [GO:0031672]; condensed nuclear chromosome [GO:0000794]; I band [GO:0031674]; M band [GO:0031430]; muscle myosin complex [GO:0005859]; myofibril [GO:0030016]; sarcomere [GO:0030017]; striated muscle thin filament [GO:0005865]; Z disc [GO:0030018]	actin filament binding [GO:0051015]; actinin binding [GO:0042805]; ankyrin binding [GO:0030506]; ATP binding [GO:0005524]; calcium ion binding [GO:0005509]; calmodulin binding [GO:0005516]; enzyme binding [GO:0019899]; identical protein binding [GO:0042802]; muscle alpha-actinin binding [GO:0051371]; protease binding [GO:0002020]; protein kinase binding [GO:0019901]; protein self-association [GO:…	FUNCTION: Key component in the assembly and functioning of vertebrate striated muscles. By providing connections at the level of individual microfilaments, it contributes to the fine balance of forces between the two halves of the sarcomere. The size and extensibility of the cross-links are the main determinants of sarcomere extensibility properties of muscle. In non-muscle cells, seems to play a…	GO:0001701~in utero embryonic development,GO:0001756~somitogenesis,GO:0003007~heart morphogenesis,GO:0003300~cardiac muscle hypertrophy,GO:0006936~muscle contraction,GO:0006941~striated muscle contraction,GO:0007507~heart development,GO:0007512~adult heart development,GO:0021591~ventricular system development,GO:0030240~skeletal muscle thin filament assembly,GO:0030241~skeletal muscle myosin thic…	GO:0000794~condensed nuclear chromosome,GO:0005859~muscle myosin complex,GO:0005865~striated muscle thin filament,GO:0030016~myofibril,GO:0030017~sarcomere,GO:0030018~Z disc,GO:0031430~M band,GO:0031672~A band,GO:0031674~I band,GO:0070062~extracellular exosome,	GO:0002020~protease binding,GO:0004672~protein kinase activity,GO:0004674~protein serine/threonine kinase activity,GO:0004713~protein tyrosine kinase activity,GO:0005200~structural constituent of cytoskeleton,GO:0005509~calcium ion binding,GO:0005515~protein binding,GO:0005516~calmodulin binding,GO:0005524~ATP binding,GO:0008307~structural constituent of muscle,GO:0019899~enzyme binding,GO:001990…
A2AWL7	A2AWL7;A2AWL7-3;A2AWL7-4	Mga	1.1239	1.0992	0.152484	0.0513603	0.0513603	Not significant	DNA.Chromatin.binder	Others	4622600	Mga Kiaa4252	cell fate specification [GO:0001708]; cellular response to leukemia inhibitory factor [GO:1990830]; negative regulation of transcription by RNA polymerase II [GO:0000122]; positive regulation of transcription by RNA polymerase II [GO:0045944]	MLL1 complex [GO:0071339]; nucleus [GO:0005634]; transcription factor complex [GO:0005667]	DNA-binding transcription activator activity, RNA polymerase II-specific [GO:0001228]; DNA-binding transcription factor activity [GO:0003700]; protein dimerization activity [GO:0046983]; RNA polymerase II activating transcription factor binding [GO:0001102]; RNA polymerase II regulatory region sequence-specific DNA binding [GO:0000977]	FUNCTION: Functions as a dual-specificity transcription factor, regulating the expression of both MAX-network and T-box family target genes. Functions as a repressor or an activator. Binds to 5'-AATTTCACACCTAGGTGTGAAATT-3' core sequence and seems to regulate MYC-MAX target genes. Suppresses transcriptional activation by MYC and inhibits MYC-dependent cell transformation. Function activated by het…	GO:0006351~transcription, DNA-templated,GO:0006355~regulation of transcription, DNA-templated,	GO:0005634~nucleus,GO:0005654~nucleoplasm,GO:0005667~transcription factor complex,GO:0005737~cytoplasm,GO:0071339~MLL1 complex,	GO:0003677~DNA binding,GO:0003700~transcription factor activity, sequence-specific DNA binding,GO:0046983~protein dimerization activity,
A2AWT3	A2AWT3;A2AWT3-2	Atxn7l3	0.66206	0.77257	-0.483614	0.0178827	0.0178827	Not significant	Present in Nucleus	Others	665840	Atxn7l3	histone deubiquitination [GO:0016578]; histone monoubiquitination [GO:0010390]; positive regulation of transcription, DNA-templated [GO:0045893]	DUBm complex [GO:0071819]; nucleus [GO:0005634]; SAGA complex [GO:0000124]	nuclear receptor transcription coactivator activity [GO:0030374]; transcription coactivator activity [GO:0003713]; zinc ion binding [GO:0008270]	FUNCTION: Component of the transcription regulatory histone acetylation (HAT) complex SAGA, a multiprotein complex that activates transcription by remodeling chromatin and mediating histone acetylation and deubiquitination. Within the SAGA complex, participates in a subcomplex that specifically deubiquitinates both histones H2A and H2B. The SAGA complex is recruited to specific gene promoters by …	GO:0006351~transcription, DNA-templated,GO:0006355~regulation of transcription, DNA-templated,GO:0016569~covalent chromatin modification,GO:0016578~histone deubiquitination,GO:0045893~positive regulation of transcription, DNA-templated,	GO:0000124~SAGA complex,GO:0005634~nucleus,GO:0071819~DUBm complex,	GO:0003713~transcription coactivator activity,GO:0008270~zinc ion binding,GO:0030374~ligand-dependent nuclear receptor transcription coactivator activity,GO:0046872~metal ion binding,
A2BDX3	A2BDX3	Mocs3	0.96193	0.82601	-0.165883	0.157686	0.157686	Not significant	Unexpected	Others	21106000	Mocs3 Uba4	enzyme active site formation via cysteine modification to L-cysteine persulfide [GO:0018192]; Mo-molybdopterin cofactor biosynthetic process [GO:0006777]; protein urmylation [GO:0032447]; tRNA thio-modification [GO:0034227]; tRNA wobble position uridine thiolation [GO:0002143]; tRNA wobble uridine modification [GO:0002098]	cytoplasm [GO:0005737]; cytosol [GO:0005829]	ATP binding [GO:0005524]; metal ion binding [GO:0046872]; molybdopterin-synthase adenylyltransferase activity [GO:0061605]; molybdopterin-synthase sulfurtransferase activity [GO:0061604]; nucleotidyltransferase activity [GO:0016779]; sulfurtransferase activity [GO:0016783]; thiosulfate sulfurtransferase activity [GO:0004792]; URM1 activating enzyme activity [GO:0042292]	FUNCTION: Plays a central role in 2-thiolation of mcm(5)S(2)U at tRNA wobble positions of cytosolic tRNA(Lys), tRNA(Glu) and tRNA(Gln). Also essential during biosynthesis of the molybdenum cofactor. Acts by mediating the C-terminal thiocarboxylation of sulfur carriers URM1 and MOCS2A. Its N-terminus first activates URM1 and MOCS2A as acyl-adenylates (-COAMP), then the persulfide sulfur on the cat…	GO:0002098~tRNA wobble uridine modification,GO:0002143~tRNA wobble position uridine thiolation,GO:0006777~Mo-molybdopterin cofactor biosynthetic process,GO:0008033~tRNA processing,GO:0008152~metabolic process,GO:0018117~protein adenylylation,GO:0018192~enzyme active site formation via cysteine modification to L-cysteine persulfide,GO:0032447~protein urmylation,GO:0034227~tRNA thio-modification,	GO:0005737~cytoplasm,GO:0005829~cytosol,	GO:0000166~nucleotide binding,GO:0003824~catalytic activity,GO:0004792~thiosulfate sulfurtransferase activity,GO:0005524~ATP binding,GO:0008641~small protein activating enzyme activity,GO:0016740~transferase activity,GO:0016779~nucleotidyltransferase activity,GO:0016783~sulfurtransferase activity,GO:0042292~URM1 activating enzyme activity,GO:0046872~metal ion binding,GO:0061604~molybdopterin-synt…
A2BE28	A2BE28-2;A2BE28	Las1l	0.50952	0.67805	-0.766663	0.0205293	0.0205293	Not significant	DNA.Chromatin.binder	RBP	2112900	Las1l	maturation of 5.8S rRNA [GO:0000460]; maturation of LSU-rRNA [GO:0000470]	Las1 complex [GO:0090730]; MLL1 complex [GO:0071339]; nucleolus [GO:0005730]; preribosome, large subunit precursor [GO:0030687]	endonuclease activity [GO:0004519]	FUNCTION: Involved in the biogenesis of the 60S ribosomal subunit. Required for maturation of the 28S rRNA (By similarity). Functions as a component of the Five Friends of Methylated CHTOP (5FMC) complex; the 5FMC complex is recruited to ZNF148 by methylated CHTOP, leading to desumoylation of ZNF148 and subsequent transactivation of ZNF148 target genes. {ECO:0000250, ECO:0000269|PubMed:22872859}.	GO:0000460~maturation of 5.8S rRNA,GO:0000470~maturation of LSU-rRNA,GO:0000478~endonucleolytic cleavage involved in rRNA processing,GO:0006325~chromatin organization,GO:0006364~rRNA processing,	GO:0005634~nucleus,GO:0005654~nucleoplasm,GO:0005730~nucleolus,GO:0005737~cytoplasm,GO:0005815~microtubule organizing center,GO:0016020~membrane,GO:0030687~preribosome, large subunit precursor,GO:0071339~MLL1 complex,	GO:0044822~poly(A) RNA binding,
A2BH40	A2BH40-4;A2BH40-2	Arid1a	1.0095	0.84581	-0.113977	0.321904	0.321904	Not significant	DNA.Chromatin.binder	Others	464330	Arid1a Baf250 Baf250a Osa1 Smarcf1	androgen receptor signaling pathway [GO:0030521]; ATP-dependent chromatin remodeling [GO:0043044]; cardiac chamber development [GO:0003205]; cardiac muscle cell differentiation [GO:0055007]; chromatin organization [GO:0006325]; chromatin remodeling [GO:0006338]; embryo implantation [GO:0007566]; forebrain development [GO:0030900]; formation of primary germ layer [GO:0001704]; gastrulation [GO:000…	brahma complex [GO:0035060]; nBAF complex [GO:0071565]; npBAF complex [GO:0071564]; nuclear chromatin [GO:0000790]; nucleoplasm [GO:0005654]; SWI/SNF complex [GO:0016514]	DNA binding [GO:0003677]; nuclear receptor binding [GO:0016922]	FUNCTION: Involved in transcriptional activation and repression of select genes by chromatin remodeling (alteration of DNA-nucleosome topology). Component of SWI/SNF chromatin remodeling complexes that carry out key enzymatic activities, changing chromatin structure by altering DNA-histone contacts within a nucleosome in an ATP-dependent manner. Binds DNA non-specifically (PubMed:22952240, PubMed…	GO:0000122~negative regulation of transcription from RNA polymerase II promoter,GO:0001704~formation of primary germ layer,GO:0001843~neural tube closure,GO:0003205~cardiac chamber development,GO:0003408~optic cup formation involved in camera-type eye development,GO:0006325~chromatin organization,GO:0006337~nucleosome disassembly,GO:0006338~chromatin remodeling,GO:0006344~maintenance of chromatin…	GO:0000790~nuclear chromatin,GO:0005634~nucleus,GO:0005654~nucleoplasm,GO:0016514~SWI/SNF complex,GO:0071564~npBAF complex,GO:0071565~nBAF complex,GO:0090544~BAF-type complex,	GO:0003677~DNA binding,GO:0005515~protein binding,GO:0016922~ligand-dependent nuclear receptor binding,GO:0031491~nucleosome binding,
A2BH40	A2BH40;A2BH40-3	Arid1a	1.0554	1.036	0.0644069	0.240727	0.240727	Not significant	DNA.Chromatin.binder	Others	1757900	Arid1a Baf250 Baf250a Osa1 Smarcf1	androgen receptor signaling pathway [GO:0030521]; ATP-dependent chromatin remodeling [GO:0043044]; cardiac chamber development [GO:0003205]; cardiac muscle cell differentiation [GO:0055007]; chromatin organization [GO:0006325]; chromatin remodeling [GO:0006338]; embryo implantation [GO:0007566]; forebrain development [GO:0030900]; formation of primary germ layer [GO:0001704]; gastrulation [GO:000…	brahma complex [GO:0035060]; nBAF complex [GO:0071565]; npBAF complex [GO:0071564]; nuclear chromatin [GO:0000790]; nucleoplasm [GO:0005654]; SWI/SNF complex [GO:0016514]	DNA binding [GO:0003677]; nuclear receptor binding [GO:0016922]	FUNCTION: Involved in transcriptional activation and repression of select genes by chromatin remodeling (alteration of DNA-nucleosome topology). Component of SWI/SNF chromatin remodeling complexes that carry out key enzymatic activities, changing chromatin structure by altering DNA-histone contacts within a nucleosome in an ATP-dependent manner. Binds DNA non-specifically (PubMed:22952240, PubMed…	GO:0000122~negative regulation of transcription from RNA polymerase II promoter,GO:0001704~formation of primary germ layer,GO:0001843~neural tube closure,GO:0003205~cardiac chamber development,GO:0003408~optic cup formation involved in camera-type eye development,GO:0006325~chromatin organization,GO:0006337~nucleosome disassembly,GO:0006338~chromatin remodeling,GO:0006344~maintenance of chromatin…	GO:0000790~nuclear chromatin,GO:0005634~nucleus,GO:0005654~nucleoplasm,GO:0016514~SWI/SNF complex,GO:0071564~npBAF complex,GO:0071565~nBAF complex,GO:0090544~BAF-type complex,	GO:0003677~DNA binding,GO:0005515~protein binding,GO:0016922~ligand-dependent nuclear receptor binding,GO:0031491~nucleosome binding,
A2RSY1	A2RSY1-2;A2RSY1;A2RSY1-3	Kansl3	1.6505	1.1426	0.457612	0.100746	0.100746	Not significant	Present in Nucleus	Others	187160	Kansl3 Kiaa1310 Nsl3	histone H4-K16 acetylation [GO:0043984]; histone H4-K5 acetylation [GO:0043981]; histone H4-K8 acetylation [GO:0043982]	histone acetyltransferase complex [GO:0000123]; intracellular membrane-bounded organelle [GO:0043231]; NSL complex [GO:0044545]; nucleoplasm [GO:0005654]; nucleus [GO:0005634]	histone acetyltransferase activity (H4-K16 specific) [GO:0046972]; histone acetyltransferase activity (H4-K5 specific) [GO:0043995]; histone acetyltransferase activity (H4-K8 specific) [GO:0043996]	FUNCTION: As part of the NSL complex it is involved in acetylation of nucleosomal histone H4 on several lysine residues and therefore may be involved in the regulation of transcription. {ECO:0000250}.	GO:0016569~covalent chromatin modification,GO:0043981~histone H4-K5 acetylation,GO:0043982~histone H4-K8 acetylation,GO:0043984~histone H4-K16 acetylation,	GO:0000123~histone acetyltransferase complex,GO:0005634~nucleus,GO:0005654~nucleoplasm,GO:0005730~nucleolus,GO:0043231~intracellular membrane-bounded organelle,	GO:0043995~histone acetyltransferase activity (H4-K5 specific),GO:0043996~histone acetyltransferase activity (H4-K8 specific),GO:0046972~histone acetyltransferase activity (H4-K16 specific),
A2RTL5	A2RTL5	Rsrc2	0.97526	1.0049	-0.0145446	0.762465	0.762465	Not significant	Unexpected	RBP	128170000	Rsrc2							GO:0044822~poly(A) RNA binding,
A6H619	A6H619-2;A6H619	Phrf1	0.86223	0.87611	-0.202336	0.026853	0.026853	Not significant	Present in Nucleus	Others	3199600	Phrf1 Kiaa1542	mRNA processing [GO:0006397]; transcription by RNA polymerase II [GO:0006366]		metal ion binding [GO:0046872]; protein domain specific binding [GO:0019904]; RNA polymerase binding [GO:0070063]		GO:0006366~transcription from RNA polymerase II promoter,GO:0006397~mRNA processing,	GO:0005634~nucleus,GO:0016020~membrane,	GO:0008270~zinc ion binding,GO:0019904~protein domain specific binding,GO:0046872~metal ion binding,GO:0070063~RNA polymerase binding,
A6PWY4	A6PWY4;A6PWY4-2;A6PWY4-3	Wdr76	3.4348	3.8014	1.85338	0.000382594	0.000382594	2iL	DNA.Chromatin.binder	Others	14618000	Wdr76	cellular response to DNA damage stimulus [GO:0006974]; regulation of DNA damage checkpoint [GO:2000001]	heterochromatin [GO:0000792]; nucleus [GO:0005634]; site of DNA damage [GO:0090734]	DNA binding [GO:0003677]; enzyme binding [GO:0019899]	FUNCTION: Specifically binds 5-hydroxymethylcytosine (5hmC), suggesting that it acts as a specific reader of 5hmC. {ECO:0000269|PubMed:23434322}.	GO:0006974~cellular response to DNA damage stimulus,GO:2000001~regulation of DNA damage checkpoint,	GO:0005634~nucleus,	GO:0003677~DNA binding,
B1AQJ2	B1AQJ2	Usp36	0.41648	0.50956	-1.11818	0.00417631	0.00417631	Serum	Present in Nucleus	RBP	1590100	Usp36 Kiaa1453	histone deubiquitination [GO:0016578]; negative regulation of macroautophagy [GO:0016242]; nucleolus organization [GO:0007000]; protein deubiquitination [GO:0016579]; protein stabilization [GO:0050821]; regulation of apoptotic process [GO:0042981]; regulation of protein stability [GO:0031647]; regulation of rRNA processing [GO:2000232]; ubiquitin-dependent protein catabolic process [GO:0006511]	cytoplasm [GO:0005737]; nuclear speck [GO:0016607]; nucleolus [GO:0005730]; nucleoplasm [GO:0005654]	cysteine-type endopeptidase activity [GO:0004197]; thiol-dependent ubiquitin-specific protease activity [GO:0004843]	FUNCTION: Deubiquitinase essential for the regulation of nucleolar structure and function. Required for cell and organism viability. Plays an important role in ribosomal RNA processing and protein synthesis, which is mediated, at least in part, through deubiquitination of DHX33, NPM1 and FBL, regulating their protein stability (PubMed:29273634). Functions as a transcriptional repressor by deubiqu…	GO:0006508~proteolysis,GO:0006511~ubiquitin-dependent protein catabolic process,GO:0016579~protein deubiquitination,GO:1903146~regulation of mitophagy,GO:1903955~positive regulation of protein targeting to mitochondrion,	GO:0005634~nucleus,GO:0005730~nucleolus,	GO:0004843~thiol-dependent ubiquitin-specific protease activity,GO:0008233~peptidase activity,GO:0008234~cysteine-type peptidase activity,GO:0016787~hydrolase activity,GO:0036459~thiol-dependent ubiquitinyl hydrolase activity,GO:0044822~poly(A) RNA binding,
B1AUR6	B1AUR6-2;B1AUR6	Mms22l	0.95093	1.2484	0.123746	0.435914	0.435914	Not significant	Present in Nucleus	Others	389070	Mms22l	double-strand break repair via homologous recombination [GO:0000724]; replication fork processing [GO:0031297]	cytosol [GO:0005829]; FACT complex [GO:0035101]; MCM complex [GO:0042555]; nuclear replication fork [GO:0043596]; nucleoplasm [GO:0005654]		FUNCTION: Component of the MMS22L-TONSL complex, a complex that stimulates the recombination-dependent repair of stalled or collapsed replication forks. The MMS22L-TONSL complex is required to maintain genome integrity during DNA replication by promoting homologous recombination-mediated repair of replication fork-associated double-strand breaks. It may act by mediating the assembly of RAD51 fila…	GO:0000724~double-strand break repair via homologous recombination,GO:0006281~DNA repair,GO:0006974~cellular response to DNA damage stimulus,GO:0031297~replication fork processing,	GO:0005634~nucleus,GO:0005654~nucleoplasm,GO:0035101~FACT complex,GO:0042555~MCM complex,GO:0043596~nuclear replication fork,
B1AWL2	B1AWL2	Znf462	0.74552	0.73227	-0.436617	0.00457752	0.00457752	Not significant	DNA.Chromatin.binder	Others	11802000	Znf462 Zfp462	chromatin organization [GO:0006325]; negative regulation of DNA binding [GO:0043392]; positive regulation of transcription by RNA polymerase II [GO:0045944]; regulation of gene expression [GO:0010468]; regulation of histone methylation [GO:0031060]	nucleus [GO:0005634]	metal ion binding [GO:0046872]; RNA polymerase II core promoter sequence-specific DNA binding [GO:0000979]	FUNCTION: Zinc finger nuclear factor involved in transcription by regulating chromatin structure and organization (PubMed:20219459, PubMed:21570965). Involved in the pluripotency and differentiation of embryonic stem cells by regulating SOX2, POU5F1/OCT4, and NANOG (PubMed:21570965). By binding PBX1, prevents the heterodimerization of PBX1 and HOXA9 and their binding to DNA (PubMed:17353115). Reg…	GO:0006325~chromatin organization,GO:0043392~negative regulation of DNA binding,GO:0045944~positive regulation of transcription from RNA polymerase II promoter,	GO:0005634~nucleus,	GO:0003676~nucleic acid binding,GO:0046872~metal ion binding,
B1AX39	B1AX39;B1AX39-3	Zcchc7	0.3926	0.44152	-1.26416	0.00118466	0.00118466	Serum	Present in Nucleus	RBP	1309000	Zcchc7 D4Wsu132e		cytosol [GO:0005829]; nucleolus [GO:0005730]	nucleic acid binding [GO:0003676]; zinc ion binding [GO:0008270]			GO:0005634~nucleus,GO:0005730~nucleolus,GO:0005737~cytoplasm,	GO:0003676~nucleic acid binding,GO:0008270~zinc ion binding,GO:0044822~poly(A) RNA binding,GO:0046872~metal ion binding,
B1AY13	B1AY13	Usp24	0.92262	0.78325	-0.234323	0.0929635	0.0929635	Not significant	Unexpected	Others	80614	Usp24	protein deubiquitination [GO:0016579]; ubiquitin-dependent protein catabolic process [GO:0006511]		cysteine-type endopeptidase activity [GO:0004197]; thiol-dependent ubiquitin-specific protease activity [GO:0004843]	FUNCTION: Protease that can remove conjugated ubiquitin from target proteins and polyubiquitin chains. Deubiquitinates DDB2, preventing its proteasomal degradation (By similarity). {ECO:0000250}.	GO:0006508~proteolysis,GO:0006511~ubiquitin-dependent protein catabolic process,GO:0016477~cell migration,GO:0016579~protein deubiquitination,	GO:0005737~cytoplasm,	GO:0008233~peptidase activity,GO:0008234~cysteine-type peptidase activity,GO:0016787~hydrolase activity,GO:0036459~thiol-dependent ubiquitinyl hydrolase activity,
B1AZI6	B1AZI6	Thoc2	1.279	1.2272	0.325193	0.0110281	0.0110281	Not significant	DNA.Chromatin.binder	RBP	7455200	Thoc2	blastocyst development [GO:0001824]; cell morphogenesis [GO:0000902]; generation of neurons [GO:0048699]; mRNA export from nucleus [GO:0006406]; mRNA processing [GO:0006397]; negative regulation of neuron projection development [GO:0010977]; neuron development [GO:0048666]; poly(A)+ mRNA export from nucleus [GO:0016973]; regulation of gene expression [GO:0010468]; regulation of mRNA export from n…	nuclear chromosome, telomeric region [GO:0000784]; nuclear speck [GO:0016607]; nucleus [GO:0005634]; THO complex [GO:0000347]; THO complex part of transcription export complex [GO:0000445]; transcription export complex [GO:0000346]	mRNA binding [GO:0003729]	FUNCTION: Required for efficient export of polyadenylated RNA and spliced mRNA. Acts as component of the THO subcomplex of the TREX complex which is thought to couple mRNA transcription, processing and nuclear export, and which specifically associates with spliced mRNA and not with unspliced pre-mRNA. TREX is recruited to spliced mRNAs by a transcription-independent mechanism, binds to mRNA upstr…	GO:0000902~cell morphogenesis,GO:0001824~blastocyst development,GO:0006397~mRNA processing,GO:0006406~mRNA export from nucleus,GO:0006810~transport,GO:0008380~RNA splicing,GO:0010468~regulation of gene expression,GO:0010793~regulation of mRNA export from nucleus,GO:0010977~negative regulation of neuron projection development,GO:0016973~poly(A)+ mRNA export from nucleus,GO:0017145~stem cell divisi…	GO:0000346~transcription export complex,GO:0000347~THO complex,GO:0000445~THO complex part of transcription export complex,GO:0000784~nuclear chromosome, telomeric region,GO:0005634~nucleus,GO:0016607~nuclear speck,	GO:0003723~RNA binding,GO:0003729~mRNA binding,GO:0005515~protein binding,
B2RQC2	B2RQC2	Usp42	0.61784	0.78814	-0.519085	0.0355077	0.0355077	Not significant	Unexpected	Others	183760	Usp42	cell differentiation [GO:0030154]; protein deubiquitination [GO:0016579]; regulation of apoptotic process [GO:0042981]; spermatogenesis [GO:0007283]; ubiquitin-dependent protein catabolic process [GO:0006511]		cysteine-type endopeptidase activity [GO:0004197]; thiol-dependent ubiquitin-specific protease activity [GO:0004843]	FUNCTION: Deubiquitinating enzyme which may play an important role during spermatogenesis. {ECO:0000269|PubMed:16904385}.	GO:0006508~proteolysis,GO:0006511~ubiquitin-dependent protein catabolic process,GO:0007283~spermatogenesis,GO:0016579~protein deubiquitination,GO:0030154~cell differentiation,		GO:0004843~thiol-dependent ubiquitin-specific protease activity,GO:0008233~peptidase activity,GO:0008234~cysteine-type peptidase activity,GO:0016787~hydrolase activity,GO:0036459~thiol-dependent ubiquitinyl hydrolase activity,
B2RRD7	B2RRD7	Brpf1	1.1043	1.1795	0.190654	0.0482124	0.0482124	Not significant	DNA.Chromatin.binder	Others	1264600	Brpf1	common myeloid progenitor cell proliferation [GO:0035726]; histone H3 acetylation [GO:0043966]; histone H3-K23 acetylation [GO:0043972]; neural tube formation [GO:0001841]; positive regulation of transcription, DNA-templated [GO:0045893]; regulation of fibroblast proliferation [GO:0048145]; vasculogenesis [GO:0001570]	cytoplasm [GO:0005737]; cytosol [GO:0005829]; MOZ/MORF histone acetyltransferase complex [GO:0070776]; nucleus [GO:0005634]; plasma membrane [GO:0005886]	DNA binding [GO:0003677]; metal ion binding [GO:0046872]	FUNCTION: Component of the MOZ/MORF complex which has a histone H3 acetyltransferase activity. Preferentially mediates histone H3-K23 acetylation (PubMed:27939640). Positively regulates the transcription of RUNX1 and RUNX2 (By similarity). {ECO:0000250|UniProtKB:P55201, ECO:0000269|PubMed:27939640}.	GO:0043966~histone H3 acetylation,GO:0045893~positive regulation of transcription, DNA-templated,	GO:0005634~nucleus,GO:0070776~MOZ/MORF histone acetyltransferase complex,	GO:0008270~zinc ion binding,
B2RRE4	B2RRE4	Znf518b	0.57332	0.56949	-0.807423	0.00101556	0.00101556	Not significant	DNA.Chromatin.binder	Others	2838400	Znf518b Kiaa1729 Zfp518b	regulation of transcription, DNA-templated [GO:0006355]	nucleus [GO:0005634]	DNA binding [GO:0003677]; metal ion binding [GO:0046872]	FUNCTION: May be involved in transcriptional regulation.	GO:0006351~transcription, DNA-templated,GO:0006355~regulation of transcription, DNA-templated,	GO:0005634~nucleus,	GO:0000981~RNA polymerase II transcription factor activity, sequence-specific DNA binding,GO:0003677~DNA binding,GO:0003700~transcription factor activity, sequence-specific DNA binding,GO:0046872~metal ion binding,
B2RRF6	B2RRF6	Znf518a	1.3338	1.2536	0.37081	0.0103242	0.0103242	Not significant	DNA.Chromatin.binder	Others	442740	Znf518a Kiaa0335 Zfp518 Zfp518a Znf518	regulation of transcription, DNA-templated [GO:0006355]	nucleus [GO:0005634]	DNA binding [GO:0003677]; metal ion binding [GO:0046872]	FUNCTION: May be involved in transcriptional regulation.	GO:0006351~transcription, DNA-templated,GO:0006355~regulation of transcription, DNA-templated,	GO:0005634~nucleus,	GO:0000981~RNA polymerase II transcription factor activity, sequence-specific DNA binding,GO:0003677~DNA binding,GO:0003700~transcription factor activity, sequence-specific DNA binding,GO:0046872~metal ion binding,
B2RWS6	B2RWS6	Ep300	1.1369	1.2205	0.236289	0.0321795	0.0321795	Not significant	DNA.Chromatin.binder	Others	2473000	Ep300 P300	animal organ morphogenesis [GO:0009887]; apoptotic process [GO:0006915]; B cell differentiation [GO:0030183]; behavioral defense response [GO:0002209]; cartilage development [GO:0051216]; cell cycle [GO:0007049]; cellular response to UV [GO:0034644]; circadian rhythm [GO:0007623]; face morphogenesis [GO:0060325]; fat cell differentiation [GO:0045444]; heart development [GO:0007507]; histone acety…	chromatin [GO:0000785]; cytoplasm [GO:0005737]; cytosol [GO:0005829]; histone acetyltransferase complex [GO:0000123]; nucleoplasm [GO:0005654]; nucleus [GO:0005634]; protein-containing complex [GO:0032991]; protein-DNA complex [GO:0032993]; transcription factor complex [GO:0005667]	acetyltransferase activity [GO:0016407]; activating transcription factor binding [GO:0033613]; androgen receptor binding [GO:0050681]; antigen binding [GO:0003823]; beta-catenin binding [GO:0008013]; bHLH transcription factor binding [GO:0043425]; chromatin binding [GO:0003682]; chromatin DNA binding [GO:0031490]; cis-regulatory region sequence-specific DNA binding [GO:0000987]; damaged DNA bindi…	FUNCTION: Functions as histone acetyltransferase and regulates transcription via chromatin remodeling (By similarity). Acetylates all four core histones in nucleosomes (By similarity). Histone acetylation gives an epigenetic tag for transcriptional activation (By similarity). Mediates cAMP-gene regulation by binding specifically to phosphorylated CREB protein (PubMed:18486321, PubMed:24216764). M…	GO:0000122~negative regulation of transcription from RNA polymerase II promoter,GO:0001666~response to hypoxia,GO:0001756~somitogenesis,GO:0001934~positive regulation of protein phosphorylation,GO:0006351~transcription, DNA-templated,GO:0006355~regulation of transcription, DNA-templated,GO:0006473~protein acetylation,GO:0006475~internal protein amino acid acetylation,GO:0006915~apoptotic process,…	GO:0000123~histone acetyltransferase complex,GO:0000785~chromatin,GO:0005634~nucleus,GO:0005654~nucleoplasm,GO:0005667~transcription factor complex,GO:0005737~cytoplasm,GO:0032993~protein-DNA complex,GO:0043234~protein complex,	GO:0000978~RNA polymerase II core promoter proximal region sequence-specific DNA binding,GO:0000979~RNA polymerase II core promoter sequence-specific DNA binding,GO:0001047~core promoter binding,GO:0001085~RNA polymerase II transcription factor binding,GO:0001102~RNA polymerase II activating transcription factor binding,GO:0001159~core promoter proximal region DNA binding,GO:0001228~transcription…
B2RY56	B2RY56	Rbm25	0.75882	0.77545	-0.382532	0.00638987	0.00638987	Not significant	Present in Nucleus	RBP	147080000	Rbm25	apoptotic process [GO:0006915]; mRNA processing [GO:0006397]; regulation of alternative mRNA splicing, via spliceosome [GO:0000381]; regulation of apoptotic process [GO:0042981]; RNA splicing [GO:0008380]	cytoplasm [GO:0005737]; nuclear speck [GO:0016607]	mRNA binding [GO:0003729]	FUNCTION: RNA-binding protein that acts as a regulator of alternative pre-mRNA splicing. Involved in apoptotic cell death through the regulation of the apoptotic factor BCL2L1 isoform expression. Modulates the ratio of proapoptotic BCL2L1 isoform S to antiapoptotic BCL2L1 isoform L mRNA expression. When overexpressed, stimulates proapoptotic BCL2L1 isoform S 5'-splice site (5'-ss) selection, wher…	GO:0000381~regulation of alternative mRNA splicing, via spliceosome,GO:0006397~mRNA processing,GO:0006915~apoptotic process,GO:0008380~RNA splicing,GO:0042981~regulation of apoptotic process,	GO:0005634~nucleus,GO:0005681~spliceosomal complex,GO:0005737~cytoplasm,GO:0016607~nuclear speck,	GO:0000166~nucleotide binding,GO:0003676~nucleic acid binding,GO:0003723~RNA binding,GO:0003729~mRNA binding,
B9EJR8	B9EJR8	Dnaaf5	1.2205	0.95431	0.110001	0.44666	0.44666	Not significant	Unexpected	Others	273140	Dnaaf5 Heatr2	cilium movement [GO:0003341]; inner dynein arm assembly [GO:0036159]; outer dynein arm assembly [GO:0036158]	cytoplasm [GO:0005737]	dynein intermediate chain binding [GO:0045505]	FUNCTION: Cytoplasmic protein involved in the delivery of the dynein machinery to the motile cilium. It is required for the assembly of the axonemal dynein inner and outer arms, two structures attached to the peripheral outer doublet A microtubule of the axoneme, that play a crucial role in cilium motility. {ECO:0000250|UniProtKB:Q86Y56}.	GO:0003341~cilium movement,GO:0030030~cell projection organization,GO:0036158~outer dynein arm assembly,GO:0036159~inner dynein arm assembly,	GO:0005737~cytoplasm,GO:0031514~motile cilium,	GO:0045505~dynein intermediate chain binding,
C0HKD9	C0HKD9;C0HKD8	Mfap1b	1.0164	0.96508	-0.0139056	0.792189	0.792189	Not significant	Present in Nucleus	RBP	92891000	Mfap1b	mRNA splicing, via spliceosome [GO:0000398]	centrosome [GO:0005813]; collagen-containing extracellular matrix [GO:0062023]; microfibril [GO:0001527]; nucleoplasm [GO:0005654]; nucleus [GO:0005634]; U2-type precatalytic spliceosome [GO:0071005]		FUNCTION: Involved in pre-mRNA splicing as a component of the spliceosome. {ECO:0000250|UniProtKB:P55081}.		GO:0001527~microfibril,	GO:0044822~poly(A) RNA binding,
C0HKE9	C0HKE9;C0HKE8;C0HKE7;C0HKE6;C0HKE5;C0HKE4;C0HKE3;C0HKE2;C0HKE1;Q8CGP6;Q8R1M2;Q8CGP7;Q8CGP5;Q8BFU2;Q64523;Q6GSS7	Hist1h2ap	0.9197	0.93555	-0.108439	0.0996552	0.0996552	Not significant	DNA.Chromatin.binder	Others	15391000000	Hist1h2ap	chromatin organization [GO:0006325]; chromatin silencing [GO:0006342]	nuclear chromatin [GO:0000790]; nucleosome [GO:0000786]	DNA binding [GO:0003677]; protein heterodimerization activity [GO:0046982]	FUNCTION: Core component of nucleosome. Nucleosomes wrap and compact DNA into chromatin, limiting DNA accessibility to the cellular machineries which require DNA as a template. Histones thereby play a central role in transcription regulation, DNA repair, DNA replication and chromosomal stability. DNA accessibility is regulated via a complex set of post-translational modifications of histones, als…	GO:0006342~chromatin silencing,GO:0008285~negative regulation of cell proliferation,	GO:0000786~nucleosome,GO:0000790~nuclear chromatin,GO:0005634~nucleus,GO:0070062~extracellular exosome,	GO:0003677~DNA binding,GO:0019899~enzyme binding,
D3YXK1	D3YXK1	Samd1	1.6289	1.6936	0.731996	0.0015828	0.0015828	Not significant	Unexpected	Others	1089700	Samd1		cytoplasm [GO:0005737]; extracellular region [GO:0005576]		FUNCTION: May play a role in atherogenesis by immobilizing LDL in the atherial wall. {ECO:0000250}.		GO:0005576~extracellular region,GO:0005737~cytoplasm,
D3YXK2	D3YXK2	Safb	0.86744	0.87596	-0.198114	0.027513	0.027513	Not significant	DNA.Chromatin.binder	RBP	239230000	Safb Safb1	hormone metabolic process [GO:0042445]; intracellular estrogen receptor signaling pathway [GO:0030520]; positive regulation of transcription by RNA polymerase II [GO:0045944]; regulation of growth [GO:0040008]; regulation of mRNA processing [GO:0050684]; regulation of transcription by RNA polymerase II [GO:0006357]	nucleoplasm [GO:0005654]; nucleus [GO:0005634]	chromatin binding [GO:0003682]; RNA binding [GO:0003723]; RNA polymerase II cis-regulatory region sequence-specific DNA binding [GO:0000978]; sequence-specific DNA binding [GO:0043565]	FUNCTION: Binds to scaffold/matrix attachment region (S/MAR) DNA and forms a molecular assembly point to allow the formation of a 'transcriptosomal' complex (consisting of SR proteins and RNA polymerase II) coupling transcription and RNA processing. Can function as an estrogen receptor corepressor and can also bind to the HSP27 promoter and decrease its transcription. Can inhibit cell proliferati…	GO:0006351~transcription, DNA-templated,GO:0006355~regulation of transcription, DNA-templated,GO:0006357~regulation of transcription from RNA polymerase II promoter,GO:0030520~intracellular estrogen receptor signaling pathway,GO:0040007~growth,GO:0042445~hormone metabolic process,GO:0045944~positive regulation of transcription from RNA polymerase II promoter,GO:0050684~regulation of mRNA processi…	GO:0005634~nucleus,GO:0005654~nucleoplasm,	GO:0000166~nucleotide binding,GO:0001047~core promoter binding,GO:0003676~nucleic acid binding,GO:0003677~DNA binding,GO:0003682~chromatin binding,GO:0003690~double-stranded DNA binding,GO:0003723~RNA binding,GO:0005515~protein binding,GO:0043565~sequence-specific DNA binding,GO:0044822~poly(A) RNA binding,
E9PVX6	E9PVX6;E9PVX6-2	Mki67	1.032	1.0569	0.0626409	0.255249	0.255249	Not significant	DNA.Chromatin.binder	RBP	114740000	Mki67	cell population proliferation [GO:0008283]; cholangiocyte proliferation [GO:1990705]; hepatocyte proliferation [GO:0072574]; meiotic cell cycle [GO:0051321]; regulation of chromatin organization [GO:1902275]; regulation of chromosome segregation [GO:0051983]; regulation of mitotic nuclear division [GO:0007088]	chromosome, centromeric region [GO:0000775]; condensed chromosome [GO:0000793]; cytoplasm [GO:0005737]; nuclear body [GO:0016604]; nucleolus [GO:0005730]; nucleoplasm [GO:0005654]; nucleus [GO:0005634]	ATP binding [GO:0005524]; DNA binding [GO:0003677]; protein C-terminus binding [GO:0008022]	FUNCTION: Required to maintain individual mitotic chromosomes dispersed in the cytoplasm following nuclear envelope disassembly (PubMed:27362226). Associates with the surface of the mitotic chromosome, the perichromosomal layer, and covers a substantial fraction of the chromosome surface (PubMed:27362226). Prevents chromosomes from collapsing into a single chromatin mass by forming a steric and e…	GO:0006259~DNA metabolic process,GO:0007049~cell cycle,GO:0007088~regulation of mitotic nuclear division,GO:0007126~meiotic nuclear division,GO:0008283~cell proliferation,GO:0014070~response to organic cyclic compound,GO:0030212~hyaluronan metabolic process,GO:0031100~organ regeneration,GO:0034605~cellular response to heat,GO:0051983~regulation of chromosome segregation,GO:0072574~hepatocyte prol…	GO:0000775~chromosome, centromeric region,GO:0000793~condensed chromosome,GO:0005634~nucleus,GO:0005694~chromosome,GO:0005730~nucleolus,GO:0005737~cytoplasm,GO:0016020~membrane,	GO:0000166~nucleotide binding,GO:0003677~DNA binding,GO:0005524~ATP binding,GO:0008022~protein C-terminus binding,GO:0044822~poly(A) RNA binding,
E9PYH6	E9PYH6	Setd1a	1.0416	1.3862	0.264968	0.175235	0.175235	Not significant	DNA.Chromatin.binder	RBP	944730	Setd1a	chromatin-mediated maintenance of transcription [GO:0048096]; histone H3-K4 dimethylation [GO:0044648]; histone H3-K4 methylation [GO:0051568]; histone H3-K4 monomethylation [GO:0097692]; histone H3-K4 trimethylation [GO:0080182]; positive regulation of gene expression [GO:0010628]; positive regulation of neural precursor cell proliferation [GO:2000179]; positive regulation of stem cell prolifera…	histone methyltransferase complex [GO:0035097]; nuclear chromatin [GO:0000790]; nuclear euchromatin [GO:0005719]; nuclear speck [GO:0016607]; nucleus [GO:0005634]; Set1C/COMPASS complex [GO:0048188]	beta-catenin binding [GO:0008013]; euchromatin binding [GO:1990188]; histone methyltransferase activity (H3-K4 specific) [GO:0042800]; RNA binding [GO:0003723]; transcription factor binding [GO:0008134]	FUNCTION: Histone methyltransferase that specifically methylates 'Lys-4' of histone H3, when part of the SET1 histone methyltransferase (HMT) complex, but not if the neighboring 'Lys-9' residue is already methylated. H3 'Lys-4' methylation represents a specific tag for epigenetic transcriptional activation. The non-overlapping localization with SETD1B suggests that SETD1A and SETD1B make non-redu…	GO:0019827~stem cell population maintenance,GO:0048096~chromatin-mediated maintenance of transcription,GO:0051568~histone H3-K4 methylation,GO:2000179~positive regulation of neural precursor cell proliferation,GO:2000648~positive regulation of stem cell proliferation,	GO:0005634~nucleus,GO:0005654~nucleoplasm,GO:0005719~nuclear euchromatin,GO:0035097~histone methyltransferase complex,GO:0048188~Set1C/COMPASS complex,	GO:0000166~nucleotide binding,GO:0003676~nucleic acid binding,GO:0008013~beta-catenin binding,GO:0042800~histone methyltransferase activity (H3-K4 specific),GO:1990188~euchromatin binding,
E9PYI1	E9PYI1-2;E9PYI1	Znf568	1.0235	1.0097	0.0237189	0.613895	0.613895	Not significant	DNA.Chromatin.binder	Others	4108300	Znf568 chato Zfp568	convergent extension involved in axis elongation [GO:0060028]; convergent extension involved in neural plate elongation [GO:0022007]; embryonic placenta morphogenesis [GO:0060669]; in utero embryonic development [GO:0001701]; negative regulation of transcription, DNA-templated [GO:0045892]; negative regulation of transcription by RNA polymerase II [GO:0000122]; regulation of cell communication [G…	nucleus [GO:0005634]	metal ion binding [GO:0046872]; transcription corepressor binding [GO:0001222]; transcription regulatory region sequence-specific DNA binding [GO:0000976]	FUNCTION: Has transcriptional repression activity, partially through the recruitment of the corepressor TRIM28 but has also repression activity independently of this interaction (PubMed:22110054, PubMed:27658112). Essential during embryonic development, where it acts as direct repressor of IGF2-P0, placental-specific transcript of IGF2, in early development and regulates convergent extension move…	GO:0000122~negative regulation of transcription from RNA polymerase II promoter,GO:0010646~regulation of cell communication,GO:0022007~convergent extension involved in neural plate elongation,GO:0060028~convergent extension involved in axis elongation,GO:0060669~embryonic placenta morphogenesis,	GO:0005634~nucleus,	GO:0003676~nucleic acid binding,GO:0003700~transcription factor activity, sequence-specific DNA binding,GO:0005515~protein binding,GO:0046872~metal ion binding,
E9PYL2	E9PYL2	Prr12	1.2128	1.1784	0.257585	0.0168373	0.0168373	Not significant	DNA.Chromatin.binder	Others	1475200	Prr12 Kiaa1205		cell junction [GO:0030054]; neuron projection [GO:0043005]; nucleus [GO:0005634]; postsynaptic density [GO:0014069]	DNA binding [GO:0003677]				GO:0003677~DNA binding,
E9PZM4	E9PZM4	Chd2	1.6572	1.6441	0.723023	0.00132603	0.00132603	Not significant	DNA.Chromatin.binder	RBP	7457100	Chd2	cellular response to DNA damage stimulus [GO:0006974]; chromatin organization [GO:0006325]; hematopoietic stem cell differentiation [GO:0060218]; muscle organ development [GO:0007517]	intracellular membrane-bounded organelle [GO:0043231]; nucleolus [GO:0005730]; nucleoplasm [GO:0005654]; nucleus [GO:0005634]	ATP binding [GO:0005524]; DNA helicase activity [GO:0003678]; histone binding [GO:0042393]; RNA polymerase II cis-regulatory region sequence-specific DNA binding [GO:0000978]	FUNCTION: DNA-binding helicase that specifically binds to the promoter of target genes, leading to chromatin remodeling, possibly by promoting deposition of histone H3.3. Involved in myogenesis via interaction with MYOD1: binds to myogenic gene regulatory sequences and mediates incorporation of histone H3.3 prior to the onset of myogenic gene expression, promoting their expression. {ECO:0000269|P…	GO:0006351~transcription, DNA-templated,GO:0006355~regulation of transcription, DNA-templated,GO:0006974~cellular response to DNA damage stimulus,GO:0007517~muscle organ development,GO:0016569~covalent chromatin modification,GO:0060218~hematopoietic stem cell differentiation,	GO:0005634~nucleus,GO:0005654~nucleoplasm,GO:0005730~nucleolus,GO:0043231~intracellular membrane-bounded organelle,GO:0070062~extracellular exosome,	GO:0000166~nucleotide binding,GO:0001046~core promoter sequence-specific DNA binding,GO:0003677~DNA binding,GO:0004386~helicase activity,GO:0005515~protein binding,GO:0005524~ATP binding,GO:0016787~hydrolase activity,GO:0042393~histone binding,GO:0044822~poly(A) RNA binding,
E9Q1P8	E9Q1P8	Irf2bp2	1.6858	1.8713	0.828737	0.00272797	0.00272797	Not significant	Present in Nucleus	Others	2069900	Irf2bp2	immature B cell differentiation [GO:0002327]; negative regulation of transcription by RNA polymerase II [GO:0000122]; regulation of transcription by RNA polymerase II [GO:0006357]	cytoplasm [GO:0005737]; nucleoplasm [GO:0005654]; nucleus [GO:0005634]	metal ion binding [GO:0046872]; transcription corepressor activity [GO:0003714]; ubiquitin protein ligase activity [GO:0061630]	FUNCTION: Acts as a transcriptional corepressor in a IRF2-dependent manner, this repression is not mediated by histone deacetylase activities. Represses the NFAT1-dependent transactivation of NFAT-responsive promoters. Acts as a coactivator of VEGFA expression in cardiac and skeletal muscles. Plays a role in immature B-cell differentiation (By similarity). {ECO:0000250|UniProtKB:Q7Z5L9}.	GO:0000122~negative regulation of transcription from RNA polymerase II promoter,GO:0006351~transcription, DNA-templated,GO:0006355~regulation of transcription, DNA-templated,	GO:0005634~nucleus,GO:0005737~cytoplasm,	GO:0003714~transcription corepressor activity,GO:0046872~metal ion binding,
E9Q286	E9Q286	Ice1	1.3883	1.3867	0.472488	0.00361703	0.00361703	Not significant	DNA.Chromatin.binder	Others	2173900	Ice1 Kiaa0947	positive regulation of intracellular protein transport [GO:0090316]; positive regulation of protein-containing complex assembly [GO:0031334]; positive regulation of transcription by RNA polymerase III [GO:0045945]; snRNA transcription by RNA polymerase II [GO:0042795]; snRNA transcription by RNA polymerase III [GO:0042796]	Cajal body [GO:0015030]; histone locus body [GO:0035363]; nuclear body [GO:0016604]; nucleoplasm [GO:0005654]; transcriptionally active chromatin [GO:0035327]; transcription elongation factor complex [GO:0008023]	protein binding, bridging [GO:0030674]	FUNCTION: Component of the little elongation complex (LEC), a complex required to regulate small nuclear RNA (snRNA) gene transcription by RNA polymerase II and III. Specifically acts as a scaffold protein that promotes the LEC complex formation and recruitment and RNA polymerase II occupancy at snRNA genes in subnuclear bodies (By similarity). {ECO:0000250}.	GO:0006351~transcription, DNA-templated,GO:0006355~regulation of transcription, DNA-templated,GO:0031334~positive regulation of protein complex assembly,GO:0042795~snRNA transcription from RNA polymerase II promoter,GO:0042796~snRNA transcription from RNA polymerase III promoter,GO:0045945~positive regulation of transcription from RNA polymerase III promoter,GO:0090316~positive regulation of intr…	GO:0005634~nucleus,GO:0008023~transcription elongation factor complex,GO:0015030~Cajal body,GO:0035327~transcriptionally active chromatin,GO:0035363~histone locus body,
E9Q2Z1	E9Q2Z1-2;E9Q2Z1	Cecr2	0.61925	0.63579	-0.672392	0.00173257	0.00173257	Not significant	DNA.Chromatin.binder	Others	2499800	Cecr2 Kiaa1740	ATP-dependent chromatin remodeling [GO:0043044]; cochlea development [GO:0090102]; execution phase of apoptosis [GO:0097194]; inner ear receptor cell stereocilium organization [GO:0060122]; neural fold formation [GO:0001842]; neural tube closure [GO:0001843]; neural tube development [GO:0021915]; single fertilization [GO:0007338]	CERF complex [GO:0090537]; ISWI-type complex [GO:0031010]; nuclear euchromatin [GO:0005719]; nucleus [GO:0005634]		FUNCTION: Chromatin reader component of histone-modifying complexes, such as the CERF (CECR2-containing-remodeling factor) complex and ISWI-type complex (By similarity). It thereby plays a role in various processes during development: required during embryogenesis for neural tube closure and inner ear development (PubMed:15640247, PubMed:20589882, PubMed:21246654). In adults, required for spermat…	GO:0001842~neural fold formation,GO:0001843~neural tube closure,GO:0007338~single fertilization,GO:0021915~neural tube development,GO:0043044~ATP-dependent chromatin remodeling,GO:0060122~inner ear receptor stereocilium organization,GO:0090102~cochlea development,GO:0097194~execution phase of apoptosis,	GO:0005634~nucleus,GO:0005719~nuclear euchromatin,GO:0031010~ISWI-type complex,GO:0090537~CERF complex,
E9Q3T6	E9Q3T6	Prdm14	4	4.2068	2.03636	0.000154841	0.000154841	2iL	DNA.Chromatin.binder	RBP	423690	Prdm14	cell fate specification [GO:0001708]; cell morphogenesis [GO:0000902]; embryo implantation [GO:0007566]; fertilization [GO:0009566]; germ cell development [GO:0007281]; germ-line stem cell population maintenance [GO:0030718]; histone H3-R26 methylation [GO:0034972]; homeostasis of number of cells within a tissue [GO:0048873]; inactivation of paternal X chromosome [GO:0060817]; inner cell mass cel…	nucleoplasm [GO:0005654]; nucleus [GO:0005634]	chromatin DNA binding [GO:0031490]; DNA-binding transcription factor activity [GO:0003700]; DNA-binding transcription repressor activity, RNA polymerase II-specific [GO:0001227]; metal ion binding [GO:0046872]; methyltransferase activity [GO:0008168]; RNA binding [GO:0003723]; RNA polymerase II regulatory region sequence-specific DNA binding [GO:0000977]; sequence-specific DNA binding [GO:0043565]	FUNCTION: Transcription factor that has both positive and negative roles on transcription (By similarity). Plays a role in cellular pluripotency. Essential for germ cell development at 2 levels: the reacquisition of potential pluripotency, including SOX2 up-regulation, and successful epigenetic reprogramming, characterized by EHMT1 repression. Its association with CBFA2T2 is required for the func…	GO:0000122~negative regulation of transcription from RNA polymerase II promoter,GO:0000902~cell morphogenesis,GO:0001708~cell fate specification,GO:0001827~inner cell mass cell fate commitment,GO:0006351~transcription, DNA-templated,GO:0006355~regulation of transcription, DNA-templated,GO:0007281~germ cell development,GO:0007566~embryo implantation,GO:0009566~fertilization,GO:0010468~regulation o…	GO:0005634~nucleus,	GO:0003676~nucleic acid binding,GO:0003677~DNA binding,GO:0003723~RNA binding,GO:0005515~protein binding,GO:0008168~methyltransferase activity,GO:0016740~transferase activity,GO:0031490~chromatin DNA binding,GO:0046872~metal ion binding,
E9Q4F7	E9Q4F7	Ankrd11	1.4974	1.3219	0.492536	0.0120664	0.0120664	Not significant	DNA.Chromatin.binder	Others	131000	Ankrd11	anatomical structure morphogenesis [GO:0009653]; bone development [GO:0060348]; face morphogenesis [GO:0060325]; head morphogenesis [GO:0060323]; in utero embryonic development [GO:0001701]; multicellular organism growth [GO:0035264]; odontogenesis of dentin-containing tooth [GO:0042475]; skeletal system morphogenesis [GO:0048705]; tissue homeostasis [GO:0001894]	cytosol [GO:0005829]; nucleoplasm [GO:0005654]; nucleus [GO:0005634]; plasma membrane [GO:0005886]		FUNCTION: Chromatin regulator which modulates histone acetylation and gene expression in neural precursor cells (PubMed:25556659). May recruit histone deacetylases (HDACs) to the p160 coactivators/nuclear receptor complex to inhibit ligand-dependent transactivation (By similarity). Has a role in proliferation and development of cortical neural precursors (PubMed:25556659). May also regulate bone …	GO:0001701~in utero embryonic development,GO:0001894~tissue homeostasis,GO:0035264~multicellular organism growth,GO:0042475~odontogenesis of dentin-containing tooth,GO:0048705~skeletal system morphogenesis,GO:0060323~head morphogenesis,GO:0060325~face morphogenesis,GO:0060348~bone development,	GO:0005634~nucleus,GO:0005654~nucleoplasm,GO:0005737~cytoplasm,GO:0005886~plasma membrane,GO:0016021~integral component of membrane,
E9Q555	E9Q555	Rnf213	1.0374	2.2142	0.599879	0.211877	0.211877	Not significant	Present in Nucleus	Others	79489	Rnf213 Mystr	angiogenesis [GO:0001525]; negative regulation of non-canonical Wnt signaling pathway [GO:2000051]; protein autoubiquitination [GO:0051865]; protein homooligomerization [GO:0051260]; protein ubiquitination [GO:0016567]; sprouting angiogenesis [GO:0002040]; ubiquitin-dependent protein catabolic process [GO:0006511]	cytoplasm [GO:0005737]; cytosol [GO:0005829]; nucleolus [GO:0005730]	ATPase activity [GO:0016887]; metal ion binding [GO:0046872]; ubiquitin-protein transferase activity [GO:0004842]	FUNCTION: E3 ubiquitin-protein ligase involved in angiogenesis. Involved in the non-canonical Wnt signaling pathway in vascular development: acts by mediating ubiquitination and degradation of FLNA and NFATC2 downstream of RSPO3, leading to inhibit the non-canonical Wnt signaling pathway and promoting vessel regression. Also has ATPase activity. {ECO:0000250|UniProtKB:Q63HN8}.	GO:0001525~angiogenesis,GO:0002040~sprouting angiogenesis,GO:0006511~ubiquitin-dependent protein catabolic process,GO:0016567~protein ubiquitination,GO:0051260~protein homooligomerization,GO:0051865~protein autoubiquitination,GO:2000051~negative regulation of non-canonical Wnt signaling pathway,	GO:0005730~nucleolus,GO:0005737~cytoplasm,GO:0005829~cytosol,GO:0016020~membrane,	GO:0004842~ubiquitin-protein transferase activity,GO:0008270~zinc ion binding,GO:0016787~hydrolase activity,GO:0016874~ligase activity,GO:0016887~ATPase activity,GO:0046872~metal ion binding,
E9Q5C9	E9Q5C9;E9Q5C9-2	Nolc1	0.47441	0.49747	-1.04156	0.00074693	0.00074693	Serum	DNA.Chromatin.binder	RBP	89609000	Nolc1 Kiaa0035	box H/ACA snoRNA metabolic process [GO:0033979]; neural crest cell development [GO:0014032]; neural crest formation [GO:0014029]; nucleolus organization [GO:0007000]; positive regulation of cell population proliferation [GO:0008284]; positive regulation of transcription, DNA-templated [GO:0045893]; regulation of protein import into nucleus [GO:0042306]; regulation of translation [GO:0006417]; res…	box C/D snoRNP complex [GO:0031428]; box H/ACA snoRNP complex [GO:0031429]; Cajal body [GO:0015030]; cytoplasm [GO:0005737]; fibrillar center [GO:0001650]; nucleolus [GO:0005730]; nucleoplasm [GO:0005654]; small nuclear ribonucleoprotein complex [GO:0030532]	box C/D snoRNA binding [GO:0034512]; box C/D snoRNP complex binding [GO:0062064]; box H/ACA snoRNA binding [GO:0034513]; box H/ACA snoRNP complex binding [GO:0062065]; DNA binding [GO:0003677]; DNA-binding transcription factor activity [GO:0003700]; nuclear localization sequence binding [GO:0008139]; protein domain specific binding [GO:0019904]; protein heterodimerization activity [GO:0046982]; R…	FUNCTION: Nucleolar protein that acts as a regulator of RNA polymerase I by connecting RNA polymerase I with enzymes responsible for ribosomal processing and modification (By similarity). Required for neural crest specification: following monoubiquitination by the BCR(KBTBD8) complex, associates with TCOF1 and acts as a platform to connect RNA polymerase I with enzymes responsible for ribosomal p…	GO:0007000~nucleolus organization,	GO:0005654~nucleoplasm,GO:0005730~nucleolus,GO:0015030~Cajal body,GO:0030532~small nuclear ribonucleoprotein complex,	GO:0005515~protein binding,GO:0044822~poly(A) RNA binding,
E9Q5F9	E9Q5F9-2;E9Q5F9	Setd2	1.1111	1.0932	0.140273	0.0593681	0.0593681	Not significant	DNA.Chromatin.binder	Others	2556600	Setd2 Kiaa1732 Kmt3a	angiogenesis [GO:0001525]; cell migration involved in vasculogenesis [GO:0035441]; coronary vasculature morphogenesis [GO:0060977]; defense response to virus [GO:0051607]; embryonic cranial skeleton morphogenesis [GO:0048701]; embryonic organ development [GO:0048568]; embryonic placenta morphogenesis [GO:0060669]; endodermal cell differentiation [GO:0035987]; forebrain development [GO:0030900]; h…	chromosome [GO:0005694]; nucleus [GO:0005634]	alpha-tubulin binding [GO:0043014]; histone-lysine N-methyltransferase activity [GO:0018024]; histone methyltransferase activity (H3-K36 specific) [GO:0046975]; metal ion binding [GO:0046872]; protein-lysine N-methyltransferase activity [GO:0016279]	FUNCTION: Histone methyltransferase that specifically trimethylates 'Lys-36' of histone H3 (H3K36me3) using dimethylated 'Lys-36' (H3K36me2) as substrate (PubMed:18157086, PubMed:20133625). It is capable of trimethylating unmethylated H3K36 (H3K36me0) in vitro (By similarity). Represents the main enzyme generating H3K36me3, a specific tag for epigenetic transcriptional activation (PubMed:18157086…	GO:0001525~angiogenesis,GO:0001570~vasculogenesis,GO:0001763~morphogenesis of a branching structure,GO:0001843~neural tube closure,GO:0006298~mismatch repair,GO:0006351~transcription, DNA-templated,GO:0006355~regulation of transcription, DNA-templated,GO:0006368~transcription elongation from RNA polymerase II promoter,GO:0010452~histone H3-K36 methylation,GO:0010468~regulation of gene expression,…	GO:0005634~nucleus,GO:0005694~chromosome,	GO:0008168~methyltransferase activity,GO:0016740~transferase activity,GO:0018024~histone-lysine N-methyltransferase activity,GO:0046975~histone methyltransferase activity (H3-K36 specific),
E9Q5G3	E9Q5G3	Kif23	1.0142	1.0799	0.06562	0.301223	0.301223	Not significant	Present in Nucleus	Others	3606200	Kif23	actomyosin contractile ring assembly [GO:0000915]; microtubule-based movement [GO:0007018]; mitotic cytokinesis [GO:0000281]; mitotic spindle midzone assembly [GO:0051256]; plus-end-directed vesicle transport along microtubule [GO:0072383]; positive regulation of cytokinesis [GO:0032467]	cell [GO:0005623]; centralspindlin complex [GO:0097149]; centrosome [GO:0005813]; cytoplasm [GO:0005737]; Flemming body [GO:0090543]; intercellular bridge [GO:0045171]; kinesin complex [GO:0005871]; microtubule [GO:0005874]; midbody [GO:0030496]; mitotic spindle [GO:0072686]; nucleoplasm [GO:0005654]; nucleus [GO:0005634]; spindle [GO:0005819]	ATPase activity [GO:0016887]; ATP binding [GO:0005524]; microtubule binding [GO:0008017]; microtubule motor activity [GO:0003777]	FUNCTION: Component of the centralspindlin complex that serves as a microtubule-dependent and Rho-mediated signaling required for the myosin contractile ring formation during the cell cycle cytokinesis. Essential for cytokinesis in Rho-mediated signaling. Required for the localization of ECT2 to the central spindle. Plus-end-directed motor enzyme that moves antiparallel microtubules in vitro (By …	GO:0000281~mitotic cytokinesis,GO:0000910~cytokinesis,GO:0000915~actomyosin contractile ring assembly,GO:0007018~microtubule-based movement,GO:0007049~cell cycle,GO:0007067~mitotic nuclear division,GO:0032467~positive regulation of cytokinesis,GO:0051256~mitotic spindle midzone assembly,GO:0051301~cell division,GO:0072383~plus-end-directed vesicle transport along microtubule,	GO:0005634~nucleus,GO:0005654~nucleoplasm,GO:0005737~cytoplasm,GO:0005813~centrosome,GO:0005819~spindle,GO:0005856~cytoskeleton,GO:0005871~kinesin complex,GO:0005874~microtubule,GO:0005925~focal adhesion,GO:0030496~midbody,GO:0045171~intercellular bridge,GO:0072686~mitotic spindle,GO:0097149~centralspindlin complex,	GO:0000166~nucleotide binding,GO:0003777~microtubule motor activity,GO:0005524~ATP binding,GO:0008017~microtubule binding,GO:0016887~ATPase activity,
E9Q5K9	E9Q5K9;E9Q5K9-3;E9Q5K9-2	Ythdc1	0.85867	1.0167	-0.0979651	0.366735	0.366735	Not significant	Present in Nucleus	RBP	35123000	Ythdc1 Kiaa1966	dosage compensation by inactivation of X chromosome [GO:0009048]; mRNA alternative polyadenylation [GO:0110104]; mRNA export from nucleus [GO:0006406]; mRNA splice site selection [GO:0006376]; mRNA splicing, via spliceosome [GO:0000398]; posttranscriptional regulation of gene expression [GO:0010608]; primary follicle stage [GO:0048160]; regulation of alternative mRNA splicing, via spliceosome [GO…	nuclear body [GO:0016604]; nuclear speck [GO:0016607]; nucleoplasm [GO:0005654]; nucleus [GO:0005634]; plasma membrane [GO:0005886]	N6-methyladenosine-containing RNA binding [GO:1990247]; RNA binding [GO:0003723]	FUNCTION: Regulator of alternative splicing that specifically recognizes and binds N6-methyladenosine (m6A)-containing RNAs (By similarity). M6A is a modification present at internal sites of mRNAs and some non-coding RNAs and plays a role in the efficiency of mRNA splicing, processing and stability (By similarity). Acts as a key regulator of exon-inclusion or exon-skipping during alternative spl…	GO:0000398~mRNA splicing, via spliceosome,GO:0006376~mRNA splice site selection,GO:0006397~mRNA processing,GO:0008380~RNA splicing,GO:0048024~regulation of mRNA splicing, via spliceosome,	GO:0005634~nucleus,GO:0005654~nucleoplasm,GO:0016604~nuclear body,GO:0016607~nuclear speck,	GO:0003723~RNA binding,GO:0044822~poly(A) RNA binding,GO:1990247~N6-methyladenosine-containing RNA binding,
E9Q5R7	E9Q5R7	Nlrp12	1.0816	1.106	0.129259	0.0723348	0.0723348	Not significant	Present in Nucleus	Others	50234000	Nlrp12 NALP12	cellular response to cytokine stimulus [GO:0071345]; dendritic cell migration [GO:0036336]; negative regulation of cytokine secretion [GO:0050710]; negative regulation of ERK1 and ERK2 cascade [GO:0070373]; negative regulation of I-kappaB kinase/NF-kappaB signaling [GO:0043124]; negative regulation of inflammatory response [GO:0050728]; negative regulation of interleukin-1 secretion [GO:0050711];…	cytoplasm [GO:0005737]	ATP binding [GO:0005524]	FUNCTION: Plays an essential role as an potent mitigator of inflammation (PubMed:26521018, PubMed:30559449). Primarily expressed in dendritic cells and macrophages, inhibits both canonical and non-canonical NF-kappa-B and ERK activation pathways (PubMed:30559449). Functions as a negative regulator of NOD2 by targeting it to degradation via the proteasome pathway (PubMed:30559449). In turn, promot…	GO:0008588~release of cytoplasmic sequestered NF-kappaB,GO:0009968~negative regulation of signal transduction,GO:0031953~negative regulation of protein autophosphorylation,GO:0032088~negative regulation of NF-kappaB transcription factor activity,GO:0036336~dendritic cell migration,GO:0043122~regulation of I-kappaB kinase/NF-kappaB signaling,GO:0043124~negative regulation of I-kappaB kinase/NF-kap…	GO:0005634~nucleus,GO:0005737~cytoplasm,	GO:0000166~nucleotide binding,GO:0005515~protein binding,GO:0005524~ATP binding,
E9Q6J5	E9Q6J5-2;E9Q6J5;E9Q6J5-3	Bod1l	0.92946	1.1374	0.0401022	0.727326	0.727326	Not significant	DNA.Chromatin.binder	Others	3241500	Bod1l Kiaa1327	cellular response to DNA damage stimulus [GO:0006974]; DNA repair [GO:0006281]; negative regulation of phosphoprotein phosphatase activity [GO:0032515]; replication fork processing [GO:0031297]	centrosome [GO:0005813]; condensed chromosome outer kinetochore [GO:0000940]; nucleoplasm [GO:0005654]; spindle microtubule [GO:0005876]; spindle pole [GO:0000922]	DNA binding [GO:0003677]; protein phosphatase 2A binding [GO:0051721]; protein phosphatase inhibitor activity [GO:0004864]	FUNCTION: Component of the fork protection machinery required to protect stalled/damaged replication forks from uncontrolled DNA2-dependent resection. Acts by stabilizing RAD51 at stalled replication forks and protecting RAD51 nucleofilaments from the antirecombinogenic activities of FBH1 and BLM. Does not regulate spindle orientation. {ECO:0000250|UniProtKB:Q8NFC6}.	GO:0006281~DNA repair,GO:0006974~cellular response to DNA damage stimulus,GO:0031297~replication fork processing,	GO:0005654~nucleoplasm,GO:0005694~chromosome,	GO:0003677~DNA binding,
E9Q6W4	E9Q6W4	Znf296	1.1252	1.1335	0.175483	0.0357549	0.0357549	Not significant	DNA.Chromatin.binder	Others	15849000	Znf296 Zfp296	multicellular organism development [GO:0007275]; negative regulation of transcription by RNA polymerase II [GO:0000122]; regulation of transcription, DNA-templated [GO:0006355]; spermatogenesis [GO:0007283]	nucleus [GO:0005634]	DNA-binding transcription factor activity [GO:0003700]; metal ion binding [GO:0046872]; sequence-specific DNA binding [GO:0043565]; transcription factor binding [GO:0008134]	FUNCTION: May be a transcriptional corepressor with KLF4. {ECO:0000269|PubMed:24161396}.	GO:0000122~negative regulation of transcription from RNA polymerase II promoter,GO:0006351~transcription, DNA-templated,GO:0006355~regulation of transcription, DNA-templated,GO:0007283~spermatogenesis,	GO:0005634~nucleus,	GO:0001076~transcription factor activity, RNA polymerase II transcription factor binding,GO:0003676~nucleic acid binding,GO:0005515~protein binding,GO:0046872~metal ion binding,
E9Q784	E9Q784	Zc3h13	1.1041	1.1039	0.14274	0.0552549	0.0552549	Not significant	Present in Nucleus	RBP	12730000	Zc3h13	mRNA methylation [GO:0080009]; mRNA processing [GO:0006397]; multicellular organism development [GO:0007275]; regulation of stem cell population maintenance [GO:2000036]; RNA splicing [GO:0008380]	nuclear speck [GO:0016607]; nucleoplasm [GO:0005654]; RNA N6-methyladenosine methyltransferase complex [GO:0036396]	metal ion binding [GO:0046872]	FUNCTION: Associated component of the WMM complex, a complex that mediates N6-methyladenosine (m6A) methylation of RNAs, a modification that plays a role in the efficiency of mRNA splicing and RNA processing (PubMed:29535189, PubMed:29547716). Acts as a key regulator of m6A methylation by promoting m6A methylation of mRNAs at the 3'-UTR (PubMed:29547716). Controls embryonic stem cells (ESCs) plur…		GO:0005634~nucleus,GO:0005654~nucleoplasm,GO:0016607~nuclear speck,	GO:0044822~poly(A) RNA binding,GO:0046872~metal ion binding,
E9Q7E2	E9Q7E2	Arid2	1.3141	1.0801	0.25262	0.106324	0.106324	Not significant	DNA.Chromatin.binder	Others	791030	Arid2 Baf200	cardiac muscle cell proliferation [GO:0060038]; cardiovascular system development [GO:0072358]; coronary artery morphogenesis [GO:0060982]; embryonic organ development [GO:0048568]; heart morphogenesis [GO:0003007]; homeostatic process [GO:0042592]; negative regulation of cell migration [GO:0030336]; negative regulation of cell population proliferation [GO:0008285]; nucleosome disassembly [GO:000…	nucleoplasm [GO:0005654]; plasma membrane [GO:0005886]; transcription factor complex [GO:0005667]	DNA binding [GO:0003677]; metal ion binding [GO:0046872]; transcription factor binding [GO:0008134]	FUNCTION: Involved in transcriptional activation and repression of select genes by chromatin remodeling (alteration of DNA-nucleosome topology). Required for the stability of the SWI/SNF chromatin remodeling complex SWI/SNF-B (PBAF). May be involved in targeting the complex to different genes. May be involved in regulating transcriptional activation of cardiac genes. {ECO:0000250|UniProtKB:Q68CP9…	GO:0003007~heart morphogenesis,GO:0006337~nucleosome disassembly,GO:0008285~negative regulation of cell proliferation,GO:0030336~negative regulation of cell migration,GO:0042592~homeostatic process,GO:0045944~positive regulation of transcription from RNA polymerase II promoter,GO:0048568~embryonic organ development,GO:0060038~cardiac muscle cell proliferation,GO:0060982~coronary artery morphogene…	GO:0005654~nucleoplasm,GO:0005667~transcription factor complex,GO:0005886~plasma membrane,GO:0090544~BAF-type complex,	GO:0003677~DNA binding,GO:0008134~transcription factor binding,GO:0046872~metal ion binding,
E9Q7G0	E9Q7G0	Numa1	1.1698	1.1618	0.221312	0.0213034	0.0213034	Not significant	DNA.Chromatin.binder	Others	161290000	Numa1	anastral spindle assembly [GO:0055048]; astral microtubule organization [GO:0030953]; cell division [GO:0051301]; chromosome segregation [GO:0007059]; establishment of mitotic spindle orientation [GO:0000132]; meiotic cell cycle [GO:0051321]; microtubule bundle formation [GO:0001578]; positive regulation of BMP signaling pathway [GO:0030513]; positive regulation of chromosome segregation [GO:0051…	cell [GO:0005623]; cell cortex [GO:0005938]; cell cortex region [GO:0099738]; centrosome [GO:0005813]; chromosome [GO:0005694]; cortical microtubule [GO:0055028]; cytoplasm [GO:0005737]; cytoplasmic microtubule bundle [GO:1905720]; cytosol [GO:0005829]; dendrite [GO:0030425]; extrinsic component of plasma membrane [GO:0019897]; Golgi membrane [GO:0000139]; lateral cell cortex [GO:0097575]; latera…	disordered domain specific binding [GO:0097718]; dynein complex binding [GO:0070840]; microtubule binding [GO:0008017]; microtubule minus-end binding [GO:0051011]; microtubule plus-end binding [GO:0051010]; phosphatidylinositol binding [GO:0035091]; protein-containing complex binding [GO:0044877]; protein C-terminus binding [GO:0008022]; protein domain specific binding [GO:0019904]; tubulin bindi…	FUNCTION: Microtubule (MT)-binding protein that plays a role in the formation and maintenance of the spindle poles and the alignement and the segregation of chromosomes during mitotic cell division (PubMed:19255246, PubMed:24109598, PubMed:26765568). Functions to tether the minus ends of MTs at the spindle poles, which is critical for the establishment and maintenance of the spindle poles (PubMed…	GO:0000132~establishment of mitotic spindle orientation,GO:0051321~meiotic cell cycle,GO:0060487~lung epithelial cell differentiation,	GO:0000139~Golgi membrane,GO:0000922~spindle pole,GO:0005634~nucleus,GO:0005654~nucleoplasm,GO:0005737~cytoplasm,GO:0005813~centrosome,GO:0005876~spindle microtubule,GO:0005938~cell cortex,GO:0016363~nuclear matrix,GO:0030425~dendrite,GO:0043025~neuronal cell body,GO:0045177~apical part of cell,GO:0061673~mitotic spindle astral microtubule,GO:0070062~extracellular exosome,GO:0072686~mitotic spind…	GO:0008017~microtubule binding,GO:0015631~tubulin binding,
E9Q8T2	E9Q8T2-2;E9Q8T2	Prdm15	0.97645	1.592	0.318229	0.282665	0.282665	Not significant	DNA.Chromatin.binder	Others	234390	Prdm15	methylation [GO:0032259]; multicellular organism development [GO:0007275]; negative regulation of MAPK cascade [GO:0043409]; positive regulation of canonical Wnt signaling pathway [GO:0090263]; positive regulation of transcription, DNA-templated [GO:0045893]; positive regulation of transcription by RNA polymerase II [GO:0045944]; regulation of stem cell division [GO:2000035]	nuclear body [GO:0016604]; nucleoplasm [GO:0005654]; nucleus [GO:0005634]	chromatin DNA binding [GO:0031490]; DNA-binding transcription factor activity [GO:0003700]; metal ion binding [GO:0046872]; methyltransferase activity [GO:0008168]; promoter-specific chromatin binding [GO:1990841]; RNA polymerase II cis-regulatory region sequence-specific DNA binding [GO:0000978]; RNA polymerase II regulatory region sequence-specific DNA binding [GO:0000977]; sequence-specific DN…	FUNCTION: Sequence-specific DNA-binding transcriptional regulator. Plays a role as a molecular node in a transcriptional network regulating embryonic development and cell fate decision. Stimulates the expression of upstream key transcriptional activators and repressors of the Wnt/beta-catenin and MAPK/ERK pathways, respectively, that are essential for naive pluripotency and self-renewal maintenan…	GO:0006355~regulation of transcription, DNA-templated,	GO:0005634~nucleus,	GO:0000977~RNA polymerase II regulatory region sequence-specific DNA binding,GO:0003676~nucleic acid binding,GO:0003700~transcription factor activity, sequence-specific DNA binding,GO:0046872~metal ion binding,
F6ZDS4	F6ZDS4	Tpr	0.90097	0.93672	-0.12238	0.090618	0.090618	Not significant	DNA.Chromatin.binder	RBP	97359000	Tpr	cell division [GO:0051301]; cellular response to heat [GO:0034605]; cellular response to interferon-alpha [GO:0035457]; mitotic spindle assembly checkpoint [GO:0007094]; mRNA export from nucleus [GO:0006406]; mRNA export from nucleus in response to heat stress [GO:0031990]; negative regulation of RNA export from nucleus [GO:0046832]; negative regulation of transcription by RNA polymerase II [GO:0…	cytoplasm [GO:0005737]; cytoplasmic dynein complex [GO:0005868]; extrinsic component of membrane [GO:0019898]; kinetochore [GO:0000776]; mitotic spindle [GO:0072686]; nuclear envelope [GO:0005635]; nuclear inclusion body [GO:0042405]; nuclear membrane [GO:0031965]; nuclear periphery [GO:0034399]; nuclear pore [GO:0005643]; nuclear pore nuclear basket [GO:0044615]; nucleus [GO:0005634]	chromatin binding [GO:0003682]; dynein complex binding [GO:0070840]; heat shock protein binding [GO:0031072]; mitogen-activated protein kinase binding [GO:0051019]; mRNA binding [GO:0003729]; protein homodimerization activity [GO:0042803]; structural constituent of nuclear pore [GO:0017056]; tubulin binding [GO:0015631]	FUNCTION: Component of the nuclear pore complex (NPC), a complex required for the trafficking across the nuclear envelope. Functions as a scaffolding element in the nuclear phase of the NPC essential for normal nucleocytoplasmic transport of proteins and mRNAs, plays a role in the establishment of nuclear-peripheral chromatin compartmentalization in interphase, and in the mitotic spindle checkpoi…	GO:0000122~negative regulation of transcription from RNA polymerase II promoter,GO:0000189~MAPK import into nucleus,GO:0006404~RNA import into nucleus,GO:0006405~RNA export from nucleus,GO:0006606~protein import into nucleus,GO:0006810~transport,GO:0006913~nucleocytoplasmic transport,GO:0006999~nuclear pore organization,GO:0007049~cell cycle,GO:0007067~mitotic nuclear division,GO:0007094~mitotic …	GO:0000775~chromosome, centromeric region,GO:0000776~kinetochore,GO:0005622~intracellular,GO:0005634~nucleus,GO:0005635~nuclear envelope,GO:0005643~nuclear pore,GO:0005694~chromosome,GO:0005737~cytoplasm,GO:0005856~cytoskeleton,GO:0005868~cytoplasmic dynein complex,GO:0016020~membrane,GO:0019898~extrinsic component of membrane,GO:0031965~nuclear membrane,GO:0034399~nuclear periphery,GO:0042405~nu…	GO:0003682~chromatin binding,GO:0003729~mRNA binding,GO:0005487~nucleocytoplasmic transporter activity,GO:0005515~protein binding,GO:0015631~tubulin binding,GO:0031072~heat shock protein binding,GO:0042803~protein homodimerization activity,GO:0044822~poly(A) RNA binding,GO:0051019~mitogen-activated protein kinase binding,GO:0070840~dynein complex binding,
F7BJB9	F7BJB9	Morc3	1.1817	1.2321	0.270992	0.0168619	0.0168619	Not significant	Present in Nucleus	RBP	44403000	Morc3 Nxp2 Zcwcc3	cell aging [GO:0007569]; maintenance of protein location in nucleus [GO:0051457]; negative regulation of fibroblast proliferation [GO:0048147]; peptidyl-serine phosphorylation [GO:0018105]; post-embryonic development [GO:0009791]; protein phosphorylation [GO:0006468]; protein stabilization [GO:0050821]	nuclear matrix [GO:0016363]; nucleoplasm [GO:0005654]; nucleus [GO:0005634]; PML body [GO:0016605]	RNA binding [GO:0003723]; zinc ion binding [GO:0008270]	FUNCTION: Nuclear factor which forms MORC3-NBs (nuclear bodies) via an ATP-dependent mechanism (By similarity). Sumoylated MORC3-NBs can also associate with PML-NBs (By similarity). Recruits TP53 and SP100 to PML-NBs, thus regulating TP53 activity (PubMed:17332504). Binds RNA in vitro (By similarity). {ECO:0000250|UniProtKB:Q14149, ECO:0000269|PubMed:17332504}.	GO:0006468~protein phosphorylation,GO:0007569~cell aging,GO:0009791~post-embryonic development,GO:0018105~peptidyl-serine phosphorylation,GO:0048147~negative regulation of fibroblast proliferation,GO:0050821~protein stabilization,GO:0051457~maintenance of protein location in nucleus,	GO:0005623~cell,GO:0005634~nucleus,GO:0005654~nucleoplasm,GO:0016363~nuclear matrix,GO:0016605~PML body,	GO:0003723~RNA binding,GO:0008270~zinc ion binding,GO:0046872~metal ion binding,
F8VPQ2	F8VPQ2	Arid4a	1.2917	0.93242	0.134161	0.469521	0.469521	Not significant	DNA.Chromatin.binder	Others	352780	Arid4a Rbbp1 Rbp1	erythrocyte development [GO:0048821]; establishment of Sertoli cell barrier [GO:0097368]; histone H3-K4 trimethylation [GO:0080182]; histone H3-K9 trimethylation [GO:0036124]; histone H4-K20 trimethylation [GO:0034773]; negative regulation of transcription, DNA-templated [GO:0045892]; positive regulation of transcription by RNA polymerase II [GO:0045944]; regulation of gene expression by genetic …	cytosol [GO:0005829]; nucleoplasm [GO:0005654]; nucleus [GO:0005634]; plasma membrane [GO:0005886]; transcriptional repressor complex [GO:0017053]	DNA binding [GO:0003677]; transcription regulatory region DNA binding [GO:0044212]	FUNCTION: DNA-binding protein which modulates activity of several transcription factors including RB1 (retinoblastoma-associated protein) and AR (androgen receptor) (PubMed:17043311, PubMed:23487765). May function as part of an mSin3A repressor complex (By similarity). Has no intrinsic transcriptional activity (PubMed:23487765). Plays a role in the regulation of epigenetic modifications at the PW…	GO:0006349~regulation of gene expression by genetic imprinting,GO:0007283~spermatogenesis,GO:0034773~histone H4-K20 trimethylation,GO:0036124~histone H3-K9 trimethylation,GO:0045892~negative regulation of transcription, DNA-templated,GO:0045944~positive regulation of transcription from RNA polymerase II promoter,GO:0048821~erythrocyte development,GO:0080182~histone H3-K4 trimethylation,GO:0097368…	GO:0005634~nucleus,GO:0017053~transcriptional repressor complex,	GO:0003677~DNA binding,GO:0044212~transcription regulatory region DNA binding,
G3X9G7	G3X9G7-2;G3X9G7	Zfp809	1.1963	1.0673	0.176272	0.0982807	0.0982807	Not significant	DNA.Chromatin.binder	Others	1724500	Zfp809	innate immune response [GO:0045087]; negative regulation of single stranded viral RNA replication via double stranded DNA intermediate [GO:0045869]; regulation of transcription, DNA-templated [GO:0006355]	nucleus [GO:0005634]	metal ion binding [GO:0046872]; sequence-specific DNA binding [GO:0043565]	FUNCTION: Transcription factor specifically required to repress retrotransposons in embryonic stem cells. Recognizes and binds retroviral DNA sequences from a large subset of mammalian retroviruses and retroelements and repress their expression by recruiting a repressive complex containing TRIM28/KAP1 (PubMed:19270682). {ECO:0000269|PubMed:19270682}.	GO:0006351~transcription, DNA-templated,GO:0006355~regulation of transcription, DNA-templated,GO:0045087~innate immune response,GO:0045869~negative regulation of single stranded viral RNA replication via double stranded DNA intermediate,	GO:0005622~intracellular,GO:0005634~nucleus,	GO:0003676~nucleic acid binding,GO:0005515~protein binding,GO:0043565~sequence-specific DNA binding,GO:0046872~metal ion binding,
G5E870	G5E870	Trip12	1.1805	1.2294	0.268676	0.016993	0.016993	Not significant	Present in Nucleus	Others	74307000	Trip12	cellular response to DNA damage stimulus [GO:0006974]; DNA repair [GO:0006281]; negative regulation of double-strand break repair [GO:2000780]; negative regulation of histone H2A K63-linked ubiquitination [GO:1901315]; protein polyubiquitination [GO:0000209]; regulation of double-strand break repair [GO:2000779]; regulation of embryonic development [GO:0045995]; ubiquitin-dependent protein catabo…	nuclear speck [GO:0016607]; nucleoplasm [GO:0005654]	thyroid hormone receptor binding [GO:0046966]; ubiquitin-protein transferase activity [GO:0004842]; zinc ion binding [GO:0008270]	FUNCTION: E3 ubiquitin-protein ligase involved in ubiquitin fusion degradation (UFD) pathway and regulation of DNA repair. Part of the ubiquitin fusion degradation (UFD) pathway, a process that mediates ubiquitination of protein at their N-terminus, regardless of the presence of lysine residues in target proteins. Acts as a key regulator of DNA damage response by acting as a suppressor of RNF168,…	GO:0006281~DNA repair,GO:0006974~cellular response to DNA damage stimulus,GO:0009790~embryo development,GO:0042787~protein ubiquitination involved in ubiquitin-dependent protein catabolic process,GO:1901315~negative regulation of histone H2A K63-linked ubiquitination,GO:2000780~negative regulation of double-strand break repair,	GO:0005634~nucleus,GO:0005654~nucleoplasm,GO:0005737~cytoplasm,	GO:0004842~ubiquitin-protein transferase activity,GO:0008270~zinc ion binding,GO:0016740~transferase activity,GO:0016874~ligase activity,GO:0046966~thyroid hormone receptor binding,
G5E8B9	G5E8B9	Zbtb11	1.1385	1.1205	0.175638	0.0367002	0.0367002	Not significant	DNA.Chromatin.binder	Others	1256800	Zbtb11		nucleolus [GO:0005730]; nucleoplasm [GO:0005654]; nucleus [GO:0005634]	DNA binding [GO:0003677]; metal ion binding [GO:0046872]	FUNCTION: May be involved in transcriptional regulation. {ECO:0000250|UniProtKB:O95625}.		GO:0005634~nucleus,GO:0005654~nucleoplasm,	GO:0003676~nucleic acid binding,GO:0046872~metal ion binding,
O08550	O08550	Kmt2b	1.1626	1.1877	0.232763	0.0201522	0.0201522	Not significant	DNA.Chromatin.binder	Others	9416100	Kmt2b Mll2 Trx2 Wbp7	gene silencing [GO:0016458]; histone H3-K4 dimethylation [GO:0044648]; histone H3-K4 methylation [GO:0051568]; histone H3-K4 monomethylation [GO:0097692]; histone H3-K4 trimethylation [GO:0080182]; histone lysine methylation [GO:0034968]; memory [GO:0007613]; oocyte differentiation [GO:0009994]; ovarian follicle development [GO:0001541]; ovulation [GO:0030728]; positive regulation of transcriptio…	histone methyltransferase complex [GO:0035097]; nucleus [GO:0005634]	histone methyltransferase activity (H3-K4 specific) [GO:0042800]; unmethylated CpG binding [GO:0045322]; zinc ion binding [GO:0008270]	FUNCTION: Histone methyltransferase that methylates 'Lys-4' of histone H3 (By similarity). H3 'Lys-4' methylation represents a specific tag for epigenetic transcriptional activation (By similarity). Plays a central role in beta-globin locus transcription regulation by being recruited by NFE2 (By similarity). Plays an important role in controlling bulk H3K4me during oocyte growth and preimplantati…	GO:0001541~ovarian follicle development,GO:0006351~transcription, DNA-templated,GO:0006355~regulation of transcription, DNA-templated,GO:0007613~memory,GO:0009994~oocyte differentiation,GO:0016458~gene silencing,GO:0016569~covalent chromatin modification,GO:0030728~ovulation,GO:0032259~methylation,GO:0034968~histone lysine methylation,GO:0051568~histone H3-K4 methylation,GO:0051569~regulation of …	GO:0005634~nucleus,GO:0035097~histone methyltransferase complex,	GO:0003677~DNA binding,GO:0008168~methyltransferase activity,GO:0008270~zinc ion binding,GO:0016740~transferase activity,GO:0018024~histone-lysine N-methyltransferase activity,GO:0042800~histone methyltransferase activity (H3-K4 specific),GO:0046872~metal ion binding,
O08583	O08583;O08583-2;Q9JJW6-2;Q9JJW6	Alyref	1.0146	1.0291	0.0311471	0.516849	0.516849	Not significant	DNA.Chromatin.binder	RBP	405680000	Alyref Aly Ref1 Refbp1 THOC4	mRNA processing [GO:0006397]; mRNA transport [GO:0051028]; RNA export from nucleus [GO:0006405]; RNA splicing [GO:0008380]	cytoplasm [GO:0005737]; nuclear speck [GO:0016607]; nucleus [GO:0005634]; spliceosomal complex [GO:0005681]	C5-methylcytidine-containing RNA binding [GO:0062153]; RNA binding [GO:0003723]; single-stranded DNA binding [GO:0003697]	FUNCTION: Export adapter involved in nuclear export of spliced and unspliced mRNA. Binds mRNA which is thought to be transferred to the NXF1-NXT1 heterodimer for export (TAP/NFX1 pathway) (PubMed:9119228, PubMed:10786854, PubMed:11158589). Component of the TREX complex which is thought to couple mRNA transcription, processing and nuclear export, and specifically associates with spliced mRNA and n…	GO:0006397~mRNA processing,GO:0006810~transport,GO:0008380~RNA splicing,GO:0051028~mRNA transport,	GO:0005634~nucleus,GO:0005681~spliceosomal complex,GO:0005737~cytoplasm,GO:0016607~nuclear speck,	GO:0000166~nucleotide binding,GO:0003676~nucleic acid binding,GO:0003697~single-stranded DNA binding,GO:0003723~RNA binding,
O08650	O08650	Has3	0.96662	0.97429	-0.043278	0.384029	0.384029	Not significant	Present in Nucleus	Others	17664000	Has3	extracellular matrix assembly [GO:0085029]; extracellular polysaccharide biosynthetic process [GO:0045226]; hyaluronan biosynthetic process [GO:0030213]; positive regulation of hyaluranon cable assembly [GO:1900106]; positive regulation of transcription, DNA-templated [GO:0045893]	cytoplasm [GO:0005737]; hyaluranon cable [GO:0036117]; integral component of plasma membrane [GO:0005887]; nucleus [GO:0005634]	hyaluronan synthase activity [GO:0050501]; identical protein binding [GO:0042802]	FUNCTION: Catalyzes the addition of GlcNAc or GlcUA monosaccharides to the nascent hyaluronan polymer. Therefore, it is essential to hyaluronan synthesis a major component of most extracellular matrices that has a structural role in tissues architectures and regulates cell adhesion, migration and differentiation. This is one of the isozymes catalyzing that reaction. {ECO:0000269|PubMed:10455188}.	GO:0007155~cell adhesion,GO:0030213~hyaluronan biosynthetic process,GO:0045226~extracellular polysaccharide biosynthetic process,GO:0045893~positive regulation of transcription, DNA-templated,GO:0085029~extracellular matrix assembly,GO:1900106~positive regulation of hyaluranon cable assembly,	GO:0005737~cytoplasm,GO:0005887~integral component of plasma membrane,GO:0016020~membrane,GO:0016021~integral component of membrane,GO:0036117~hyaluranon cable,	GO:0016740~transferase activity,GO:0016757~transferase activity, transferring glycosyl groups,GO:0050501~hyaluronan synthase activity,
O08663	O08663	Metap2	0.54174	0.41623	-1.07444	0.00795132	0.00795132	Serum	Unexpected	RBP	688060	Metap2 Mnpep P67eif2	N-terminal protein amino acid modification [GO:0031365]; peptidyl-methionine modification [GO:0018206]; protein initiator methionine removal [GO:0070084]; protein processing [GO:0016485]	cytoplasm [GO:0005737]; cytosol [GO:0005829]; plasma membrane [GO:0005886]	aminopeptidase activity [GO:0004177]; metal ion binding [GO:0046872]; metalloaminopeptidase activity [GO:0070006]; metalloexopeptidase activity [GO:0008235]	FUNCTION: Cotranslationally removes the N-terminal methionine from nascent proteins. The N-terminal methionine is often cleaved when the second residue in the primary sequence is small and uncharged (Met-Ala-, Cys, Gly, Pro, Ser, Thr, or Val). {ECO:0000255|HAMAP-Rule:MF_03175}.; FUNCTION: Protects eukaryotic initiation factor EIF2S1 from translation-inhibiting phosphorylation by inhibitory kinase…	GO:0006508~proteolysis,GO:0016485~protein processing,GO:0018206~peptidyl-methionine modification,GO:0031365~N-terminal protein amino acid modification,GO:0070084~protein initiator methionine removal,	GO:0005737~cytoplasm,GO:0005886~plasma membrane,	GO:0004177~aminopeptidase activity,GO:0005515~protein binding,GO:0008233~peptidase activity,GO:0008235~metalloexopeptidase activity,GO:0016787~hydrolase activity,GO:0044822~poly(A) RNA binding,GO:0046872~metal ion binding,GO:0070006~metalloaminopeptidase activity,
O08709	O08709	Prdx6	0.7772	0.84066	-0.307024	0.0196875	0.0196875	Not significant	Present in Nucleus	Others	44962000	Prdx6 Aop2 Ltw4 Prdx5	bleb assembly [GO:0032060]; cell redox homeostasis [GO:0045454]; cellular oxidant detoxification [GO:0098869]; glycerophospholipid catabolic process [GO:0046475]; hydrogen peroxide catabolic process [GO:0042744]; positive regulation of mRNA splicing, via spliceosome [GO:0048026]; response to oxidative stress [GO:0006979]; response to reactive oxygen species [GO:0000302]	cell [GO:0005623]; cytoplasm [GO:0005737]; cytosol [GO:0005829]; lysosome [GO:0005764]; mitochondrion [GO:0005739]; nucleus [GO:0005634]; perinuclear region of cytoplasm [GO:0048471]	calcium-independent phospholipase A2 activity [GO:0047499]; glutathione peroxidase activity [GO:0004602]; identical protein binding [GO:0042802]; peroxidase activity [GO:0004601]; peroxiredoxin activity [GO:0051920]; phospholipase A2 activity (consuming 1,2-dipalmitoylphosphatidylcholine) [GO:0102567]; phospholipase A2 activity consuming 1,2-dioleoylphosphatidylethanolamine) [GO:0102568]; ubiquit…	FUNCTION: Thiol-specific peroxidase that catalyzes the reduction of hydrogen peroxide and organic hydroperoxides to water and alcohols, respectively. Can reduce H(2)O(2) and short chain organic, fatty acid, and phospholipid hydroperoxides. Also has phospholipase activity, and can therefore either reduce the oxidized sn-2 fatty acyl grup of phospholipids (peroxidase activity) or hydrolyze the sn-2…	GO:0000302~response to reactive oxygen species,GO:0006629~lipid metabolic process,GO:0008152~metabolic process,GO:0016042~lipid catabolic process,GO:0032060~bleb assembly,GO:0042744~hydrogen peroxide catabolic process,GO:0045454~cell redox homeostasis,GO:0055114~oxidation-reduction process,GO:0098609~cell-cell adhesion,	GO:0005615~extracellular space,GO:0005623~cell,GO:0005737~cytoplasm,GO:0005739~mitochondrion,GO:0005764~lysosome,GO:0005829~cytosol,GO:0005913~cell-cell adherens junction,GO:0016020~membrane,GO:0016023~cytoplasmic, membrane-bounded vesicle,GO:0031410~cytoplasmic vesicle,GO:0070062~extracellular exosome,	GO:0003824~catalytic activity,GO:0004601~peroxidase activity,GO:0004602~glutathione peroxidase activity,GO:0016209~antioxidant activity,GO:0016491~oxidoreductase activity,GO:0016787~hydrolase activity,GO:0031625~ubiquitin protein ligase binding,GO:0051920~peroxiredoxin activity,GO:0098641~cadherin binding involved in cell-cell adhesion,
O08760	O08760	Ogg1	1.5768	1.0085	0.334605	0.23416	0.23416	Not significant	DNA.Chromatin.binder	Others	318320	Ogg1	acute inflammatory response [GO:0002526]; aging [GO:0007568]; base-excision repair [GO:0006284]; base-excision repair, AP site formation [GO:0006285]; cellular response to cadmium ion [GO:0071276]; cellular response to DNA damage stimulus [GO:0006974]; DNA repair [GO:0006281]; negative regulation of apoptotic process [GO:0043066]; negative regulation of double-strand break repair via single-stran…	mitochondrion [GO:0005739]; nuclear matrix [GO:0016363]; nuclear speck [GO:0016607]; nucleoplasm [GO:0005654]; nucleus [GO:0005634]; protein-containing complex [GO:0032991]	8-oxo-7,8-dihydroguanine DNA N-glycosylase activity [GO:0034039]; class I DNA-(apurinic or apyrimidinic site) endonuclease activity [GO:0140078]; damaged DNA binding [GO:0003684]; DNA binding [GO:0003677]; DNA N-glycosylase activity [GO:0019104]; microtubule binding [GO:0008017]; oxidized base lesion DNA N-glycosylase activity [GO:0000702]; oxidized purine DNA binding [GO:0032357]; oxidized purin…	FUNCTION: DNA repair enzyme that incises DNA at 8-oxoG residues. Excises 7,8-dihydro-8-oxoguanine and 2,6-diamino-4-hydroxy-5-N-methylformamidopyrimidine (FAPY) from damaged DNA. Has a beta-lyase activity that nicks DNA 3' to the lesion.	GO:0002526~acute inflammatory response,GO:0006281~DNA repair,GO:0006284~base-excision repair,GO:0006289~nucleotide-excision repair,GO:0006355~regulation of transcription, DNA-templated,GO:0006974~cellular response to DNA damage stimulus,GO:0006979~response to oxidative stress,GO:0007568~aging,GO:0008152~metabolic process,GO:0009314~response to radiation,GO:0009416~response to light stimulus,GO:00…	GO:0005634~nucleus,GO:0005654~nucleoplasm,GO:0005739~mitochondrion,GO:0016363~nuclear matrix,GO:0016607~nuclear speck,GO:0043234~protein complex,	GO:0000702~oxidized base lesion DNA N-glycosylase activity,GO:0003677~DNA binding,GO:0003684~damaged DNA binding,GO:0003824~catalytic activity,GO:0003906~DNA-(apurinic or apyrimidinic site) lyase activity,GO:0008017~microtubule binding,GO:0008534~oxidized purine nucleobase lesion DNA N-glycosylase activity,GO:0016787~hydrolase activity,GO:0016798~hydrolase activity, acting on glycosyl bonds,GO:00…
O08784	O08784	Tcof1	0.99839	1.0915	0.0619938	0.381295	0.381295	Not significant	Present in Nucleus	RBP	132080000	Tcof1	neural crest cell development [GO:0014032]; neural crest formation [GO:0014029]; nucleolar large rRNA transcription by RNA polymerase I [GO:0042790]; regulation of translation [GO:0006417]	cytosol [GO:0005829]; fibrillar center [GO:0001650]; nucleolus [GO:0005730]; nucleoplasm [GO:0005654]	protein heterodimerization activity [GO:0046982]; RNA polymerase I core binding [GO:0001042]; scaffold protein binding [GO:0097110]	FUNCTION: Nucleolar protein that acts as a regulator of RNA polymerase I by connecting RNA polymerase I with enzymes responsible for ribosomal processing and modification. Required for neural crest specification: following monoubiquitination by the BCR(KBTBD8) complex, associates with NOLC1 and acts as a platform to connect RNA polymerase I with enzymes responsible for ribosomal processing and mo…	GO:0006810~transport,GO:0042790~transcription of nuclear large rRNA transcript from RNA polymerase I promoter,	GO:0005634~nucleus,GO:0005730~nucleolus,GO:0005737~cytoplasm,	GO:0044822~poly(A) RNA binding,
O08807	O08807	Prdx4	0.81223	0.90654	-0.220799	0.0597543	0.0597543	Not significant	Present in Nucleus	Others	27736000	Prdx4	cell redox homeostasis [GO:0045454]; extracellular matrix organization [GO:0030198]; male gonad development [GO:0008584]; negative regulation of male germ cell proliferation [GO:2000255]; oxidation-reduction process [GO:0055114]; peptidyl-proline hydroxylation to 4-hydroxy-L-proline [GO:0018401]; protein maturation by protein folding [GO:0022417]; reactive oxygen species metabolic process [GO:007…	cell [GO:0005623]; cytoplasm [GO:0005737]; cytosol [GO:0005829]; endoplasmic reticulum [GO:0005783]; extracellular space [GO:0005615]; mitochondrion [GO:0005739]; smooth endoplasmic reticulum [GO:0005790]	thioredoxin peroxidase activity [GO:0008379]	FUNCTION: Thiol-specific peroxidase that catalyzes the reduction of hydrogen peroxide and organic hydroperoxides to water and alcohols, respectively. Plays a role in cell protection against oxidative stress by detoxifying peroxides and as sensor of hydrogen peroxide-mediated signaling events (PubMed:11229364). Regulates the activation of NF-kappa-B in the cytosol by a modulation of I-kappa-B-alph…	GO:0007283~spermatogenesis,GO:0008584~male gonad development,GO:0019471~4-hydroxyproline metabolic process,GO:0022417~protein maturation by protein folding,GO:0030198~extracellular matrix organization,GO:0045454~cell redox homeostasis,GO:0055114~oxidation-reduction process,GO:0072593~reactive oxygen species metabolic process,GO:2000255~negative regulation of male germ cell proliferation,	GO:0005576~extracellular region,GO:0005615~extracellular space,GO:0005623~cell,GO:0005634~nucleus,GO:0005737~cytoplasm,GO:0005739~mitochondrion,GO:0005783~endoplasmic reticulum,GO:0005790~smooth endoplasmic reticulum,GO:0005829~cytosol,GO:0070062~extracellular exosome,	GO:0004601~peroxidase activity,GO:0016209~antioxidant activity,GO:0016491~oxidoreductase activity,GO:0042803~protein homodimerization activity,GO:0051920~peroxiredoxin activity,
O08810	O08810	Eftud2	1.0702	1.0384	0.0761214	0.197317	0.197317	Not significant	Present in Nucleus	RBP	93313000	Eftud2 Snrp116	mRNA splicing, via spliceosome [GO:0000398]	Cajal body [GO:0015030]; catalytic step 2 spliceosome [GO:0071013]; cytosol [GO:0005829]; intracellular membrane-bounded organelle [GO:0043231]; nuclear speck [GO:0016607]; nucleoplasm [GO:0005654]; nucleus [GO:0005634]; ribonucleoprotein complex [GO:1990904]; U2-type catalytic step 2 spliceosome [GO:0071007]; U2-type precatalytic spliceosome [GO:0071005]; U4/U6 x U5 tri-snRNP complex [GO:0046540]	GTPase activity [GO:0003924]; GTP binding [GO:0005525]; U5 snRNA binding [GO:0030623]	FUNCTION: Required for pre-mRNA splicing as component of the spliceosome, including pre-catalytic, catalytic and post-catalytic spliceosomal complexes (By similarity). Component of the U5 snRNP and the U4/U6-U5 tri-snRNP complex, a building block of the spliceosome (By similarity). {ECO:0000250|UniProtKB:Q15029}.	GO:0006397~mRNA processing,GO:0008380~RNA splicing,GO:0035690~cellular response to drug,GO:0042220~response to cocaine,	GO:0005634~nucleus,GO:0005654~nucleoplasm,GO:0005681~spliceosomal complex,GO:0005737~cytoplasm,GO:0015030~Cajal body,GO:0016020~membrane,GO:0016607~nuclear speck,GO:0031012~extracellular matrix,GO:0071013~catalytic step 2 spliceosome,	GO:0000166~nucleotide binding,GO:0003746~translation elongation factor activity,GO:0003924~GTPase activity,GO:0005515~protein binding,GO:0005525~GTP binding,GO:0044822~poly(A) RNA binding,
O08848	O08848	RO60	0.9987	0.95485	-0.0342654	0.520126	0.520126	Not significant	Present in Nucleus	RBP	87220	RO60 Ssa2 Trove2	cellular response to interferon-alpha [GO:0035457]; cilium assembly [GO:0060271]; immune system development [GO:0002520]; regulation of gene expression [GO:0010468]; response to UV [GO:0009411]; smoothened signaling pathway [GO:0007224]	cytoplasm [GO:0005737]; cytosol [GO:0005829]; nucleoplasm [GO:0005654]; nucleus [GO:0005634]; ribonucleoprotein complex [GO:1990904]	metal ion binding [GO:0046872]; misfolded RNA binding [GO:0034336]; RNA binding [GO:0003723]; U2 snRNA binding [GO:0030620]	FUNCTION: RNA-binding protein that binds to misfolded non-coding RNAs, pre-5S rRNA, and several small cytoplasmic RNA molecules known as Y RNAs. May stabilize some of these RNAs and protect them from degradation. {ECO:0000269|PubMed:21289087}.; FUNCTION: May play roles in cilia formation and/or maintenance. {ECO:0000269|PubMed:21289087}.	GO:0002520~immune system development,GO:0007224~smoothened signaling pathway,GO:0009411~response to UV,GO:0030030~cell projection organization,GO:0060271~cilium morphogenesis,	GO:0005634~nucleus,GO:0005737~cytoplasm,GO:0019013~viral nucleocapsid,GO:0030529~intracellular ribonucleoprotein complex,	GO:0003723~RNA binding,GO:0030620~U2 snRNA binding,GO:0034336~misfolded RNA binding,GO:0046872~metal ion binding,
O08856	O08856	Ell	1.1404	0.97493	0.0764552	0.442313	0.442313	Not significant	DNA.Chromatin.binder	Others	1121800	Ell	in utero embryonic development [GO:0001701]; negative regulation of phosphatase activity [GO:0010923]; positive regulation of transcription by RNA polymerase III [GO:0045945]; positive regulation of transcription elongation from RNA polymerase II promoter [GO:0032968]; snRNA transcription by RNA polymerase II [GO:0042795]; snRNA transcription by RNA polymerase III [GO:0042796]; transcription elon…	Cajal body [GO:0015030]; histone locus body [GO:0035363]; nuclear speck [GO:0016607]; transcriptionally active chromatin [GO:0035327]; transcription elongation factor complex [GO:0008023]	phosphatase binding [GO:0019902]	FUNCTION: Elongation factor component of the super elongation complex (SEC), a complex required to increase the catalytic rate of RNA polymerase II transcription by suppressing transient pausing by the polymerase at multiple sites along the DNA. Specifically required for stimulating the elongation step of RNA polymerase II- and III-dependent snRNA gene transcription. ELL also plays an early role …	GO:0001701~in utero embryonic development,GO:0006351~transcription, DNA-templated,GO:0006355~regulation of transcription, DNA-templated,GO:0006366~transcription from RNA polymerase II promoter,GO:0006368~transcription elongation from RNA polymerase II promoter,GO:0010923~negative regulation of phosphatase activity,GO:0032968~positive regulation of transcription elongation from RNA polymerase II p…	GO:0005634~nucleus,GO:0005737~cytoplasm,GO:0005886~plasma membrane,GO:0008023~transcription elongation factor complex,GO:0015030~Cajal body,GO:0015629~actin cytoskeleton,GO:0016607~nuclear speck,GO:0035327~transcriptionally active chromatin,GO:0035363~histone locus body,	GO:0019902~phosphatase binding,
O08915	O08915	Aip	0.96615	1.6919	0.354482	0.291889	0.291889	Not significant	Present in Nucleus	Others	742800	Aip	negative regulation of cyclic-nucleotide phosphodiesterase activity [GO:0051344]; protein maturation by protein folding [GO:0022417]; protein targeting to mitochondrion [GO:0006626]; regulation of protein kinase A signaling [GO:0010738]; xenobiotic metabolic process [GO:0006805]	aryl hydrocarbon receptor complex [GO:0034751]; cytosol [GO:0005829]; membrane [GO:0016020]; plasma membrane [GO:0005886]	aryl hydrocarbon receptor binding [GO:0017162]; GAF domain binding [GO:0036004]; peptidyl-prolyl cis-trans isomerase activity [GO:0003755]; transcription coregulator activity [GO:0003712]; unfolded protein binding [GO:0051082]	FUNCTION: May play a positive role in AHR-mediated (aromatic hydrocarbon receptor) signaling, possibly by influencing its receptivity for ligand and/or its nuclear targeting.	GO:0006457~protein folding,GO:0006626~protein targeting to mitochondrion,GO:0006805~xenobiotic metabolic process,GO:0010738~regulation of protein kinase A signaling,GO:0022417~protein maturation by protein folding,GO:0051344~negative regulation of cyclic-nucleotide phosphodiesterase activity,	GO:0005654~nucleoplasm,GO:0005737~cytoplasm,GO:0005829~cytosol,GO:0005886~plasma membrane,GO:0016020~membrane,GO:0034751~aryl hydrocarbon receptor complex,	GO:0003712~transcription cofactor activity,GO:0005515~protein binding,GO:0017162~aryl hydrocarbon receptor binding,GO:0036004~GAF domain binding,GO:0051082~unfolded protein binding,
O09000	O09000	Ncoa3	1.3048	1.2912	0.376271	0.00629729	0.00629729	Not significant	DNA.Chromatin.binder	Others	3047100	Ncoa3 Aib1 Pcip Rac3 Tram1	cell dedifferentiation [GO:0043697]; cellular response to estradiol stimulus [GO:0071392]; cellular response to hormone stimulus [GO:0032870]; developmental growth [GO:0048589]; labyrinthine layer morphogenesis [GO:0060713]; mammary gland branching involved in thelarche [GO:0060744]; multicellular organism growth [GO:0035264]; negative regulation of apoptotic process [GO:0043066]; negative regula…	cytoplasm [GO:0005737]; cytosol [GO:0005829]; Golgi apparatus [GO:0005794]; nuclear chromatin [GO:0000790]; nucleoplasm [GO:0005654]; nucleus [GO:0005634]; perinuclear region of cytoplasm [GO:0048471]; protein-containing complex [GO:0032991]; RNA polymerase II transcription factor complex [GO:0090575]	androgen receptor binding [GO:0050681]; chromatin binding [GO:0003682]; disordered domain specific binding [GO:0097718]; DNA-binding transcription activator activity, RNA polymerase II-specific [GO:0001228]; estrogen receptor binding [GO:0030331]; histone acetyltransferase activity [GO:0004402]; nuclear hormone receptor binding [GO:0035257]; nuclear receptor binding [GO:0016922]; nuclear receptor…	FUNCTION: Nuclear receptor coactivator that directly binds nuclear receptors and stimulates the transcriptional activities in a hormone-dependent fashion. Plays a central role in creating a multisubunit coactivator complex, probably via remodeling of chromatin. Involved in the coactivation of different nuclear receptors, such as for steroids (GR and ER), retinoids (RARs and RXRs), thyroid hormone…	GO:0006351~transcription, DNA-templated,GO:0006355~regulation of transcription, DNA-templated,GO:0010628~positive regulation of gene expression,GO:0030307~positive regulation of cell growth,GO:0030522~intracellular receptor signaling pathway,GO:0032870~cellular response to hormone stimulus,GO:0033145~positive regulation of intracellular steroid hormone receptor signaling pathway,GO:0033148~positi…	GO:0000790~nuclear chromatin,GO:0005634~nucleus,GO:0005654~nucleoplasm,GO:0005737~cytoplasm,GO:0005794~Golgi apparatus,GO:0048471~perinuclear region of cytoplasm,GO:0070062~extracellular exosome,GO:0090575~RNA polymerase II transcription factor complex,	GO:0001012~RNA polymerase II regulatory region DNA binding,GO:0001077~transcriptional activator activity, RNA polymerase II core promoter proximal region sequence-specific binding,GO:0001135~transcription factor activity, RNA polymerase II transcription factor recruiting,GO:0003682~chromatin binding,GO:0003713~transcription coactivator activity,GO:0004402~histone acetyltransferase activity,GO:000…
O09106	O09106	Hdac1	1.111	1.0059	0.0801729	0.303718	0.303718	Not significant	DNA.Chromatin.binder	Others	29793000	Hdac1	cellular response to oxidative stress [GO:0034599]; chromatin organization [GO:0006325]; circadian regulation of gene expression [GO:0032922]; circadian rhythm [GO:0007623]; embryonic digit morphogenesis [GO:0042733]; endoderm development [GO:0007492]; epidermal cell differentiation [GO:0009913]; eyelid development in camera-type eye [GO:0061029]; fungiform papilla formation [GO:0061198]; hair fo…	chromatin [GO:0000785]; cytoplasm [GO:0005737]; cytosol [GO:0005829]; heterochromatin [GO:0000792]; histone deacetylase complex [GO:0000118]; neuronal cell body [GO:0043025]; neuron projection [GO:0043005]; nuclear chromatin [GO:0000790]; nucleoplasm [GO:0005654]; nucleus [GO:0005634]; NuRD complex [GO:0016581]; perinuclear region of cytoplasm [GO:0048471]; protein-containing complex [GO:0032991]…	activating transcription factor binding [GO:0033613]; chromatin binding [GO:0003682]; core promoter sequence-specific DNA binding [GO:0001046]; deacetylase activity [GO:0019213]; DNA binding [GO:0003677]; E-box binding [GO:0070888]; enzyme binding [GO:0019899]; histone deacetylase activity [GO:0004407]; histone deacetylase binding [GO:0042826]; Krueppel-associated box domain binding [GO:0035851];…	FUNCTION: Responsible for the deacetylation of lysine residues on the N-terminal part of the core histones (H2A, H2B, H3 and H4). Histone deacetylation gives a tag for epigenetic repression and plays an important role in transcriptional regulation, cell cycle progression and developmental events. Histone deacetylases act via the formation of large multiprotein complexes. Deacetylates SP proteins,…	GO:0000122~negative regulation of transcription from RNA polymerase II promoter,GO:0000183~chromatin silencing at rDNA,GO:0001975~response to amphetamine,GO:0006325~chromatin organization,GO:0006346~methylation-dependent chromatin silencing,GO:0006351~transcription, DNA-templated,GO:0006355~regulation of transcription, DNA-templated,GO:0006476~protein deacetylation,GO:0007492~endoderm development…	GO:0000118~histone deacetylase complex,GO:0000785~chromatin,GO:0000790~nuclear chromatin,GO:0000792~heterochromatin,GO:0005634~nucleus,GO:0005654~nucleoplasm,GO:0005667~transcription factor complex,GO:0005737~cytoplasm,GO:0005829~cytosol,GO:0016580~Sin3 complex,GO:0016581~NuRD complex,GO:0017053~transcriptional repressor complex,GO:0043005~neuron projection,GO:0043025~neuronal cell body,GO:004323…	GO:0000976~transcription regulatory region sequence-specific DNA binding,GO:0000978~RNA polymerase II core promoter proximal region sequence-specific DNA binding,GO:0000980~RNA polymerase II distal enhancer sequence-specific DNA binding,GO:0001047~core promoter binding,GO:0001085~RNA polymerase II transcription factor binding,GO:0001103~RNA polymerase II repressing transcription factor binding,GO…
O09130	O09130	Nfatc2ip	4.4161	4.6047	2.17294	0.000120218	0.000120218	2iL	Present in Nucleus	Others	158930000	Nfatc2ip Nip45	cytokine production [GO:0001816]; positive regulation of transcription by RNA polymerase II [GO:0045944]	cytoplasm [GO:0005737]; nucleus [GO:0005634]		FUNCTION: In T-helper 2 (Th2) cells, regulates the magnitude of NFAT-driven transcription of a specific subset of cytokine genes, including IL3, IL4, IL5 and IL13, but not IL2. Recruits PRMT1 to the IL4 promoter; this leads to enhancement of histone H4 'Arg-3'-methylation and facilitates subsequent histone acetylation at the IL4 locus, thus promotes robust cytokine expression. Down-regulates form…	GO:0001816~cytokine production,GO:0016925~protein sumoylation,GO:0045944~positive regulation of transcription from RNA polymerase II promoter,	GO:0005634~nucleus,GO:0005737~cytoplasm,	GO:0005515~protein binding,GO:0031386~protein tag,
O09167	O09167	Rpl21	0.64322	0.65938	-0.618717	0.00208879	0.00208879	Not significant	Present in Nucleus	RBP	23230000	Rpl21	translation [GO:0006412]	cytosolic large ribosomal subunit [GO:0022625]; endoplasmic reticulum [GO:0005783]; ribosome [GO:0005840]	structural constituent of ribosome [GO:0003735]	FUNCTION: Component of the large ribosomal subunit. {ECO:0000250|UniProtKB:P46778}.	GO:0006412~translation,	GO:0005622~intracellular,GO:0005730~nucleolus,GO:0005737~cytoplasm,GO:0005840~ribosome,GO:0016020~membrane,GO:0022625~cytosolic large ribosomal subunit,GO:0030529~intracellular ribonucleoprotein complex,	GO:0003735~structural constituent of ribosome,GO:0005515~protein binding,GO:0044822~poly(A) RNA binding,
O09172	O09172	Gclm	0.86884	0.74785	-0.311008	0.0453857	0.0453857	Not significant	Unexpected	Others	729430	Gclm Glclr	aging [GO:0007568]; apoptotic mitochondrial changes [GO:0008637]; cellular response to fibroblast growth factor stimulus [GO:0044344]; cellular response to follicle-stimulating hormone stimulus [GO:0071372]; cellular response to glucose stimulus [GO:0071333]; cellular response to hepatocyte growth factor stimulus [GO:0035729]; cellular response to leukemia inhibitory factor [GO:1990830]; cellular…	cell [GO:0005623]; glutamate-cysteine ligase complex [GO:0017109]	enzyme regulator activity [GO:0030234]; glutamate-cysteine ligase activity [GO:0004357]; glutamate-cysteine ligase catalytic subunit binding [GO:0035226]; protein-containing complex binding [GO:0044877]		GO:0006534~cysteine metabolic process,GO:0006536~glutamate metabolic process,GO:0006749~glutathione metabolic process,GO:0006750~glutathione biosynthetic process,GO:0006979~response to oxidative stress,GO:0007568~aging,GO:0007584~response to nutrient,GO:0008637~apoptotic mitochondrial changes,GO:0014823~response to activity,GO:0035229~positive regulation of glutamate-cysteine ligase activity,GO:0…	GO:0017109~glutamate-cysteine ligase complex,	GO:0004357~glutamate-cysteine ligase activity,GO:0030234~enzyme regulator activity,GO:0035226~glutamate-cysteine ligase catalytic subunit binding,GO:0046982~protein heterodimerization activity,
O35047	O35047	Psmc3ip	1.1549	1.2052	0.23852	0.0227318	0.0227318	Not significant	DNA.Chromatin.binder	Others	8705600	Psmc3ip Hop2 Tbpip	positive regulation of transcription by RNA polymerase II [GO:0045944]; reciprocal meiotic recombination [GO:0007131]	nucleoplasm [GO:0005654]; nucleus [GO:0005634]	androgen receptor binding [GO:0050681]; DNA binding [GO:0003677]; DNA binding domain binding [GO:0050692]; estrogen receptor binding [GO:0030331]; glucocorticoid receptor binding [GO:0035259]; nuclear receptor transcription coactivator activity [GO:0030374]; protein-containing complex binding [GO:0044877]; thyroid hormone receptor binding [GO:0046966]	FUNCTION: Plays an important role in meiotic recombination. Stimulates DMC1-mediated strand exchange required for pairing homologous chromosomes during meiosis. The complex PSMC3IP/MND1 binds DNA, stimulates the recombinase activity of DMC1 as well as DMC1 D-loop formation from double-strand DNA. This complex stabilizes presynaptic RAD51 and DMC1 filaments formed on single strand DNA to capture d…	GO:0006310~DNA recombination,GO:0045944~positive regulation of transcription from RNA polymerase II promoter,GO:0051321~meiotic cell cycle,	GO:0000502~proteasome complex,GO:0005634~nucleus,	GO:0003677~DNA binding,GO:0030331~estrogen receptor binding,GO:0030374~ligand-dependent nuclear receptor transcription coactivator activity,GO:0035259~glucocorticoid receptor binding,GO:0042803~protein homodimerization activity,GO:0046966~thyroid hormone receptor binding,GO:0050681~androgen receptor binding,GO:0050692~DBD domain binding,
O35130	O35130	Emg1	0.61351	0.63779	-0.676844	0.00190533	0.00190533	Not significant	Present in Nucleus	RBP	26836000	Emg1 C2f Grcc2f	blastocyst development [GO:0001824]; nucleologenesis [GO:0017126]; rRNA base methylation [GO:0070475]	nucleolus [GO:0005730]; nucleoplasm [GO:0005654]; small-subunit processome [GO:0032040]	rRNA (pseudouridine) methyltransferase activity [GO:0070037]; rRNA binding [GO:0019843]	FUNCTION: S-adenosyl-L-methionine-dependent pseudouridine N(1)-methyltransferase that methylates pseudouridine at position 1248 (Psi1248) in 18S rRNA. Involved the biosynthesis of the hypermodified N1-methyl-N3-(3-amino-3-carboxypropyl) pseudouridine (m1acp3-Psi) conserved in eukaryotic 18S rRNA. Is not able to methylate uridine at this position. Has also an essential role in 40S ribosomal subuni…	GO:0000462~maturation of SSU-rRNA from tricistronic rRNA transcript (SSU-rRNA, 5.8S rRNA, LSU-rRNA),GO:0001824~blastocyst development,GO:0006364~rRNA processing,GO:0017126~nucleologenesis,GO:0032259~methylation,GO:0042254~ribosome biogenesis,GO:0070475~rRNA base methylation,	GO:0005634~nucleus,GO:0005730~nucleolus,GO:0032040~small-subunit processome,	GO:0003723~RNA binding,GO:0008168~methyltransferase activity,GO:0016740~transferase activity,GO:0019843~rRNA binding,GO:0044822~poly(A) RNA binding,GO:0070037~rRNA (pseudouridine) methyltransferase activity,
O35134	O35134	Polr1a	0.74767	0.77611	-0.392597	0.00682373	0.00682373	Not significant	DNA.Chromatin.binder	Others	370700	Polr1a Rpa1 Rpo1-4	negative regulation of protein localization to nucleolus [GO:1904750]; rRNA transcription [GO:0009303]	nucleoplasm [GO:0005654]; nucleus [GO:0005634]; RNA polymerase I complex [GO:0005736]	chromatin binding [GO:0003682]; DNA binding [GO:0003677]; RNA polymerase I activity [GO:0001054]; zinc ion binding [GO:0008270]	FUNCTION: DNA-dependent RNA polymerase catalyzes the transcription of DNA into RNA using the four ribonucleoside triphosphates as substrates. Largest and catalytic core component of RNA polymerase I which synthesizes ribosomal RNA precursors. Forms the polymerase active center together with the second largest subunit. A single stranded DNA template strand of the promoter is positioned within the …	GO:0000183~chromatin silencing at rDNA,GO:0006351~transcription, DNA-templated,GO:0006361~transcription initiation from RNA polymerase I promoter,GO:0009303~rRNA transcription,	GO:0005634~nucleus,GO:0005654~nucleoplasm,GO:0005730~nucleolus,GO:0005736~DNA-directed RNA polymerase I complex,GO:0005737~cytoplasm,	GO:0001054~RNA polymerase I activity,GO:0003677~DNA binding,GO:0003682~chromatin binding,GO:0003899~DNA-directed RNA polymerase activity,GO:0005515~protein binding,GO:0008270~zinc ion binding,GO:0016740~transferase activity,GO:0016779~nucleotidyltransferase activity,GO:0046872~metal ion binding,
O35144	O35144-2;O35144	Terf2	1.4604	1.4615	0.546907	0.00255524	0.00255524	Not significant	DNA.Chromatin.binder	Others	3699100	Terf2 Trf2	anterograde axonal transport [GO:0008089]; anterograde axonal transport of messenger ribonucleoprotein complex [GO:0099087]; cell cycle [GO:0007049]; in utero embryonic development [GO:0001701]; negative regulation of beta-galactosidase activity [GO:1903770]; negative regulation of cellular senescence [GO:2000773]; negative regulation of exonuclease activity [GO:1905778]; negative regulation of g…	axon cytoplasm [GO:1904115]; chromosome, telomeric region [GO:0000781]; male germ cell nucleus [GO:0001673]; nuclear body [GO:0016604]; nuclear chromosome, telomeric region [GO:0000784]; nuclear telomere cap complex [GO:0000783]; nucleoplasm [GO:0005654]; nucleus [GO:0005634]; shelterin complex [GO:0070187]	double-stranded telomeric DNA binding [GO:0003691]; enzyme binding [GO:0019899]; G-rich strand telomeric DNA binding [GO:0098505]; protein-containing complex binding [GO:0044877]; protein C-terminus binding [GO:0008022]; protein homodimerization activity [GO:0042803]; telomeric DNA binding [GO:0042162]	FUNCTION: Binds the telomeric double-stranded 5'-TTAGGG-3' repeat and plays a central role in telomere maintenance and protection against end-to-end fusion of chromosomes. In addition to its telomeric DNA-binding role, required to recruit a number of factors and enzymes required for telomere protection, including the shelterin complex, TERF2IP/RAP1 and DCLRE1B/Apollo. Component of the shelterin c…	GO:0000723~telomere maintenance,GO:0001701~in utero embryonic development,GO:0007004~telomere maintenance via telomerase,GO:0007049~cell cycle,GO:0010628~positive regulation of gene expression,GO:0010629~negative regulation of gene expression,GO:0016233~telomere capping,GO:0031627~telomeric loop formation,GO:0031848~protection from non-homologous end joining at telomere,GO:0032204~regulation of t…	GO:0000781~chromosome, telomeric region,GO:0000783~nuclear telomere cap complex,GO:0000784~nuclear chromosome, telomeric region,GO:0001673~male germ cell nucleus,GO:0005634~nucleus,GO:0005654~nucleoplasm,GO:0005694~chromosome,GO:0005737~cytoplasm,GO:0005794~Golgi apparatus,GO:0030870~Mre11 complex,GO:0070187~telosome,	GO:0003677~DNA binding,GO:0003691~double-stranded telomeric DNA binding,GO:0003720~telomerase activity,GO:0005515~protein binding,GO:0008022~protein C-terminus binding,GO:0042162~telomeric DNA binding,GO:0042803~protein homodimerization activity,GO:0044877~macromolecular complex binding,GO:0098505~G-rich strand telomeric DNA binding,
O35216	O35216	Cenpa	1.7657	0.85533	0.297397	0.459967	0.459967	Not significant	DNA.Chromatin.binder	Others	3804600	Cenpa	establishment of mitotic spindle orientation [GO:0000132]; kinetochore assembly [GO:0051382]; mitotic cytokinesis [GO:0000281]; protein localization to chromosome, centromeric region [GO:0071459]	cell [GO:0005623]; chromosome, centromeric region [GO:0000775]; condensed chromosome inner kinetochore [GO:0000939]; condensed nuclear chromosome, centromeric region [GO:0000780]; condensed nuclear chromosome kinetochore [GO:0000778]; nuclear nucleosome [GO:0000788]; nuclear pericentric heterochromatin [GO:0031618]; nucleoplasm [GO:0005654]; nucleus [GO:0005634]	DNA binding [GO:0003677]; protein heterodimerization activity [GO:0046982]	FUNCTION: Histone H3-like nucleosomal protein that is specifically found in centromeric nucleosomes. Replaces conventional H3 in the nucleosome core of centromeric chromatin at the inner plate of the kinetochore. The presence of CENPA subtly modifies the nucleosome structure and the way DNA is wrapped around the nucleosome and gives rise to protruding DNA ends that are less well-ordered and rigid…	GO:0000070~mitotic sister chromatid segregation,GO:0000132~establishment of mitotic spindle orientation,GO:0000281~mitotic cytokinesis,GO:0006334~nucleosome assembly,GO:0051382~kinetochore assembly,GO:0071459~protein localization to chromosome, centromeric region,	GO:0000775~chromosome, centromeric region,GO:0000776~kinetochore,GO:0000778~condensed nuclear chromosome kinetochore,GO:0000780~condensed nuclear chromosome, centromeric region,GO:0000786~nucleosome,GO:0000788~nuclear nucleosome,GO:0000939~condensed chromosome inner kinetochore,GO:0005634~nucleus,GO:0005694~chromosome,GO:0031618~nuclear pericentric heterochromatin,	GO:0003677~DNA binding,GO:0019237~centromeric DNA binding,GO:0031492~nucleosomal DNA binding,GO:0046982~protein heterodimerization activity,
O35218	O35218	Cpsf2	1.0141	0.9997	0.00988352	0.829427	0.829427	Not significant	Present in Nucleus	RBP	14046000	Cpsf2 Cpsf100 Mcpsf	mRNA 3'-end processing by stem-loop binding and cleavage [GO:0006398]; mRNA cleavage [GO:0006379]; mRNA polyadenylation [GO:0006378]	mRNA cleavage and polyadenylation specificity factor complex [GO:0005847]	RNA binding [GO:0003723]	FUNCTION: Component of the cleavage and polyadenylation specificity factor (CPSF) complex that play a key role in pre-mRNA 3'-end formation, recognizing the AAUAAA signal sequence and interacting with poly(A) polymerase and other factors to bring about cleavage and poly(A) addition. Involved in the histone 3' end pre-mRNA processing (By similarity). {ECO:0000250}.	GO:0006378~mRNA polyadenylation,GO:0006379~mRNA cleavage,GO:0006397~mRNA processing,GO:0006398~mRNA 3'-end processing by stem-loop binding and cleavage,	GO:0005634~nucleus,GO:0005847~mRNA cleavage and polyadenylation specificity factor complex,GO:0016020~membrane,	GO:0003723~RNA binding,
O35280	O35280-2;O35280	Chek1	1.2861	1.0326	0.204642	0.18203	0.18203	Not significant	DNA.Chromatin.binder	Others	5402000	Chek1 Chk1	apoptotic process [GO:0006915]; apoptotic process involved in development [GO:1902742]; cellular response to DNA damage stimulus [GO:0006974]; chromatin-mediated maintenance of transcription [GO:0048096]; DNA damage checkpoint [GO:0000077]; DNA damage induced protein phosphorylation [GO:0006975]; DNA repair [GO:0006281]; G2/M transition of mitotic cell cycle [GO:0000086]; inner cell mass cell pro…	centrosome [GO:0005813]; chromatin [GO:0000785]; condensed nuclear chromosome [GO:0000794]; cytoplasm [GO:0005737]; intracellular membrane-bounded organelle [GO:0043231]; nucleoplasm [GO:0005654]; nucleus [GO:0005634]; protein-containing complex [GO:0032991]; replication fork [GO:0005657]	ATP binding [GO:0005524]; histone kinase activity (H3-T11 specific) [GO:0035402]; protein domain specific binding [GO:0019904]; protein kinase activity [GO:0004672]; protein serine/threonine kinase activity [GO:0004674]	FUNCTION: Serine/threonine-protein kinase which is required for checkpoint-mediated cell cycle arrest and activation of DNA repair in response to the presence of DNA damage or unreplicated DNA. May also negatively regulate cell cycle progression during unperturbed cell cycles. This regulation is achieved by a number of mechanisms that together help to preserve the integrity of the genome. Recogni…	GO:0000077~DNA damage checkpoint,GO:0000086~G2/M transition of mitotic cell cycle,GO:0001833~inner cell mass cell proliferation,GO:0006281~DNA repair,GO:0006468~protein phosphorylation,GO:0006974~cellular response to DNA damage stimulus,GO:0006975~DNA damage induced protein phosphorylation,GO:0006997~nucleus organization,GO:0007049~cell cycle,GO:0007093~mitotic cell cycle checkpoint,GO:0010468~re…	GO:0000781~chromosome, telomeric region,GO:0000785~chromatin,GO:0000794~condensed nuclear chromosome,GO:0005615~extracellular space,GO:0005634~nucleus,GO:0005654~nucleoplasm,GO:0005657~replication fork,GO:0005737~cytoplasm,GO:0005813~centrosome,GO:0005856~cytoskeleton,GO:0043231~intracellular membrane-bounded organelle,	GO:0000166~nucleotide binding,GO:0004672~protein kinase activity,GO:0004674~protein serine/threonine kinase activity,GO:0005515~protein binding,GO:0005524~ATP binding,GO:0016301~kinase activity,GO:0016740~transferase activity,GO:0035402~histone kinase activity (H3-T11 specific),
O35286	O35286	Dhx15	0.88273	0.89946	-0.166412	0.0418203	0.0418203	Not significant	Present in Nucleus	RBP	141590000	Dhx15 Ddx15 Deah9	mRNA processing [GO:0006397]; response to alkaloid [GO:0043279]; response to toxic substance [GO:0009636]; RNA splicing [GO:0008380]	nuclear speck [GO:0016607]; nucleolus [GO:0005730]; spliceosomal complex [GO:0005681]; U12-type spliceosomal complex [GO:0005689]; U2-type post-mRNA release spliceosomal complex [GO:0071008]	ATP binding [GO:0005524]; double-stranded RNA binding [GO:0003725]; RNA binding [GO:0003723]; RNA helicase activity [GO:0003724]	FUNCTION: Pre-mRNA processing factor involved in disassembly of spliceosomes after the release of mature mRNA. In cooperation with TFIP11 seem to be involved in the transition of the U2, U5 and U6 snRNP-containing IL complex to the snRNP-free IS complex leading to efficient debranching and turnover of excised introns (By similarity). {ECO:0000250}.	GO:0000398~mRNA splicing, via spliceosome,GO:0006397~mRNA processing,GO:0008380~RNA splicing,GO:0009636~response to toxic substance,GO:0043279~response to alkaloid,	GO:0005634~nucleus,GO:0005681~spliceosomal complex,GO:0005689~U12-type spliceosomal complex,GO:0005730~nucleolus,GO:0005737~cytoplasm,GO:0071008~U2-type post-mRNA release spliceosomal complex,	GO:0000166~nucleotide binding,GO:0003676~nucleic acid binding,GO:0003725~double-stranded RNA binding,GO:0004004~ATP-dependent RNA helicase activity,GO:0004386~helicase activity,GO:0005524~ATP binding,GO:0008026~ATP-dependent helicase activity,GO:0016787~hydrolase activity,GO:0044822~poly(A) RNA binding,
O35295	O35295	Purb	0.096919	0.61551	-2.03361	0.12072	0.12072	Not significant	DNA.Chromatin.binder	RBP	1886600	Purb	cell differentiation [GO:0030154]; cell population proliferation [GO:0008283]; DNA unwinding involved in DNA replication [GO:0006268]; negative regulation of transcription, DNA-templated [GO:0045892]; negative regulation of transcription by RNA polymerase II [GO:0000122]	DNA replication factor A complex [GO:0005662]; nucleoplasm [GO:0005654]; nucleus [GO:0005634]	DNA-binding transcription factor activity [GO:0003700]; DNA-binding transcription repressor activity, RNA polymerase II-specific [GO:0001227]; double-stranded DNA binding [GO:0003690]; double-stranded telomeric DNA binding [GO:0003691]; mRNA binding [GO:0003729]; purine-rich negative regulatory element binding [GO:0032422]; RNA binding [GO:0003723]; RNA polymerase II regulatory region sequence-sp…	FUNCTION: Has capacity to bind repeated elements in single-stranded DNA such as the purine-rich single strand of the PUR element located upstream of the MYC gene. Participates in transcriptional and translational regulation of alpha-MHC expression in cardiac myocytes by binding to the purine-rich negative regulatory (PNR) element. Modulates constitutive liver galectin-3 gene transcription by bind…	GO:0000122~negative regulation of transcription from RNA polymerase II promoter,GO:0006268~DNA unwinding involved in DNA replication,GO:0006351~transcription, DNA-templated,GO:0006355~regulation of transcription, DNA-templated,GO:0006915~apoptotic process,GO:0008283~cell proliferation,GO:0030154~cell differentiation,GO:0045892~negative regulation of transcription, DNA-templated,	GO:0005634~nucleus,GO:0005662~DNA replication factor A complex,GO:0016021~integral component of membrane,	GO:0000900~translation repressor activity, nucleic acid binding,GO:0000977~RNA polymerase II regulatory region sequence-specific DNA binding,GO:0001227~transcriptional repressor activity, RNA polymerase II transcription regulatory region sequence-specific binding,GO:0003677~DNA binding,GO:0003690~double-stranded DNA binding,GO:0003691~double-stranded telomeric DNA binding,GO:0003697~single-strand…
O35326	O35326	Srsf5	0.72906	0.7332	-0.451806	0.00404083	0.00404083	Not significant	Present in Nucleus	RBP	1379200000	Srsf5 Hrs Sfrs5	mRNA cis splicing, via spliceosome [GO:0045292]; positive regulation of RNA splicing [GO:0033120]; regulation of alternative mRNA splicing, via spliceosome [GO:0000381]; response to insulin [GO:0032868]; response to wounding [GO:0009611]	nuclear speck [GO:0016607]; nucleus [GO:0005634]	mRNA binding [GO:0003729]; protein kinase B binding [GO:0043422]; RNA binding [GO:0003723]; RS domain binding [GO:0050733]	FUNCTION: May be required for progression through G1 and entry into S phase of cell growth. May play a regulatory role in pre-mRNA splicing. Autoregulates its own expression. Plays a role in constitutive splicing and can modulate the selection of alternative splice sites (By similarity). {ECO:0000250}.	GO:0006351~transcription, DNA-templated,GO:0006355~regulation of transcription, DNA-templated,GO:0006397~mRNA processing,GO:0008380~RNA splicing,GO:0009611~response to wounding,GO:0032868~response to insulin,GO:0032869~cellular response to insulin stimulus,GO:0033120~positive regulation of RNA splicing,GO:0051726~regulation of cell cycle,GO:0097421~liver regeneration,	GO:0005634~nucleus,GO:0005730~nucleolus,GO:0005737~cytoplasm,GO:0016607~nuclear speck,	GO:0000166~nucleotide binding,GO:0003676~nucleic acid binding,GO:0003723~RNA binding,GO:0005515~protein binding,GO:0043422~protein kinase B binding,GO:0044822~poly(A) RNA binding,GO:0050733~RS domain binding,
O35343	O35343	Kpna4	0.23168	0.77089	-1.2426	0.135449	0.135449	Not significant	Present in Nucleus	Others	640190	Kpna4 Qip1	NLS-bearing protein import into nucleus [GO:0006607]; protein import into nucleus [GO:0006606]; response to hydrogen peroxide [GO:0042542]	cytosol [GO:0005829]; nuclear membrane [GO:0031965]; nuclear pore [GO:0005643]; nucleoplasm [GO:0005654]; nucleus [GO:0005634]	nuclear import signal receptor activity [GO:0061608]; nuclear localization sequence binding [GO:0008139]	FUNCTION: Functions in nuclear protein import as an adapter protein for nuclear receptor KPNB1. Binds specifically and directly to substrates containing either a simple or bipartite NLS motif. Docking of the importin/substrate complex to the nuclear pore complex (NPC) is mediated by KPNB1 through binding to nucleoporin FxFG repeats and the complex is subsequently translocated through the pore by …	GO:0006606~protein import into nucleus,GO:0006607~NLS-bearing protein import into nucleus,GO:0006810~transport,GO:0015031~protein transport,GO:0042542~response to hydrogen peroxide,	GO:0005634~nucleus,GO:0005643~nuclear pore,GO:0005654~nucleoplasm,GO:0005737~cytoplasm,GO:0005829~cytosol,GO:0070062~extracellular exosome,	GO:0005515~protein binding,GO:0008139~nuclear localization sequence binding,GO:0008565~protein transporter activity,
O35344	O35344	Kpna3	0.3288	0.42933	-1.41228	0.00428661	0.00428661	Serum	Present in Nucleus	Others	516290	Kpna3 Qip2	NLS-bearing protein import into nucleus [GO:0006607]	cytosol [GO:0005829]; nuclear pore [GO:0005643]; nucleoplasm [GO:0005654]	nuclear import signal receptor activity [GO:0061608]; nuclear localization sequence binding [GO:0008139]; protein C-terminus binding [GO:0008022]	FUNCTION: Functions in nuclear protein import as an adapter protein for nuclear receptor KPNB1. Binds specifically and directly to substrates containing either a simple or bipartite NLS motif. Docking of the importin/substrate complex to the nuclear pore complex (NPC) is mediated by KPNB1 through binding to nucleoporin FxFG repeats and the complex is subsequently translocated through the pore by …	GO:0006606~protein import into nucleus,GO:0006607~NLS-bearing protein import into nucleus,GO:0006810~transport,GO:0015031~protein transport,	GO:0005634~nucleus,GO:0005643~nuclear pore,GO:0005654~nucleoplasm,GO:0005737~cytoplasm,GO:0005829~cytosol,	GO:0008022~protein C-terminus binding,GO:0008139~nuclear localization sequence binding,GO:0008565~protein transporter activity,
O35367	O35367	Kera	1.1135	0.73864	-0.140978	0.534105	0.534105	Not significant	Unexpected	Others	198990	Kera Ktcn	cornea development in camera-type eye [GO:0061303]	extracellular region [GO:0005576]		FUNCTION: May be important in developing and maintaining corneal transparency and for the structure of the stromal matrix.	GO:0061303~cornea development in camera-type eye,	GO:0005576~extracellular region,GO:0005578~proteinaceous extracellular matrix,GO:0005615~extracellular space,
O35381	O35381;Q64G17	Anp32a	1.9728	2.0566	1.01025	0.000753043	0.000753043	2iL	Present in Nucleus	Others	581970000	Anp32a Anp32 Lanp	nucleocytoplasmic transport [GO:0006913]; regulation of apoptotic process [GO:0042981]	cytoplasm [GO:0005737]; endoplasmic reticulum [GO:0005783]; nuclear matrix [GO:0016363]; nucleus [GO:0005634]; perinuclear region of cytoplasm [GO:0048471]	histone binding [GO:0042393]	FUNCTION: Implicated in a number of cellular processes, including proliferation, differentiation, caspase-dependent and caspase-independent apoptosis, suppression of transformation (tumor suppressor), inhibition of protein phosphatase 2A, regulation of mRNA trafficking and stability in association with ELAVL1, and inhibition of acetyltransferases as part of the INHAT (inhibitor of histone acetylt…	GO:0006351~transcription, DNA-templated,GO:0006355~regulation of transcription, DNA-templated,GO:0006913~nucleocytoplasmic transport,GO:0042981~regulation of apoptotic process,	GO:0005634~nucleus,GO:0005737~cytoplasm,GO:0005783~endoplasmic reticulum,GO:0005829~cytosol,GO:0016363~nuclear matrix,GO:0048471~perinuclear region of cytoplasm,	GO:0005178~integrin binding,GO:0005515~protein binding,GO:0008022~protein C-terminus binding,GO:0042393~histone binding,GO:0050839~cell adhesion molecule binding,
O35491	O35491	Clk2	0.75449	0.76448	-0.396938	0.00560582	0.00560582	Not significant	Present in Nucleus	Others	1972800	Clk2	negative regulation of gluconeogenesis [GO:0045721]; peptidyl-tyrosine phosphorylation [GO:0018108]; protein autophosphorylation [GO:0046777]; protein phosphorylation [GO:0006468]; regulation of RNA splicing [GO:0043484]; response to ionizing radiation [GO:0010212]; response to organic substance [GO:0010033]; response to retinoic acid [GO:0032526]	nuclear body [GO:0016604]; nuclear speck [GO:0016607]; nucleoplasm [GO:0005654]; nucleus [GO:0005634]	ATP binding [GO:0005524]; identical protein binding [GO:0042802]; protein serine/threonine/tyrosine kinase activity [GO:0004712]; protein serine/threonine kinase activity [GO:0004674]; protein tyrosine kinase activity [GO:0004713]	FUNCTION: Dual specificity kinase acting on both serine/threonine and tyrosine-containing substrates. Phosphorylates serine- and arginine-rich (SR) proteins of the spliceosomal complex. May be a constituent of a network of regulatory mechanisms that enable SR proteins to control RNA splicing and can cause redistribution of SR proteins from speckles to a diffuse nucleoplasmic distribution. Acts as…	GO:0006468~protein phosphorylation,GO:0010033~response to organic substance,GO:0010212~response to ionizing radiation,GO:0016310~phosphorylation,GO:0018108~peptidyl-tyrosine phosphorylation,GO:0032526~response to retinoic acid,GO:0043484~regulation of RNA splicing,GO:0045721~negative regulation of gluconeogenesis,GO:0046777~protein autophosphorylation,	GO:0005634~nucleus,GO:0005654~nucleoplasm,GO:0016607~nuclear speck,	GO:0000166~nucleotide binding,GO:0004672~protein kinase activity,GO:0004674~protein serine/threonine kinase activity,GO:0004712~protein serine/threonine/tyrosine kinase activity,GO:0004713~protein tyrosine kinase activity,GO:0005524~ATP binding,GO:0016301~kinase activity,GO:0016740~transferase activity,
O35492	O35492	Clk3	1.1135	1.0898	0.139582	0.0615449	0.0615449	Not significant	Present in Nucleus	RBP	4189600	Clk3	peptidyl-tyrosine phosphorylation [GO:0018108]; protein autophosphorylation [GO:0046777]; protein phosphorylation [GO:0006468]; regulation of RNA splicing [GO:0043484]	acrosomal vesicle [GO:0001669]; intermediate filament cytoskeleton [GO:0045111]; nucleoplasm [GO:0005654]; nucleus [GO:0005634]	ATP binding [GO:0005524]; identical protein binding [GO:0042802]; kinase activity [GO:0016301]; protein kinase activity [GO:0004672]; protein serine/threonine/tyrosine kinase activity [GO:0004712]; protein serine/threonine kinase activity [GO:0004674]; protein tyrosine kinase activity [GO:0004713]	FUNCTION: Dual specificity kinase acting on both serine/threonine and tyrosine-containing substrates. Phosphorylates serine- and arginine-rich (SR) proteins of the spliceosomal complex. May be a constituent of a network of regulatory mechanisms that enable SR proteins to control RNA splicing and can cause redistribution of SR proteins from speckles to a diffuse nucleoplasmic distribution. Phospho…	GO:0006468~protein phosphorylation,GO:0016310~phosphorylation,GO:0018108~peptidyl-tyrosine phosphorylation,GO:0043484~regulation of RNA splicing,GO:0046777~protein autophosphorylation,	GO:0001669~acrosomal vesicle,GO:0005634~nucleus,GO:0005654~nucleoplasm,GO:0005737~cytoplasm,GO:0016020~membrane,GO:0031410~cytoplasmic vesicle,GO:0045111~intermediate filament cytoskeleton,	GO:0000166~nucleotide binding,GO:0004672~protein kinase activity,GO:0004674~protein serine/threonine kinase activity,GO:0004712~protein serine/threonine/tyrosine kinase activity,GO:0004713~protein tyrosine kinase activity,GO:0005524~ATP binding,GO:0016301~kinase activity,GO:0016740~transferase activity,GO:0044822~poly(A) RNA binding,
O35493	O35493;O35493-2	Clk4	0.61448	0.78189	-0.528762	0.0334187	0.0334187	Not significant	Present in Nucleus	Others	471420	Clk4	peptidyl-tyrosine phosphorylation [GO:0018108]; protein autophosphorylation [GO:0046777]; regulation of RNA splicing [GO:0043484]	nucleus [GO:0005634]	ATP binding [GO:0005524]; protein serine/threonine/tyrosine kinase activity [GO:0004712]; protein serine/threonine kinase activity [GO:0004674]; protein tyrosine kinase activity [GO:0004713]	FUNCTION: Dual specificity kinase acting on both serine/threonine and tyrosine-containing substrates. Phosphorylates serine- and arginine-rich (SR) proteins of the spliceosomal complex and may be a constituent of a network of regulatory mechanisms that enable SR proteins to control RNA splicing. Phosphorylates SRSF1 and SRSF3. Required for the regulation of alternative splicing of MAPT/TAU. Regul…	GO:0006468~protein phosphorylation,GO:0016310~phosphorylation,GO:0018108~peptidyl-tyrosine phosphorylation,GO:0043484~regulation of RNA splicing,GO:0046777~protein autophosphorylation,	GO:0005634~nucleus,	GO:0000166~nucleotide binding,GO:0004672~protein kinase activity,GO:0004674~protein serine/threonine kinase activity,GO:0004712~protein serine/threonine/tyrosine kinase activity,GO:0004713~protein tyrosine kinase activity,GO:0005524~ATP binding,GO:0016301~kinase activity,GO:0016740~transferase activity,
O35613	O35613	Daxx	0.7935	0.96255	-0.194382	0.165743	0.165743	Not significant	DNA.Chromatin.binder	Others	8631200	Daxx	androgen receptor signaling pathway [GO:0030521]; apoptotic signaling pathway [GO:0097190]; cellular response to cadmium ion [GO:0071276]; cellular response to copper ion [GO:0071280]; cellular response to diamide [GO:0072738]; cellular response to heat [GO:0034605]; cellular response to sodium arsenite [GO:1903936]; cellular response to unfolded protein [GO:0034620]; chromatin remodeling [GO:000…	cell body [GO:0044297]; cell cortex [GO:0005938]; chromosome, centromeric region [GO:0000775]; cytoplasm [GO:0005737]; cytosol [GO:0005829]; heterochromatin [GO:0000792]; microtubule [GO:0005874]; neuron projection [GO:0043005]; nuclear body [GO:0016604]; nucleolus [GO:0005730]; nucleoplasm [GO:0005654]; nucleus [GO:0005634]; PML body [GO:0016605]; XY body [GO:0001741]	androgen receptor binding [GO:0050681]; enzyme binding [GO:0019899]; histone binding [GO:0042393]; JUN kinase binding [GO:0008432]; kinesin binding [GO:0019894]; p53 binding [GO:0002039]; protein homodimerization activity [GO:0042803]; protein kinase activator activity [GO:0030295]; protein kinase binding [GO:0019901]; protein N-terminus binding [GO:0047485]; SUMO binding [GO:0032183]; transcript…	FUNCTION: Transcription corepressor known to repress transcriptional potential of several sumoylated transcription factors. Down-regulates basal and activated transcription. Its transcription repressor activity is modulated by recruiting it to subnuclear compartments like the nucleolus or PML/POD/ND10 nuclear bodies through interactions with MCSR1 and PML, respectively. Seems to regulate transcri…	GO:0000122~negative regulation of transcription from RNA polymerase II promoter,GO:0000281~mitotic cytokinesis,GO:0001934~positive regulation of protein phosphorylation,GO:0006334~nucleosome assembly,GO:0006338~chromatin remodeling,GO:0006351~transcription, DNA-templated,GO:0006355~regulation of transcription, DNA-templated,GO:0006915~apoptotic process,GO:0010832~negative regulation of myotube di…	GO:0000775~chromosome, centromeric region,GO:0000792~heterochromatin,GO:0001741~XY body,GO:0005634~nucleus,GO:0005694~chromosome,GO:0005730~nucleolus,GO:0005737~cytoplasm,GO:0005829~cytosol,GO:0005874~microtubule,GO:0005938~cell cortex,GO:0016605~PML body,GO:0043005~neuron projection,GO:0044297~cell body,GO:0070603~SWI/SNF superfamily-type complex,	GO:0002039~p53 binding,GO:0003713~transcription coactivator activity,GO:0003714~transcription corepressor activity,GO:0005515~protein binding,GO:0008134~transcription factor binding,GO:0008432~JUN kinase binding,GO:0019894~kinesin binding,GO:0019899~enzyme binding,GO:0019901~protein kinase binding,GO:0030295~protein kinase activator activity,GO:0031625~ubiquitin protein ligase binding,GO:0042393~…
O35638	O35638	Stag2	0.81089	0.71903	-0.389149	0.0196102	0.0196102	Not significant	DNA.Chromatin.binder	Others	4830700	Stag2 Sa2 Sap2	cell division [GO:0051301]; meiotic cell cycle [GO:0051321]; regulation of mitotic spindle assembly [GO:1901673]; sister chromatid cohesion [GO:0007062]; stem cell population maintenance [GO:0019827]	chromatin [GO:0000785]; chromosome, centromeric region [GO:0000775]; cohesin complex [GO:0008278]; mitotic spindle pole [GO:0097431]; nuclear matrix [GO:0016363]; nucleoplasm [GO:0005654]; nucleus [GO:0005634]	chromatin binding [GO:0003682]	FUNCTION: Component of cohesin complex, a complex required for the cohesion of sister chromatids after DNA replication. The cohesin complex apparently forms a large proteinaceous ring within which sister chromatids can be trapped. At anaphase, the complex is cleaved and dissociates from chromatin, allowing sister chromatids to segregate. The cohesin complex may also play a role in spindle pole as…	GO:0007049~cell cycle,GO:0007059~chromosome segregation,GO:0007062~sister chromatid cohesion,GO:0007067~mitotic nuclear division,GO:0019827~stem cell population maintenance,GO:0032876~negative regulation of DNA endoreduplication,GO:0051301~cell division,GO:0051321~meiotic cell cycle,	GO:0000775~chromosome, centromeric region,GO:0000785~chromatin,GO:0005634~nucleus,GO:0005654~nucleoplasm,GO:0005694~chromosome,GO:0005730~nucleolus,GO:0005886~plasma membrane,GO:0015629~actin cytoskeleton,GO:0016020~membrane,GO:0045111~intermediate filament cytoskeleton,	GO:0001228~transcriptional activator activity, RNA polymerase II transcription regulatory region sequence-specific binding,GO:0003682~chromatin binding,
O35654	O35654	Pold2	1.3893	1.5878	0.570694	0.00956341	0.00956341	Not significant	DNA.Chromatin.binder	Others	4140300	Pold2	DNA-dependent DNA replication [GO:0006261]; DNA repair [GO:0006281]; DNA replication [GO:0006260]; DNA strand elongation involved in DNA replication [GO:0006271]	delta DNA polymerase complex [GO:0043625]; DNA polymerase complex [GO:0042575]; nucleoplasm [GO:0005654]; zeta DNA polymerase complex [GO:0016035]	DNA binding [GO:0003677]; DNA-directed DNA polymerase activity [GO:0003887]	FUNCTION: Accessory component of both the DNA polymerase delta complex and the DNA polymerase zeta complex. As a component of the trimeric and tetrameric DNA polymerase delta complexes (Pol-delta3 and Pol-delta4, respectively), plays a role in high fidelity genome replication, including in lagging strand synthesis, and repair. Pol-delta3 and Pol-delta4 are characterized by the absence or the pres…	GO:0006260~DNA replication,GO:0006261~DNA-dependent DNA replication,	GO:0005634~nucleus,GO:0005654~nucleoplasm,GO:0043625~delta DNA polymerase complex,	GO:0003677~DNA binding,GO:0003887~DNA-directed DNA polymerase activity,GO:0016740~transferase activity,GO:0016779~nucleotidyltransferase activity,
O35685	O35685	Nudc	0.4242	0.91568	-0.682134	0.177092	0.177092	Not significant	Present in Nucleus	Others	1147700	Nudc	cell cycle [GO:0007049]; cell division [GO:0051301]; developmental process [GO:0032502]; nuclear migration [GO:0007097]; protein folding [GO:0006457]	cytoplasm [GO:0005737]; cytosol [GO:0005829]; Golgi apparatus [GO:0005794]; microtubule [GO:0005874]; nucleus [GO:0005634]	unfolded protein binding [GO:0051082]	FUNCTION: Plays a role in neurogenesis and neuronal migration. Necessary for correct formation of mitotic spindles and chromosome separation during mitosis (By similarity). {ECO:0000250, ECO:0000269|PubMed:11734602}.	GO:0006457~protein folding,GO:0007049~cell cycle,GO:0007067~mitotic nuclear division,GO:0007097~nuclear migration,GO:0007275~multicellular organism development,GO:0051301~cell division,GO:0098609~cell-cell adhesion,	GO:0005634~nucleus,GO:0005737~cytoplasm,GO:0005794~Golgi apparatus,GO:0005856~cytoskeleton,GO:0005874~microtubule,GO:0005913~cell-cell adherens junction,	GO:0005515~protein binding,GO:0051082~unfolded protein binding,GO:0098641~cadherin binding involved in cell-cell adhesion,
O35691	O35691	Pnn	0.77449	0.78144	-0.362237	0.00685436	0.00685436	Not significant	DNA.Chromatin.binder	RBP	135420000	Pnn	cell adhesion [GO:0007155]; cell-cell adhesion [GO:0098609]; mRNA processing [GO:0006397]; RNA splicing [GO:0008380]	catalytic step 2 spliceosome [GO:0071013]; cell-cell junction [GO:0005911]; cytoplasm [GO:0005737]; desmosome [GO:0030057]; nuclear speck [GO:0016607]	DNA binding [GO:0003677]	FUNCTION: Transcriptional activator binding to the E-box 1 core sequence of the E-cadherin promoter gene; the core-binding sequence is 5'CAGGTG-3'. Capable of reversing CTBP1-mediated transcription repression. Auxiliary component of the splicing-dependent multiprotein exon junction complex (EJC) deposited at splice junction on mRNAs. The EJC is a dynamic structure consisting of core proteins and …	GO:0006351~transcription, DNA-templated,GO:0006355~regulation of transcription, DNA-templated,GO:0006397~mRNA processing,GO:0007155~cell adhesion,GO:0008380~RNA splicing,GO:0016337~single organismal cell-cell adhesion,	GO:0005634~nucleus,GO:0005654~nucleoplasm,GO:0005681~spliceosomal complex,GO:0005737~cytoplasm,GO:0005911~cell-cell junction,GO:0016020~membrane,GO:0016607~nuclear speck,GO:0030054~cell junction,GO:0030057~desmosome,GO:0035145~exon-exon junction complex,GO:0071013~catalytic step 2 spliceosome,	GO:0003677~DNA binding,GO:0044822~poly(A) RNA binding,
O35737	O35737	Hnrnph1	1.0167	0.99873	0.0110303	0.811564	0.811564	Not significant	Present in Nucleus	RBP	305920000	Hnrnph1 Hnrph Hnrph1	cellular response to interleukin-7 [GO:0098761]; mRNA processing [GO:0006397]; regulation of RNA splicing [GO:0043484]; RNA splicing [GO:0008380]	catalytic step 2 spliceosome [GO:0071013]; cytosol [GO:0005829]; nucleoplasm [GO:0005654]; nucleus [GO:0005634]	RNA binding [GO:0003723]	FUNCTION: This protein is a component of the heterogeneous nuclear ribonucleoprotein (hnRNP) complexes which provide the substrate for the processing events that pre-mRNAs undergo before becoming functional, translatable mRNAs in the cytoplasm. Mediates pre-mRNA alternative splicing regulation. Inhibits, together with CUGBP1, insulin receptor (IR) pre-mRNA exon 11 inclusion in myoblast. Binds to …	GO:0006397~mRNA processing,GO:0008380~RNA splicing,GO:0043484~regulation of RNA splicing,	GO:0005634~nucleus,GO:0005654~nucleoplasm,GO:0005681~spliceosomal complex,GO:0005737~cytoplasm,GO:0016020~membrane,GO:0019013~viral nucleocapsid,GO:0030529~intracellular ribonucleoprotein complex,GO:0071013~catalytic step 2 spliceosome,	GO:0000166~nucleotide binding,GO:0003676~nucleic acid binding,GO:0003723~RNA binding,GO:0044822~poly(A) RNA binding,
O35841	O35841	Api5	0.94578	0.95491	-0.0734934	0.192685	0.192685	Not significant	Present in Nucleus	RBP	93697000	Api5	apoptotic process [GO:0006915]; negative regulation of apoptotic process [GO:0043066]; negative regulation of fibroblast apoptotic process [GO:2000270]	cytoplasm [GO:0005737]; nuclear speck [GO:0016607]; nucleus [GO:0005634]; spliceosomal complex [GO:0005681]	fibroblast growth factor binding [GO:0017134]; RNA binding [GO:0003723]	FUNCTION: Antiapoptotic factor that may have a role in protein assembly. Negatively regulates ACIN1. By binding to ACIN1, it suppresses ACIN1 cleavage from CASP3 and ACIN1-mediated DNA fragmentation. Also known to efficiently suppress E2F1-induced apoptosis (By similarity). {ECO:0000250}.	GO:0006915~apoptotic process,GO:0043066~negative regulation of apoptotic process,GO:2000270~negative regulation of fibroblast apoptotic process,	GO:0005634~nucleus,GO:0005654~nucleoplasm,GO:0005681~spliceosomal complex,GO:0005737~cytoplasm,GO:0016020~membrane,	GO:0017134~fibroblast growth factor binding,GO:0044822~poly(A) RNA binding,
O35900	O35900	Lsm2	1.1808	1.1101	0.195227	0.0436723	0.0436723	Not significant	Present in Nucleus	RBP	7650700	Lsm2 G7b	mRNA catabolic process [GO:0006402]; mRNA splicing, via spliceosome [GO:0000398]; spliceosomal tri-snRNP complex assembly [GO:0000244]	catalytic step 2 spliceosome [GO:0071013]; cytoplasm [GO:0005737]; Lsm1-7-Pat1 complex [GO:1990726]; Lsm2-8 complex [GO:0120115]; nucleoplasm [GO:0005654]; nucleus [GO:0005634]; P-body [GO:0000932]; precatalytic spliceosome [GO:0071011]; U2-type precatalytic spliceosome [GO:0071005]; U4/U6 x U5 tri-snRNP complex [GO:0046540]; U6 snRNP [GO:0005688]	protein kinase binding [GO:0019901]; Ral GTPase binding [GO:0017160]; RNA binding [GO:0003723]	FUNCTION: Plays role in pre-mRNA splicing as component of the U4/U6-U5 tri-snRNP complex that is involved in spliceosome assembly, and as component of the precatalytic spliceosome (spliceosome B complex). The heptameric LSM2-8 complex binds specifically to the 3'-terminal U-tract of U6 snRNA. {ECO:0000250|UniProtKB:Q9Y333}.	GO:0000244~spliceosomal tri-snRNP complex assembly,GO:0000398~mRNA splicing, via spliceosome,GO:0006397~mRNA processing,GO:0006402~mRNA catabolic process,GO:0008380~RNA splicing,	GO:0000932~cytoplasmic mRNA processing body,GO:0005634~nucleus,GO:0005681~spliceosomal complex,GO:0005688~U6 snRNP,GO:0005737~cytoplasm,GO:0030529~intracellular ribonucleoprotein complex,GO:0046540~U4/U6 x U5 tri-snRNP complex,GO:0071011~precatalytic spliceosome,GO:0071013~catalytic step 2 spliceosome,GO:1990726~Lsm1-7-Pat1 complex,	GO:0003723~RNA binding,GO:0005515~protein binding,GO:0017160~Ral GTPase binding,GO:0019901~protein kinase binding,GO:0044822~poly(A) RNA binding,
O35980	O35980	Nthl1	2.6482	2.5488	1.37742	0.00034601	0.00034601	2iL	DNA.Chromatin.binder	Others	5553900	Nthl1 Nth1	base-excision repair, AP site formation [GO:0006285]; DNA repair [GO:0006281]; nucleotide-excision repair, DNA incision, 5'-to lesion [GO:0006296]	mitochondrion [GO:0005739]; nuclear chromatin [GO:0000790]; nucleus [GO:0005634]	4 iron, 4 sulfur cluster binding [GO:0051539]; class I DNA-(apurinic or apyrimidinic site) endonuclease activity [GO:0140078]; DNA-(apurinic or apyrimidinic site) endonuclease activity [GO:0003906]; DNA N-glycosylase activity [GO:0019104]; double-stranded DNA binding [GO:0003690]; metal ion binding [GO:0046872]; oxidized pyrimidine nucleobase lesion DNA N-glycosylase activity [GO:0000703]	FUNCTION: Bifunctional DNA N-glycosylase with associated apurinic/apyrimidinic (AP) lyase function that catalyzes the first step in base excision repair (BER), the primary repair pathway for the repair of oxidative DNA damage. The DNA N-glycosylase activity releases the damaged DNA base from DNA by cleaving the N-glycosidic bond, leaving an AP site. The AP lyase activity cleaves the phosphodieste…	GO:0002230~positive regulation of defense response to virus by host,GO:0006281~DNA repair,GO:0006284~base-excision repair,GO:0006285~base-excision repair, AP site formation,GO:0006296~nucleotide-excision repair, DNA incision, 5'-to lesion,GO:0006974~cellular response to DNA damage stimulus,GO:0008152~metabolic process,GO:0098779~mitophagy in response to mitochondrial depolarization,GO:0098792~xen…	GO:0005634~nucleus,GO:0005739~mitochondrion,	GO:0000703~oxidized pyrimidine nucleobase lesion DNA N-glycosylase activity,GO:0003677~DNA binding,GO:0003690~double-stranded DNA binding,GO:0003824~catalytic activity,GO:0003906~DNA-(apurinic or apyrimidinic site) lyase activity,GO:0016787~hydrolase activity,GO:0016798~hydrolase activity, acting on glycosyl bonds,GO:0016829~lyase activity,GO:0019104~DNA N-glycosylase activity,GO:0046872~metal io…
O35984	O35984;P41778-2;P41778	Pbx2	0.71173	1.1294	-0.157521	0.534931	0.534931	Not significant	DNA.Chromatin.binder	Others	884830	Pbx2	embryonic limb morphogenesis [GO:0030326]; positive regulation of transcription by RNA polymerase II [GO:0045944]; proximal/distal pattern formation [GO:0009954]	nucleus [GO:0005634]; transcription factor complex [GO:0005667]	chromatin binding [GO:0003682]; DNA-binding transcription factor activity [GO:0003700]; RNA polymerase II regulatory region sequence-specific DNA binding [GO:0000977]; transcription factor binding [GO:0008134]	FUNCTION: Transcriptional activator that binds the sequence 5'-ATCAATCAA-3'. Activates transcription of PF4 in complex with MEIS1 (By similarity). {ECO:0000250}.	GO:0006351~transcription, DNA-templated,GO:0006355~regulation of transcription, DNA-templated,GO:0009954~proximal/distal pattern formation,GO:0030326~embryonic limb morphogenesis,GO:0045944~positive regulation of transcription from RNA polymerase II promoter,	GO:0005634~nucleus,GO:0005667~transcription factor complex,	GO:0003677~DNA binding,GO:0003682~chromatin binding,GO:0003700~transcription factor activity, sequence-specific DNA binding,GO:0005515~protein binding,GO:0008134~transcription factor binding,GO:0043565~sequence-specific DNA binding,
O35988	O35988	Sdc4	5.9791	4.5211	2.3783	0.00137195	0.00137195	2iL	Unexpected	Others	1989700	Sdc4	cell migration [GO:0016477]; inner ear receptor cell stereocilium organization [GO:0060122]; negative regulation of T cell proliferation [GO:0042130]; neural tube closure [GO:0001843]; positive regulation of exosomal secretion [GO:1903543]; positive regulation of extracellular exosome assembly [GO:1903553]; positive regulation of focal adhesion assembly [GO:0051894]; positive regulation of protei…	cell surface [GO:0009986]; costamere [GO:0043034]; extracellular region [GO:0005576]; focal adhesion [GO:0005925]; Golgi lumen [GO:0005796]; integral component of membrane [GO:0016021]; membrane raft [GO:0045121]	fibronectin binding [GO:0001968]; identical protein binding [GO:0042802]; protein kinase C binding [GO:0005080]; thrombospondin receptor activity [GO:0070053]	FUNCTION: Cell surface proteoglycan that bears heparan sulfate. Regulates exosome biogenesis in concert with SDCBP and PDCD6IP. {ECO:0000250|UniProtKB:P31431}.	GO:0001657~ureteric bud development,GO:0001843~neural tube closure,GO:0006024~glycosaminoglycan biosynthetic process,GO:0010762~regulation of fibroblast migration,GO:0042060~wound healing,GO:0042130~negative regulation of T cell proliferation,GO:0045860~positive regulation of protein kinase activity,GO:0051496~positive regulation of stress fiber assembly,GO:0051894~positive regulation of focal ad…	GO:0005576~extracellular region,GO:0005796~Golgi lumen,GO:0005925~focal adhesion,GO:0009986~cell surface,GO:0016020~membrane,GO:0016021~integral component of membrane,GO:0043034~costamere,GO:0045121~membrane raft,GO:0070062~extracellular exosome,	GO:0001968~fibronectin binding,GO:0005080~protein kinase C binding,GO:0070053~thrombospondin receptor activity,
O54825	O54825	Bysl	0.60843	0.61927	-0.704098	0.00146742	0.00146742	Not significant	Present in Nucleus	RBP	14295000	Bysl	blastocyst formation [GO:0001825]; cell population proliferation [GO:0008283]; in utero embryonic development [GO:0001701]; maturation of SSU-rRNA from tricistronic rRNA transcript (SSU-rRNA, 5.8S rRNA, LSU-rRNA) [GO:0000462]; rRNA processing [GO:0006364]; trophectodermal cell differentiation [GO:0001829]	apical part of cell [GO:0045177]; cell projection [GO:0042995]; cytoplasm [GO:0005737]; cytoplasmic microtubule [GO:0005881]; intracellular membrane-bounded organelle [GO:0043231]; nucleolus [GO:0005730]; nucleoplasm [GO:0005654]; nucleus [GO:0005634]; perinuclear region of cytoplasm [GO:0048471]; preribosome, small subunit precursor [GO:0030688]	snoRNA binding [GO:0030515]	FUNCTION: Required for processing of 20S pre-rRNA precursor and biogenesis of 40S ribosomal subunits. {ECO:0000269|PubMed:17055491, ECO:0000269|PubMed:17242206}.	GO:0000462~maturation of SSU-rRNA from tricistronic rRNA transcript (SSU-rRNA, 5.8S rRNA, LSU-rRNA),GO:0001701~in utero embryonic development,GO:0001825~blastocyst formation,GO:0001829~trophectodermal cell differentiation,GO:0007155~cell adhesion,GO:0008283~cell proliferation,GO:0042254~ribosome biogenesis,	GO:0005634~nucleus,GO:0005730~nucleolus,GO:0005737~cytoplasm,GO:0005881~cytoplasmic microtubule,GO:0016020~membrane,GO:0042995~cell projection,GO:0043231~intracellular membrane-bounded organelle,GO:0045177~apical part of cell,GO:0048471~perinuclear region of cytoplasm,	GO:0044822~poly(A) RNA binding,
O54826	O54826	Mllt10	2.6588	2.548	1.38007	0.000360274	0.000360274	2iL	DNA.Chromatin.binder	Others	3332400	Mllt10 Af10	positive regulation of transcription by RNA polymerase II [GO:0045944]	cytosol [GO:0005829]; nucleoplasm [GO:0005654]; nucleus [GO:0005634]; protein-containing complex [GO:0032991]	chromatin binding [GO:0003682]; histone binding [GO:0042393]; metal ion binding [GO:0046872]; nucleosome binding [GO:0031491]	FUNCTION: Probably involved in transcriptional regulation. Binds to cruciform DNA (By similarity). In cells, binding to unmodified histone H3 regulates DOT1L functions including histone H3 'Lys-79' dimethylation (H3K79me2) and gene activation (By similarity). {ECO:0000250, ECO:0000250|UniProtKB:P55197}.	GO:0045944~positive regulation of transcription from RNA polymerase II promoter,	GO:0005634~nucleus,GO:0005654~nucleoplasm,GO:0005737~cytoplasm,GO:0016021~integral component of membrane,GO:0043234~protein complex,	GO:0008270~zinc ion binding,GO:0046872~metal ion binding,
O54828	O54828-2	Rgs9	0.65393	0.68672	-0.577499	0.0031036	0.0031036	Not significant	Present in Nucleus	Others	2060700	Rgs9	dopamine receptor signaling pathway [GO:0007212]; G protein-coupled receptor signaling pathway [GO:0007186]; intracellular signal transduction [GO:0035556]; negative regulation of signal transduction [GO:0009968]; nervous system development [GO:0007399]; positive regulation of NMDA glutamate receptor activity [GO:1904783]; regulation of calcium ion export across plasma membrane [GO:1905912]; regu…	cytoplasm [GO:0005737]; glutamatergic synapse [GO:0098978]; nucleus [GO:0005634]; photoreceptor inner segment [GO:0001917]; photoreceptor outer segment [GO:0001750]; postsynaptic density membrane [GO:0098839]	GTPase activator activity [GO:0005096]	FUNCTION: Inhibits signal transduction by increasing the GTPase activity of G protein alpha subunits thereby driving them into their inactive GDP-bound form. Binds to GNAT1. Involved in phototransduction; key element in the recovery phase of visual transduction.	GO:0007186~G-protein coupled receptor signaling pathway,GO:0007212~dopamine receptor signaling pathway,GO:0007399~nervous system development,GO:0007601~visual perception,GO:0008277~regulation of G-protein coupled receptor protein signaling pathway,GO:0009968~negative regulation of signal transduction,GO:0035556~intracellular signal transduction,GO:0043547~positive regulation of GTPase activity,GO…	GO:0001750~photoreceptor outer segment,GO:0001917~photoreceptor inner segment,GO:0005622~intracellular,GO:0005634~nucleus,GO:0005737~cytoplasm,GO:0005834~heterotrimeric G-protein complex,GO:0005886~plasma membrane,GO:0016020~membrane,	GO:0004871~signal transducer activity,GO:0005096~GTPase activator activity,GO:0005515~protein binding,GO:0032403~protein complex binding,
O54833	O54833	Csnk2a2	0.87162	0.95152	-0.134961	0.12254	0.12254	Not significant	DNA.Chromatin.binder	Others	1607400	Csnk2a2	apoptotic process [GO:0006915]; cell cycle [GO:0007049]; cerebral cortex development [GO:0021987]; liver regeneration [GO:0097421]; negative regulation of ubiquitin-dependent protein catabolic process [GO:2000059]; peptidyl-serine phosphorylation [GO:0018105]; peptidyl-threonine phosphorylation [GO:0018107]; protein phosphorylation [GO:0006468]; regulation of cell cycle [GO:0051726]; regulation o…	acrosomal vesicle [GO:0001669]; chromatin [GO:0000785]; cytoplasm [GO:0005737]; nucleus [GO:0005634]; PcG protein complex [GO:0031519]; plasma membrane [GO:0005886]; protein kinase CK2 complex [GO:0005956]	ATP binding [GO:0005524]; protein kinase activity [GO:0004672]; protein N-terminus binding [GO:0047485]; protein serine/threonine kinase activity [GO:0004674]	FUNCTION: Catalytic subunit of a constitutively active serine/threonine-protein kinase complex that phosphorylates a large number of substrates containing acidic residues C-terminal to the phosphorylated serine or threonine. Regulates numerous cellular processes, such as cell cycle progression, apoptosis and transcription, as well as viral infection. May act as a regulatory node which integrates …	GO:0006351~transcription, DNA-templated,GO:0006355~regulation of transcription, DNA-templated,GO:0006468~protein phosphorylation,GO:0006915~apoptotic process,GO:0007049~cell cycle,GO:0016055~Wnt signaling pathway,GO:0016310~phosphorylation,GO:0051726~regulation of cell cycle,GO:0071174~mitotic spindle checkpoint,GO:1903146~regulation of mitophagy,GO:1903955~positive regulation of protein targetin…	GO:0005634~nucleus,GO:0005956~protein kinase CK2 complex,GO:0031519~PcG protein complex,	GO:0000166~nucleotide binding,GO:0004672~protein kinase activity,GO:0004674~protein serine/threonine kinase activity,GO:0005515~protein binding,GO:0005524~ATP binding,GO:0016301~kinase activity,GO:0016740~transferase activity,GO:0047485~protein N-terminus binding,
O54836	O54836	Zmat3	0.74957	0.76157	-0.404408	0.00542895	0.00542895	Not significant	Present in Nucleus	RBP	8319400	Zmat3 Pag608 Wig1	apoptotic process [GO:0006915]; cellular response to DNA damage stimulus [GO:0006974]; negative regulation of cell growth [GO:0030308]; positive regulation of apoptotic process [GO:0043065]; protein transport [GO:0015031]	nucleolus [GO:0005730]; nucleoplasm [GO:0005654]; plasma membrane [GO:0005886]	RNA binding [GO:0003723]; zinc ion binding [GO:0008270]	FUNCTION: Acts as a bona fide target gene of p53/TP53. May play a role in the TP53-dependent growth regulatory pathway. May contribute to TP53-mediated apoptosis by regulation of TP53 expression and translocation to the nucleus and nucleolus. {ECO:0000269|PubMed:12135743}.	GO:0006810~transport,GO:0006915~apoptotic process,GO:0006974~cellular response to DNA damage stimulus,GO:0015031~protein transport,GO:0030308~negative regulation of cell growth,GO:0040008~regulation of growth,GO:0043065~positive regulation of apoptotic process,GO:0072332~intrinsic apoptotic signaling pathway by p53 class mediator,	GO:0005622~intracellular,GO:0005634~nucleus,GO:0005730~nucleolus,	GO:0002039~p53 binding,GO:0003676~nucleic acid binding,GO:0003723~RNA binding,GO:0008270~zinc ion binding,GO:0044822~poly(A) RNA binding,GO:0046872~metal ion binding,
O54851	O54851	Gjd2	1.0355	0.99698	0.022982	0.648045	0.648045	Not significant	Unexpected	Others	20835000	Gjd2 Gja9	action potential [GO:0001508]; cell-cell signaling [GO:0007267]; chemical synaptic transmission [GO:0007268]; visual perception [GO:0007601]	connexin complex [GO:0005922]; gap junction [GO:0005921]; integral component of membrane [GO:0016021]; synapse [GO:0045202]		FUNCTION: One gap junction consists of a cluster of closely packed pairs of transmembrane channels, the connexons, through which materials of low MW diffuse from one cell to a neighboring cell.	GO:0001508~action potential,GO:0007154~cell communication,GO:0007267~cell-cell signaling,GO:0007268~chemical synaptic transmission,GO:0007601~visual perception,	GO:0005886~plasma membrane,GO:0005921~gap junction,GO:0005922~connexon complex,GO:0016020~membrane,GO:0016021~integral component of membrane,GO:0030054~cell junction,	GO:0005515~protein binding,
O54879	O54879	Hmgb3	2.5846	2.8304	1.43547	0.000611159	0.000611159	2iL	DNA.Chromatin.binder	RBP	63543000	Hmgb3 Hmg2a Hmg4	chromatin remodeling [GO:0006338]; DNA geometric change [GO:0032392]; DNA recombination [GO:0006310]; innate immune response [GO:0045087]; negative regulation of B cell differentiation [GO:0045578]; negative regulation of myeloid cell differentiation [GO:0045638]; positive regulation of innate immune response [GO:0045089]; positive regulation of transcription by RNA polymerase II [GO:0045944]; re…	cytoplasm [GO:0005737]; nuclear chromatin [GO:0000790]; nucleus [GO:0005634]	DNA binding [GO:0003677]; DNA binding, bending [GO:0008301]; four-way junction DNA binding [GO:0000400]; RNA binding [GO:0003723]; transcription factor binding [GO:0008134]	FUNCTION: Multifunctional protein with various roles in different cellular compartments. May act in a redox sensitive manner. Associates with chromatin and binds DNA with a preference to non-canonical DNA structures such as single-stranded DNA. Can bent DNA and enhance DNA flexibility by looping thus providing a mechanism to promote activities on various gene promoters (By similarity). Proposed t…	GO:0002376~immune system process,GO:0006351~transcription, DNA-templated,GO:0006355~regulation of transcription, DNA-templated,GO:0032392~DNA geometric change,GO:0045087~innate immune response,GO:0045578~negative regulation of B cell differentiation,GO:0045596~negative regulation of cell differentiation,GO:0045638~negative regulation of myeloid cell differentiation,	GO:0005634~nucleus,GO:0005694~chromosome,GO:0005737~cytoplasm,	GO:0000400~four-way junction DNA binding,GO:0003677~DNA binding,GO:0003723~RNA binding,GO:0008301~DNA binding, bending,
O54941	O54941	Smarce1	1.3769	1.2708	0.40358	0.010735	0.010735	Not significant	DNA.Chromatin.binder	RBP	5655400	Smarce1 Baf57	ATP-dependent chromatin remodeling [GO:0043044]; chromatin remodeling [GO:0006338]; negative regulation of transcription, DNA-templated [GO:0045892]; neurogenesis [GO:0022008]; nucleosome disassembly [GO:0006337]	nBAF complex [GO:0071565]; npBAF complex [GO:0071564]; nucleoplasm [GO:0005654]; nucleus [GO:0005634]; SWI/SNF complex [GO:0016514]	DNA binding [GO:0003677]; N-acetyltransferase activity [GO:0008080]; nuclear receptor binding [GO:0016922]; protein N-terminus binding [GO:0047485]; RNA binding [GO:0003723]	FUNCTION: Involved in transcriptional activation and repression of select genes by chromatin remodeling (alteration of DNA-nucleosome topology). Component of SWI/SNF chromatin remodeling complexes that carry out key enzymatic activities, changing chromatin structure by altering DNA-histone contacts within a nucleosome in an ATP-dependent manner (PubMed:12110891). Belongs to the neural progenitors…	GO:0006337~nucleosome disassembly,GO:0006338~chromatin remodeling,GO:0007399~nervous system development,GO:0016569~covalent chromatin modification,GO:0022008~neurogenesis,GO:0043044~ATP-dependent chromatin remodeling,GO:0045892~negative regulation of transcription, DNA-templated,	GO:0000790~nuclear chromatin,GO:0005634~nucleus,GO:0005654~nucleoplasm,GO:0016514~SWI/SNF complex,GO:0017053~transcriptional repressor complex,GO:0043234~protein complex,GO:0071564~npBAF complex,GO:0071565~nBAF complex,GO:0090544~BAF-type complex,	GO:0000978~RNA polymerase II core promoter proximal region sequence-specific DNA binding,GO:0000980~RNA polymerase II distal enhancer sequence-specific DNA binding,GO:0003677~DNA binding,GO:0003723~RNA binding,GO:0005515~protein binding,GO:0008080~N-acetyltransferase activity,GO:0016922~ligand-dependent nuclear receptor binding,GO:0031492~nucleosomal DNA binding,GO:0047485~protein N-terminus bind…
O54946	O54946;O54946-2;Q9QYI5-2;Q9QYI5-1;Q9QYI8;Q9QYI5	Dnajb6	1.4091	1.3449	0.461136	0.00515085	0.00515085	Not significant	DNA.Chromatin.binder	Others	10480000	Dnajb6 Hsj2 Mrj	actin cytoskeleton organization [GO:0030036]; chaperone-mediated protein folding [GO:0061077]; chorio-allantoic fusion [GO:0060710]; chorion development [GO:0060717]; extracellular matrix organization [GO:0030198]; intermediate filament organization [GO:0045109]; negative regulation of cysteine-type endopeptidase activity involved in apoptotic process [GO:0043154]; negative regulation of inclusio…	cytoplasm [GO:0005737]; cytosol [GO:0005829]; nucleoplasm [GO:0005654]; nucleus [GO:0005634]; perinuclear region of cytoplasm [GO:0048471]; Z disc [GO:0030018]	ATPase activator activity [GO:0001671]; chaperone binding [GO:0051087]; DNA binding [GO:0003677]; heat shock protein binding [GO:0031072]; identical protein binding [GO:0042802]; protein folding chaperone [GO:0044183]; unfolded protein binding [GO:0051082]	FUNCTION: Plays an indispensable role in the organization of KRT8/KRT18 filaments. Acts as an endogenous molecular chaperone for neuronal proteins including huntingtin. Suppresses aggregation and toxicity of polyglutamine-containing, aggregation-prone proteins (By similarity). Has a stimulatory effect on the ATPase activity of HSP70 in a dose-dependent and time-dependent manner and hence acts as …	GO:0006457~protein folding,GO:0030036~actin cytoskeleton organization,GO:0030198~extracellular matrix organization,GO:0032880~regulation of protein localization,GO:0034504~protein localization to nucleus,GO:0043154~negative regulation of cysteine-type endopeptidase activity involved in apoptotic process,GO:0045109~intermediate filament organization,GO:0045892~negative regulation of transcription,…	GO:0005634~nucleus,GO:0005654~nucleoplasm,GO:0005737~cytoplasm,GO:0005829~cytosol,GO:0016020~membrane,GO:0030018~Z disc,GO:0048471~perinuclear region of cytoplasm,	GO:0001671~ATPase activator activity,GO:0003677~DNA binding,GO:0005515~protein binding,GO:0031072~heat shock protein binding,GO:0044183~protein binding involved in protein folding,GO:0051082~unfolded protein binding,GO:0051087~chaperone binding,
O54962	O54962	Banf1	0.92679	0.9947	-0.0586761	0.361528	0.361528	Not significant	DNA.Chromatin.binder	Others	48202000	Banf1 Baf Bcrp1 L2bp1	chromosome condensation [GO:0030261]; chromosome segregation [GO:0007059]; DNA integration [GO:0015074]; establishment of integrated proviral latency [GO:0075713]; negative regulation of viral genome replication [GO:0045071]	condensed chromosome [GO:0000793]; cytoplasm [GO:0005737]; cytosol [GO:0005829]; nuclear envelope [GO:0005635]; nucleoplasm [GO:0005654]; nucleus [GO:0005634]	DNA binding [GO:0003677]; enzyme binding [GO:0019899]; identical protein binding [GO:0042802]; LEM domain binding [GO:0097726]; protein C-terminus binding [GO:0008022]; protein homodimerization activity [GO:0042803]; protein N-terminus binding [GO:0047485]	FUNCTION: Plays fundamental roles in nuclear assembly, chromatin organization, gene expression and gonad development. May potently compress chromatin structure and be involved in membrane recruitment and chromatin decondensation during nuclear assembly. Contains 2 non-specific dsDNA-binding sites which may promote DNA cross-bridging. {ECO:0000250|UniProtKB:O75531}.	GO:0015074~DNA integration,GO:0075713~establishment of integrated proviral latency,	GO:0000793~condensed chromosome,GO:0005634~nucleus,GO:0005654~nucleoplasm,GO:0005694~chromosome,GO:0005737~cytoplasm,GO:0070062~extracellular exosome,	GO:0003677~DNA binding,GO:0008022~protein C-terminus binding,GO:0019899~enzyme binding,GO:0042803~protein homodimerization activity,GO:0047485~protein N-terminus binding,
O55047	O55047-2;O55047;O55047-3	Tlk2	1.2949	1.1787	0.305019	0.0244139	0.0244139	Not significant	Present in Nucleus	Others	192910	Tlk2 Tlk	cell cycle [GO:0007049]; cell differentiation [GO:0030154]; cellular response to DNA damage stimulus [GO:0006974]; cellular response to gamma radiation [GO:0071480]; chromatin organization [GO:0006325]; chromosome segregation [GO:0007059]; intracellular signal transduction [GO:0035556]; multicellular organism development [GO:0007275]; negative regulation of proteasomal ubiquitin-dependent protein…	intermediate filament [GO:0005882]; nucleus [GO:0005634]; perinuclear region of cytoplasm [GO:0048471]	ATP binding [GO:0005524]; protein serine/threonine kinase activity [GO:0004674]	FUNCTION: Serine/threonine-protein kinase involved in the process of chromatin assembly and probably also DNA replication, transcription, repair, and chromosome segregation. Phosphorylates the chromatin assembly factors ASF1A AND ASF1B. Phosphorylation of ASF1A prevents its proteasome-mediated degradation, thereby enhancing chromatin assembly (By similarity). Negative regulator of amino acid star…	GO:0001672~regulation of chromatin assembly or disassembly,GO:0006468~protein phosphorylation,GO:0006974~cellular response to DNA damage stimulus,GO:0007049~cell cycle,GO:0007059~chromosome segregation,GO:0007275~multicellular organism development,GO:0007283~spermatogenesis,GO:0016310~phosphorylation,GO:0016569~covalent chromatin modification,GO:0018105~peptidyl-serine phosphorylation,GO:0030154~…	GO:0005634~nucleus,GO:0005737~cytoplasm,GO:0005856~cytoskeleton,GO:0005882~intermediate filament,GO:0030054~cell junction,GO:0048471~perinuclear region of cytoplasm,	GO:0000166~nucleotide binding,GO:0004672~protein kinase activity,GO:0004674~protein serine/threonine kinase activity,GO:0005524~ATP binding,GO:0016301~kinase activity,GO:0016740~transferase activity,
O55091	O55091	Impact	2.1818	1.2325	0.713553	0.0969591	0.0969591	Not significant	Unexpected	Others	1871400	Impact	cellular response to acidic pH [GO:0071468]; cellular response to amino acid starvation [GO:0034198]; cellular response to benomyl [GO:0072755]; cellular response to glucose starvation [GO:0042149]; cellular response to hydrogen peroxide [GO:0070301]; cellular response to leucine starvation [GO:1990253]; cellular response to UV-C [GO:0071494]; negative regulation of cell death [GO:0060548]; negat…	cytoplasm [GO:0005737]; polysome [GO:0005844]	actin binding [GO:0003779]; ribosome binding [GO:0043022]	FUNCTION: Translational regulator that ensures constant high levels of translation upon a variety of stress conditions, such as amino acid starvation, UV-C irradiation, proteasome inhibitor treatment and glucose deprivation. Plays a role as a negative regulator of the EIF2AK4/GCN2 kinase activity; impairs GCN1-mediated EIF2AK4/GCN2 activation, and hence EIF2AK4/GCN2-mediated eIF-2-alpha phosphory…	GO:0000122~negative regulation of transcription from RNA polymerase II promoter,GO:0001933~negative regulation of protein phosphorylation,GO:0006417~regulation of translation,GO:0006446~regulation of translational initiation,GO:0007399~nervous system development,GO:0030154~cell differentiation,GO:0031333~negative regulation of protein complex assembly,GO:0031953~negative regulation of protein aut…	GO:0005737~cytoplasm,GO:0005844~polysome,	GO:0003779~actin binding,GO:0005515~protein binding,GO:0043022~ribosome binding,
O55128	O55128	Sap18	0.86729	0.83736	-0.230747	0.0227965	0.0227965	Not significant	Present in Nucleus	RBP	122850000	Sap18	mRNA processing [GO:0006397]; negative regulation of mRNA splicing, via spliceosome [GO:0048025]; positive regulation of apoptotic process [GO:0043065]; regulation of alternative mRNA splicing, via spliceosome [GO:0000381]; regulation of transcription, DNA-templated [GO:0006355]; RNA splicing [GO:0008380]	ASAP complex [GO:0061574]; cytosol [GO:0005829]; histone deacetylase complex [GO:0000118]; nuclear body [GO:0016604]; nuclear speck [GO:0016607]; nucleoplasm [GO:0005654]; transcription factor complex [GO:0005667]		FUNCTION: Component of the SIN3-repressing complex. Enhances the ability of SIN3-HDAC1-mediated transcriptional repression. When tethered to the promoter, it can direct the formation of a repressive complex to core histone proteins. Auxiliary component of the splicing-dependent multiprotein exon junction complex (EJC) deposited at splice junction on mRNAs. The EJC is a dynamic structure consistin…	GO:0000183~chromatin silencing at rDNA,GO:0000381~regulation of alternative mRNA splicing, via spliceosome,GO:0006351~transcription, DNA-templated,GO:0006355~regulation of transcription, DNA-templated,GO:0006397~mRNA processing,GO:0008380~RNA splicing,GO:0043065~positive regulation of apoptotic process,GO:0048025~negative regulation of mRNA splicing, via spliceosome,	GO:0000118~histone deacetylase complex,GO:0005654~nucleoplasm,GO:0005667~transcription factor complex,GO:0005737~cytoplasm,GO:0016607~nuclear speck,GO:0035145~exon-exon junction complex,GO:0061574~ASAP complex,	GO:0005515~protein binding,GO:0044822~poly(A) RNA binding,
O55135	O55135	Eif6	0.57093	0.52717	-0.866137	0.00175773	0.00175773	Not significant	Present in Nucleus	Others	3685600	Eif6 Itgb4bp	assembly of large subunit precursor of preribosome [GO:1902626]; gene silencing by miRNA [GO:0035195]; maturation of 5.8S rRNA [GO:0000460]; maturation of LSU-rRNA [GO:0000470]; mature ribosome assembly [GO:0042256]; miRNA mediated inhibition of translation [GO:0035278]; positive regulation of translation [GO:0045727]; regulation of fatty acid biosynthetic process [GO:0042304]; regulation of glyc…	cytoplasm [GO:0005737]; cytosol [GO:0005829]; intermediate filament [GO:0005882]; lamin filament [GO:0005638]; nucleolus [GO:0005730]; nucleoplasm [GO:0005654]; nucleus [GO:0005634]; preribosome, large subunit precursor [GO:0030687]	ribosomal large subunit binding [GO:0043023]; ribosome binding [GO:0043022]; translation initiation factor activity [GO:0003743]	FUNCTION: Binds to the 60S ribosomal subunit and prevents its association with the 40S ribosomal subunit to form the 80S initiation complex in the cytoplasm. Behaves as a stimulatory translation initiation factor downstream insulin/growth factors. Is also involved in ribosome biogenesis. Associates with pre-60S subunits in the nucleus and is involved in its nuclear export. Cytoplasmic release of …	GO:0000054~ribosomal subunit export from nucleus,GO:0000460~maturation of 5.8S rRNA,GO:0000470~maturation of LSU-rRNA,GO:0006110~regulation of glycolytic process,GO:0006412~translation,GO:0006413~translational initiation,GO:0007229~integrin-mediated signaling pathway,GO:0032868~response to insulin,GO:0035195~gene silencing by miRNA,GO:0035278~miRNA mediated inhibition of translation,GO:0042254~ri…	GO:0005634~nucleus,GO:0005638~lamin filament,GO:0005654~nucleoplasm,GO:0005730~nucleolus,GO:0005737~cytoplasm,GO:0005829~cytosol,GO:0005882~intermediate filament,GO:0030687~preribosome, large subunit precursor,GO:0070062~extracellular exosome,	GO:0003743~translation initiation factor activity,GO:0043022~ribosome binding,GO:0043023~ribosomal large subunit binding,
O55142	O55142	Rpl35a	0.59547	0.68017	-0.651966	0.00695635	0.00695635	Not significant	Unexpected	RBP	1947300	Rpl35a	cytoplasmic translation [GO:0002181]; ribosomal large subunit biogenesis [GO:0042273]; rRNA processing [GO:0006364]	cytosolic large ribosomal subunit [GO:0022625]; mitochondrion [GO:0005739]	ribonucleoprotein complex binding [GO:0043021]; structural constituent of ribosome [GO:0003735]	FUNCTION: Required for the proliferation and viability of hematopoietic cells. Plays a role in 60S ribosomal subunit formation. The protein was found to bind to both initiator and elongator tRNAs and consequently was assigned to the P site or P and A site. {ECO:0000250}.	GO:0002181~cytoplasmic translation,GO:0006364~rRNA processing,GO:0006412~translation,GO:0042273~ribosomal large subunit biogenesis,	GO:0005622~intracellular,GO:0005739~mitochondrion,GO:0005840~ribosome,GO:0016020~membrane,GO:0022625~cytosolic large ribosomal subunit,GO:0030529~intracellular ribonucleoprotein complex,GO:0031012~extracellular matrix,GO:0070062~extracellular exosome,	GO:0003735~structural constituent of ribosome,GO:0043021~ribonucleoprotein complex binding,GO:0044822~poly(A) RNA binding,
O55201	O55201;O55201-2	Supt5h	1.0137	1.0229	0.0261479	0.578166	0.578166	Not significant	DNA.Chromatin.binder	RBP	93480000	Supt5h Supt5	negative regulation of DNA-templated transcription, elongation [GO:0032785]; negative regulation of mRNA polyadenylation [GO:1900364]; negative regulation of transcription by RNA polymerase II [GO:0000122]; positive regulation of DNA-templated transcription, elongation [GO:0032786]; positive regulation of macroautophagy [GO:0016239]; positive regulation of transcription by RNA polymerase II [GO:0…	DSIF complex [GO:0032044]; nucleoplasm [GO:0005654]; nucleus [GO:0005634]	chromatin binding [GO:0003682]; enzyme binding [GO:0019899]; mRNA binding [GO:0003729]; protein heterodimerization activity [GO:0046982]	FUNCTION: Component of the DRB sensitivity-inducing factor complex (DSIF complex), which regulates mRNA processing and transcription elongation by RNA polymerase II. DSIF positively regulates mRNA capping by stimulating the mRNA guanylyltransferase activity of RNGTT/CAP1A. DSIF also acts cooperatively with the negative elongation factor complex (NELF complex) to enhance transcriptional pausing at…	GO:0000122~negative regulation of transcription from RNA polymerase II promoter,GO:0006351~transcription, DNA-templated,GO:0006354~DNA-templated transcription, elongation,GO:0006355~regulation of transcription, DNA-templated,GO:0006357~regulation of transcription from RNA polymerase II promoter,GO:0006368~transcription elongation from RNA polymerase II promoter,GO:0006397~mRNA processing,GO:00162…	GO:0005634~nucleus,GO:0005654~nucleoplasm,GO:0032044~DSIF complex,	GO:0003682~chromatin binding,GO:0003729~mRNA binding,GO:0019899~enzyme binding,GO:0043566~structure-specific DNA binding,GO:0044822~poly(A) RNA binding,GO:0046982~protein heterodimerization activity,
O55236	O55236	Rngtt	1.3536	1.2802	0.396585	0.00816898	0.00816898	Not significant	Present in Nucleus	Others	1388400	Rngtt Cap1a	7-methylguanosine mRNA capping [GO:0006370]; RNA processing [GO:0006396]	nucleus [GO:0005634]	GTP binding [GO:0005525]; mRNA guanylyltransferase activity [GO:0004484]; polynucleotide 5'-phosphatase activity [GO:0004651]; protein tyrosine/serine/threonine phosphatase activity [GO:0008138]; protein tyrosine phosphatase activity [GO:0004725]; RNA guanylyltransferase activity [GO:0008192]; triphosphatase activity [GO:0050355]	FUNCTION: Bifunctional mRNA-capping enzyme exhibiting RNA 5'-triphosphatase activity in the N-terminal part and mRNA guanylyltransferase activity in the C-terminal part. Catalyzes the first two steps of cap formation: by removing the gamma-phosphate from the 5'-triphosphate end of nascent mRNA to yield a diphosphate end, and by transferring the gmp moiety of GTP to the 5'-diphosphate terminus. {E…	GO:0006370~7-methylguanosine mRNA capping,GO:0006396~RNA processing,GO:0006397~mRNA processing,GO:0006470~protein dephosphorylation,GO:0008152~metabolic process,GO:0016311~dephosphorylation,	GO:0005634~nucleus,	GO:0000166~nucleotide binding,GO:0003824~catalytic activity,GO:0004484~mRNA guanylyltransferase activity,GO:0004651~polynucleotide 5'-phosphatase activity,GO:0004725~protein tyrosine phosphatase activity,GO:0005525~GTP binding,GO:0008138~protein tyrosine/serine/threonine phosphatase activity,GO:0008192~RNA guanylyltransferase activity,GO:0016740~transferase activity,GO:0016779~nucleotidyltransfer…
O70126	O70126	Aurkb	0.43998	0.5334	-1.0456	0.0044649	0.0044649	Serum	DNA.Chromatin.binder	Others	6813700	Aurkb Aik2 Aim1 Airk2 Ark2 Stk1 Stk12 Stk5	abscission [GO:0009838]; aging [GO:0007568]; cell population proliferation [GO:0008283]; cellular response to UV [GO:0034644]; cleavage furrow formation [GO:0036089]; histone H3-S28 phosphorylation [GO:0043988]; mitotic cytokinesis checkpoint [GO:0044878]; mitotic spindle assembly checkpoint [GO:0007094]; mitotic spindle midzone assembly [GO:0051256]; mitotic spindle organization [GO:0007052]; ne…	chromocenter [GO:0010369]; chromosome passenger complex [GO:0032133]; condensed chromosome, centromeric region [GO:0000779]; condensed nuclear chromosome, centromeric region [GO:0000780]; cytoplasm [GO:0005737]; kinetochore [GO:0000776]; midbody [GO:0030496]; mitotic spindle midzone [GO:1990023]; nucleoplasm [GO:0005654]; nucleus [GO:0005634]; spindle [GO:0005819]; spindle microtubule [GO:0005876…	ATP binding [GO:0005524]; histone serine kinase activity [GO:0035174]; kinase binding [GO:0019900]; metal ion binding [GO:0046872]; protein kinase activity [GO:0004672]; protein serine/threonine kinase activity [GO:0004674]	FUNCTION: Serine/threonine-protein kinase component of the chromosomal passenger complex (CPC), a complex that acts as a key regulator of mitosis. The CPC complex has essential functions at the centromere in ensuring correct chromosome alignment and segregation and is required for chromatin-induced microtubule stabilization and spindle assembly. Involved in the bipolar attachment of spindle micro…	GO:0000122~negative regulation of transcription from RNA polymerase II promoter,GO:0002903~negative regulation of B cell apoptotic process,GO:0006468~protein phosphorylation,GO:0007049~cell cycle,GO:0007051~spindle organization,GO:0007052~mitotic spindle organization,GO:0007067~mitotic nuclear division,GO:0007568~aging,GO:0008283~cell proliferation,GO:0009838~abscission,GO:0016310~phosphorylation…	GO:0000775~chromosome, centromeric region,GO:0000776~kinetochore,GO:0000779~condensed chromosome, centromeric region,GO:0000780~condensed nuclear chromosome, centromeric region,GO:0005634~nucleus,GO:0005654~nucleoplasm,GO:0005694~chromosome,GO:0005737~cytoplasm,GO:0005819~spindle,GO:0005856~cytoskeleton,GO:0005876~spindle microtubule,GO:0010369~chromocenter,GO:0030496~midbody,GO:0031616~spindle p…	GO:0000166~nucleotide binding,GO:0004672~protein kinase activity,GO:0004674~protein serine/threonine kinase activity,GO:0004712~protein serine/threonine/tyrosine kinase activity,GO:0005515~protein binding,GO:0005524~ATP binding,GO:0016301~kinase activity,GO:0016740~transferase activity,GO:0035174~histone serine kinase activity,GO:0046872~metal ion binding,
O70133	O70133-2	Dhx9	0.8919	0.89549	-0.162148	0.0422248	0.0422248	Not significant	DNA.Chromatin.binder	RBP	11293000	Dhx9 Ddx9	alternative mRNA splicing, via spliceosome [GO:0000380]; cellular protein-containing complex assembly [GO:0034622]; cellular response to exogenous dsRNA [GO:0071360]; cellular response to heat [GO:0034605]; cellular response to tumor necrosis factor [GO:0071356]; circadian rhythm [GO:0007623]; CRD-mediated mRNA stabilization [GO:0070934]; DNA duplex unwinding [GO:0032508]; DNA-templated transcrip…	actin cytoskeleton [GO:0015629]; centrosome [GO:0005813]; CRD-mediated mRNA stability complex [GO:0070937]; cytoplasm [GO:0005737]; cytoplasmic ribonucleoprotein granule [GO:0036464]; nuclear body [GO:0016604]; nuclear stress granule [GO:0097165]; nucleolus [GO:0005730]; nucleoplasm [GO:0005654]; nucleus [GO:0005634]; perichromatin fibrils [GO:0005726]; polysomal ribosome [GO:0042788]; polysome […	3'-5' DNA/RNA helicase activity [GO:0033679]; 3'-5' DNA helicase activity [GO:0043138]; 3'-5' RNA helicase activity [GO:0034458]; ATPase activity [GO:0016887]; ATP binding [GO:0005524]; chromatin DNA binding [GO:0031490]; DNA binding [GO:0003677]; DNA helicase activity [GO:0003678]; DNA replication origin binding [GO:0003688]; double-stranded DNA binding [GO:0003690]; double-stranded RNA binding …	FUNCTION: Multifunctional ATP-dependent nucleic acid helicase that unwinds DNA and RNA in a 3' to 5' direction and that plays important roles in many processes, such as DNA replication, transcriptional activation, post-transcriptional RNA regulation, mRNA translation and RNA-mediated gene silencing. Requires a 3'-single-stranded tail as entry site for acid nuclei unwinding activities as well as t…	GO:0001649~osteoblast differentiation,GO:0006396~RNA processing,GO:0007623~circadian rhythm,GO:0034605~cellular response to heat,GO:0048511~rhythmic process,GO:0070934~CRD-mediated mRNA stabilization,GO:1903608~protein localization to cytoplasmic stress granule,	GO:0005634~nucleus,GO:0005654~nucleoplasm,GO:0005730~nucleolus,GO:0005737~cytoplasm,GO:0005813~centrosome,GO:0016020~membrane,GO:0030529~intracellular ribonucleoprotein complex,GO:0036464~cytoplasmic ribonucleoprotein granule,GO:0070937~CRD-mediated mRNA stability complex,GO:0097165~nuclear stress granule,	GO:0000166~nucleotide binding,GO:0001085~RNA polymerase II transcription factor binding,GO:0003676~nucleic acid binding,GO:0003677~DNA binding,GO:0003723~RNA binding,GO:0004004~ATP-dependent RNA helicase activity,GO:0004386~helicase activity,GO:0005515~protein binding,GO:0005524~ATP binding,GO:0008026~ATP-dependent helicase activity,GO:0016787~hydrolase activity,GO:0044822~poly(A) RNA binding,
O70133	O70133;O70133-3	Dhx9	1.1051	0.99321	0.0671738	0.389082	0.389082	Not significant	DNA.Chromatin.binder	RBP	1964300	Dhx9 Ddx9	alternative mRNA splicing, via spliceosome [GO:0000380]; cellular protein-containing complex assembly [GO:0034622]; cellular response to exogenous dsRNA [GO:0071360]; cellular response to heat [GO:0034605]; cellular response to tumor necrosis factor [GO:0071356]; circadian rhythm [GO:0007623]; CRD-mediated mRNA stabilization [GO:0070934]; DNA duplex unwinding [GO:0032508]; DNA-templated transcrip…	actin cytoskeleton [GO:0015629]; centrosome [GO:0005813]; CRD-mediated mRNA stability complex [GO:0070937]; cytoplasm [GO:0005737]; cytoplasmic ribonucleoprotein granule [GO:0036464]; nuclear body [GO:0016604]; nuclear stress granule [GO:0097165]; nucleolus [GO:0005730]; nucleoplasm [GO:0005654]; nucleus [GO:0005634]; perichromatin fibrils [GO:0005726]; polysomal ribosome [GO:0042788]; polysome […	3'-5' DNA/RNA helicase activity [GO:0033679]; 3'-5' DNA helicase activity [GO:0043138]; 3'-5' RNA helicase activity [GO:0034458]; ATPase activity [GO:0016887]; ATP binding [GO:0005524]; chromatin DNA binding [GO:0031490]; DNA binding [GO:0003677]; DNA helicase activity [GO:0003678]; DNA replication origin binding [GO:0003688]; double-stranded DNA binding [GO:0003690]; double-stranded RNA binding …	FUNCTION: Multifunctional ATP-dependent nucleic acid helicase that unwinds DNA and RNA in a 3' to 5' direction and that plays important roles in many processes, such as DNA replication, transcriptional activation, post-transcriptional RNA regulation, mRNA translation and RNA-mediated gene silencing. Requires a 3'-single-stranded tail as entry site for acid nuclei unwinding activities as well as t…	GO:0001649~osteoblast differentiation,GO:0006396~RNA processing,GO:0007623~circadian rhythm,GO:0034605~cellular response to heat,GO:0048511~rhythmic process,GO:0070934~CRD-mediated mRNA stabilization,GO:1903608~protein localization to cytoplasmic stress granule,	GO:0005634~nucleus,GO:0005654~nucleoplasm,GO:0005730~nucleolus,GO:0005737~cytoplasm,GO:0005813~centrosome,GO:0016020~membrane,GO:0030529~intracellular ribonucleoprotein complex,GO:0036464~cytoplasmic ribonucleoprotein granule,GO:0070937~CRD-mediated mRNA stability complex,GO:0097165~nuclear stress granule,	GO:0000166~nucleotide binding,GO:0001085~RNA polymerase II transcription factor binding,GO:0003676~nucleic acid binding,GO:0003677~DNA binding,GO:0003723~RNA binding,GO:0004004~ATP-dependent RNA helicase activity,GO:0004386~helicase activity,GO:0005515~protein binding,GO:0005524~ATP binding,GO:0008026~ATP-dependent helicase activity,GO:0016787~hydrolase activity,GO:0044822~poly(A) RNA binding,
O70157	O70157;Q9Z321	Top3a	1.276	1.3503	0.392454	0.00845802	0.00845802	Not significant	DNA.Chromatin.binder	Others	350340	Top3a Top3	chromosome separation [GO:0051304]; DNA topological change [GO:0006265]; mitochondrial DNA metabolic process [GO:0032042]	chromosome [GO:0005694]; mitochondrial matrix [GO:0005759]; nucleoplasm [GO:0005654]; nucleus [GO:0005634]; PML body [GO:0016605]	DNA topoisomerase activity [GO:0003916]; DNA topoisomerase type I (single strand cut, ATP-independent) activity [GO:0003917]; single-stranded DNA binding [GO:0003697]; zinc ion binding [GO:0008270]	FUNCTION: Releases the supercoiling and torsional tension of DNA introduced during the DNA replication and transcription by transiently cleaving and rejoining one strand of the DNA duplex. Introduces a single-strand break via transesterification at a target site in duplex DNA. The scissile phosphodiester is attacked by the catalytic tyrosine of the enzyme, resulting in the formation of a DNA-(5'-…	GO:0006265~DNA topological change,	GO:0005634~nucleus,GO:0005654~nucleoplasm,GO:0005694~chromosome,GO:0005829~cytosol,GO:0016605~PML body,	GO:0003677~DNA binding,GO:0003916~DNA topoisomerase activity,GO:0003917~DNA topoisomerase type I activity,GO:0008270~zinc ion binding,GO:0016853~isomerase activity,GO:0046872~metal ion binding,
O70194	O70194	Eif3d	0.9205	1.0847	-0.00110714	0.990777	0.990777	Not significant	Unexpected	RBP	5168600	Eif3d Eif3s7	cap-dependent translational initiation [GO:0002191]; formation of cytoplasmic translation initiation complex [GO:0001732]; IRES-dependent viral translational initiation [GO:0075522]; positive regulation of mRNA binding [GO:1902416]; positive regulation of translation [GO:0045727]; translational initiation [GO:0006413]; viral translational termination-reinitiation [GO:0075525]	eukaryotic 43S preinitiation complex [GO:0016282]; eukaryotic 48S preinitiation complex [GO:0033290]; eukaryotic translation initiation factor 3 complex [GO:0005852]; eukaryotic translation initiation factor 3 complex, eIF3m [GO:0071541]	mRNA cap binding [GO:0098808]; RNA binding [GO:0003723]; translation initiation factor activity [GO:0003743]	FUNCTION: mRNA cap-binding component of the eukaryotic translation initiation factor 3 (eIF-3) complex, a complex required for several steps in the initiation of protein synthesis of a specialized repertoire of mRNAs. The eIF-3 complex associates with the 40S ribosome and facilitates the recruitment of eIF-1, eIF-1A, eIF-2:GTP:methionyl-tRNAi and eIF-5 to form the 43S pre-initiation complex (43S …	GO:0001731~formation of translation preinitiation complex,GO:0001732~formation of cytoplasmic translation initiation complex,GO:0002191~cap-dependent translational initiation,GO:0006412~translation,GO:0006413~translational initiation,GO:0006446~regulation of translational initiation,GO:0075522~IRES-dependent viral translational initiation,GO:0075525~viral translational termination-reinitiation,	GO:0005737~cytoplasm,GO:0005852~eukaryotic translation initiation factor 3 complex,GO:0016020~membrane,GO:0016282~eukaryotic 43S preinitiation complex,GO:0033290~eukaryotic 48S preinitiation complex,GO:0071541~eukaryotic translation initiation factor 3 complex, eIF3m,	GO:0003723~RNA binding,GO:0003743~translation initiation factor activity,GO:0044822~poly(A) RNA binding,GO:0098808~mRNA cap binding,
O70230	O70230-3;O70230-2;O70230;Q8BMU0	Znf143	0.67061	1.3816	-0.0550571	0.883566	0.883566	Not significant	DNA.Chromatin.binder	Others	549360	Znf143 Staf Zfp143	positive regulation of smooth muscle cell proliferation [GO:0048661]; positive regulation of transcription by RNA polymerase II [GO:0045944]	nuclear chromatin [GO:0000790]; nucleus [GO:0005634]; PcG protein complex [GO:0031519]; transcription factor complex [GO:0005667]	chromatin binding [GO:0003682]; DNA binding [GO:0003677]; DNA-binding transcription activator activity, RNA polymerase II-specific [GO:0001228]; metal ion binding [GO:0046872]; RNA polymerase II cis-regulatory region sequence-specific DNA binding [GO:0000978]; sequence-specific DNA binding [GO:0043565]	FUNCTION: Transcriptional activator. Activates the gene for selenocysteine tRNA (tRNAsec). Binds to the SPH motif of small nuclear RNA (snRNA) gene promoters. Participates in efficient U6 RNA polymerase III transcription via its interaction with CHD8 (By similarity). {ECO:0000250, ECO:0000269|PubMed:9535833}.	GO:0006351~transcription, DNA-templated,GO:0006355~regulation of transcription, DNA-templated,GO:0045944~positive regulation of transcription from RNA polymerase II promoter,GO:0048661~positive regulation of smooth muscle cell proliferation,	GO:0005634~nucleus,	GO:0003676~nucleic acid binding,GO:0003677~DNA binding,GO:0003682~chromatin binding,GO:0046872~metal ion binding,
O70251	O70251	Eef1b	0.5151	0.53204	-0.933734	0.000830503	0.000830503	Not significant	Unexpected	Others	14069000	Eef1b Eef1b2	response to ethanol [GO:0045471]; translational elongation [GO:0006414]	cytoplasm [GO:0005737]; cytosol [GO:0005829]; endoplasmic reticulum [GO:0005783]; eukaryotic translation elongation factor 1 complex [GO:0005853]	guanyl-nucleotide exchange factor activity [GO:0005085]; translation elongation factor activity [GO:0003746]	FUNCTION: EF-1-beta and EF-1-delta stimulate the exchange of GDP bound to EF-1-alpha to GTP. {ECO:0000250}.	GO:0006412~translation,GO:0006414~translational elongation,GO:0045471~response to ethanol,	GO:0005737~cytoplasm,GO:0005783~endoplasmic reticulum,GO:0005853~eukaryotic translation elongation factor 1 complex,GO:0016021~integral component of membrane,	GO:0003746~translation elongation factor activity,GO:0005515~protein binding,
O70279	O70279	Ess2	1.1216	0.99672	0.0804092	0.342723	0.342723	Not significant	Present in Nucleus	Others	2641600	Ess2 Dgcr14 Dgsi Es2 Es2el	mRNA processing [GO:0006397]; nervous system development [GO:0007399]; RNA splicing [GO:0008380]	catalytic step 2 spliceosome [GO:0071013]; nucleus [GO:0005634]		FUNCTION: May be involved in pre-mRNA splicing. {ECO:0000250|UniProtKB:P34420}.	GO:0006397~mRNA processing,GO:0007399~nervous system development,GO:0008380~RNA splicing,	GO:0005634~nucleus,GO:0005681~spliceosomal complex,GO:0071013~catalytic step 2 spliceosome,
O70310	O70310;O70311	Nmt1	0.659	0.62331	-0.641814	0.00261812	0.00261812	Not significant	Unexpected	Others	393640	Nmt1	cellular ketone metabolic process [GO:0042180]; in utero embryonic development [GO:0001701]; N-terminal peptidyl-glycine N-myristoylation [GO:0018008]; N-terminal protein myristoylation [GO:0006499]	cytoplasm [GO:0005737]; cytosol [GO:0005829]; extrinsic component of membrane [GO:0019898]; plasma membrane [GO:0005886]	glycylpeptide N-tetradecanoyltransferase activity [GO:0004379]; myristoyltransferase activity [GO:0019107]	FUNCTION: Adds a myristoyl group to the N-terminal glycine residue of certain cellular and viral proteins. Required for normal embryogenesis. {ECO:0000269|PubMed:15753093}.	GO:0001701~in utero embryonic development,GO:0006499~N-terminal protein myristoylation,GO:0018008~N-terminal peptidyl-glycine N-myristoylation,	GO:0005737~cytoplasm,GO:0005829~cytosol,GO:0005886~plasma membrane,GO:0015629~actin cytoskeleton,GO:0016020~membrane,GO:0019898~extrinsic component of membrane,GO:0030054~cell junction,	GO:0004379~glycylpeptide N-tetradecanoyltransferase activity,GO:0016740~transferase activity,GO:0016746~transferase activity, transferring acyl groups,GO:0019107~myristoyltransferase activity,
O70325	O70325-2;O70325;O70325-3	Gpx4	2.1611	1.9516	1.03821	0.0015434	0.0015434	2iL	Present in Nucleus	Others	18074000	Gpx4	aging [GO:0007568]; chromatin organization [GO:0006325]; glutathione metabolic process [GO:0006749]; multicellular organism development [GO:0007275]; negative regulation of ferroptosis [GO:0110076]; protein polymerization [GO:0051258]; regulation of inflammatory response [GO:0050727]; response to estradiol [GO:0032355]; response to oxidative stress [GO:0006979]; spermatogenesis [GO:0007283]	cytosol [GO:0005829]; mitochondrial inner membrane [GO:0005743]; mitochondrion [GO:0005739]; nuclear envelope [GO:0005635]; nucleoplasm [GO:0005654]; nucleus [GO:0005634]; protein-containing complex [GO:0032991]	glutathione peroxidase activity [GO:0004602]; identical protein binding [GO:0042802]; peroxidase activity [GO:0004601]; phospholipid-hydroperoxide glutathione peroxidase activity [GO:0047066]; selenium binding [GO:0008430]	FUNCTION: Essential antioxidant peroxidase that directly reduces phospholipid hydroperoxide even if they are incorporated in membranes and lipoproteins (PubMed:29290465). Can also reduce fatty acid hydroperoxide, cholesterol hydroperoxide and thymine hydroperoxide (By similarity). Plays a key role in protecting cells from oxidative damage by preventing membrane lipid peroxidation (PubMed:12566075…	GO:0006325~chromatin organization,GO:0006749~glutathione metabolic process,GO:0006979~response to oxidative stress,GO:0007275~multicellular organism development,GO:0007283~spermatogenesis,GO:0050727~regulation of inflammatory response,GO:0055114~oxidation-reduction process,	GO:0005634~nucleus,GO:0005635~nuclear envelope,GO:0005737~cytoplasm,GO:0005739~mitochondrion,GO:0005743~mitochondrial inner membrane,GO:0005829~cytosol,GO:0070062~extracellular exosome,	GO:0004601~peroxidase activity,GO:0004602~glutathione peroxidase activity,GO:0008430~selenium binding,GO:0016491~oxidoreductase activity,GO:0047066~phospholipid-hydroperoxide glutathione peroxidase activity,
O70333	O70333	Cript	0.68032	0.63839	-0.601602	0.00337526	0.00337526	Not significant	Present in Nucleus	Others	15100000	Cript	cytoplasmic microtubule organization [GO:0031122]; establishment of protein localization [GO:0045184]; protein localization to microtubule [GO:0035372]; regulation of postsynaptic density protein 95 clustering [GO:1902897]	cell junction [GO:0030054]; cytoplasm [GO:0005737]; dendrite [GO:0030425]; dendritic shaft [GO:0043198]; dendritic spine [GO:0043197]; neuronal cell body [GO:0043025]; postsynaptic density [GO:0014069]	microtubule binding [GO:0008017]; PDZ domain binding [GO:0030165]; protein-containing complex binding [GO:0044877]; scaffold protein binding [GO:0097110]	FUNCTION: Involved in the cytoskeletal anchoring of DLG4 in excitatory synapses. {ECO:0000250|UniProtKB:Q792Q4}.	GO:0031122~cytoplasmic microtubule organization,GO:0035372~protein localization to microtubule,GO:0045184~establishment of protein localization,GO:1902897~regulation of postsynaptic density protein 95 clustering,	GO:0005634~nucleus,GO:0005730~nucleolus,GO:0005737~cytoplasm,GO:0014069~postsynaptic density,GO:0030054~cell junction,GO:0030425~dendrite,GO:0042995~cell projection,GO:0043025~neuronal cell body,GO:0043197~dendritic spine,GO:0043198~dendritic shaft,GO:0045202~synapse,	GO:0008017~microtubule binding,GO:0030165~PDZ domain binding,GO:0032403~protein complex binding,GO:0097110~scaffold protein binding,
O70374	O70374;O70374-2	Cbfa2t2	3.1729	2.2721	1.42491	0.00683328	0.00683328	2iL	DNA.Chromatin.binder	Others	1296900	Cbfa2t2 Cbfa2t2h Mtgr1	epithelial cell differentiation [GO:0030855]; intestinal epithelial cell differentiation [GO:0060575]; negative regulation of neuron projection development [GO:0010977]; negative regulation of Notch signaling pathway [GO:0045746]; negative regulation of transcription, DNA-templated [GO:0045892]; negative regulation of transcription by RNA polymerase II [GO:0000122]; positive regulation of neuron …	nucleus [GO:0005634]	DNA-binding transcription factor activity [GO:0003700]; metal ion binding [GO:0046872]; transcription corepressor activity [GO:0003714]	FUNCTION: Transcriptional corepressor which facilitates transcriptional repression via its association with DNA-binding transcription factors and recruitment of other corepressors and histone-modifying enzymes. Via association with PRDM14 is involved in regulation of embryonic stem cell (ESC) pluripotency. Involved in primordial germ cell (PCG) formation (PubMed:27281218). Stabilizes PRDM14 and O…	GO:0000122~negative regulation of transcription from RNA polymerase II promoter,GO:0006351~transcription, DNA-templated,GO:0006355~regulation of transcription, DNA-templated,GO:0010976~positive regulation of neuron projection development,GO:0010977~negative regulation of neuron projection development,GO:0030855~epithelial cell differentiation,GO:0045746~negative regulation of Notch signaling path…	GO:0005634~nucleus,	GO:0003700~transcription factor activity, sequence-specific DNA binding,GO:0003714~transcription corepressor activity,GO:0005515~protein binding,GO:0046872~metal ion binding,
O70378	O70378	Emc8	0.6213	0.63914	-0.666217	0.00179817	0.00179817	Not significant	Unexpected	Others	2641300	Emc8 Cox4al Cox4nb Noc4		cytoplasm [GO:0005737]; cytosol [GO:0005829]; ER membrane protein complex [GO:0072546]; mitochondrion [GO:0005739]				GO:0005737~cytoplasm,GO:0005739~mitochondrion,GO:0016020~membrane,GO:0072546~ER membrane protein complex,
O70400	O70400	Pdlim1	1.1803	1.5373	0.429776	0.0620793	0.0620793	Not significant	Unexpected	Others	1235000	Pdlim1 Clim1	actin cytoskeleton organization [GO:0030036]; heart development [GO:0007507]; muscle structure development [GO:0061061]; regulation of transcription by RNA polymerase II [GO:0006357]; response to hypoxia [GO:0001666]	filamentous actin [GO:0031941]; stress fiber [GO:0001725]; transcription factor complex [GO:0005667]; Z disc [GO:0030018]	actin binding [GO:0003779]; metal ion binding [GO:0046872]; muscle alpha-actinin binding [GO:0051371]; transcription coactivator activity [GO:0003713]	FUNCTION: Cytoskeletal protein that may act as an adapter that brings other proteins (like kinases) to the cytoskeleton (By similarity). Involved in assembly, disassembly and directioning of stress fibers in fibroblasts. Required for the localization of ACTN1 and PALLD to stress fibers. Required for cell migration and in maintaining cell polarity of fibroblasts (By similarity). {ECO:0000250|UniPr…	GO:0001666~response to hypoxia,GO:0006355~regulation of transcription, DNA-templated,GO:0098609~cell-cell adhesion,	GO:0005667~transcription factor complex,GO:0005737~cytoplasm,GO:0005856~cytoskeleton,GO:0005913~cell-cell adherens junction,GO:0005925~focal adhesion,	GO:0003713~transcription coactivator activity,GO:0005515~protein binding,GO:0008270~zinc ion binding,GO:0046872~metal ion binding,GO:0098641~cadherin binding involved in cell-cell adhesion,
O70422	O70422	Gtf2h4	1.1711	1.3152	0.311573	0.0306793	0.0306793	Not significant	DNA.Chromatin.binder	Others	263640	Gtf2h4	nucleotide-excision repair [GO:0006289]; phosphorylation of RNA polymerase II C-terminal domain [GO:0070816]; transcription by RNA polymerase II [GO:0006366]	core TFIIH complex portion of holo TFIIH complex [GO:0000438]; nuclear speck [GO:0016607]; nucleus [GO:0005634]; transcription factor TFIID complex [GO:0005669]; transcription factor TFIIH core complex [GO:0000439]; transcription factor TFIIH holo complex [GO:0005675]	ATPase activator activity [GO:0001671]; DNA-dependent ATPase activity [GO:0008094]; double-stranded DNA binding [GO:0003690]; RNA polymerase II CTD heptapeptide repeat kinase activity [GO:0008353]; RNA polymerase II general transcription initiation factor activity [GO:0016251]	FUNCTION: Component of the general transcription and DNA repair factor IIH (TFIIH) core complex, which is involved in general and transcription-coupled nucleotide excision repair (NER) of damaged DNA and, when complexed to CAK, in RNA transcription by RNA polymerase II. In NER, TFIIH acts by opening DNA around the lesion to allow the excision of the damaged oligonucleotide and its replacement by …	GO:0006281~DNA repair,GO:0006289~nucleotide-excision repair,GO:0006351~transcription, DNA-templated,GO:0006355~regulation of transcription, DNA-templated,GO:0006366~transcription from RNA polymerase II promoter,GO:0006974~cellular response to DNA damage stimulus,GO:0070816~phosphorylation of RNA polymerase II C-terminal domain,	GO:0000439~core TFIIH complex,GO:0005634~nucleus,GO:0005675~holo TFIIH complex,	GO:0003690~double-stranded DNA binding,GO:0003700~transcription factor activity, sequence-specific DNA binding,GO:0004003~ATP-dependent DNA helicase activity,GO:0004672~protein kinase activity,GO:0008094~DNA-dependent ATPase activity,GO:0008353~RNA polymerase II carboxy-terminal domain kinase activity,
O70445	O70445	Bard1	2.5587	2.7112	1.39717	0.000419164	0.000419164	2iL	Present in Nucleus	RBP	8985600	Bard1	DNA repair [GO:0006281]; negative regulation of apoptotic process [GO:0043066]; negative regulation of protein export from nucleus [GO:0046826]; positive regulation of apoptotic process [GO:0043065]; protein K6-linked ubiquitination [GO:0085020]; regulation of phosphorylation [GO:0042325]	BRCA1-A complex [GO:0070531]; BRCA1-BARD1 complex [GO:0031436]; cytoplasm [GO:0005737]; cytoplasmic ribonucleoprotein granule [GO:0036464]; nuclear speck [GO:0016607]; nucleus [GO:0005634]	metal ion binding [GO:0046872]; protein heterodimerization activity [GO:0046982]; protein homodimerization activity [GO:0042803]; RNA binding [GO:0003723]; ubiquitin-protein transferase activity [GO:0004842]	FUNCTION: E3 ubiquitin-protein ligase. The BRCA1-BARD1 heterodimer specifically mediates the formation of 'Lys-6'-linked polyubiquitin chains and coordinates a diverse range of cellular pathways such as DNA damage repair, ubiquitination and transcriptional regulation to maintain genomic stability. Plays a central role in the control of the cell cycle in response to DNA damage. Acts by mediating u…	GO:0006281~DNA repair,GO:0006974~cellular response to DNA damage stimulus,GO:0016567~protein ubiquitination,GO:0042325~regulation of phosphorylation,GO:0043065~positive regulation of apoptotic process,GO:0043066~negative regulation of apoptotic process,GO:0046826~negative regulation of protein export from nucleus,GO:0085020~protein K6-linked ubiquitination,	GO:0005634~nucleus,GO:0005654~nucleoplasm,GO:0005737~cytoplasm,GO:0031436~BRCA1-BARD1 complex,GO:0043231~intracellular membrane-bounded organelle,GO:0070531~BRCA1-A complex,	GO:0003723~RNA binding,GO:0004842~ubiquitin-protein transferase activity,GO:0008270~zinc ion binding,GO:0016874~ligase activity,GO:0042803~protein homodimerization activity,GO:0046872~metal ion binding,GO:0046982~protein heterodimerization activity,
O70475	O70475	Ugdh	3.6567	5.35	2.14504	0.00347947	0.00347947	2iL	Present in Nucleus	Others	79500	Ugdh	carbohydrate metabolic process [GO:0005975]; chondroitin sulfate biosynthetic process [GO:0030206]; gastrulation with mouth forming second [GO:0001702]; glycosaminoglycan biosynthetic process [GO:0006024]; heparan sulfate proteoglycan biosynthetic process [GO:0015012]; protein hexamerization [GO:0034214]; UDP-glucuronate biosynthetic process [GO:0006065]	cytosol [GO:0005829]; nucleoplasm [GO:0005654]; nucleus [GO:0005634]	NAD binding [GO:0051287]; UDP-glucose 6-dehydrogenase activity [GO:0003979]	FUNCTION: Catalyzes the formation of UDP-alpha-D-glucuronate, a constituent of complex glycosaminoglycans (PubMed:9737970). Required for the biosynthesis of chondroitin sulfate and heparan sulfate. Required for embryonic development via its role in the biosynthesis of glycosaminoglycans (PubMed:14505572). {ECO:0000269|PubMed:14505572, ECO:0000269|PubMed:9737970}.	GO:0001702~gastrulation with mouth forming second,GO:0005975~carbohydrate metabolic process,GO:0006024~glycosaminoglycan biosynthetic process,GO:0006065~UDP-glucuronate biosynthetic process,GO:0008152~metabolic process,GO:0055114~oxidation-reduction process,	GO:0005634~nucleus,GO:0005654~nucleoplasm,GO:0005829~cytosol,GO:0070062~extracellular exosome,	GO:0003824~catalytic activity,GO:0003979~UDP-glucose 6-dehydrogenase activity,GO:0016491~oxidoreductase activity,GO:0016616~oxidoreductase activity, acting on the CH-OH group of donors, NAD or NADP as acceptor,GO:0051287~NAD binding,
O70477	O70477;Q8BG99	Pknox1	1.1922	1.5058	0.422078	0.0512252	0.0512252	Not significant	DNA.Chromatin.binder	Others	4705700	Pknox1	angiogenesis [GO:0001525]; camera-type eye development [GO:0043010]; erythrocyte differentiation [GO:0030218]; hemopoiesis [GO:0030097]; positive regulation of transcription, DNA-templated [GO:0045893]; positive regulation of transcription by RNA polymerase II [GO:0045944]; regulation of transcription by RNA polymerase II [GO:0006357]; T cell differentiation [GO:0030217]	cytoplasm [GO:0005737]; nucleoplasm [GO:0005654]; nucleus [GO:0005634]; transcription factor complex [GO:0005667]	chromatin binding [GO:0003682]; DNA binding [GO:0003677]; DNA-binding transcription factor activity, RNA polymerase II-specific [GO:0000981]; RNA polymerase II cis-regulatory region sequence-specific DNA binding [GO:0000978]; sequence-specific DNA binding [GO:0043565]	FUNCTION: Activates transcription in the presence of PBX1A and HOXA1. {ECO:0000269|PubMed:29465778}.	GO:0001525~angiogenesis,GO:0006355~regulation of transcription, DNA-templated,GO:0006357~regulation of transcription from RNA polymerase II promoter,GO:0030097~hemopoiesis,GO:0030217~T cell differentiation,GO:0030218~erythrocyte differentiation,GO:0043010~camera-type eye development,GO:0045893~positive regulation of transcription, DNA-templated,GO:0045944~positive regulation of transcription from…	GO:0005634~nucleus,GO:0005654~nucleoplasm,GO:0005667~transcription factor complex,GO:0005737~cytoplasm,	GO:0001228~transcriptional activator activity, RNA polymerase II transcription regulatory region sequence-specific binding,GO:0003677~DNA binding,GO:0003705~transcription factor activity, RNA polymerase II distal enhancer sequence-specific binding,GO:0005515~protein binding,GO:0043565~sequence-specific DNA binding,GO:0046982~protein heterodimerization activity,
O70546	O70546;O70546-2;P79457	Kdm6a	1.4195	1.5272	0.558136	0.00456814	0.00456814	Not significant	DNA.Chromatin.binder	Others	795920	Kdm6a Utx	canonical Wnt signaling pathway [GO:0060070]; cardiovascular system development [GO:0072358]; chromatin remodeling [GO:0006338]; embryonic organ development [GO:0048568]; heart development [GO:0007507]; heart morphogenesis [GO:0003007]; histone H3-K27 demethylation [GO:0071557]; in utero embryonic development [GO:0001701]; mesodermal cell differentiation [GO:0048333]; multicellular organism growt…	histone methyltransferase complex [GO:0035097]; MLL3/4 complex [GO:0044666]; nuclear chromatin [GO:0000790]; nucleoplasm [GO:0005654]; nucleus [GO:0005634]	chromatin binding [GO:0003682]; chromatin DNA binding [GO:0031490]; dioxygenase activity [GO:0051213]; histone demethylase activity (H3-K27 specific) [GO:0071558]; identical protein binding [GO:0042802]; metal ion binding [GO:0046872]; RNA polymerase II cis-regulatory region sequence-specific DNA binding [GO:0000978]; sequence-specific DNA binding [GO:0043565]	FUNCTION: Histone demethylase that specifically demethylates 'Lys-27' of histone H3, thereby playing a central role in histone code. Demethylates trimethylated and dimethylated but not monomethylated H3 'Lys-27'. Plays a central role in regulation of posterior development, by regulating HOX gene expression. Demethylation of 'Lys-27' of histone H3 is concomitant with methylation of 'Lys-4' of hist…	GO:0001701~in utero embryonic development,GO:0001843~neural tube closure,GO:0003007~heart morphogenesis,GO:0003016~respiratory system process,GO:0007507~heart development,GO:0010468~regulation of gene expression,GO:0010628~positive regulation of gene expression,GO:0016569~covalent chromatin modification,GO:0021915~neural tube development,GO:0032525~somite rostral/caudal axis specification,GO:0035…	GO:0005634~nucleus,GO:0005654~nucleoplasm,GO:0035097~histone methyltransferase complex,GO:0044666~MLL3/4 complex,	GO:0000978~RNA polymerase II core promoter proximal region sequence-specific DNA binding,GO:0003682~chromatin binding,GO:0005515~protein binding,GO:0016491~oxidoreductase activity,GO:0031490~chromatin DNA binding,GO:0042802~identical protein binding,GO:0046872~metal ion binding,GO:0051213~dioxygenase activity,GO:0071558~histone demethylase activity (H3-K27 specific),
O70551	O70551;Q9Z0G2;O54781	Srpk1	0.6994	0.74714	-0.46818	0.00629799	0.00629799	Not significant	Present in Nucleus	RBP	1096800	Srpk1	cell differentiation [GO:0030154]; chromosome segregation [GO:0007059]; intracellular signal transduction [GO:0035556]; negative regulation of viral genome replication [GO:0045071]; positive regulation of viral genome replication [GO:0045070]; protein phosphorylation [GO:0006468]; regulation of gene expression [GO:0010468]; regulation of mRNA processing [GO:0050684]; spliceosomal complex assembly…	cytoplasm [GO:0005737]; cytosol [GO:0005829]; endoplasmic reticulum [GO:0005783]; nuclear matrix [GO:0016363]; nucleoplasm [GO:0005654]; nucleus [GO:0005634]; plasma membrane [GO:0005886]	ATP binding [GO:0005524]; magnesium ion binding [GO:0000287]; protein serine/threonine kinase activity [GO:0004674]	FUNCTION: Serine/arginine-rich protein-specific kinase which specifically phosphorylates its substrates at serine residues located in regions rich in arginine/serine dipeptides, known as RS domains and is involved in the phosphorylation of SR splicing factors and the regulation of splicing. Plays a central role in the regulatory network for splicing, controlling the intranuclear distribution of s…	GO:0006397~mRNA processing,GO:0006468~protein phosphorylation,GO:0007059~chromosome segregation,GO:0008380~RNA splicing,GO:0016310~phosphorylation,GO:0030154~cell differentiation,GO:0035556~intracellular signal transduction,GO:0045070~positive regulation of viral genome replication,GO:0045071~negative regulation of viral genome replication,GO:0050684~regulation of mRNA processing,	GO:0005634~nucleus,GO:0005737~cytoplasm,GO:0005783~endoplasmic reticulum,GO:0005886~plasma membrane,GO:0016363~nuclear matrix,GO:0043231~intracellular membrane-bounded organelle,	GO:0000166~nucleotide binding,GO:0000287~magnesium ion binding,GO:0004672~protein kinase activity,GO:0004674~protein serine/threonine kinase activity,GO:0005524~ATP binding,GO:0016301~kinase activity,GO:0016740~transferase activity,GO:0044822~poly(A) RNA binding,
O70576	O70576	Stag3	1.0767	2.1084	0.591382	0.179805	0.179805	Not significant	DNA.Chromatin.binder	Others	1112000	Stag3	female meiosis sister chromatid cohesion [GO:0007066]; male meiosis sister chromatid cohesion [GO:0007065]; protein localization to chromosome [GO:0034502]; sister chromatid cohesion [GO:0007062]; synapsis [GO:0007129]	chromatin [GO:0000785]; chromosome, centromeric region [GO:0000775]; cohesin complex [GO:0008278]; condensed nuclear chromosome [GO:0000794]; lateral element [GO:0000800]; male germ cell nucleus [GO:0001673]; meiotic cohesin complex [GO:0030893]; nuclear meiotic cohesin complex [GO:0034991]; nucleoplasm [GO:0005654]; nucleus [GO:0005634]; synaptonemal complex [GO:0000795]; transverse filament [GO…	chromatin binding [GO:0003682]	FUNCTION: Meiosis specific component of cohesin complex. The cohesin complex is required for the cohesion of sister chromatids after DNA replication. The cohesin complex apparently forms a large proteinaceous ring within which sister chromatids can be trapped. At anaphase, the complex is cleaved and dissociates from chromatin, allowing sister chromatids to segregate. The meiosis-specific cohesin …	GO:0007049~cell cycle,GO:0007059~chromosome segregation,GO:0007065~male meiosis sister chromatid cohesion,GO:0007066~female meiosis sister chromatid cohesion,GO:0007129~synapsis,GO:0034502~protein localization to chromosome,GO:0051321~meiotic cell cycle,	GO:0000775~chromosome, centromeric region,GO:0000794~condensed nuclear chromosome,GO:0000795~synaptonemal complex,GO:0000800~lateral element,GO:0000802~transverse filament,GO:0001673~male germ cell nucleus,GO:0005615~extracellular space,GO:0005634~nucleus,GO:0005654~nucleoplasm,GO:0005694~chromosome,GO:0030893~meiotic cohesin complex,GO:0034991~nuclear meiotic cohesin complex,	GO:0005515~protein binding,
O70591	O70591	Pfdn2	0.96295	1.0036	-0.0246414	0.630598	0.630598	Not significant	Present in Nucleus	Others	1635900	Pfdn2 Pfd2	positive regulation of cytoskeleton organization [GO:0051495]; protein folding [GO:0006457]	cytoplasm [GO:0005737]; cytosol [GO:0005829]; mitochondrion [GO:0005739]; nucleus [GO:0005634]; prefoldin complex [GO:0016272]	protein folding chaperone [GO:0044183]; unfolded protein binding [GO:0051082]	FUNCTION: Binds specifically to cytosolic chaperonin (c-CPN) and transfers target proteins to it. Binds to nascent polypeptide chain and promotes folding in an environment in which there are many competing pathways for nonnative proteins.	GO:0006457~protein folding,GO:0051495~positive regulation of cytoskeleton organization,	GO:0005634~nucleus,GO:0005654~nucleoplasm,GO:0005730~nucleolus,GO:0005737~cytoplasm,GO:0005739~mitochondrion,GO:0005829~cytosol,GO:0016272~prefoldin complex,GO:0070062~extracellular exosome,	GO:0044183~protein binding involved in protein folding,GO:0051082~unfolded protein binding,
O88271	O88271	Cfdp1	0.66379	0.69288	-0.560262	0.00311764	0.00311764	Not significant	DNA.Chromatin.binder	Others	106940000	Cfdp1 Bcnt Cfdp Cp27	cell adhesion [GO:0007155]; multicellular organism development [GO:0007275]; negative regulation of fibroblast apoptotic process [GO:2000270]; regulation of cell population proliferation [GO:0042127]; regulation of cell shape [GO:0008360]	basement membrane [GO:0005604]; condensed chromosome kinetochore [GO:0000777]		FUNCTION: May play a role during embryogenesis. May modulate tooth organogenesis since alterations of this protein function affect tooth organs size as well as individual cell fate and survival. In embryonic cells, blockage of the function results in increased number of apoptotic cells, reduced proliferation, alterations in cell shape and fibronection matrix synthesis. {ECO:0000269|PubMed:1041532…	GO:0007155~cell adhesion,GO:0007275~multicellular organism development,GO:0008360~regulation of cell shape,GO:0042127~regulation of cell proliferation,GO:2000270~negative regulation of fibroblast apoptotic process,	GO:0000775~chromosome, centromeric region,GO:0000776~kinetochore,GO:0000777~condensed chromosome kinetochore,GO:0005604~basement membrane,GO:0005694~chromosome,
O88286	O88286-3;O88286-2;O88286	Wiz	0.86288	0.82227	-0.247542	0.0221722	0.0221722	Not significant	DNA.Chromatin.binder	Others	8382900	Wiz	positive regulation of nuclear cell cycle DNA replication [GO:0010571]; protein heterotrimerization [GO:0070208]; protein stabilization [GO:0050821]; regulation of transcription, DNA-templated [GO:0006355]	midbody [GO:0030496]; nucleoplasm [GO:0005654]; nucleus [GO:0005634]	DNA-binding transcription factor activity [GO:0003700]; histone methyltransferase binding [GO:1990226]; metal ion binding [GO:0046872]; nucleic acid binding [GO:0003676]; protein-containing complex binding [GO:0044877]; SET domain binding [GO:0070984]	FUNCTION: May link EHMT1 and EHMT2 histone methyltransferases to the CTBP corepressor machinery. May be involved in EHMT1-EHMT2 heterodimer formation and stabilization. {ECO:0000269|PubMed:16702210}.	GO:0010571~positive regulation of nuclear cell cycle DNA replication,GO:0050821~protein stabilization,GO:0070208~protein heterotrimerization,	GO:0005634~nucleus,GO:0005730~nucleolus,GO:0070062~extracellular exosome,	GO:0003676~nucleic acid binding,GO:0005515~protein binding,GO:0046872~metal ion binding,GO:0070984~SET domain binding,
O88291	O88291;O88291-2;O88291-3	Znf326	1.1057	1.1143	0.150549	0.0497937	0.0497937	Not significant	DNA.Chromatin.binder	RBP	26396000	Znf326 Zan75 Zfp326 Zird	mRNA processing [GO:0006397]; positive regulation of transcription, DNA-templated [GO:0045893]; regulation of DNA-templated transcription, elongation [GO:0032784]; regulation of RNA splicing [GO:0043484]; RNA splicing [GO:0008380]	DBIRD complex [GO:0044609]; intracellular membrane-bounded organelle [GO:0043231]; nuclear matrix [GO:0016363]; nucleoplasm [GO:0005654]; nucleus [GO:0005634]	DNA binding [GO:0003677]; RNA polymerase II complex binding [GO:0000993]; zinc ion binding [GO:0008270]	FUNCTION: Core component of the DBIRD complex, a multiprotein complex that acts at the interface between core mRNP particles and RNA polymerase II (RNAPII) and integrates transcript elongation with the regulation of alternative splicing: the DBIRD complex affects local transcript elongation rates and alternative splicing of a large set of exons embedded in (A + T)-rich DNA regions (By similarity)…	GO:0006351~transcription, DNA-templated,GO:0006355~regulation of transcription, DNA-templated,GO:0006397~mRNA processing,GO:0008380~RNA splicing,GO:0032784~regulation of DNA-templated transcription, elongation,GO:0043484~regulation of RNA splicing,GO:0045893~positive regulation of transcription, DNA-templated,	GO:0005634~nucleus,GO:0005654~nucleoplasm,GO:0005681~spliceosomal complex,GO:0016363~nuclear matrix,GO:0043231~intracellular membrane-bounded organelle,GO:0044609~DBIRD complex,	GO:0000993~RNA polymerase II core binding,GO:0003677~DNA binding,GO:0008270~zinc ion binding,GO:0044822~poly(A) RNA binding,GO:0046872~metal ion binding,
O88379	O88379	Baz1a	0.86605	0.96011	-0.133103	0.146802	0.146802	Not significant	DNA.Chromatin.binder	Others	13179000	Baz1a Cbp146	chromatin remodeling [GO:0006338]; DNA-dependent DNA replication [GO:0006261]	CHRAC [GO:0008623]; nuclear chromosome [GO:0000228]	metal ion binding [GO:0046872]	FUNCTION: Component of the ACF complex, an ATP-dependent chromatin remodeling complex, that regulates spacing of nucleosomes using ATP to generate evenly spaced nucleosomes along the chromatin. The ATPase activity of the complex is regulated by the length of flanking DNA. Also involved in facilitating the DNA replication process. BAZ1A is the accessory, non-catalytic subunit of the complex which …	GO:0006261~DNA-dependent DNA replication,GO:0006338~chromatin remodeling,GO:0006351~transcription, DNA-templated,GO:0006355~regulation of transcription, DNA-templated,	GO:0000228~nuclear chromosome,GO:0005634~nucleus,GO:0008623~CHRAC,	GO:0005515~protein binding,GO:0008270~zinc ion binding,GO:0046872~metal ion binding,
O88445	O88445	Aurkc	5.6829	5.2037	2.44308	0.000164346	0.000164346	2iL	DNA.Chromatin.binder	Others	10112000	Aurkc Aie1 Aik3 Airk3 Ark3 Stk13	cell division [GO:0051301]; meiotic cell cycle [GO:0051321]; mitotic spindle organization [GO:0007052]; oocyte development [GO:0048599]; protein autophosphorylation [GO:0046777]; protein phosphorylation [GO:0006468]; regulation of cytokinesis [GO:0032465]; spermatogenesis [GO:0007283]; spindle midzone assembly [GO:0051255]	chromosome [GO:0005694]; chromosome, centromeric region [GO:0000775]; chromosome passenger complex [GO:0032133]; condensed chromosome [GO:0000793]; condensed nuclear chromosome, centromeric region [GO:0000780]; cytoplasm [GO:0005737]; meiotic spindle midzone [GO:1990385]; midbody [GO:0030496]; spindle microtubule [GO:0005876]; spindle midzone [GO:0051233]; spindle pole centrosome [GO:0031616]	ATP binding [GO:0005524]; histone serine kinase activity [GO:0035174]; protein kinase activity [GO:0004672]	FUNCTION: Serine/threonine-protein kinase component of the chromosomal passenger complex (CPC), a complex that acts as a key regulator of mitosis. The CPC complex has essential functions at the centromere in ensuring correct chromosome alignment and segregation and is required for chromatin-induced microtubule stabilization and spindle assembly. Plays also a role in meiosis and more particularly …	GO:0000910~cytokinesis,GO:0006468~protein phosphorylation,GO:0007049~cell cycle,GO:0007052~mitotic spindle organization,GO:0007067~mitotic nuclear division,GO:0007283~spermatogenesis,GO:0016310~phosphorylation,GO:0032465~regulation of cytokinesis,GO:0046777~protein autophosphorylation,GO:0048599~oocyte development,GO:0051255~spindle midzone assembly,GO:0051301~cell division,GO:0051321~meiotic cel…	GO:0000775~chromosome, centromeric region,GO:0000780~condensed nuclear chromosome, centromeric region,GO:0000793~condensed chromosome,GO:0005634~nucleus,GO:0005694~chromosome,GO:0005737~cytoplasm,GO:0005856~cytoskeleton,GO:0005876~spindle microtubule,GO:0030496~midbody,GO:0031616~spindle pole centrosome,GO:0032133~chromosome passenger complex,GO:0051233~spindle midzone,GO:1990385~meiotic spindle …	GO:0000166~nucleotide binding,GO:0004672~protein kinase activity,GO:0004674~protein serine/threonine kinase activity,GO:0004712~protein serine/threonine/tyrosine kinase activity,GO:0005524~ATP binding,GO:0016301~kinase activity,GO:0016740~transferase activity,GO:0035174~histone serine kinase activity,
O88466	O88466;O88466-2;O88466-3	Znf106	1.7257	1.7781	0.808759	0.00114669	0.00114669	Not significant	Present in Nucleus	RBP	16863000	Znf106 H3a Sh3bp3 Sirm Zfp106 Znf474	insulin receptor signaling pathway [GO:0008286]	cytosol [GO:0005829]; membrane [GO:0016020]; nuclear speck [GO:0016607]; nucleolus [GO:0005730]	metal ion binding [GO:0046872]; opioid peptide activity [GO:0001515]; RNA binding [GO:0003723]; SH3 domain binding [GO:0017124]	FUNCTION: RNA-binding protein (PubMed:27418600, PubMed:28072389). Specifically binds to 5'-GGGGCC-3' sequence repeats in RNA (PubMed:28072389). Essential for maintenance of peripheral motor neuron and skeletal muscle function (PubMed:26604141, PubMed:27418600, PubMed:28072389). Required for normal expression and/or alternative splicing of a number of genes in spinal cord and skeletal muscle, incl…	GO:0008286~insulin receptor signaling pathway,	GO:0005634~nucleus,GO:0005730~nucleolus,GO:0005737~cytoplasm,GO:0005829~cytosol,GO:0016020~membrane,	GO:0001515~opioid peptide activity,GO:0017124~SH3 domain binding,GO:0044822~poly(A) RNA binding,GO:0046872~metal ion binding,
O88477	O88477	Igf2bp1	0.60105	0.66715	-0.65918	0.00469027	0.00469027	Not significant	Present in Nucleus	RBP	34843000	Igf2bp1 Vickz1	CRD-mediated mRNA stabilization [GO:0070934]; mRNA transport [GO:0051028]; negative regulation of translation [GO:0017148]; neuronal stem cell population maintenance [GO:0097150]; pallium cell proliferation in forebrain [GO:0022013]; regulation of mRNA stability involved in response to stress [GO:0010610]; RNA localization [GO:0006403]	cell junction [GO:0030054]; CRD-mediated mRNA stability complex [GO:0070937]; cytoplasm [GO:0005737]; cytoplasmic stress granule [GO:0010494]; cytosol [GO:0005829]; dendrite [GO:0030425]; dendritic spine [GO:0043197]; filopodium [GO:0030175]; growth cone [GO:0030426]; lamellipodium [GO:0030027]; nucleoplasm [GO:0005654]; perinuclear region of cytoplasm [GO:0048471]; ribonucleoprotein complex [GO:…	mRNA 3'-UTR binding [GO:0003730]; mRNA 5'-UTR binding [GO:0048027]; mRNA binding [GO:0003729]; translation regulator activity [GO:0045182]	FUNCTION: RNA-binding factor that recruits target transcripts to cytoplasmic protein-RNA complexes (mRNPs). This transcript 'caging' into mRNPs allows mRNA transport and transient storage. It also modulates the rate and location at which target transcripts encounter the translational apparatus and shields them from endonuclease attacks or microRNA-mediated degradation. Regulates localized beta-ac…	GO:0006403~RNA localization,GO:0006417~regulation of translation,GO:0006810~transport,GO:0010610~regulation of mRNA stability involved in response to stress,GO:0017148~negative regulation of translation,GO:0022013~pallium cell proliferation in forebrain,GO:0051028~mRNA transport,GO:0070934~CRD-mediated mRNA stabilization,GO:0097150~neuronal stem cell population maintenance,	GO:0005634~nucleus,GO:0005737~cytoplasm,GO:0010494~cytoplasmic stress granule,GO:0030027~lamellipodium,GO:0030175~filopodium,GO:0030424~axon,GO:0030425~dendrite,GO:0030426~growth cone,GO:0030529~intracellular ribonucleoprotein complex,GO:0042995~cell projection,GO:0043197~dendritic spine,GO:0048471~perinuclear region of cytoplasm,GO:0070937~CRD-mediated mRNA stability complex,	GO:0000166~nucleotide binding,GO:0003676~nucleic acid binding,GO:0003723~RNA binding,GO:0003729~mRNA binding,GO:0003730~mRNA 3'-UTR binding,GO:0044822~poly(A) RNA binding,GO:0045182~translation regulator activity,GO:0048027~mRNA 5'-UTR binding,
O88491	O88491	Nsd1	1.1007	1.1425	0.165308	0.0483439	0.0483439	Not significant	DNA.Chromatin.binder	Others	31357000	Nsd1	gastrulation with mouth forming second [GO:0001702]; histone methylation [GO:0016571]; negative regulation of transcription by RNA polymerase II [GO:0000122]; positive regulation of transcription, DNA-templated [GO:0045893]; regulation of histone H3-K36 methylation [GO:0000414]; regulation of peptidyl-serine phosphorylation [GO:0033135]; regulation of RNA polymerase II regulatory region sequence-…	chromatin [GO:0000785]; histone methyltransferase complex [GO:0035097]; nucleus [GO:0005634]	androgen receptor binding [GO:0050681]; chromatin binding [GO:0003682]; estrogen receptor binding [GO:0030331]; histone methyltransferase activity [GO:0042054]; histone methyltransferase activity (H3-K36 specific) [GO:0046975]; histone methyltransferase activity (H4-K20 specific) [GO:0042799]; retinoic acid receptor binding [GO:0042974]; retinoid X receptor binding [GO:0046965]; RNA polymerase II…	FUNCTION: Histone methyltransferase that dimethylates Lys-36 of histone H3 (H3K36me2). Transcriptional intermediary factor capable of negatively influencing transcription. May also positively influence transcription. Essential for early post-implantation development. {ECO:0000269|PubMed:12805229, ECO:0000269|PubMed:9628876}.	GO:0000122~negative regulation of transcription from RNA polymerase II promoter,GO:0000414~regulation of histone H3-K36 methylation,GO:0001702~gastrulation with mouth forming second,GO:0006351~transcription, DNA-templated,GO:0006355~regulation of transcription, DNA-templated,GO:0007275~multicellular organism development,GO:0016569~covalent chromatin modification,GO:0016571~histone methylation,GO:…	GO:0005634~nucleus,GO:0005694~chromosome,GO:0035097~histone methyltransferase complex,	GO:0000979~RNA polymerase II core promoter sequence-specific DNA binding,GO:0003682~chromatin binding,GO:0003712~transcription cofactor activity,GO:0003714~transcription corepressor activity,GO:0005515~protein binding,GO:0008168~methyltransferase activity,GO:0008270~zinc ion binding,GO:0016740~transferase activity,GO:0018024~histone-lysine N-methyltransferase activity,GO:0030331~estrogen receptor…
O88508	O88508	Dnmt3a	0.05	0.05	-4.32193	1.79904e-05	1.79904e-05	Serum	DNA.Chromatin.binder	Others	71157	Dnmt3a	aging [GO:0007568]; cellular response to amino acid stimulus [GO:0071230]; cellular response to ethanol [GO:0071361]; cellular response to hypoxia [GO:0071456]; DNA methylation [GO:0006306]; DNA methylation involved in embryo development [GO:0043045]; DNA methylation involved in gamete generation [GO:0043046]; DNA methylation on cytosine [GO:0032776]; hepatocyte apoptotic process [GO:0097284]; hy…	chromosome, centromeric region [GO:0000775]; cytoplasm [GO:0005737]; euchromatin [GO:0000791]; heterochromatin [GO:0000792]; nuclear heterochromatin [GO:0005720]; nuclear matrix [GO:0016363]; nucleoplasm [GO:0005654]; nucleus [GO:0005634]; XY body [GO:0001741]	chromatin binding [GO:0003682]; DNA (cytosine-5-)-methyltransferase activity [GO:0003886]; DNA (cytosine-5-)-methyltransferase activity, acting on CpN substrates [GO:0051719]; DNA binding [GO:0003677]; identical protein binding [GO:0042802]; metal ion binding [GO:0046872]; methyltransferase activity [GO:0008168]; RNA polymerase II cis-regulatory region sequence-specific DNA binding [GO:0000978]; …	FUNCTION: Required for genome-wide de novo methylation and is essential for the establishment of DNA methylation patterns during development. DNA methylation is coordinated with methylation of histones. It modifies DNA in a non-processive manner and also methylates non-CpG sites. May preferentially methylate DNA linker between 2 nucleosomal cores and is inhibited by histone H1. Plays a role in pa…	GO:0000122~negative regulation of transcription from RNA polymerase II promoter,GO:0000278~mitotic cell cycle,GO:0006306~DNA methylation,GO:0006346~methylation-dependent chromatin silencing,GO:0006349~regulation of gene expression by genetic imprinting,GO:0006351~transcription, DNA-templated,GO:0006355~regulation of transcription, DNA-templated,GO:0007283~spermatogenesis,GO:0007568~aging,GO:00096…	GO:0000775~chromosome, centromeric region,GO:0000791~euchromatin,GO:0000792~heterochromatin,GO:0001741~XY body,GO:0005634~nucleus,GO:0005654~nucleoplasm,GO:0005720~nuclear heterochromatin,GO:0005737~cytoplasm,GO:0016363~nuclear matrix,	GO:0003677~DNA binding,GO:0003682~chromatin binding,GO:0003886~DNA (cytosine-5-)-methyltransferase activity,GO:0005515~protein binding,GO:0008168~methyltransferase activity,GO:0009008~DNA-methyltransferase activity,GO:0016740~transferase activity,GO:0042802~identical protein binding,GO:0045322~unmethylated CpG binding,GO:0046872~metal ion binding,GO:0051718~DNA (cytosine-5-)-methyltransferase act…
O88509	O88509-2;O88509;O88509-3;O88509-4	Dnmt3b	0.05	0.05	-4.32193	1.79904e-05	1.79904e-05	Serum	DNA.Chromatin.binder	Others	36899000	Dnmt3b	C-5 methylation of cytosine [GO:0090116]; cellular response to amino acid stimulus [GO:0071230]; DNA methylation [GO:0006306]; DNA methylation involved in embryo development [GO:0043045]; inactivation of X chromosome by DNA methylation [GO:0060821]; methylation-dependent chromatin silencing [GO:0006346]; negative regulation of gene expression, epigenetic [GO:0045814]; negative regulation of histo…	chromosome, centromeric region [GO:0000775]; cytoplasm [GO:0005737]; heterochromatin [GO:0000792]; nuclear heterochromatin [GO:0005720]; nucleoplasm [GO:0005654]; nucleus [GO:0005634]	chromatin binding [GO:0003682]; DNA (cytosine-5-)-methyltransferase activity [GO:0003886]; DNA (cytosine-5-)-methyltransferase activity, acting on CpG substrates [GO:0051718]; DNA (cytosine-5-)-methyltransferase activity, acting on CpN substrates [GO:0051719]; DNA binding [GO:0003677]; histone deacetylase binding [GO:0042826]; metal ion binding [GO:0046872]; methyltransferase activity [GO:0008168…	FUNCTION: Required for genome-wide de novo methylation and is essential for the establishment of DNA methylation patterns during development. DNA methylation is coordinated with methylation of histones. May preferentially methylates nucleosomal DNA within the nucleosome core region. May function as transcriptional co-repressor by associating with CBX4 and independently of DNA methylation. Seems t…	GO:0000122~negative regulation of transcription from RNA polymerase II promoter,GO:0000183~chromatin silencing at rDNA,GO:0001666~response to hypoxia,GO:0006306~DNA methylation,GO:0006346~methylation-dependent chromatin silencing,GO:0006349~regulation of gene expression by genetic imprinting,GO:0009636~response to toxic substance,GO:0010212~response to ionizing radiation,GO:0010424~DNA methylatio…	GO:0000775~chromosome, centromeric region,GO:0000792~heterochromatin,GO:0005634~nucleus,GO:0005654~nucleoplasm,GO:0005720~nuclear heterochromatin,GO:0005737~cytoplasm,GO:0043231~intracellular membrane-bounded organelle,	GO:0003677~DNA binding,GO:0003682~chromatin binding,GO:0003714~transcription corepressor activity,GO:0003886~DNA (cytosine-5-)-methyltransferase activity,GO:0005515~protein binding,GO:0008168~methyltransferase activity,GO:0009008~DNA-methyltransferase activity,GO:0016740~transferase activity,GO:0042826~histone deacetylase binding,GO:0045322~unmethylated CpG binding,GO:0046872~metal ion binding,GO…
O88513	O88513	Gmnn	0.83635	0.6677	-0.420275	0.0483353	0.0483353	Not significant	DNA.Chromatin.binder	Others	5669900	Gmnn	animal organ morphogenesis [GO:0009887]; DNA replication preinitiation complex assembly [GO:0071163]; negative regulation of cell cycle [GO:0045786]; negative regulation of DNA-dependent DNA replication [GO:2000104]; negative regulation of DNA replication [GO:0008156]; negative regulation of transcription, DNA-templated [GO:0045892]; positive regulation of chromatin binding [GO:0035563]; protein-…	cytoplasm [GO:0005737]; cytosol [GO:0005829]; nucleoplasm [GO:0005654]; nucleus [GO:0005634]	chromatin binding [GO:0003682]; histone deacetylase binding [GO:0042826]; repressing transcription factor binding [GO:0070491]; transcription corepressor activity [GO:0003714]	FUNCTION: Inhibits DNA replication by preventing the incorporation of MCM complex into pre-replication complex (pre-RC). It is degraded during the mitotic phase of the cell cycle. Its destruction at the metaphase-anaphase transition permits replication in the succeeding cell cycle. {ECO:0000269|PubMed:12192004, ECO:0000269|PubMed:9635433}.; FUNCTION: Inhibits the transcriptional activity of a sub…	GO:0006275~regulation of DNA replication,GO:0006461~protein complex assembly,GO:0007049~cell cycle,GO:0008156~negative regulation of DNA replication,GO:0009887~organ morphogenesis,GO:0045786~negative regulation of cell cycle,GO:0045892~negative regulation of transcription, DNA-templated,	GO:0005634~nucleus,GO:0005737~cytoplasm,	GO:0003714~transcription corepressor activity,GO:0005515~protein binding,GO:0042826~histone deacetylase binding,GO:0044212~transcription regulatory region DNA binding,GO:0070491~repressing transcription factor binding,
O88532	O88532	Zfr	1.1307	1.1563	0.193366	0.0307318	0.0307318	Not significant	DNA.Chromatin.binder	RBP	107490000	Zfr	multicellular organism development [GO:0007275]	chromosome [GO:0005694]; cytoplasm [GO:0005737]; nucleus [GO:0005634]	DNA binding [GO:0003677]; double-stranded RNA binding [GO:0003725]; single-stranded RNA binding [GO:0003727]; zinc ion binding [GO:0008270]	FUNCTION: Involved in postimplantation and gastrulation stages of development. Binds to DNA and RNA. Involved in the nucleocytoplasmic shuttling of STAU2 (By similarity). {ECO:0000250, ECO:0000269|PubMed:16277607}.	GO:0007275~multicellular organism development,	GO:0005634~nucleus,GO:0005654~nucleoplasm,GO:0005694~chromosome,GO:0005737~cytoplasm,	GO:0003676~nucleic acid binding,GO:0003677~DNA binding,GO:0003723~RNA binding,GO:0008270~zinc ion binding,GO:0044822~poly(A) RNA binding,GO:0046872~metal ion binding,
O88554	O88554	Parp2	1.2091	1.3181	0.336197	0.0177257	0.0177257	Not significant	DNA.Chromatin.binder	Others	3772000	Parp2 Adprt2 Adprtl2 Aspartl2	base-excision repair [GO:0006284]; DNA ADP-ribosylation [GO:0030592]; DNA repair [GO:0006281]; double-strand break repair [GO:0006302]; extrinsic apoptotic signaling pathway [GO:0097191]; negative regulation of neuron death [GO:1901215]; peptidyl-serine ADP-ribosylation [GO:0018312]; positive regulation of cell growth involved in cardiac muscle cell development [GO:0061051]; protein poly-ADP-ribo…	nucleolus [GO:0005730]; nucleoplasm [GO:0005654]; nucleus [GO:0005634]	DNA binding [GO:0003677]; NAD+ ADP-ribosyltransferase activity [GO:0003950]; NAD DNA ADP-ribosyltransferase activity [GO:0140294]; protein ADP-ribosylase activity [GO:1990404]	FUNCTION: Poly-ADP-ribosyltransferase that mediates poly-ADP-ribosylation of proteins and plays a key role in DNA repair (PubMed:10364231). Mainly mediates glutamate and aspartate ADP-ribosylation of target proteins: the ADP-D-ribosyl group of NAD(+) is transferred to the acceptor carboxyl group of glutamate and aspartate residues and further ADP-ribosyl groups are transferred to the 2'-position …	GO:0006273~lagging strand elongation,GO:0006281~DNA repair,GO:0006284~base-excision repair,GO:0006471~protein ADP-ribosylation,GO:0051103~DNA ligation involved in DNA repair,GO:0097191~extrinsic apoptotic signaling pathway,	GO:0005634~nucleus,GO:0005654~nucleoplasm,GO:0005730~nucleolus,GO:0005737~cytoplasm,	GO:0003677~DNA binding,GO:0003910~DNA ligase (ATP) activity,GO:0003950~NAD+ ADP-ribosyltransferase activity,GO:0005515~protein binding,GO:0016740~transferase activity,GO:0016757~transferase activity, transferring glycosyl groups,
O88559	O88559;O88559-2	Men1	1.1643	1.0639	0.154413	0.0978027	0.0978027	Not significant	DNA.Chromatin.binder	Others	2656200	Men1	cell cycle arrest [GO:0007050]; cellular response to DNA damage stimulus [GO:0006974]; chromatin remodeling [GO:0006338]; embryonic skeletal system morphogenesis [GO:0048704]; hemopoiesis [GO:0030097]; histone lysine methylation [GO:0034968]; histone methylation [GO:0016571]; leukocyte homeostasis [GO:0001776]; MAPK cascade [GO:0000165]; maternal process involved in female pregnancy [GO:0060135];…	chromatin [GO:0000785]; cleavage furrow [GO:0032154]; cytoplasm [GO:0005737]; cytosol [GO:0005829]; histone methyltransferase complex [GO:0035097]; nuclear chromatin [GO:0000790]; nuclear chromosome, telomeric region [GO:0000784]; nuclear matrix [GO:0016363]; nucleoplasm [GO:0005654]; nucleus [GO:0005634]; protein-containing complex [GO:0032991]	chromatin binding [GO:0003682]; DNA binding [GO:0003677]; double-stranded DNA binding [GO:0003690]; four-way junction DNA binding [GO:0000400]; protein binding, bridging [GO:0030674]; protein N-terminus binding [GO:0047485]; R-SMAD binding [GO:0070412]; sequence-specific DNA binding [GO:0043565]; transcription regulatory region DNA binding [GO:0044212]; Y-form DNA binding [GO:0000403]	FUNCTION: Essential component of a MLL/SET1 histone methyltransferase (HMT) complex, a complex that specifically methylates 'Lys-4' of histone H3 (H3K4). Functions as a transcriptional regulator. Binds to the TERT promoter and represses telomerase expression. Plays a role in TGFB1-mediated inhibition of cell-proliferation, possibly regulating SMAD3 transcriptional activity. Represses JUND-mediate…	GO:0000122~negative regulation of transcription from RNA polymerase II promoter,GO:0000165~MAPK cascade,GO:0000278~mitotic cell cycle,GO:0001503~ossification,GO:0001776~leukocyte homeostasis,GO:0001933~negative regulation of protein phosphorylation,GO:0002051~osteoblast fate commitment,GO:0002076~osteoblast development,GO:0003309~type B pancreatic cell differentiation,GO:0006338~chromatin remodel…	GO:0000784~nuclear chromosome, telomeric region,GO:0000785~chromatin,GO:0000790~nuclear chromatin,GO:0005634~nucleus,GO:0005654~nucleoplasm,GO:0005737~cytoplasm,GO:0005829~cytosol,GO:0016363~nuclear matrix,GO:0032154~cleavage furrow,GO:0035097~histone methyltransferase complex,GO:0043234~protein complex,	GO:0000400~four-way junction DNA binding,GO:0000403~Y-form DNA binding,GO:0003677~DNA binding,GO:0003682~chromatin binding,GO:0003690~double-stranded DNA binding,GO:0005515~protein binding,GO:0018024~histone-lysine N-methyltransferase activity,GO:0030674~protein binding, bridging,GO:0043565~sequence-specific DNA binding,GO:0044212~transcription regulatory region DNA binding,GO:0047485~protein N-t…
O88569	O88569;O88569-2;O88569-3	Hnrnpa2b1	0.78996	0.78735	-0.342536	0.00773324	0.00773324	Not significant	DNA.Chromatin.binder	RBP	2959900000	Hnrnpa2b1 Hnrpa2b1	G-quadruplex DNA unwinding [GO:0044806]; miRNA transport [GO:1990428]; mRNA export from nucleus [GO:0006406]; mRNA processing [GO:0006397]; mRNA splicing, via spliceosome [GO:0000398]; negative regulation of mRNA splicing, via spliceosome [GO:0048025]; negative regulation of transcription by RNA polymerase II [GO:0000122]; positive regulation of telomerase RNA reverse transcriptase activity [GO:1…	Cajal body [GO:0015030]; catalytic step 2 spliceosome [GO:0071013]; chromatin [GO:0000785]; chromosome, telomeric region [GO:0000781]; cytoplasm [GO:0005737]; extracellular exosome [GO:0070062]; glutamatergic synapse [GO:0098978]; neuronal cell body [GO:0043025]; neuronal ribonucleoprotein granule [GO:0071598]; neuron projection [GO:0043005]; nuclear matrix [GO:0016363]; nucleoplasm [GO:0005654];…	DNA polymerase binding [GO:0070182]; G-rich strand telomeric DNA binding [GO:0098505]; identical protein binding [GO:0042802]; miRNA binding [GO:0035198]; mRNA 3'-UTR binding [GO:0003730]; mRNA binding [GO:0003729]; mRNA CDS binding [GO:1990715]; N6-methyladenosine-containing RNA binding [GO:1990247]; pre-mRNA intronic binding [GO:0097157]; regulatory region RNA binding [GO:0001069]; RNA binding …	FUNCTION: Heterogeneous nuclear ribonucleoprotein (hnRNP) that associates with nascent pre-mRNAs, packaging them into hnRNP particles. The hnRNP particle arrangement on nascent hnRNA is non-random and sequence-dependent and serves to condense and stabilize the transcripts and minimize tangling and knotting. Packaging plays a role in various processes such as transcription, pre-mRNA processing, RN…	GO:0000122~negative regulation of transcription from RNA polymerase II promoter,GO:0000398~mRNA splicing, via spliceosome,GO:0006397~mRNA processing,GO:0006406~mRNA export from nucleus,GO:0006810~transport,GO:0008380~RNA splicing,GO:0016233~telomere capping,GO:0031053~primary miRNA processing,GO:0048025~negative regulation of mRNA splicing, via spliceosome,GO:0050658~RNA transport,GO:0051028~mRNA…	GO:0000785~chromatin,GO:0005576~extracellular region,GO:0005634~nucleus,GO:0005654~nucleoplasm,GO:0005681~spliceosomal complex,GO:0005737~cytoplasm,GO:0016020~membrane,GO:0019013~viral nucleocapsid,GO:0030529~intracellular ribonucleoprotein complex,GO:0043005~neuron projection,GO:0043025~neuronal cell body,GO:0043204~perikaryon,GO:0070062~extracellular exosome,GO:0071013~catalytic step 2 spliceos…	GO:0000166~nucleotide binding,GO:0001069~regulatory region RNA binding,GO:0003676~nucleic acid binding,GO:0003723~RNA binding,GO:0003730~mRNA 3'-UTR binding,GO:0035198~miRNA binding,GO:0043047~single-stranded telomeric DNA binding,GO:0044822~poly(A) RNA binding,GO:0097157~pre-mRNA intronic binding,GO:1990247~N6-methyladenosine-containing RNA binding,GO:1990715~mRNA CDS binding,
O88574	O88574	Sap30	1.0415	1.0865	0.0891755	0.165331	0.165331	Not significant	DNA.Chromatin.binder	Others	5011900	Sap30	negative regulation of transcription by RNA polymerase II [GO:0000122]; regulation of transcription, DNA-templated [GO:0006355]; skeletal muscle cell differentiation [GO:0035914]	histone deacetylase complex [GO:0000118]; nucleoplasm [GO:0005654]; nucleus [GO:0005634]; Sin3 complex [GO:0016580]	DNA binding [GO:0003677]; histone deacetylase activity [GO:0004407]; metal ion binding [GO:0046872]; transcription coregulator activity [GO:0003712]; transcription corepressor activity [GO:0003714]	FUNCTION: Involved in the functional recruitment of the Sin3-histone deacetylase complex (HDAC) to a specific subset of N-CoR corepressor complexes. Capable of transcription repression by N-CoR. Active in deacetylating core histone octamers (when in a complex) but inactive in deacetylating nucleosomal histones. {ECO:0000250|UniProtKB:O75446, ECO:0000269|PubMed:9702189}.	GO:0000122~negative regulation of transcription from RNA polymerase II promoter,GO:0000183~chromatin silencing at rDNA,GO:0006351~transcription, DNA-templated,GO:0006355~regulation of transcription, DNA-templated,GO:0035914~skeletal muscle cell differentiation,	GO:0000118~histone deacetylase complex,GO:0005634~nucleus,GO:0005654~nucleoplasm,GO:0016580~Sin3 complex,	GO:0003677~DNA binding,GO:0003712~transcription cofactor activity,GO:0003714~transcription corepressor activity,GO:0004407~histone deacetylase activity,GO:0005515~protein binding,GO:0046872~metal ion binding,
O88622	O88622-2;O88622	Parg	1.1535	0.9892	0.0951761	0.349261	0.349261	Not significant	DNA.Chromatin.binder	Others	209670	Parg	ATP generation from poly-ADP-D-ribose [GO:1990966]; carbohydrate metabolic process [GO:0005975]; cellular response to DNA damage stimulus [GO:0006974]; detection of bacterium [GO:0016045]; nucleotide-sugar metabolic process [GO:0009225]; positive regulation of DNA repair [GO:0045739]; regulation of DNA repair [GO:0006282]; regulation of histone modification [GO:0031056]	chromatin [GO:0000785]; cytoplasm [GO:0005737]; cytosol [GO:0005829]; intracellular membrane-bounded organelle [GO:0043231]; nucleoplasm [GO:0005654]; nucleus [GO:0005634]	chromatin binding [GO:0003682]; poly(ADP-ribose) glycohydrolase activity [GO:0004649]	FUNCTION: Poly(ADP-ribose) glycohydrolase that degrades poly(ADP-ribose) by hydrolyzing the ribose-ribose bonds present in poly(ADP-ribose). PARG acts both as an endo- and exoglycosidase, releasing poly(ADP-ribose) of different length as well as ADP-ribose monomers. It is however unable to cleave the ester bond between the terminal ADP-ribose and ADP-ribosylated residues, leaving proteins that ar…	GO:0005975~carbohydrate metabolic process,GO:0006974~cellular response to DNA damage stimulus,GO:0016045~detection of bacterium,GO:0045739~positive regulation of DNA repair,GO:1990966~ATP generation from poly-ADP-D-ribose,	GO:0000785~chromatin,GO:0005634~nucleus,GO:0005654~nucleoplasm,GO:0005737~cytoplasm,GO:0005829~cytosol,GO:0043231~intracellular membrane-bounded organelle,	GO:0003682~chromatin binding,GO:0004649~poly(ADP-ribose) glycohydrolase activity,GO:0016787~hydrolase activity,
O88665	O88665	Brd7	1.4899	1.4701	0.565565	0.00242488	0.00242488	Not significant	DNA.Chromatin.binder	Others	5221000	Brd7 Bp75	cell cycle [GO:0007049]; negative regulation of cell population proliferation [GO:0008285]; negative regulation of G1/S transition of mitotic cell cycle [GO:2000134]; negative regulation of transcription, DNA-templated [GO:0045892]; positive regulation of histone acetylation [GO:0035066]; positive regulation of transcription, DNA-templated [GO:0045893]; regulation of transcription by RNA polymera…	cytosol [GO:0005829]; nucleoplasm [GO:0005654]; nucleus [GO:0005634]	histone binding [GO:0042393]; lysine-acetylated histone binding [GO:0070577]; p53 binding [GO:0002039]; transcription coactivator activity [GO:0003713]; transcription corepressor activity [GO:0003714]; transcription factor binding [GO:0008134]; transcription regulatory region DNA binding [GO:0044212]	FUNCTION: Acts both as coactivator and as corepressor. May play a role in chromatin remodeling. Transcriptional corepressor that down-regulates the expression of target genes. Binds to target promoters, leading to increased histone H3 acetylation at 'Lys-9' (H3K9ac). Binds to the ESR1 promoter. Recruits BRCA1 and POU2F1 to the ESR1 promoter. Coactivator for TP53-mediated activation of transcripti…	GO:0006351~transcription, DNA-templated,GO:0006355~regulation of transcription, DNA-templated,GO:0006357~regulation of transcription from RNA polymerase II promoter,GO:0007049~cell cycle,GO:0008285~negative regulation of cell proliferation,GO:0016055~Wnt signaling pathway,GO:0035066~positive regulation of histone acetylation,GO:0045892~negative regulation of transcription, DNA-templated,GO:004589…	GO:0005634~nucleus,GO:0005737~cytoplasm,GO:0090544~BAF-type complex,	GO:0002039~p53 binding,GO:0003713~transcription coactivator activity,GO:0003714~transcription corepressor activity,GO:0005515~protein binding,GO:0008134~transcription factor binding,GO:0042393~histone binding,GO:0044212~transcription regulatory region DNA binding,GO:0070577~lysine-acetylated histone binding,
O88685	O88685	Psmc3	1.4897	2.0376	0.800946	0.0225104	0.0225104	Not significant	Present in Nucleus	Others	472320	Psmc3 Tbp1	blastocyst development [GO:0001824]; modulation by host of viral transcription [GO:0043921]; positive regulation of RNA polymerase II transcriptional preinitiation complex assembly [GO:0045899]; positive regulation of transcription by RNA polymerase II [GO:0045944]; protein catabolic process [GO:0030163]	cytoplasm [GO:0005737]; nucleus [GO:0005634]; P-body [GO:0000932]; perinuclear region of cytoplasm [GO:0048471]; proteasome accessory complex [GO:0022624]; proteasome complex [GO:0000502]; proteasome regulatory particle, base subcomplex [GO:0008540]	ATP binding [GO:0005524]; hydrolase activity [GO:0016787]; identical protein binding [GO:0042802]	FUNCTION: Component of the 26S proteasome, a multiprotein complex involved in the ATP-dependent degradation of ubiquitinated proteins. This complex plays a key role in the maintenance of protein homeostasis by removing misfolded or damaged proteins, which could impair cellular functions, and by removing proteins whose functions are no longer required. Therefore, the proteasome participates in num…	GO:0001824~blastocyst development,GO:0030163~protein catabolic process,GO:0030433~ER-associated ubiquitin-dependent protein catabolic process,GO:0045899~positive regulation of RNA polymerase II transcriptional preinitiation complex assembly,	GO:0000502~proteasome complex,GO:0000932~cytoplasmic mRNA processing body,GO:0005634~nucleus,GO:0005737~cytoplasm,GO:0008540~proteasome regulatory particle, base subcomplex,GO:0016020~membrane,GO:0022624~proteasome accessory complex,GO:0031595~nuclear proteasome complex,GO:0031597~cytosolic proteasome complex,GO:0048471~perinuclear region of cytoplasm,	GO:0000166~nucleotide binding,GO:0005524~ATP binding,GO:0016787~hydrolase activity,GO:0017025~TBP-class protein binding,GO:0036402~proteasome-activating ATPase activity,
O88700	O88700	Blm	1.3673	1.3192	0.425497	0.00556511	0.00556511	Not significant	DNA.Chromatin.binder	Others	3180100	Blm	alpha-beta T cell differentiation [GO:0046632]; cellular response to camptothecin [GO:0072757]; cellular response to DNA damage stimulus [GO:0006974]; cellular response to drug [GO:0035690]; cellular response to hydroxyurea [GO:0072711]; cellular response to ionizing radiation [GO:0071479]; chromosome organization [GO:0051276]; DNA double-strand break processing [GO:0000729]; DNA duplex unwinding…	chromosome [GO:0005694]; chromosome, telomeric region [GO:0000781]; cytoplasm [GO:0005737]; cytosol [GO:0005829]; lateral element [GO:0000800]; male germ cell nucleus [GO:0001673]; nuclear chromosome [GO:0000228]; nuclear matrix [GO:0016363]; nucleolus [GO:0005730]; nucleoplasm [GO:0005654]; nucleus [GO:0005634]; PML body [GO:0016605]; pronucleus [GO:0045120]; replication fork [GO:0005657]	3'-5' DNA helicase activity [GO:0043138]; 8-hydroxy-2'-deoxyguanosine DNA binding [GO:1905773]; annealing helicase activity [GO:0036310]; ATPase activity [GO:0016887]; ATP binding [GO:0005524]; bubble DNA binding [GO:0000405]; DNA binding [GO:0003677]; DNA-dependent ATPase activity [GO:0008094]; DNA helicase activity [GO:0003678]; forked DNA-dependent helicase activity [GO:0061749]; four-way junc…	FUNCTION: ATP-dependent DNA helicase that unwinds single- and double-stranded DNA in a 3'-5' direction (PubMed:9840919). Participates in DNA replication and repair (By similarity). Involved in 5'-end resection of DNA during double-strand break (DSB) repair: unwinds DNA and recruits DNA2 which mediates the cleavage of 5'-ssDNA (PubMed:9840919). Negatively regulates sister chromatid exchange (SCE) …	GO:0000079~regulation of cyclin-dependent protein serine/threonine kinase activity,GO:0000723~telomere maintenance,GO:0000724~double-strand break repair via homologous recombination,GO:0000729~DNA double-strand break processing,GO:0006260~DNA replication,GO:0006281~DNA repair,GO:0006310~DNA recombination,GO:0006974~cellular response to DNA damage stimulus,GO:0007095~mitotic G2 DNA damage checkpoi…	GO:0000228~nuclear chromosome,GO:0000781~chromosome, telomeric region,GO:0000800~lateral element,GO:0001673~male germ cell nucleus,GO:0005622~intracellular,GO:0005634~nucleus,GO:0005654~nucleoplasm,GO:0005657~replication fork,GO:0005730~nucleolus,GO:0005737~cytoplasm,GO:0016363~nuclear matrix,GO:0016605~PML body,GO:0045120~pronucleus,	GO:0000166~nucleotide binding,GO:0000405~bubble DNA binding,GO:0002039~p53 binding,GO:0003676~nucleic acid binding,GO:0003677~DNA binding,GO:0003697~single-stranded DNA binding,GO:0003824~catalytic activity,GO:0004003~ATP-dependent DNA helicase activity,GO:0004386~helicase activity,GO:0005515~protein binding,GO:0005524~ATP binding,GO:0008026~ATP-dependent helicase activity,GO:0009378~four-way jun…
O88708	O88708;CON__Q2YDI2	Orc4	1.2303	1.0866	0.209416	0.0781373	0.0781373	Not significant	DNA.Chromatin.binder	Others	12168000	Orc4 Orc4l	DNA replication [GO:0006260]; DNA replication initiation [GO:0006270]	cytosol [GO:0005829]; nuclear chromosome, telomeric region [GO:0000784]; nuclear origin of replication recognition complex [GO:0005664]; nucleolus [GO:0005730]; nucleoplasm [GO:0005654]; nucleus [GO:0005634]; origin recognition complex [GO:0000808]	ATP binding [GO:0005524]; DNA replication origin binding [GO:0003688]; nucleotide binding [GO:0000166]	FUNCTION: Binds histone H3 and H4 trimethylation marks H3K9me3, H3K27me3 and H4K20me3 (By similarity). Component of the origin recognition complex (ORC) that binds origins of replication. DNA-binding is ATP-dependent. The specific DNA sequences that define origins of replication have not been identified yet. ORC is required to assemble the pre-replication complex necessary to initiate DNA replica…	GO:0006260~DNA replication,GO:0006270~DNA replication initiation,GO:0006810~transport,	GO:0000784~nuclear chromosome, telomeric region,GO:0000808~origin recognition complex,GO:0005634~nucleus,GO:0005654~nucleoplasm,GO:0005664~nuclear origin of replication recognition complex,GO:0005730~nucleolus,GO:0005737~cytoplasm,GO:0015629~actin cytoskeleton,	GO:0000166~nucleotide binding,GO:0003677~DNA binding,GO:0003688~DNA replication origin binding,GO:0005524~ATP binding,
O88796	O88796	Rpp30	1.2631	1.3948	0.408514	0.0134151	0.0134151	Not significant	Present in Nucleus	RBP	627820	Rpp30 Rnasep2	RNA phosphodiester bond hydrolysis, endonucleolytic [GO:0090502]; rRNA processing [GO:0006364]; tRNA 5'-leader removal [GO:0001682]; tRNA processing [GO:0008033]	multimeric ribonuclease P complex [GO:0030681]; nucleolar ribonuclease P complex [GO:0005655]; ribonuclease MRP complex [GO:0000172]	ribonuclease P activity [GO:0004526]; ribonuclease P RNA binding [GO:0033204]; RNA binding [GO:0003723]	FUNCTION: Component of ribonuclease P, a ribonucleoprotein complex that generates mature tRNA molecules by cleaving their 5'-ends. Also a component of the MRP ribonuclease complex, which cleaves pre-rRNA sequences. {ECO:0000250|UniProtKB:P78346}.	GO:0008033~tRNA processing,GO:0090502~RNA phosphodiester bond hydrolysis, endonucleolytic,	GO:0005634~nucleus,GO:0005655~nucleolar ribonuclease P complex,	GO:0003723~RNA binding,GO:0003824~catalytic activity,GO:0004526~ribonuclease P activity,GO:0004540~ribonuclease activity,GO:0016787~hydrolase activity,GO:0044822~poly(A) RNA binding,
O88844	O88844	Idh1	5.0325	4.0696	2.17808	0.000946721	0.000946721	2iL	Unexpected	Others	3518100	Idh1	2-oxoglutarate metabolic process [GO:0006103]; female gonad development [GO:0008585]; glutathione metabolic process [GO:0006749]; glyoxylate cycle [GO:0006097]; isocitrate metabolic process [GO:0006102]; NADP metabolic process [GO:0006739]; regulation of phospholipid biosynthetic process [GO:0071071]; regulation of phospholipid catabolic process [GO:0060696]; response to organic cyclic compound […	cytoplasm [GO:0005737]; cytosol [GO:0005829]; mitochondrion [GO:0005739]; peroxisome [GO:0005777]	identical protein binding [GO:0042802]; isocitrate dehydrogenase (NADP+) activity [GO:0004450]; isocitrate dehydrogenase activity [GO:0004448]; magnesium ion binding [GO:0000287]; NAD binding [GO:0051287]; NADP binding [GO:0050661]; protein homodimerization activity [GO:0042803]		GO:0006097~glyoxylate cycle,GO:0006099~tricarboxylic acid cycle,GO:0006102~isocitrate metabolic process,GO:0006103~2-oxoglutarate metabolic process,GO:0006749~glutathione metabolic process,GO:0006979~response to oxidative stress,GO:0008585~female gonad development,GO:0014070~response to organic cyclic compound,GO:0048545~response to steroid hormone,GO:0055114~oxidation-reduction process,GO:006069…	GO:0005737~cytoplasm,GO:0005739~mitochondrion,GO:0005777~peroxisome,GO:0005829~cytosol,GO:0005913~cell-cell adherens junction,GO:0070062~extracellular exosome,	GO:0000287~magnesium ion binding,GO:0004448~isocitrate dehydrogenase activity,GO:0004450~isocitrate dehydrogenase (NADP+) activity,GO:0005102~receptor binding,GO:0016491~oxidoreductase activity,GO:0016616~oxidoreductase activity, acting on the CH-OH group of donors, NAD or NADP as acceptor,GO:0042803~protein homodimerization activity,GO:0046872~metal ion binding,GO:0050661~NADP binding,GO:0051287…
O88874	O88874	Ccnk	1.0298	1.0234	0.0378672	0.436627	0.436627	Not significant	Present in Nucleus	Others	5568400	Ccnk	cell cycle [GO:0007049]; cell division [GO:0051301]; cellular response to DNA damage stimulus [GO:0006974]; in utero embryonic development [GO:0001701]; negative regulation by host of viral genome replication [GO:0044828]; negative regulation of stem cell differentiation [GO:2000737]; positive regulation of DNA-templated transcription, elongation [GO:0032786]; positive regulation of phosphorylati…	cyclin/CDK positive transcription elongation factor complex [GO:0008024]; cyclin K-CDK12 complex [GO:0002944]; cyclin K-CDK13 complex [GO:0002945]; nucleoplasm [GO:0005654]; nucleus [GO:0005634]	cyclin-dependent protein serine/threonine kinase activator activity [GO:0061575]; cyclin-dependent protein serine/threonine kinase activity [GO:0004693]; cyclin-dependent protein serine/threonine kinase regulator activity [GO:0016538]; protein kinase binding [GO:0019901]; RNA polymerase II CTD heptapeptide repeat kinase activity [GO:0008353]	FUNCTION: Regulatory subunit of cyclin-dependent kinases that mediates activation of target kinases. Plays a role in transcriptional regulation via its role in regulating the phosphorylation of the C-terminal domain (CTD) of the large subunit of RNA polymerase II (POLR2A). {ECO:0000269|PubMed:22012619}.	GO:0001701~in utero embryonic development,GO:0006351~transcription, DNA-templated,GO:0006355~regulation of transcription, DNA-templated,GO:0006974~cellular response to DNA damage stimulus,GO:0007049~cell cycle,GO:0007067~mitotic nuclear division,GO:0044828~negative regulation by host of viral genome replication,GO:0045737~positive regulation of cyclin-dependent protein serine/threonine kinase act…	GO:0000307~cyclin-dependent protein kinase holoenzyme complex,GO:0002944~cyclin K-CDK12 complex,GO:0002945~cyclin K-CDK13 complex,GO:0005634~nucleus,GO:0005654~nucleoplasm,	GO:0004693~cyclin-dependent protein serine/threonine kinase activity,GO:0008353~RNA polymerase II carboxy-terminal domain kinase activity,GO:0016538~cyclin-dependent protein serine/threonine kinase regulator activity,GO:0019901~protein kinase binding,
O88879	O88879;O88879-2	Apaf1	1.4232	2.6222	0.949958	0.0625161	0.0625161	Not significant	Present in Nucleus	Others	5973000	Apaf1	activation of cysteine-type endopeptidase activity involved in apoptotic process [GO:0006919]; activation of cysteine-type endopeptidase activity involved in apoptotic process by cytochrome c [GO:0008635]; aging [GO:0007568]; brain development [GO:0007420]; cardiac muscle cell apoptotic process [GO:0010659]; cell differentiation [GO:0030154]; cellular response to transforming growth factor beta s…	apoptosome [GO:0043293]; cytoplasm [GO:0005737]; cytosol [GO:0005829]; nucleus [GO:0005634]; protein-containing complex [GO:0032991]	ADP binding [GO:0043531]; ATP binding [GO:0005524]; cysteine-type endopeptidase activator activity involved in apoptotic process [GO:0008656]; heat shock protein binding [GO:0031072]; identical protein binding [GO:0042802]	FUNCTION: Oligomeric Apaf-1 mediates the cytochrome c-dependent autocatalytic activation of pro-caspase-9 (Apaf-3), leading to the activation of caspase-3 and apoptosis. This activation requires ATP (By similarity). {ECO:0000250}.	GO:0001666~response to hypoxia,GO:0001843~neural tube closure,GO:0006915~apoptotic process,GO:0006919~activation of cysteine-type endopeptidase activity involved in apoptotic process,GO:0007275~multicellular organism development,GO:0007420~brain development,GO:0007568~aging,GO:0007584~response to nutrient,GO:0008635~activation of cysteine-type endopeptidase activity involved in apoptotic process …	GO:0005634~nucleus,GO:0005737~cytoplasm,GO:0005829~cytosol,GO:0043293~apoptosome,GO:0070062~extracellular exosome,	GO:0000166~nucleotide binding,GO:0005524~ATP binding,GO:0008656~cysteine-type endopeptidase activator activity involved in apoptotic process,GO:0031072~heat shock protein binding,GO:0042802~identical protein binding,GO:0043531~ADP binding,
O88974	O88974;O88974-4;O88974-7;O88974-2;O88974-5;O88974-6;O88974-3	Setdb1	1.3692	1.3115	0.422276	0.006095	0.006095	Not significant	DNA.Chromatin.binder	Others	1826800	Setdb1 Eset Kiaa0067	bone development [GO:0060348]; heterochromatin organization [GO:0070828]; histone H3-K9 methylation [GO:0051567]; histone H3-K9 trimethylation [GO:0036124]; inner cell mass cell proliferation [GO:0001833]; negative regulation of gene expression [GO:0010629]; negative regulation of single stranded viral RNA replication via double stranded DNA intermediate [GO:0045869]; negative regulation of trans…	chromosome [GO:0005694]; cytoplasm [GO:0005737]; intracellular membrane-bounded organelle [GO:0043231]; nucleoplasm [GO:0005654]; nucleus [GO:0005634]	chromatin binding [GO:0003682]; DNA binding [GO:0003677]; histone-lysine N-methyltransferase activity [GO:0018024]; histone methyltransferase activity (H3-K9 specific) [GO:0046974]; promoter-specific chromatin binding [GO:1990841]; zinc ion binding [GO:0008270]	FUNCTION: Histone methyltransferase that specifically trimethylates 'Lys-9' of histone H3 (PubMed:11791185, PubMed:22939622). H3 'Lys-9' trimethylation represents a specific tag for epigenetic transcriptional repression by recruiting HP1 (CBX1, CBX3 and/or CBX5) proteins to methylated histones. Mainly functions in euchromatin regions, thereby playing a central role in the silencing of euchromatic…	GO:0000122~negative regulation of transcription from RNA polymerase II promoter,GO:0001833~inner cell mass cell proliferation,GO:0006351~transcription, DNA-templated,GO:0006355~regulation of transcription, DNA-templated,GO:0007265~Ras protein signal transduction,GO:0016569~covalent chromatin modification,GO:0032259~methylation,GO:0033273~response to vitamin,GO:0034968~histone lysine methylation,G…	GO:0000790~nuclear chromatin,GO:0005634~nucleus,GO:0005654~nucleoplasm,GO:0005694~chromosome,GO:0005737~cytoplasm,GO:0005886~plasma membrane,GO:0043231~intracellular membrane-bounded organelle,	GO:0003677~DNA binding,GO:0003682~chromatin binding,GO:0008168~methyltransferase activity,GO:0008270~zinc ion binding,GO:0016740~transferase activity,GO:0018024~histone-lysine N-methyltransferase activity,GO:0046872~metal ion binding,GO:1990841~promoter-specific chromatin binding,
O89086	O89086	Rbm3	0.63801	0.63792	-0.648451	0.00170282	0.00170282	Not significant	Present in Nucleus	RBP	219140000	Rbm3	positive regulation of mRNA splicing, via spliceosome [GO:0048026]; positive regulation of translation [GO:0045727]; production of miRNAs involved in gene silencing by miRNA [GO:0035196]; regulation of RNA metabolic process [GO:0051252]; regulation of translation [GO:0006417]; response to cold [GO:0009409]; translation [GO:0006412]	cytoplasm [GO:0005737]; dendrite [GO:0030425]; nucleoplasm [GO:0005654]; nucleus [GO:0005634]; ribonucleoprotein complex [GO:1990904]; spliceosomal complex [GO:0005681]	ribosomal large subunit binding [GO:0043023]; RNA binding [GO:0003723]	FUNCTION: Cold-inducible mRNA binding protein that enhances global protein synthesis at both physiological and mild hypothermic temperatures. Reduces the relative abundance of microRNAs, when overexpressed. Enhances phosphorylation of translation initiation factors and active polysome formation. {ECO:0000269|PubMed:15684048}.	GO:0006412~translation,GO:0006417~regulation of translation,GO:0009409~response to cold,GO:0035196~production of miRNAs involved in gene silencing by miRNA,GO:0045727~positive regulation of translation,	GO:0005634~nucleus,GO:0005654~nucleoplasm,GO:0005730~nucleolus,GO:0005737~cytoplasm,GO:0015934~large ribosomal subunit,GO:0030425~dendrite,GO:0042995~cell projection,	GO:0000166~nucleotide binding,GO:0003676~nucleic acid binding,GO:0003723~RNA binding,GO:0043023~ribosomal large subunit binding,GO:0044822~poly(A) RNA binding,
O89090	O89090;O89090-2	Sp1	1.0048	0.88795	-0.0822706	0.345645	0.345645	Not significant	DNA.Chromatin.binder	Others	30880000	Sp1	cellular response to insulin stimulus [GO:0032869]; definitive hemopoiesis [GO:0060216]; embryonic camera-type eye morphogenesis [GO:0048596]; embryonic placenta development [GO:0001892]; embryonic process involved in female pregnancy [GO:0060136]; embryonic skeletal system development [GO:0048706]; enucleate erythrocyte differentiation [GO:0043353]; in utero embryonic development [GO:0001701]; l…	cytoplasm [GO:0005737]; nuclear chromatin [GO:0000790]; nucleoplasm [GO:0005654]; nucleus [GO:0005634]; protein-DNA complex [GO:0032993]; transcriptional repressor complex [GO:0017053]	bHLH transcription factor binding [GO:0043425]; cis-regulatory region binding [GO:0035326]; cis-regulatory region sequence-specific DNA binding [GO:0000987]; DNA binding [GO:0003677]; DNA-binding transcription activator activity, RNA polymerase II-specific [GO:0001228]; DNA-binding transcription factor activity [GO:0003700]; DNA-binding transcription factor activity, RNA polymerase II-specific [G…	FUNCTION: Transcription factor that can activate or repress transcription in response to physiological and pathological stimuli. Binds with high affinity to GC-rich motifs and regulates the expression of a large number of genes involved in a variety of processes such as cell growth, apoptosis, differentiation and immune responses. Highly regulated by post-translational modifications (phosphorylat…	GO:0001503~ossification,GO:0001701~in utero embryonic development,GO:0001829~trophectodermal cell differentiation,GO:0001889~liver development,GO:0001892~embryonic placenta development,GO:0006351~transcription, DNA-templated,GO:0006355~regulation of transcription, DNA-templated,GO:0006357~regulation of transcription from RNA polymerase II promoter,GO:0030219~megakaryocyte differentiation,GO:00303…	GO:0000790~nuclear chromatin,GO:0005634~nucleus,GO:0005654~nucleoplasm,GO:0005737~cytoplasm,GO:0032993~protein-DNA complex,	GO:0000977~RNA polymerase II regulatory region sequence-specific DNA binding,GO:0000978~RNA polymerase II core promoter proximal region sequence-specific DNA binding,GO:0000979~RNA polymerase II core promoter sequence-specific DNA binding,GO:0000982~transcription factor activity, RNA polymerase II core promoter proximal region sequence-specific binding,GO:0000987~core promoter proximal region seq…
P02340	P02340	Tp53	2.2822	2.5564	1.27227	0.00110726	0.00110726	2iL	DNA.Chromatin.binder	RBP	2857500	Tp53 P53 Trp53	apoptotic process [GO:0006915]; autophagy [GO:0006914]; B cell lineage commitment [GO:0002326]; bone marrow development [GO:0048539]; cardiac septum morphogenesis [GO:0060411]; cell aging [GO:0007569]; cell cycle arrest [GO:0007050]; cellular protein localization [GO:0034613]; cellular response to actinomycin D [GO:0072717]; cellular response to DNA damage stimulus [GO:0006974]; cellular response…	cell [GO:0005623]; centrosome [GO:0005813]; chromatin [GO:0000785]; cytoplasm [GO:0005737]; cytosol [GO:0005829]; endoplasmic reticulum [GO:0005783]; mitochondrial matrix [GO:0005759]; mitochondrion [GO:0005739]; nuclear chromatin [GO:0000790]; nuclear matrix [GO:0016363]; nuclear membrane [GO:0031965]; nucleolus [GO:0005730]; nucleoplasm [GO:0005654]; nucleus [GO:0005634]; PML body [GO:0016605];…	ATP binding [GO:0005524]; chaperone binding [GO:0051087]; chromatin binding [GO:0003682]; copper ion binding [GO:0005507]; core promoter sequence-specific DNA binding [GO:0001046]; disordered domain specific binding [GO:0097718]; DNA binding [GO:0003677]; DNA-binding transcription activator activity, RNA polymerase II-specific [GO:0001228]; DNA-binding transcription factor activity [GO:0003700]; …	FUNCTION: Acts as a tumor suppressor in many tumor types; induces growth arrest or apoptosis depending on the physiological circumstances and cell type. Involved in cell cycle regulation as a trans-activator that acts to negatively regulate cell division by controlling a set of genes required for this process. One of the activated genes is an inhibitor of cyclin-dependent kinases. Apoptosis induc…	GO:0000060~protein import into nucleus, translocation,GO:0000122~negative regulation of transcription from RNA polymerase II promoter,GO:0000733~DNA strand renaturation,GO:0001701~in utero embryonic development,GO:0001756~somitogenesis,GO:0001836~release of cytochrome c from mitochondria,GO:0002309~T cell proliferation involved in immune response,GO:0002326~B cell lineage commitment,GO:0002360~T …	GO:0000785~chromatin,GO:0000790~nuclear chromatin,GO:0005634~nucleus,GO:0005654~nucleoplasm,GO:0005657~replication fork,GO:0005667~transcription factor complex,GO:0005669~transcription factor TFIID complex,GO:0005730~nucleolus,GO:0005737~cytoplasm,GO:0005739~mitochondrion,GO:0005759~mitochondrial matrix,GO:0005783~endoplasmic reticulum,GO:0005829~cytosol,GO:0016363~nuclear matrix,GO:0016604~nucle…	GO:0000977~RNA polymerase II regulatory region sequence-specific DNA binding,GO:0000979~RNA polymerase II core promoter sequence-specific DNA binding,GO:0000981~RNA polymerase II transcription factor activity, sequence-specific DNA binding,GO:0001046~core promoter sequence-specific DNA binding,GO:0001077~transcriptional activator activity, RNA polymerase II core promoter proximal region sequence-…
P02468	P02468	Lamc1	0.21872	0.58719	-1.48047	0.0664976	0.0664976	Serum	Unexpected	Others	114670	Lamc1 Lamb-2 Lamc-1	animal organ morphogenesis [GO:0009887]; cell adhesion [GO:0007155]; cell migration [GO:0016477]; extracellular matrix disassembly [GO:0022617]; hemidesmosome assembly [GO:0031581]; neuron projection development [GO:0031175]; protein-containing complex assembly [GO:0065003]; substrate adhesion-dependent cell spreading [GO:0034446]; tissue development [GO:0009888]	basement membrane [GO:0005604]; collagen-containing extracellular matrix [GO:0062023]; extracellular matrix [GO:0031012]; extracellular region [GO:0005576]; extracellular space [GO:0005615]; laminin-10 complex [GO:0043259]; laminin-1 complex [GO:0005606]; neuromuscular junction [GO:0031594]; synaptic cleft [GO:0043083]	extracellular matrix structural constituent [GO:0005201]; glycosphingolipid binding [GO:0043208]	FUNCTION: Binding to cells via a high affinity receptor, laminin is thought to mediate the attachment, migration and organization of cells into tissues during embryonic development by interacting with other extracellular matrix components.	GO:0006461~protein complex assembly,GO:0007155~cell adhesion,GO:0007411~axon guidance,GO:0016477~cell migration,GO:0022617~extracellular matrix disassembly,GO:0030198~extracellular matrix organization,GO:0031175~neuron projection development,GO:0031581~hemidesmosome assembly,GO:0034446~substrate adhesion-dependent cell spreading,	GO:0005576~extracellular region,GO:0005578~proteinaceous extracellular matrix,GO:0005604~basement membrane,GO:0005605~basal lamina,GO:0005606~laminin-1 complex,GO:0031012~extracellular matrix,GO:0043259~laminin-10 complex,GO:0070062~extracellular exosome,	GO:0005201~extracellular matrix structural constituent,GO:0005515~protein binding,GO:0043208~glycosphingolipid binding,
P05064	P05064;P05063;Q91Y97	Aldoa	0.79391	0.72384	-0.399605	0.0129114	0.0129114	Not significant	DNA.Chromatin.binder	RBP	8530900	Aldoa Aldo1	ATP biosynthetic process [GO:0006754]; binding of sperm to zona pellucida [GO:0007339]; fructose 1,6-bisphosphate metabolic process [GO:0030388]; fructose metabolic process [GO:0006000]; glycolytic process [GO:0006096]; glycolytic process through fructose-6-phosphate [GO:0061615]; methylglyoxal biosynthetic process [GO:0019242]; muscle cell cellular homeostasis [GO:0046716]; positive regulation o…	actin cytoskeleton [GO:0015629]; cell [GO:0005623]; cytoplasm [GO:0005737]; cytosol [GO:0005829]; extracellular exosome [GO:0070062]; extracellular space [GO:0005615]; M band [GO:0031430]; membrane [GO:0016020]; mitochondrion [GO:0005739]; myelin sheath [GO:0043209]; nuclear heterochromatin [GO:0005720]; plasma membrane [GO:0005886]; protein-containing complex [GO:0032991]; sperm fibrous sheath […	cytoskeletal protein binding [GO:0008092]; fructose binding [GO:0070061]; fructose-bisphosphate aldolase activity [GO:0004332]; identical protein binding [GO:0042802]; protease binding [GO:0002020]	FUNCTION: Plays a key role in glycolysis and gluconeogenesis. In addition, may also function as scaffolding protein (By similarity). {ECO:0000250}.	GO:0001666~response to hypoxia,GO:0006000~fructose metabolic process,GO:0006096~glycolytic process,GO:0006754~ATP biosynthetic process,GO:0006941~striated muscle contraction,GO:0008360~regulation of cell shape,GO:0009408~response to heat,GO:0030388~fructose 1,6-bisphosphate metabolic process,GO:0032496~response to lipopolysaccharide,GO:0035094~response to nicotine,GO:0043627~response to estrogen,…	GO:0005615~extracellular space,GO:0005634~nucleus,GO:0005720~nuclear heterochromatin,GO:0005737~cytoplasm,GO:0005739~mitochondrion,GO:0005913~cell-cell adherens junction,GO:0015629~actin cytoskeleton,GO:0016020~membrane,GO:0016021~integral component of membrane,GO:0030018~Z disc,GO:0031430~M band,GO:0035686~sperm fibrous sheath,GO:0043209~myelin sheath,GO:0043234~protein complex,GO:0070062~extrac…	GO:0002020~protease binding,GO:0004332~fructose-bisphosphate aldolase activity,GO:0008092~cytoskeletal protein binding,GO:0044822~poly(A) RNA binding,GO:0070061~fructose binding,GO:0098641~cadherin binding involved in cell-cell adhesion,
P05201	P05201	Got1	1.1758	0.8856	0.0291849	0.849143	0.849143	Not significant	Present in Nucleus	Others	403250	Got1	2-oxoglutarate metabolic process [GO:0006103]; aspartate biosynthetic process [GO:0006532]; aspartate catabolic process [GO:0006533]; aspartate metabolic process [GO:0006531]; cellular response to insulin stimulus [GO:0032869]; cellular response to mechanical stimulus [GO:0071260]; dicarboxylic acid metabolic process [GO:0043648]; fatty acid homeostasis [GO:0055089]; glutamate catabolic process t…	axon terminus [GO:0043679]; cell [GO:0005623]; cytoplasm [GO:0005737]; cytosol [GO:0005829]; lysosome [GO:0005764]; nucleoplasm [GO:0005654]	carboxylic acid binding [GO:0031406]; L-aspartate:2-oxoglutarate aminotransferase activity [GO:0004069]; L-cysteine:2-oxoglutarate aminotransferase activity [GO:0047801]; phosphatidylserine decarboxylase activity [GO:0004609]; pyridoxal phosphate binding [GO:0030170]	FUNCTION: Biosynthesis of L-glutamate from L-aspartate or L-cysteine. Important regulator of levels of glutamate, the major excitatory neurotransmitter of the vertebrate central nervous system. Acts as a scavenger of glutamate in brain neuroprotection. The aspartate aminotransferase activity is involved in hepatic glucose synthesis during development and in adipocyte glyceroneogenesis. Using L-cy…	GO:0006103~2-oxoglutarate metabolic process,GO:0006107~oxaloacetate metabolic process,GO:0006114~glycerol biosynthetic process,GO:0006520~cellular amino acid metabolic process,GO:0006531~aspartate metabolic process,GO:0006532~aspartate biosynthetic process,GO:0006533~aspartate catabolic process,GO:0006536~glutamate metabolic process,GO:0007219~Notch signaling pathway,GO:0008652~cellular amino aci…	GO:0005634~nucleus,GO:0005737~cytoplasm,GO:0005764~lysosome,GO:0005829~cytosol,GO:0043679~axon terminus,GO:0070062~extracellular exosome,	GO:0003824~catalytic activity,GO:0004069~L-aspartate:2-oxoglutarate aminotransferase activity,GO:0004609~phosphatidylserine decarboxylase activity,GO:0008483~transaminase activity,GO:0016740~transferase activity,GO:0030170~pyridoxal phosphate binding,GO:0031406~carboxylic acid binding,GO:0042802~identical protein binding,GO:0047801~L-cysteine:2-oxoglutarate aminotransferase activity,GO:0080130~L-…
P05214	P05214;Q9JJZ2	Tuba3a	2.5016	1.7483	1.0644	0.0156954	0.0156954	2iL	Present in Nucleus	Others	264220	Tuba3a Tuba3; Tuba3b Tuba7	microtubule-based process [GO:0007017]; microtubule cytoskeleton organization [GO:0000226]; mitotic cell cycle [GO:0000278]	ciliary basal body [GO:0036064]; cilium [GO:0005929]; cytoplasm [GO:0005737]; microtubule [GO:0005874]; microtubule cytoskeleton [GO:0015630]	GTPase activity [GO:0003924]; GTP binding [GO:0005525]; structural constituent of cytoskeleton [GO:0005200]	FUNCTION: Tubulin is the major constituent of microtubules. It binds two moles of GTP, one at an exchangeable site on the beta chain and one at a non-exchangeable site on the alpha chain.	GO:0007017~microtubule-based process,	GO:0005634~nucleus,GO:0005737~cytoplasm,GO:0005874~microtubule,GO:0005929~cilium,GO:0036064~ciliary basal body,	GO:0003924~GTPase activity,GO:0005200~structural constituent of cytoskeleton,GO:0005525~GTP binding,
P06151	P06151	Ldha	0.27486	0.28231	-1.84394	0.000155011	0.000155011	Serum	Present in Nucleus	Others	4956300	Ldha Ldh-1 Ldh1	cellular response to extracellular stimulus [GO:0031668]; glucose catabolic process to lactate via pyruvate [GO:0019661]; lactate biosynthetic process from pyruvate [GO:0019244]	cytosol [GO:0005829]; mitochondrion [GO:0005739]; sperm fibrous sheath [GO:0035686]	lactate dehydrogenase activity [GO:0004457]; L-lactate dehydrogenase activity [GO:0004459]		GO:0005975~carbohydrate metabolic process,GO:0019244~lactate biosynthetic process from pyruvate,GO:0019661~glucose catabolic process to lactate via pyruvate,GO:0019752~carboxylic acid metabolic process,GO:0031668~cellular response to extracellular stimulus,GO:0055114~oxidation-reduction process,GO:0098609~cell-cell adhesion,	GO:0005634~nucleus,GO:0005737~cytoplasm,GO:0005739~mitochondrion,GO:0005829~cytosol,GO:0005913~cell-cell adherens junction,GO:0016020~membrane,GO:0016021~integral component of membrane,GO:0035686~sperm fibrous sheath,GO:0070062~extracellular exosome,	GO:0003824~catalytic activity,GO:0004457~lactate dehydrogenase activity,GO:0004459~L-lactate dehydrogenase activity,GO:0016491~oxidoreductase activity,GO:0016616~oxidoreductase activity, acting on the CH-OH group of donors, NAD or NADP as acceptor,GO:0098641~cadherin binding involved in cell-cell adhesion,
P07901	P07901	Hsp90aa1	1.142	1.2302	0.245228	0.0309398	0.0309398	Not significant	Present in Nucleus	RBP	68451000	Hsp90aa1 Hsp86 Hsp86-1 Hspca	axon extension [GO:0048675]; cardiac muscle cell apoptotic process [GO:0010659]; cellular response to heat [GO:0034605]; central nervous system neuron axonogenesis [GO:0021955]; chaperone-mediated protein complex assembly [GO:0051131]; establishment of cell polarity [GO:0030010]; neuron migration [GO:0001764]; nitric oxide biosynthetic process [GO:0006809]; positive regulation of cardiac muscle c…	apical plasma membrane [GO:0016324]; axonal growth cone [GO:0044295]; basolateral plasma membrane [GO:0016323]; brush border membrane [GO:0031526]; cell surface [GO:0009986]; collagen-containing extracellular matrix [GO:0062023]; cytoplasm [GO:0005737]; cytosol [GO:0005829]; dendritic growth cone [GO:0044294]; melanosome [GO:0042470]; myelin sheath [GO:0043209]; neuronal cell body [GO:0043025]; n…	ATPase activity [GO:0016887]; ATP binding [GO:0005524]; CTP binding [GO:0002135]; dATP binding [GO:0032564]; disordered domain specific binding [GO:0097718]; DNA polymerase binding [GO:0070182]; GTPase binding [GO:0051020]; GTP binding [GO:0005525]; histone deacetylase binding [GO:0042826]; identical protein binding [GO:0042802]; ion channel binding [GO:0044325]; mRNA binding [GO:0003729]; nitric…	FUNCTION: Molecular chaperone that promotes the maturation, structural maintenance and proper regulation of specific target proteins involved for instance in cell cycle control and signal transduction. Undergoes a functional cycle that is linked to its ATPase activity which is essential for its chaperone activity. This cycle probably induces conformational changes in the client proteins, thereby …	GO:0001764~neuron migration,GO:0003009~skeletal muscle contraction,GO:0006457~protein folding,GO:0006809~nitric oxide biosynthetic process,GO:0006950~response to stress,GO:0006986~response to unfolded protein,GO:0009408~response to heat,GO:0009409~response to cold,GO:0009651~response to salt stress,GO:0010592~positive regulation of lamellipodium assembly,GO:0010659~cardiac muscle cell apoptotic p…	GO:0005622~intracellular,GO:0005634~nucleus,GO:0005654~nucleoplasm,GO:0005737~cytoplasm,GO:0005829~cytosol,GO:0005886~plasma membrane,GO:0009986~cell surface,GO:0016020~membrane,GO:0016323~basolateral plasma membrane,GO:0016324~apical plasma membrane,GO:0031012~extracellular matrix,GO:0031526~brush border membrane,GO:0032587~ruffle membrane,GO:0036126~sperm flagellum,GO:0042470~melanosome,GO:0043…	GO:0000166~nucleotide binding,GO:0001948~glycoprotein binding,GO:0002134~UTP binding,GO:0002135~CTP binding,GO:0003729~mRNA binding,GO:0004713~protein tyrosine kinase activity,GO:0005515~protein binding,GO:0005524~ATP binding,GO:0005525~GTP binding,GO:0016887~ATPase activity,GO:0017098~sulfonylurea receptor binding,GO:0019901~protein kinase binding,GO:0019903~protein phosphatase binding,GO:002302…
P08113	P08113	Hsp90b1	0.84543	1.1053	-0.0489024	0.739678	0.739678	Not significant	Present in Nucleus	RBP	867860	Hsp90b1 Grp94 Tra-1 Tra1	actin rod assembly [GO:0031247]; cellular response to ATP [GO:0071318]; negative regulation of apoptotic process [GO:0043066]; protein folding [GO:0006457]; regulation of phosphoprotein phosphatase activity [GO:0043666]; response to hypoxia [GO:0001666]; retrograde protein transport, ER to cytosol [GO:0030970]; ubiquitin-dependent ERAD pathway [GO:0030433]	cytosol [GO:0005829]; endoplasmic reticulum [GO:0005783]; endoplasmic reticulum chaperone complex [GO:0034663]; endoplasmic reticulum lumen [GO:0005788]; endoplasmic reticulum membrane [GO:0005789]; extracellular region [GO:0005576]; melanosome [GO:0042470]; midbody [GO:0030496]; perinuclear region of cytoplasm [GO:0048471]; plasma membrane [GO:0005886]; protein-containing complex [GO:0032991]; s…	ATP binding [GO:0005524]; low-density lipoprotein particle receptor binding [GO:0050750]; protein phosphatase binding [GO:0019903]; RNA binding [GO:0003723]; unfolded protein binding [GO:0051082]	FUNCTION: Molecular chaperone that functions in the processing and transport of secreted proteins (PubMed:20865800). When associated with CNPY3, required for proper folding of Toll-like receptors (PubMed:20865800). Functions in endoplasmic reticulum associated degradation (ERAD) (By similarity). Has ATPase activity (PubMed:20865800). {ECO:0000250|UniProtKB:P14625, ECO:0000269|PubMed:20865800}.	GO:0001666~response to hypoxia,GO:0006457~protein folding,GO:0006898~receptor-mediated endocytosis,GO:0006950~response to stress,GO:0030433~ER-associated ubiquitin-dependent protein catabolic process,GO:0030970~retrograde protein transport, ER to cytosol,GO:0031247~actin rod assembly,GO:0043066~negative regulation of apoptotic process,GO:0043666~regulation of phosphoprotein phosphatase activity,G…	GO:0005576~extracellular region,GO:0005634~nucleus,GO:0005783~endoplasmic reticulum,GO:0005788~endoplasmic reticulum lumen,GO:0005789~endoplasmic reticulum membrane,GO:0005790~smooth endoplasmic reticulum,GO:0005829~cytosol,GO:0005886~plasma membrane,GO:0005925~focal adhesion,GO:0016020~membrane,GO:0030496~midbody,GO:0031012~extracellular matrix,GO:0034663~endoplasmic reticulum chaperone complex,…	GO:0000166~nucleotide binding,GO:0003723~RNA binding,GO:0005515~protein binding,GO:0005524~ATP binding,GO:0019903~protein phosphatase binding,GO:0046790~virion binding,GO:0050750~low-density lipoprotein particle receptor binding,GO:0051082~unfolded protein binding,
P08228	P08228	Sod1	0.63593	0.80387	-0.484013	0.0384403	0.0384403	Not significant	Present in Nucleus	Others	9434100	Sod1	activation of MAPK activity [GO:0000187]; aging [GO:0007568]; anterograde axonal transport [GO:0008089]; auditory receptor cell stereocilium organization [GO:0060088]; cell aging [GO:0007569]; cellular iron ion homeostasis [GO:0006879]; cellular response to ATP [GO:0071318]; cellular response to cadmium ion [GO:0071276]; cellular response to potassium ion [GO:0035865]; embryo implantation [GO:000…	axon cytoplasm [GO:1904115]; cell [GO:0005623]; cytoplasm [GO:0005737]; cytoplasmic vesicle [GO:0031410]; cytosol [GO:0005829]; dendrite cytoplasm [GO:0032839]; dense core granule [GO:0031045]; extracellular region [GO:0005576]; extracellular space [GO:0005615]; lysosome [GO:0005764]; mitochondrial intermembrane space [GO:0005758]; mitochondrion [GO:0005739]; myelin sheath [GO:0043209]; neuronal …	chaperone binding [GO:0051087]; copper ion binding [GO:0005507]; enzyme binding [GO:0019899]; identical protein binding [GO:0042802]; protein phosphatase 2B binding [GO:0030346]; Rac GTPase binding [GO:0048365]; superoxide dismutase activity [GO:0004784]; zinc ion binding [GO:0008270]	FUNCTION: Destroys radicals which are normally produced within the cells and which are toxic to biological systems.	GO:0000187~activation of MAPK activity,GO:0000302~response to reactive oxygen species,GO:0000303~response to superoxide,GO:0001541~ovarian follicle development,GO:0001819~positive regulation of cytokine production,GO:0001895~retina homeostasis,GO:0001975~response to amphetamine,GO:0002262~myeloid cell homeostasis,GO:0006749~glutathione metabolic process,GO:0006801~superoxide metabolic process,GO:…	GO:0005576~extracellular region,GO:0005615~extracellular space,GO:0005634~nucleus,GO:0005654~nucleoplasm,GO:0005737~cytoplasm,GO:0005739~mitochondrion,GO:0005758~mitochondrial intermembrane space,GO:0005764~lysosome,GO:0005777~peroxisome,GO:0005829~cytosol,GO:0005886~plasma membrane,GO:0030141~secretory granule,GO:0031012~extracellular matrix,GO:0031045~dense core granule,GO:0031410~cytoplasmic v…	GO:0004784~superoxide dismutase activity,GO:0005507~copper ion binding,GO:0005515~protein binding,GO:0008270~zinc ion binding,GO:0016209~antioxidant activity,GO:0016491~oxidoreductase activity,GO:0019899~enzyme binding,GO:0030346~protein phosphatase 2B binding,GO:0042802~identical protein binding,GO:0046872~metal ion binding,GO:0048365~Rac GTPase binding,GO:0051087~chaperone binding,
P08775	P08775	Polr2a	0.96158	0.96939	-0.0506861	0.322045	0.322045	Not significant	DNA.Chromatin.binder	RBP	64051000	Polr2a Rpii215 Rpo2-1	cellular response to oxygen levels [GO:0071453]; DNA-templated transcription, termination [GO:0006353]; positive regulation of RNA splicing [GO:0033120]; response to organic cyclic compound [GO:0014070]; transcription by RNA polymerase II [GO:0006366]	cytoplasm [GO:0005737]; nuclear euchromatin [GO:0005719]; nucleoplasm [GO:0005654]; nucleus [GO:0005634]; RNA polymerase II, core complex [GO:0005665]	core promoter binding [GO:0001047]; DNA binding [GO:0003677]; DNA-directed 5'-3' RNA polymerase activity [GO:0003899]; metal ion binding [GO:0046872]; promoter-specific chromatin binding [GO:1990841]; protein C-terminus binding [GO:0008022]; ubiquitin protein ligase binding [GO:0031625]	FUNCTION: DNA-dependent RNA polymerase catalyzes the transcription of DNA into RNA using the four ribonucleoside triphosphates as substrates. Largest and catalytic component of RNA polymerase II which synthesizes mRNA precursors and many functional non-coding RNAs. Forms the polymerase active center together with the second largest subunit. Pol II is the central component of the basal RNA polymer…	GO:0006351~transcription, DNA-templated,GO:0006353~DNA-templated transcription, termination,GO:0006366~transcription from RNA polymerase II promoter,GO:0014070~response to organic cyclic compound,GO:0033120~positive regulation of RNA splicing,GO:0034587~piRNA metabolic process,GO:0071453~cellular response to oxygen levels,	GO:0000974~Prp19 complex,GO:0005634~nucleus,GO:0005654~nucleoplasm,GO:0005665~DNA-directed RNA polymerase II, core complex,GO:0005719~nuclear euchromatin,GO:0005730~nucleolus,	GO:0001047~core promoter binding,GO:0001055~RNA polymerase II activity,GO:0003677~DNA binding,GO:0003899~DNA-directed RNA polymerase activity,GO:0005515~protein binding,GO:0016740~transferase activity,GO:0016779~nucleotidyltransferase activity,GO:0031625~ubiquitin protein ligase binding,GO:0044822~poly(A) RNA binding,GO:0046872~metal ion binding,
P09103	P09103	P4hb	1.0624	1.1925	0.170658	0.106084	0.106084	Not significant	Unexpected	RBP	447900	P4hb Pdia1	cell redox homeostasis [GO:0045454]; cellular response to hypoxia [GO:0071456]; cellular response to interleukin-7 [GO:0098761]; peptidyl-proline hydroxylation to 4-hydroxy-L-proline [GO:0018401]; positive regulation of cell adhesion [GO:0045785]; positive regulation of substrate adhesion-dependent cell spreading [GO:1900026]; positive regulation of viral entry into host cell [GO:0046598]; protei…	cell [GO:0005623]; cytoskeleton [GO:0005856]; cytosol [GO:0005829]; endoplasmic reticulum [GO:0005783]; endoplasmic reticulum chaperone complex [GO:0034663]; endoplasmic reticulum-Golgi intermediate compartment [GO:0005793]; endoplasmic reticulum lumen [GO:0005788]; external side of plasma membrane [GO:0009897]; lamellipodium [GO:0030027]; melanosome [GO:0042470]; procollagen-proline 4-dioxygenas…	actin binding [GO:0003779]; enzyme binding [GO:0019899]; integrin binding [GO:0005178]; peptide disulfide oxidoreductase activity [GO:0015037]; procollagen-proline 4-dioxygenase activity [GO:0004656]; protein-containing complex binding [GO:0044877]; protein disulfide isomerase activity [GO:0003756]; protein heterodimerization activity [GO:0046982]	FUNCTION: This multifunctional protein catalyzes the formation, breakage and rearrangement of disulfide bonds. At the cell surface, seems to act as a reductase that cleaves disulfide bonds of proteins attached to the cell. May therefore cause structural modifications of exofacial proteins. Inside the cell, seems to form/rearrange disulfide bonds of nascent proteins. At high concentrations, functi…	GO:0006457~protein folding,GO:0018401~peptidyl-proline hydroxylation to 4-hydroxy-L-proline,GO:0034976~response to endoplasmic reticulum stress,GO:0045454~cell redox homeostasis,GO:0046598~positive regulation of viral entry into host cell,GO:0071456~cellular response to hypoxia,GO:1902175~regulation of oxidative stress-induced intrinsic apoptotic signaling pathway,	GO:0005623~cell,GO:0005783~endoplasmic reticulum,GO:0005788~endoplasmic reticulum lumen,GO:0005793~endoplasmic reticulum-Golgi intermediate compartment,GO:0005886~plasma membrane,GO:0005925~focal adhesion,GO:0009897~external side of plasma membrane,GO:0016020~membrane,GO:0016222~procollagen-proline 4-dioxygenase complex,GO:0031012~extracellular matrix,GO:0034663~endoplasmic reticulum chaperone co…	GO:0003756~protein disulfide isomerase activity,GO:0004656~procollagen-proline 4-dioxygenase activity,GO:0005178~integrin binding,GO:0005515~protein binding,GO:0016853~isomerase activity,GO:0019899~enzyme binding,GO:0031545~peptidyl-proline 4-dioxygenase activity,GO:0044822~poly(A) RNA binding,GO:0046982~protein heterodimerization activity,
P09405	P09405	Ncl	0.58194	0.6014	-0.75733	0.00137687	0.00137687	Not significant	DNA.Chromatin.binder	RBP	6641300000	Ncl Nuc	angiogenesis [GO:0001525]; cellular response to epidermal growth factor stimulus [GO:0071364]; cellular response to leukemia inhibitory factor [GO:1990830]; cellular response to lipopolysaccharide [GO:0071222]; endocytosis [GO:0006897]; negative regulation of apoptotic process [GO:0043066]; negative regulation of translation [GO:0017148]; positive regulation of interleukin-6 secretion [GO:2000778…	cell cortex [GO:0005938]; cell surface [GO:0009986]; cytoplasm [GO:0005737]; cytoplasmic ribonucleoprotein granule [GO:0036464]; dense fibrillar component [GO:0001651]; fibrillar center [GO:0001650]; nucleolus [GO:0005730]; nucleoplasm [GO:0005654]; nucleus [GO:0005634]; ribonucleoprotein complex [GO:1990904]; spliceosomal complex [GO:0005681]	calcium ion binding [GO:0005509]; DNA topoisomerase binding [GO:0044547]; ErbB-4 class receptor binding [GO:1990631]; histone binding [GO:0042393]; identical protein binding [GO:0042802]; laminin binding [GO:0043236]; mRNA 5'-UTR binding [GO:0048027]; protein C-terminus binding [GO:0008022]; RNA binding [GO:0003723]; rRNA primary transcript binding [GO:0042134]; selenocysteine insertion sequence …	FUNCTION: Nucleolin is the major nucleolar protein of growing eukaryotic cells. It is found associated with intranucleolar chromatin and pre-ribosomal particles. It induces chromatin decondensation by binding to histone H1. It is thought to play a role in pre-rRNA transcription and ribosome assembly. May play a role in the process of transcriptional elongation. Binds RNA oligonucleotides with 5'-…	GO:0001525~angiogenesis,GO:0006897~endocytosis,GO:0032760~positive regulation of tumor necrosis factor production,GO:0043066~negative regulation of apoptotic process,GO:0045944~positive regulation of transcription from RNA polymerase II promoter,GO:0071222~cellular response to lipopolysaccharide,GO:0071364~cellular response to epidermal growth factor stimulus,GO:1901838~positive regulation of tra…	GO:0001650~fibrillar center,GO:0001651~dense fibrillar component,GO:0005634~nucleus,GO:0005654~nucleoplasm,GO:0005730~nucleolus,GO:0005737~cytoplasm,GO:0005938~cell cortex,GO:0009986~cell surface,GO:0016020~membrane,GO:0030529~intracellular ribonucleoprotein complex,GO:0036464~cytoplasmic ribonucleoprotein granule,GO:0070062~extracellular exosome,	GO:0000166~nucleotide binding,GO:0003676~nucleic acid binding,GO:0003677~DNA binding,GO:0003697~single-stranded DNA binding,GO:0003723~RNA binding,GO:0005102~receptor binding,GO:0005509~calcium ion binding,GO:0005515~protein binding,GO:0008022~protein C-terminus binding,GO:0035368~selenocysteine insertion sequence binding,GO:0042134~rRNA primary transcript binding,GO:0042162~telomeric DNA binding…
P09411	P09411;P09041	Pgk1	0.57051	0.60483	-0.767537	0.0017691	0.0017691	Not significant	Unexpected	Others	138730000	Pgk1 Pgk-1	carbohydrate metabolic process [GO:0005975]; cellular response to hypoxia [GO:0071456]; epithelial cell differentiation [GO:0030855]; gluconeogenesis [GO:0006094]; glycolytic process [GO:0006096]; negative regulation of angiogenesis [GO:0016525]; phosphorylation [GO:0016310]; plasminogen activation [GO:0031639]; positive regulation of oxidative phosphorylation [GO:1903862]	cytosol [GO:0005829]; extracellular space [GO:0005615]; membrane raft [GO:0045121]	ADP binding [GO:0043531]; ATP binding [GO:0005524]; phosphoglycerate kinase activity [GO:0004618]; protein-disulfide reductase activity [GO:0047134]	FUNCTION: Catalyzes one of the two ATP producing reactions in the glycolytic pathway via the reversible conversion of 1,3-diphosphoglycerate to 3-phosphoglycerate. In addition to its role as a glycolytic enzyme, it seems that PGK-1 acts as a polymerase alpha cofactor protein (primer recognition protein). May play a role in sperm motility. {ECO:0000250|UniProtKB:P00558}.	GO:0005975~carbohydrate metabolic process,GO:0006094~gluconeogenesis,GO:0006096~glycolytic process,GO:0016310~phosphorylation,	GO:0005737~cytoplasm,GO:0005829~cytosol,GO:0016020~membrane,GO:0045121~membrane raft,GO:0070062~extracellular exosome,	GO:0004618~phosphoglycerate kinase activity,GO:0005524~ATP binding,GO:0043531~ADP binding,
P09602	P09602	Hmgn2	1.0816	1.1947	0.184908	0.0761704	0.0761704	Not significant	DNA.Chromatin.binder	Others	448000000	Hmgn2 Hmg-17 Hmg17	negative regulation of transcription by RNA polymerase II [GO:0000122]; regulation of development, heterochronic [GO:0040034]; regulation of transcription by RNA polymerase II [GO:0006357]	chromatin [GO:0000785]; cytoplasm [GO:0005737]; nucleus [GO:0005634]	nucleosomal DNA binding [GO:0031492]	FUNCTION: Binds to the inner side of the nucleosomal DNA thus altering the interaction between the DNA and the histone octamer. May be involved in the process which maintains transcribable genes in a unique chromatin conformation (By similarity). {ECO:0000250}.	GO:0000122~negative regulation of transcription from RNA polymerase II promoter,GO:0006357~regulation of transcription from RNA polymerase II promoter,GO:0040034~regulation of development, heterochronic,	GO:0000785~chromatin,GO:0005634~nucleus,GO:0005737~cytoplasm,	GO:0003677~DNA binding,
P09926	P09926	Surf2	0.39547	0.49635	-1.17447	0.00473264	0.00473264	Serum	Present in Nucleus	Others	5783200	Surf2 Surf-2		nuclear speck [GO:0016607]; nucleolus [GO:0005730]; nucleoplasm [GO:0005654]; plasma membrane [GO:0005886]				GO:0005634~nucleus,GO:0005730~nucleolus,GO:0005886~plasma membrane,
P0DP28	P0DP28;P0DP27;P0DP26;Q9D6P8	Calm3	0.56821	0.54945	-0.839722	0.00108238	0.00108238	Not significant	Present in Nucleus	Others	455690	Calm3 Cam3 Camc	activation of adenylate cyclase activity [GO:0007190]; calcium-mediated signaling [GO:0019722]; detection of calcium ion [GO:0005513]; establishment of protein localization to mitochondrial membrane [GO:0090151]; G2/M transition of mitotic cell cycle [GO:0000086]; microtubule cytoskeleton organization [GO:0000226]; positive regulation of cyclic-nucleotide phosphodiesterase activity [GO:0051343]; …	calcium channel complex [GO:0034704]; catalytic complex [GO:1902494]; cell [GO:0005623]; centrosome [GO:0005813]; cytoplasm [GO:0005737]; growth cone [GO:0030426]; mitochondrial membrane [GO:0031966]; myelin sheath [GO:0043209]; neuron projection [GO:0043005]; nucleus [GO:0005634]; plasma membrane [GO:0005886]; sarcomere [GO:0030017]; spindle microtubule [GO:0005876]; spindle pole [GO:0000922]; s…	adenylate cyclase activator activity [GO:0010856]; adenylate cyclase binding [GO:0008179]; calcium-dependent protein binding [GO:0048306]; calcium ion binding [GO:0005509]; disordered domain specific binding [GO:0097718]; enzyme regulator activity [GO:0030234]; ion channel binding [GO:0044325]; nitric-oxide synthase binding [GO:0050998]; nitric-oxide synthase regulator activity [GO:0030235]; N-te…	FUNCTION: Calmodulin mediates the control of a large number of enzymes, ion channels, aquaporins and other proteins through calcium-binding. Among the enzymes to be stimulated by the calmodulin-calcium complex are a number of protein kinases and phosphatases. Together with CCP110 and centrin, is involved in a genetic pathway that regulates the centrosome cycle and progression through cytokinesis.…	GO:0000086~G2/M transition of mitotic cell cycle,GO:0001975~response to amphetamine,GO:0002027~regulation of heart rate,GO:0005513~detection of calcium ion,GO:0007190~activation of adenylate cyclase activity,GO:0010880~regulation of release of sequestered calcium ion into cytosol by sarcoplasmic reticulum,GO:0019722~calcium-mediated signaling,GO:0021762~substantia nigra development,GO:0032465~reg…	GO:0000922~spindle pole,GO:0005634~nucleus,GO:0005737~cytoplasm,GO:0005813~centrosome,GO:0005829~cytosol,GO:0005876~spindle microtubule,GO:0005886~plasma membrane,GO:0008076~voltage-gated potassium channel complex,GO:0030017~sarcomere,GO:0030426~growth cone,GO:0034704~calcium channel complex,GO:0043005~neuron projection,GO:0070062~extracellular exosome,	GO:0005509~calcium ion binding,GO:0008179~adenylate cyclase binding,GO:0019904~protein domain specific binding,GO:0030234~enzyme regulator activity,GO:0030235~nitric-oxide synthase regulator activity,GO:0031800~type 3 metabotropic glutamate receptor binding,GO:0043548~phosphatidylinositol 3-kinase binding,GO:0044325~ion channel binding,GO:0047485~protein N-terminus binding,GO:0048306~calcium-depe…
P10126	P10126;P62631	Eef1a1	0.44707	0.46384	-1.13486	0.000542744	0.000542744	Serum	Present in Nucleus	RBP	220210000	Eef1a1 Eef1a	cellular response to epidermal growth factor stimulus [GO:0071364]; negative regulation of reactive oxygen species biosynthetic process [GO:1903427]; positive regulation of cell death [GO:0010942]; positive regulation of neuron projection development [GO:0010976]; regulation of D-erythro-sphingosine kinase activity [GO:1900022]; translation [GO:0006412]; translational elongation [GO:0006414]	cortical actin cytoskeleton [GO:0030864]; cytoplasm [GO:0005737]; cytosol [GO:0005829]; myelin sheath [GO:0043209]; nucleolus [GO:0005730]; nucleus [GO:0005634]; plasma membrane [GO:0005886]; ruffle membrane [GO:0032587]	calmodulin binding [GO:0005516]; drug binding [GO:0008144]; GTPase activity [GO:0003924]; GTP binding [GO:0005525]; identical protein binding [GO:0042802]; kinase binding [GO:0019900]; mRNA binding [GO:0003729]; protein kinase binding [GO:0019901]; translation elongation factor activity [GO:0003746]; tRNA binding [GO:0000049]	FUNCTION: This protein promotes the GTP-dependent binding of aminoacyl-tRNA to the A-site of ribosomes during protein biosynthesis. With PARP1 and TXK, forms a complex that acts as a T helper 1 (Th1) cell-specific transcription factor and binds the promoter of IFN-gamma to directly regulate its transcription, and is thus involved importantly in Th1 cytokine production. {ECO:0000250|UniProtKB:P681…	GO:0006412~translation,GO:0006414~translational elongation,GO:0010942~positive regulation of cell death,GO:0010976~positive regulation of neuron projection development,GO:0051260~protein homooligomerization,GO:0071364~cellular response to epidermal growth factor stimulus,GO:1903427~negative regulation of reactive oxygen species biosynthetic process,	GO:0005615~extracellular space,GO:0005634~nucleus,GO:0005730~nucleolus,GO:0005737~cytoplasm,GO:0005829~cytosol,GO:0005886~plasma membrane,GO:0016020~membrane,GO:0030864~cortical actin cytoskeleton,GO:0032587~ruffle membrane,GO:0043209~myelin sheath,GO:0070062~extracellular exosome,	GO:0000049~tRNA binding,GO:0000166~nucleotide binding,GO:0003729~mRNA binding,GO:0003746~translation elongation factor activity,GO:0003924~GTPase activity,GO:0005515~protein binding,GO:0005525~GTP binding,GO:0008144~drug binding,GO:0019901~protein kinase binding,GO:0044822~poly(A) RNA binding,
P10639	P10639	Txn	1.7292	1.72	0.786257	0.0010794	0.0010794	Not significant	Present in Nucleus	RBP	75910000	Txn Txn1	cell redox homeostasis [GO:0045454]; glycerol ether metabolic process [GO:0006662]; negative regulation of hydrogen peroxide-induced cell death [GO:1903206]; negative regulation of protein export from nucleus [GO:0046826]; negative regulation of transcription by RNA polymerase II [GO:0000122]; oxidation-reduction process [GO:0055114]; positive regulation of DNA binding [GO:0043388]; positive regu…	axon [GO:0030424]; cell [GO:0005623]; cytoplasm [GO:0005737]; cytosol [GO:0005829]; dendrite [GO:0030425]; extracellular region [GO:0005576]; mitochondrion [GO:0005739]; neuronal cell body [GO:0043025]; nucleoplasm [GO:0005654]; nucleus [GO:0005634]	enzyme binding [GO:0019899]; peptide disulfide oxidoreductase activity [GO:0015037]; protein disulfide oxidoreductase activity [GO:0015035]	FUNCTION: Participates in various redox reactions through the reversible oxidation of its active center dithiol to a disulfide and catalyzes dithiol-disulfide exchange reactions (By similarity). Plays a role in the reversible S-nitrosylation of cysteine residues in target proteins, and thereby contributes to the response to intracellular nitric oxide. Nitrosylates the active site Cys of CASP3 in …	GO:0000103~sulfate assimilation,GO:0000122~negative regulation of transcription from RNA polymerase II promoter,GO:0006351~transcription, DNA-templated,GO:0006355~regulation of transcription, DNA-templated,GO:0006457~protein folding,GO:0006662~glycerol ether metabolic process,GO:0006810~transport,GO:0009314~response to radiation,GO:0033138~positive regulation of peptidyl-serine phosphorylation,GO…	GO:0005576~extracellular region,GO:0005634~nucleus,GO:0005737~cytoplasm,GO:0005739~mitochondrion,GO:0005829~cytosol,GO:0030424~axon,GO:0030425~dendrite,GO:0043025~neuronal cell body,GO:0070062~extracellular exosome,	GO:0005515~protein binding,GO:0015035~protein disulfide oxidoreductase activity,GO:0015037~peptide disulfide oxidoreductase activity,GO:0016671~oxidoreductase activity, acting on a sulfur group of donors, disulfide as acceptor,GO:0019899~enzyme binding,GO:0044822~poly(A) RNA binding,
P10649	P10649;Q80W21;P19639;P15626;O35660	Gstm1	1.4884	2.2179	0.861478	0.0318084	0.0318084	Not significant	Unexpected	Others	863070	Gstm1	cellular response to drug [GO:0035690]; glutathione metabolic process [GO:0006749]; xenobiotic catabolic process [GO:0042178]	cytosol [GO:0005829]; extracellular region [GO:0005576]; intercellular bridge [GO:0045171]; myelin sheath [GO:0043209]; protein-containing complex [GO:0032991]	glutathione binding [GO:0043295]; glutathione transferase activity [GO:0004364]; identical protein binding [GO:0042802]; nickel cation binding [GO:0016151]; protein kinase binding [GO:0019901]; steroid binding [GO:0005496]	FUNCTION: Conjugation of reduced glutathione to a wide number of exogenous and endogenous hydrophobic electrophiles.	GO:0006749~glutathione metabolic process,GO:0008152~metabolic process,GO:0035690~cellular response to drug,	GO:0005576~extracellular region,GO:0005737~cytoplasm,GO:0043209~myelin sheath,GO:0043234~protein complex,	GO:0004364~glutathione transferase activity,GO:0005496~steroid binding,GO:0005515~protein binding,GO:0016151~nickel cation binding,GO:0016740~transferase activity,GO:0019901~protein kinase binding,GO:0042803~protein homodimerization activity,GO:0046982~protein heterodimerization activity,
P10711	P10711-2	Tcea1	1.7869	1.2367	0.571977	0.0648152	0.0648152	Not significant	DNA.Chromatin.binder	Others	720420	Tcea1 Tceat	erythrocyte differentiation [GO:0030218]; positive regulation of transcription, DNA-templated [GO:0045893]; positive regulation of transcription by RNA polymerase II [GO:0045944]; transcription, DNA-templated [GO:0006351]	nucleolus [GO:0005730]; nucleoplasm [GO:0005654]; transcription factor TFIID complex [GO:0005669]	DNA binding [GO:0003677]; zinc ion binding [GO:0008270]	FUNCTION: Necessary for efficient RNA polymerase II transcription elongation past template-encoded arresting sites. The arresting sites in DNA have the property of trapping a certain fraction of elongating RNA polymerases that pass through, resulting in locked ternary complexes. Cleavage of the nascent transcript by S-II allows the resumption of elongation from the new 3'-terminus.	GO:0006351~transcription, DNA-templated,GO:0006355~regulation of transcription, DNA-templated,GO:0006357~regulation of transcription from RNA polymerase II promoter,GO:0030218~erythrocyte differentiation,GO:0032784~regulation of DNA-templated transcription, elongation,GO:0045893~positive regulation of transcription, DNA-templated,GO:0045944~positive regulation of transcription from RNA polymerase…	GO:0005634~nucleus,GO:0005654~nucleoplasm,GO:0005730~nucleolus,	GO:0003676~nucleic acid binding,GO:0003677~DNA binding,GO:0003746~translation elongation factor activity,GO:0005515~protein binding,GO:0008270~zinc ion binding,GO:0046872~metal ion binding,
P10711	P10711;Q9QVN7	Tcea1	1.1482	1.2153	0.240343	0.026115	0.026115	Not significant	DNA.Chromatin.binder	Others	67811000	Tcea1 Tceat	erythrocyte differentiation [GO:0030218]; positive regulation of transcription, DNA-templated [GO:0045893]; positive regulation of transcription by RNA polymerase II [GO:0045944]; transcription, DNA-templated [GO:0006351]	nucleolus [GO:0005730]; nucleoplasm [GO:0005654]; transcription factor TFIID complex [GO:0005669]	DNA binding [GO:0003677]; zinc ion binding [GO:0008270]	FUNCTION: Necessary for efficient RNA polymerase II transcription elongation past template-encoded arresting sites. The arresting sites in DNA have the property of trapping a certain fraction of elongating RNA polymerases that pass through, resulting in locked ternary complexes. Cleavage of the nascent transcript by S-II allows the resumption of elongation from the new 3'-terminus.	GO:0006351~transcription, DNA-templated,GO:0006355~regulation of transcription, DNA-templated,GO:0006357~regulation of transcription from RNA polymerase II promoter,GO:0030218~erythrocyte differentiation,GO:0032784~regulation of DNA-templated transcription, elongation,GO:0045893~positive regulation of transcription, DNA-templated,GO:0045944~positive regulation of transcription from RNA polymerase…	GO:0005634~nucleus,GO:0005654~nucleoplasm,GO:0005730~nucleolus,	GO:0003676~nucleic acid binding,GO:0003677~DNA binding,GO:0003746~translation elongation factor activity,GO:0005515~protein binding,GO:0008270~zinc ion binding,GO:0046872~metal ion binding,
P10922	P10922	H1-0	0.48946	0.49372	-1.02449	0.000576985	0.000576985	Serum	DNA.Chromatin.binder	RBP	170700000	H1-0 H1f0 H1fv	chromatin silencing [GO:0006342]; chromosome condensation [GO:0030261]; negative regulation of chromatin silencing [GO:0031936]; negative regulation of DNA recombination [GO:0045910]; negative regulation of transcription by RNA polymerase II [GO:0000122]; nucleosome assembly [GO:0006334]; nucleosome positioning [GO:0016584]; positive regulation of transcription regulatory region DNA binding [GO:2…	actin cytoskeleton [GO:0015629]; Golgi apparatus [GO:0005794]; nuclear body [GO:0016604]; nuclear chromatin [GO:0000790]; nuclear euchromatin [GO:0005719]; nucleoplasm [GO:0005654]; nucleosome [GO:0000786]; nucleus [GO:0005634]; transcriptional repressor complex [GO:0017053]	AT DNA binding [GO:0003680]; chromatin DNA binding [GO:0031490]; double-stranded DNA binding [GO:0003690]; nucleosomal DNA binding [GO:0031492]	FUNCTION: Histones H1 are necessary for the condensation of nucleosome chains into higher-order structures. The histones H1.0 are found in cells that are in terminal stages of differentiation or that have low rates of cell division.	GO:0006334~nucleosome assembly,	GO:0000786~nucleosome,GO:0000790~nuclear chromatin,GO:0005634~nucleus,GO:0005694~chromosome,GO:0005719~nuclear euchromatin,GO:0005730~nucleolus,GO:0005794~Golgi apparatus,GO:0015629~actin cytoskeleton,	GO:0003677~DNA binding,GO:0031490~chromatin DNA binding,GO:0044822~poly(A) RNA binding,
P11031	P11031	Sub1	0.75931	0.73552	-0.420201	0.00552858	0.00552858	Not significant	DNA.Chromatin.binder	RBP	336580000	Sub1 Pc4 Rpo2tc1	negative regulation of DNA metabolic process [GO:0051053]; positive regulation of transcription initiation from RNA polymerase II promoter [GO:0060261]; protein homooligomerization [GO:0051260]; regulation of transcription by RNA polymerase II [GO:0006357]; SMAD protein signal transduction [GO:0060395]	nucleolus [GO:0005730]; nucleoplasm [GO:0005654]; nucleus [GO:0005634]; transcription factor complex [GO:0005667]	activating transcription factor binding [GO:0033613]; DNA helicase activity [GO:0003678]; identical protein binding [GO:0042802]; RNA polymerase II cis-regulatory region sequence-specific DNA binding [GO:0000978]; single-stranded DNA binding [GO:0003697]; transcription coactivator activity [GO:0003713]	FUNCTION: General coactivator that functions cooperatively with TAFs and mediates functional interactions between upstream activators and the general transcriptional machinery. May be involved in stabilizing the multiprotein transcription complex. Binds single-stranded DNA. Also binds, in vitro, non-specifically to double-stranded DNA (ds DNA).	GO:0006351~transcription, DNA-templated,GO:0006355~regulation of transcription, DNA-templated,GO:0006357~regulation of transcription from RNA polymerase II promoter,GO:0060395~SMAD protein signal transduction,	GO:0005634~nucleus,GO:0005667~transcription factor complex,GO:0005730~nucleolus,GO:0070062~extracellular exosome,	GO:0001205~transcriptional activator activity, RNA polymerase II distal enhancer sequence-specific binding,GO:0003677~DNA binding,GO:0003697~single-stranded DNA binding,GO:0003713~transcription coactivator activity,GO:0044822~poly(A) RNA binding,
P11103	P11103;P11103-2	Parp1	1.3779	1.4838	0.515884	0.00556825	0.00556825	Not significant	DNA.Chromatin.binder	RBP	339410000	Parp1 Adprp Adprt Adprt1	apoptotic process [GO:0006915]; ATP generation from poly-ADP-D-ribose [GO:1990966]; base-excision repair [GO:0006284]; behavioral response to cocaine [GO:0048148]; cellular response to amyloid-beta [GO:1904646]; cellular response to DNA damage stimulus [GO:0006974]; cellular response to insulin stimulus [GO:0032869]; cellular response to oxidative stress [GO:0034599]; cellular response to superox…	cytoplasm [GO:0005737]; mitochondrion [GO:0005739]; nuclear body [GO:0016604]; nuclear envelope [GO:0005635]; nucleolus [GO:0005730]; nucleoplasm [GO:0005654]; nucleus [GO:0005634]; protein-containing complex [GO:0032991]; protein-DNA complex [GO:0032993]; site of DNA damage [GO:0090734]; site of double-strand break [GO:0035861]; transcription factor complex [GO:0005667]	chromatin binding [GO:0003682]; DNA-binding transcription activator activity, RNA polymerase II-specific [GO:0001228]; enzyme binding [GO:0019899]; estrogen receptor binding [GO:0030331]; histone deacetylase binding [GO:0042826]; identical protein binding [GO:0042802]; NAD+ ADP-ribosyltransferase activity [GO:0003950]; NAD binding [GO:0051287]; NAD DNA ADP-ribosyltransferase activity [GO:0140294]…	FUNCTION: Poly-ADP-ribosyltransferase that mediates poly-ADP-ribosylation of proteins and plays a key role in DNA repair. Mainly mediates glutamate and aspartate ADP-ribosylation of target proteins: the ADP-D-ribosyl group of NAD(+) is transferred to the acceptor carboxyl group of glutamate and aspartate residues and further ADP-ribosyl groups are transferred to the 2'-position of the terminal ad…	GO:0000723~telomere maintenance,GO:0006259~DNA metabolic process,GO:0006273~lagging strand elongation,GO:0006281~DNA repair,GO:0006284~base-excision repair,GO:0006302~double-strand break repair,GO:0006351~transcription, DNA-templated,GO:0006355~regulation of transcription, DNA-templated,GO:0006471~protein ADP-ribosylation,GO:0006974~cellular response to DNA damage stimulus,GO:0007005~mitochondrio…	GO:0000784~nuclear chromosome, telomeric region,GO:0005634~nucleus,GO:0005635~nuclear envelope,GO:0005654~nucleoplasm,GO:0005667~transcription factor complex,GO:0005730~nucleolus,GO:0005737~cytoplasm,GO:0005739~mitochondrion,GO:0016020~membrane,GO:0043234~protein complex,	GO:0003677~DNA binding,GO:0003682~chromatin binding,GO:0003910~DNA ligase (ATP) activity,GO:0003950~NAD+ ADP-ribosyltransferase activity,GO:0005515~protein binding,GO:0008134~transcription factor binding,GO:0008270~zinc ion binding,GO:0016740~transferase activity,GO:0016757~transferase activity, transferring glycosyl groups,GO:0019899~enzyme binding,GO:0019901~protein kinase binding,GO:0030331~es…
P11260	P11260;Q80TY0-5;Q80TY0-4;Q80TY0-2;Q80TY0-3;Q80TY0	Lire1	0.15023	0.1704	-2.64388	0.000225914	0.000225914	Serum	Present in Nucleus	RBP	16626000	Lire1	transposition, RNA-mediated [GO:0032197]	cytoplasm [GO:0005737]; cytoplasmic ribonucleoprotein granule [GO:0036464]; cytoplasmic stress granule [GO:0010494]; nucleolus [GO:0005730]; ribonucleoprotein complex [GO:1990904]	nucleotide binding [GO:0000166]; single-stranded RNA binding [GO:0003727]	FUNCTION: Nucleic acid-binding protein which is essential for retrotransposition of LINE-1 elements in the genome. Functions as a nucleic acid chaperone binding its own transcript and therefore preferentially mobilizing the transcript from which they are encoded. {ECO:0000269|PubMed:11134335, ECO:0000269|PubMed:28806172}.
P11276	P11276	Fn1	1.7045	1.5604	0.705632	0.00321737	0.00321737	Not significant	DNA.Chromatin.binder	Others	34680	Fn1	acute-phase response [GO:0006953]; angiogenesis [GO:0001525]; calcium-independent cell-matrix adhesion [GO:0007161]; cell activation [GO:0001775]; cell adhesion [GO:0007155]; cell-matrix adhesion [GO:0007160]; cell-substrate junction assembly [GO:0007044]; cellular response to interleukin-1 [GO:0071347]; cellular response to mercury ion [GO:0071288]; endodermal cell differentiation [GO:0035987]; …	apical plasma membrane [GO:0016324]; basement membrane [GO:0005604]; collagen-containing extracellular matrix [GO:0062023]; endoplasmic reticulum-Golgi intermediate compartment [GO:0005793]; extracellular exosome [GO:0070062]; extracellular matrix [GO:0031012]; extracellular space [GO:0005615]; fibrinogen complex [GO:0005577]	chaperone binding [GO:0051087]; disordered domain specific binding [GO:0097718]; enzyme binding [GO:0019899]; heparin binding [GO:0008201]; identical protein binding [GO:0042802]; integrin binding [GO:0005178]; mercury ion binding [GO:0045340]; peptidase activator activity [GO:0016504]; protease binding [GO:0002020]; protein C-terminus binding [GO:0008022]; proteoglycan binding [GO:0043394]; sign…	FUNCTION: Fibronectins bind cell surfaces and various compounds including collagen, fibrin, heparin, DNA, and actin. Fibronectins are involved in cell adhesion, cell motility, opsonization, wound healing, and maintenance of cell shape healing, and maintenance of cell shape. Involved in osteoblast compaction through the fibronectin fibrillogenesis cell-mediated matrix assembly process, essential f…	GO:0001525~angiogenesis,GO:0001775~cell activation,GO:0001932~regulation of protein phosphorylation,GO:0006953~acute-phase response,GO:0007044~cell-substrate junction assembly,GO:0007155~cell adhesion,GO:0007160~cell-matrix adhesion,GO:0007161~calcium-independent cell-matrix adhesion,GO:0008284~positive regulation of cell proliferation,GO:0008347~glial cell migration,GO:0008360~regulation of cell…	GO:0005576~extracellular region,GO:0005577~fibrinogen complex,GO:0005578~proteinaceous extracellular matrix,GO:0005604~basement membrane,GO:0005605~basal lamina,GO:0005615~extracellular space,GO:0005793~endoplasmic reticulum-Golgi intermediate compartment,GO:0016324~apical plasma membrane,GO:0031012~extracellular matrix,GO:0070062~extracellular exosome,GO:0072562~blood microparticle,	GO:0002020~protease binding,GO:0005178~integrin binding,GO:0005515~protein binding,GO:0008201~heparin binding,GO:0016504~peptidase activator activity,GO:0042802~identical protein binding,GO:0045340~mercury ion binding,
P11440	P11440	Cdk1	1.0168	0.96423	-0.0142574	0.788456	0.788456	Not significant	DNA.Chromatin.binder	Others	7995000	Cdk1 Cdc2 Cdc2a Cdkn1	animal organ regeneration [GO:0031100]; apoptotic process [GO:0006915]; cell aging [GO:0007569]; cell division [GO:0051301]; cell population proliferation [GO:0008283]; cellular response to hydrogen peroxide [GO:0070301]; chromosome condensation [GO:0030261]; epithelial cell differentiation [GO:0030855]; Golgi disassembly [GO:0090166]; mitotic cell cycle phase transition [GO:0044772]; mitotic G2 …	centrosome [GO:0005813]; cyclin B1-CDK1 complex [GO:0097125]; cyclin-dependent protein kinase holoenzyme complex [GO:0000307]; cytoplasm [GO:0005737]; cytosol [GO:0005829]; midbody [GO:0030496]; mitochondrial matrix [GO:0005759]; mitotic spindle [GO:0072686]; nucleoplasm [GO:0005654]; nucleus [GO:0005634]; spindle microtubule [GO:0005876]	ATP binding [GO:0005524]; chromatin binding [GO:0003682]; cyclin binding [GO:0030332]; cyclin-dependent protein kinase activity [GO:0097472]; cyclin-dependent protein serine/threonine kinase activity [GO:0004693]; histone kinase activity [GO:0035173]; Hsp70 protein binding [GO:0030544]; kinase activity [GO:0016301]; protein kinase activity [GO:0004672]; protein serine/threonine kinase activity [G…	FUNCTION: Plays a key role in the control of the eukaryotic cell cycle by modulating the centrosome cycle as well as mitotic onset; promotes G2-M transition, and regulates G1 progress and G1-S transition via association with multiple interphase cyclins. Required in higher cells for entry into S-phase and mitosis. Phosphorylates PARVA/actopaxin, APC, AMPH, APC, BARD1, Bcl-xL/BCL2L1, BRCA2, CALD1, …	GO:0006461~protein complex assembly,GO:0006468~protein phosphorylation,GO:0006915~apoptotic process,GO:0007049~cell cycle,GO:0007067~mitotic nuclear division,GO:0007095~mitotic G2 DNA damage checkpoint,GO:0007569~cell aging,GO:0008283~cell proliferation,GO:0009636~response to toxic substance,GO:0010243~response to organonitrogen compound,GO:0010628~positive regulation of gene expression,GO:001407…	GO:0000784~nuclear chromosome, telomeric region,GO:0005634~nucleus,GO:0005654~nucleoplasm,GO:0005737~cytoplasm,GO:0005739~mitochondrion,GO:0005813~centrosome,GO:0005856~cytoskeleton,GO:0005876~spindle microtubule,GO:0016020~membrane,GO:0030496~midbody,GO:0070062~extracellular exosome,GO:0072686~mitotic spindle,	GO:0000166~nucleotide binding,GO:0003682~chromatin binding,GO:0004672~protein kinase activity,GO:0004674~protein serine/threonine kinase activity,GO:0004693~cyclin-dependent protein serine/threonine kinase activity,GO:0005515~protein binding,GO:0005524~ATP binding,GO:0008353~RNA polymerase II carboxy-terminal domain kinase activity,GO:0016301~kinase activity,GO:0016740~transferase activity,GO:003…
P11499	P11499	Hsp90ab1	0.69556	0.75677	-0.462913	0.00824019	0.00824019	Not significant	Present in Nucleus	RBP	62777000	Hsp90ab1 Hsp84 Hsp84-1 Hspcb	axon extension [GO:0048675]; cellular response to drug [GO:0035690]; cellular response to heat [GO:0034605]; cellular response to interleukin-4 [GO:0071353]; cellular response to organic cyclic compound [GO:0071407]; central nervous system neuron axonogenesis [GO:0021955]; chaperone-mediated protein complex assembly [GO:0051131]; establishment of cell polarity [GO:0030010]; negative regulation of…	apical plasma membrane [GO:0016324]; aryl hydrocarbon receptor complex [GO:0034751]; axonal growth cone [GO:0044295]; basolateral plasma membrane [GO:0016323]; brush border membrane [GO:0031526]; cell surface [GO:0009986]; COP9 signalosome [GO:0008180]; cytoplasm [GO:0005737]; cytosol [GO:0005829]; dendritic growth cone [GO:0044294]; extracellular region [GO:0005576]; HSP90-CDC37 chaperone comple…	ATP binding [GO:0005524]; ATP-dependent protein binding [GO:0043008]; CTP binding [GO:0002135]; dATP binding [GO:0032564]; disordered domain specific binding [GO:0097718]; DNA polymerase binding [GO:0070182]; double-stranded RNA binding [GO:0003725]; drug binding [GO:0008144]; GTP binding [GO:0005525]; heat shock protein binding [GO:0031072]; histone deacetylase binding [GO:0042826]; histone meth…	FUNCTION: Molecular chaperone that promotes the maturation, structural maintenance and proper regulation of specific target proteins involved for instance in cell cycle control and signal transduction. Undergoes a functional cycle that is linked to its ATPase activity. This cycle probably induces conformational changes in the client proteins, thereby causing their activation. Interacts dynamicall…	GO:0001890~placenta development,GO:0006457~protein folding,GO:0006950~response to stress,GO:0009651~response to salt stress,GO:0010033~response to organic substance,GO:0019062~virion attachment to host cell,GO:0031396~regulation of protein ubiquitination,GO:0032092~positive regulation of protein binding,GO:0032435~negative regulation of proteasomal ubiquitin-dependent protein catabolic process,GO…	GO:0005622~intracellular,GO:0005737~cytoplasm,GO:0005739~mitochondrion,GO:0005765~lysosomal membrane,GO:0005829~cytosol,GO:0005913~cell-cell adherens junction,GO:0008180~COP9 signalosome,GO:0009986~cell surface,GO:0016020~membrane,GO:0016234~inclusion body,GO:0016323~basolateral plasma membrane,GO:0016324~apical plasma membrane,GO:0031526~brush border membrane,GO:0042470~melanosome,GO:0070062~ext…	GO:0000166~nucleotide binding,GO:0001948~glycoprotein binding,GO:0002134~UTP binding,GO:0002135~CTP binding,GO:0003725~double-stranded RNA binding,GO:0005515~protein binding,GO:0005524~ATP binding,GO:0005525~GTP binding,GO:0008144~drug binding,GO:0017098~sulfonylurea receptor binding,GO:0019887~protein kinase regulator activity,GO:0019900~kinase binding,GO:0019901~protein kinase binding,GO:002302…
P11531	P11531	Dmd	1.3688	1.4998	0.518841	0.00693299	0.00693299	Not significant	Present in Nucleus	Others	44580	Dmd	aging [GO:0007568]; cardiac muscle cell action potential [GO:0086001]; cardiac muscle contraction [GO:0060048]; cellular protein-containing complex assembly [GO:0034622]; cellular protein localization [GO:0034613]; cerebral cortex development [GO:0021987]; establishment of blood-nerve barrier [GO:0008065]; establishment of glial blood-brain barrier [GO:0060857]; muscle cell cellular homeostasis […	astrocyte projection [GO:0097449]; axon [GO:0030424]; cell [GO:0005623]; cell junction [GO:0030054]; cell-substrate junction [GO:0030055]; cell surface [GO:0009986]; costamere [GO:0043034]; dystrophin-associated glycoprotein complex [GO:0016010]; filopodium [GO:0030175]; filopodium membrane [GO:0031527]; Golgi apparatus [GO:0005794]; lamellipodium [GO:0030027]; matrix side of mitochondrial inner …	actin binding [GO:0003779]; dystroglycan binding [GO:0002162]; integrin binding [GO:0005178]; lamin binding [GO:0005521]; myosin binding [GO:0017022]; nitric-oxide synthase binding [GO:0050998]; PDZ domain binding [GO:0030165]; structural constituent of muscle [GO:0008307]; vinculin binding [GO:0017166]; zinc ion binding [GO:0008270]	FUNCTION: Anchors the extracellular matrix to the cytoskeleton via F-actin. Ligand for dystroglycan. Component of the dystrophin-associated glycoprotein complex which accumulates at the neuromuscular junction (NMJ) and at a variety of synapses in the peripheral and central nervous systems and has a structural function in stabilizing the sarcolemma. Also implicated in signaling events and synaptic…	GO:0001954~positive regulation of cell-matrix adhesion,GO:0002027~regulation of heart rate,GO:0006355~regulation of transcription, DNA-templated,GO:0007517~muscle organ development,GO:0007519~skeletal muscle tissue development,GO:0007568~aging,GO:0008065~establishment of blood-nerve barrier,GO:0010468~regulation of gene expression,GO:0010880~regulation of release of sequestered calcium ion into c…	GO:0005634~nucleus,GO:0005737~cytoplasm,GO:0005856~cytoskeleton,GO:0005886~plasma membrane,GO:0009986~cell surface,GO:0016010~dystrophin-associated glycoprotein complex,GO:0016020~membrane,GO:0030018~Z disc,GO:0030054~cell junction,GO:0030055~cell-substrate junction,GO:0030175~filopodium,GO:0031527~filopodium membrane,GO:0042383~sarcolemma,GO:0043034~costamere,GO:0043234~protein complex,GO:004430…	GO:0002162~dystroglycan binding,GO:0003779~actin binding,GO:0005200~structural constituent of cytoskeleton,GO:0005515~protein binding,GO:0008270~zinc ion binding,GO:0008307~structural constituent of muscle,GO:0017022~myosin binding,GO:0017166~vinculin binding,GO:0046872~metal ion binding,GO:0050998~nitric-oxide synthase binding,
P11983	P11983;P11983-2	Tcp1	0.74037	0.90011	-0.292754	0.0793959	0.0793959	Not significant	DNA.Chromatin.binder	RBP	12532000	Tcp1 Cct1 Ccta	binding of sperm to zona pellucida [GO:0007339]; positive regulation of establishment of protein localization to telomere [GO:1904851]; positive regulation of telomerase activity [GO:0051973]; positive regulation of telomerase RNA localization to Cajal body [GO:1904874]; positive regulation of telomere maintenance via telomerase [GO:0032212]; protein folding [GO:0006457]; protein stabilization [G…	acrosomal vesicle [GO:0001669]; cell body [GO:0044297]; centrosome [GO:0005813]; chaperonin-containing T-complex [GO:0005832]; Golgi apparatus [GO:0005794]; heterochromatin [GO:0000792]; microtubule [GO:0005874]; microtubule organizing center [GO:0005815]; myelin sheath [GO:0043209]; nuclear heterochromatin [GO:0005720]; pericentriolar material [GO:0000242]; zona pellucida receptor complex [GO:00…	ATP binding [GO:0005524]; ubiquitin protein ligase binding [GO:0031625]; unfolded protein binding [GO:0051082]	FUNCTION: Component of the chaperonin-containing T-complex (TRiC), a molecular chaperone complex that assists the folding of proteins upon ATP hydrolysis. The TRiC complex mediates the folding of WRAP53/TCAB1, thereby regulating telomere maintenance. As part of the TRiC complex may play a role in the assembly of BBSome, a complex involved in ciliogenesis regulating transports vesicles to the cili…	GO:0006457~protein folding,GO:0007339~binding of sperm to zona pellucida,GO:0032212~positive regulation of telomere maintenance via telomerase,GO:0044053~translocation of peptides or proteins into host cell cytoplasm,GO:0050821~protein stabilization,GO:0051973~positive regulation of telomerase activity,GO:0090666~scaRNA localization to Cajal body,GO:1901998~toxin transport,GO:1904851~positive reg…	GO:0000242~pericentriolar material,GO:0000792~heterochromatin,GO:0001669~acrosomal vesicle,GO:0002199~zona pellucida receptor complex,GO:0005720~nuclear heterochromatin,GO:0005737~cytoplasm,GO:0005794~Golgi apparatus,GO:0005813~centrosome,GO:0005815~microtubule organizing center,GO:0005832~chaperonin-containing T-complex,GO:0005856~cytoskeleton,GO:0005874~microtubule,GO:0043209~myelin sheath,GO:0…	GO:0000166~nucleotide binding,GO:0005515~protein binding,GO:0005524~ATP binding,GO:0031625~ubiquitin protein ligase binding,GO:0044822~poly(A) RNA binding,GO:0051082~unfolded protein binding,
P12815	P12815-2;P12815	Pdcd6	0.8869	0.66372	-0.382255	0.0929258	0.0929258	Not significant	Present in Nucleus	Others	644460	Pdcd6 Alg2	activation of cysteine-type endopeptidase activity involved in apoptotic process [GO:0006919]; angiogenesis [GO:0001525]; apoptotic process [GO:0006915]; cellular response to heat [GO:0034605]; COPII vesicle coating [GO:0048208]; endoplasmic reticulum to Golgi vesicle-mediated transport [GO:0006888]; intracellular protein transport [GO:0006886]; negative regulation of protein kinase B signaling […	COPII vesicle coat [GO:0030127]; Cul3-RING ubiquitin ligase complex [GO:0031463]; cytoplasm [GO:0005737]; cytoplasmic vesicle [GO:0031410]; endoplasmic reticulum [GO:0005783]; endoplasmic reticulum exit site [GO:0070971]; endoplasmic reticulum membrane [GO:0005789]; endosome [GO:0005768]; Golgi membrane [GO:0000139]; nucleus [GO:0005634]	calcium-dependent protein binding [GO:0048306]; calcium ion binding [GO:0005509]; identical protein binding [GO:0042802]; magnesium ion binding [GO:0000287]; protein binding, bridging [GO:0030674]; protein binding, bridging involved in substrate recognition for ubiquitination [GO:1990756]; protein dimerization activity [GO:0046983]; protein homodimerization activity [GO:0042803]; protein membrane…	FUNCTION: Calcium sensor that plays a key role in processes such as endoplasmic reticulum (ER)-Golgi vesicular transport, endosomal biogenesis or membrane repair (PubMed:10744743, PubMed:11525164, PubMed:27541325). Acts as an adapter that bridges unrelated proteins or stabilizes weak protein-protein complexes in response to calcium: calcium-binding triggers exposure of apolar surface, promoting i…	GO:0001525~angiogenesis,GO:0001938~positive regulation of endothelial cell proliferation,GO:0006886~intracellular protein transport,GO:0006915~apoptotic process,GO:0006919~activation of cysteine-type endopeptidase activity involved in apoptotic process,GO:0010595~positive regulation of endothelial cell migration,GO:0030948~negative regulation of vascular endothelial growth factor receptor signali…	GO:0005634~nucleus,GO:0005737~cytoplasm,GO:0005768~endosome,GO:0005783~endoplasmic reticulum,GO:0005789~endoplasmic reticulum membrane,GO:0016020~membrane,GO:0031410~cytoplasmic vesicle,GO:0031965~nuclear membrane,GO:0070062~extracellular exosome,GO:0070971~endoplasmic reticulum exit site,	GO:0004198~calcium-dependent cysteine-type endopeptidase activity,GO:0005509~calcium ion binding,GO:0005515~protein binding,GO:0042802~identical protein binding,GO:0042803~protein homodimerization activity,GO:0043495~protein anchor,GO:0046872~metal ion binding,GO:0046983~protein dimerization activity,GO:0048306~calcium-dependent protein binding,GO:0060090~binding, bridging,
P12970	P12970	Rpl7a	0.5512	0.57035	-0.834716	0.00110384	0.00110384	Not significant	Present in Nucleus	RBP	175630000	Rpl7a Surf-3 Surf3	maturation of LSU-rRNA [GO:0000470]	cytosolic large ribosomal subunit [GO:0022625]; membrane [GO:0016020]; nucleolus [GO:0005730]; polysomal ribosome [GO:0042788]; ribosome [GO:0005840]; synapse [GO:0045202]	RNA binding [GO:0003723]		GO:0000470~maturation of LSU-rRNA,GO:0006412~translation,GO:0042254~ribosome biogenesis,GO:0098609~cell-cell adhesion,	GO:0005634~nucleus,GO:0005730~nucleolus,GO:0005737~cytoplasm,GO:0005840~ribosome,GO:0005913~cell-cell adherens junction,GO:0005925~focal adhesion,GO:0016020~membrane,GO:0022625~cytosolic large ribosomal subunit,GO:0030529~intracellular ribonucleoprotein complex,GO:0042788~polysomal ribosome,GO:0070062~extracellular exosome,	GO:0003723~RNA binding,GO:0005515~protein binding,GO:0044822~poly(A) RNA binding,GO:0098641~cadherin binding involved in cell-cell adhesion,
P13705	P13705	Msh3	1.2376	1.1957	0.2827	0.0142628	0.0142628	Not significant	DNA.Chromatin.binder	Others	432470	Msh3 Rep-3	DNA repair [GO:0006281]; maintenance of DNA repeat elements [GO:0043570]; meiotic mismatch repair [GO:0000710]; mismatch repair [GO:0006298]; mitotic recombination [GO:0006312]; negative regulation of DNA recombination [GO:0045910]; positive regulation of helicase activity [GO:0051096]; reciprocal meiotic recombination [GO:0007131]; removal of nonhomologous ends [GO:0000735]; replication fork arr…	mismatch repair complex [GO:0032300]; MutSbeta complex [GO:0032302]; nucleus [GO:0005634]	ATP binding [GO:0005524]; centromeric DNA binding [GO:0019237]; damaged DNA binding [GO:0003684]; DNA binding [GO:0003677]; DNA-dependent ATPase activity [GO:0008094]; DNA insertion or deletion binding [GO:0032135]; enzyme binding [GO:0019899]	FUNCTION: Component of the post-replicative DNA mismatch repair system (MMR). Heterodimerizes with MSH2 to form MutS beta which binds to DNA mismatches thereby initiating DNA repair. When bound, the MutS beta heterodimer bends the DNA helix and shields approximately 20 base pairs. MutS beta recognizes large insertion-deletion loops (IDL) up to 13 nucleotides long. After mismatch binding, forms a …	GO:0000710~meiotic mismatch repair,GO:0006281~DNA repair,GO:0006298~mismatch repair,GO:0006974~cellular response to DNA damage stimulus,GO:0007131~reciprocal meiotic recombination,GO:0016446~somatic hypermutation of immunoglobulin genes,GO:0016447~somatic recombination of immunoglobulin gene segments,GO:0043570~maintenance of DNA repeat elements,GO:0045910~negative regulation of DNA recombination…	GO:0000228~nuclear chromosome,GO:0016020~membrane,GO:0032302~MutSbeta complex,	GO:0000166~nucleotide binding,GO:0003677~DNA binding,GO:0003684~damaged DNA binding,GO:0003697~single-stranded DNA binding,GO:0005524~ATP binding,GO:0019237~centromeric DNA binding,GO:0019899~enzyme binding,GO:0030983~mismatched DNA binding,GO:0032139~dinucleotide insertion or deletion binding,GO:0032142~single guanine insertion binding,GO:0032181~dinucleotide repeat insertion binding,GO:0032357~…
P13864	P13864;P13864-2	Dnmt1	0.67494	0.68258	-0.559049	0.00247286	0.00247286	Not significant	DNA.Chromatin.binder	RBP	152020000	Dnmt1 Dnmt Met1 Uim	cellular response to amino acid stimulus [GO:0071230]; cellular response to transforming growth factor beta stimulus [GO:0071560]; chromatin organization [GO:0006325]; DNA hypermethylation [GO:0044026]; DNA methylation [GO:0006306]; DNA methylation involved in embryo development [GO:0043045]; DNA methylation on cytosine [GO:0032776]; DNA methylation on cytosine within a CG sequence [GO:0010424]; …	cytoplasm [GO:0005737]; heterochromatin [GO:0000792]; neuronal cell body [GO:0043025]; nucleoplasm [GO:0005654]; nucleus [GO:0005634]; pericentric heterochromatin [GO:0005721]; protein-containing complex [GO:0032991]; replication fork [GO:0005657]	chromatin binding [GO:0003682]; DNA (cytosine-5-)-methyltransferase activity [GO:0003886]; DNA (cytosine-5-)-methyltransferase activity, acting on CpG substrates [GO:0051718]; DNA binding [GO:0003677]; DNA-methyltransferase activity [GO:0009008]; estrogen receptor binding [GO:0030331]; histone deacetylase binding [GO:0042826]; methyl-CpG binding [GO:0008327]; methyltransferase activity [GO:000816…	FUNCTION: Methylates CpG residues. Preferentially methylates hemimethylated DNA. Associates with DNA replication sites in S phase maintaining the methylation pattern in the newly synthesized strand, that is essential for epigenetic inheritance. Associates with chromatin during G2 and M phases to maintain DNA methylation independently of replication. It is responsible for maintaining methylation p…	GO:0000122~negative regulation of transcription from RNA polymerase II promoter,GO:0000183~chromatin silencing at rDNA,GO:0006306~DNA methylation,GO:0006351~transcription, DNA-templated,GO:0006355~regulation of transcription, DNA-templated,GO:0007265~Ras protein signal transduction,GO:0008152~metabolic process,GO:0010216~maintenance of DNA methylation,GO:0010424~DNA methylation on cytosine within…	GO:0000792~heterochromatin,GO:0005634~nucleus,GO:0005654~nucleoplasm,GO:0005657~replication fork,GO:0005721~pericentric heterochromatin,GO:0005737~cytoplasm,GO:0043025~neuronal cell body,GO:0043234~protein complex,	GO:0003677~DNA binding,GO:0003682~chromatin binding,GO:0003690~double-stranded DNA binding,GO:0003723~RNA binding,GO:0003824~catalytic activity,GO:0003886~DNA (cytosine-5-)-methyltransferase activity,GO:0005515~protein binding,GO:0008168~methyltransferase activity,GO:0008270~zinc ion binding,GO:0008327~methyl-CpG binding,GO:0009008~DNA-methyltransferase activity,GO:0016740~transferase activity,GO…
P14115	P14115	Rpl27a	0.62988	0.66349	-0.629352	0.00262271	0.00262271	Not significant	Unexpected	RBP	94761000	Rpl27a	translation [GO:0006412]	cytosol [GO:0005829]; cytosolic large ribosomal subunit [GO:0022625]; endoplasmic reticulum [GO:0005783]	structural constituent of ribosome [GO:0003735]		GO:0006412~translation,	GO:0005622~intracellular,GO:0005840~ribosome,GO:0015934~large ribosomal subunit,GO:0016020~membrane,GO:0022625~cytosolic large ribosomal subunit,GO:0022626~cytosolic ribosome,GO:0030529~intracellular ribonucleoprotein complex,	GO:0003735~structural constituent of ribosome,GO:0044822~poly(A) RNA binding,
P14131	P14131	Rps16	0.63321	0.67043	-0.618043	0.00291534	0.00291534	Not significant	Unexpected	RBP	41347000	Rps16	cellular response to leukemia inhibitory factor [GO:1990830]; maturation of SSU-rRNA from tricistronic rRNA transcript (SSU-rRNA, 5.8S rRNA, LSU-rRNA) [GO:0000462]; ribosomal small subunit biogenesis [GO:0042274]; rRNA processing [GO:0006364]; translation [GO:0006412]	cytosolic small ribosomal subunit [GO:0022627]; small ribosomal subunit [GO:0015935]	RNA binding [GO:0003723]; structural constituent of ribosome [GO:0003735]		GO:0000462~maturation of SSU-rRNA from tricistronic rRNA transcript (SSU-rRNA, 5.8S rRNA, LSU-rRNA),GO:0006364~rRNA processing,GO:0006412~translation,GO:0042274~ribosomal small subunit biogenesis,GO:0097421~liver regeneration,	GO:0005840~ribosome,GO:0005925~focal adhesion,GO:0015935~small ribosomal subunit,GO:0016020~membrane,GO:0022627~cytosolic small ribosomal subunit,GO:0030529~intracellular ribonucleoprotein complex,GO:0031012~extracellular matrix,GO:0070062~extracellular exosome,	GO:0003723~RNA binding,GO:0003735~structural constituent of ribosome,GO:0044822~poly(A) RNA binding,
P14148	P14148	Rpl7	0.54803	0.55887	-0.853544	0.000936255	0.000936255	Not significant	DNA.Chromatin.binder	RBP	131800000	Rpl7	maturation of LSU-rRNA from tricistronic rRNA transcript (SSU-rRNA, 5.8S rRNA, LSU-rRNA) [GO:0000463]; ribosomal large subunit biogenesis [GO:0042273]; rRNA processing [GO:0006364]; translation [GO:0006412]	A band [GO:0031672]; cytosolic large ribosomal subunit [GO:0022625]; polysome [GO:0005844]; postsynaptic density [GO:0014069]; ribonucleoprotein complex [GO:1990904]; ribosome [GO:0005840]; synapse [GO:0045202]	5S rRNA binding [GO:0008097]; DNA binding [GO:0003677]; identical protein binding [GO:0042802]; mRNA binding [GO:0003729]; RNA binding [GO:0003723]; structural constituent of ribosome [GO:0003735]	FUNCTION: Component of the large ribosomal subunit (By similarity). Binds to G-rich structures in 28S rRNA and in mRNAs. Plays a regulatory role in the translation apparatus; inhibits cell-free translation of mRNAs (By similarity). {ECO:0000250|UniProtKB:P18124}.	GO:0000463~maturation of LSU-rRNA from tricistronic rRNA transcript (SSU-rRNA, 5.8S rRNA, LSU-rRNA),GO:0002181~cytoplasmic translation,GO:0006364~rRNA processing,GO:0006412~translation,GO:0042273~ribosomal large subunit biogenesis,	GO:0005634~nucleus,GO:0005730~nucleolus,GO:0005737~cytoplasm,GO:0005840~ribosome,GO:0005844~polysome,GO:0005925~focal adhesion,GO:0016020~membrane,GO:0022625~cytosolic large ribosomal subunit,GO:0030529~intracellular ribonucleoprotein complex,GO:0031672~A band,GO:0070062~extracellular exosome,	GO:0003677~DNA binding,GO:0003723~RNA binding,GO:0003729~mRNA binding,GO:0003735~structural constituent of ribosome,GO:0008097~5S rRNA binding,GO:0042803~protein homodimerization activity,GO:0044822~poly(A) RNA binding,
P14152	P14152	Mdh1	0.52194	0.7558	-0.670984	0.046935	0.046935	Not significant	Unexpected	Others	618850	Mdh1 Mor2	carbohydrate metabolic process [GO:0005975]; malate metabolic process [GO:0006108]; NADH metabolic process [GO:0006734]; NAD metabolic process [GO:0019674]; oxaloacetate metabolic process [GO:0006107]; tricarboxylic acid cycle [GO:0006099]	cytosol [GO:0005829]; mitochondrion [GO:0005739]; myelin sheath [GO:0043209]	L-malate dehydrogenase activity [GO:0030060]; malate dehydrogenase activity [GO:0016615]; NAD binding [GO:0051287]		GO:0002230~positive regulation of defense response to virus by host,GO:0005975~carbohydrate metabolic process,GO:0006099~tricarboxylic acid cycle,GO:0006107~oxaloacetate metabolic process,GO:0006108~malate metabolic process,GO:0006734~NADH metabolic process,GO:0019674~NAD metabolic process,GO:0019752~carboxylic acid metabolic process,GO:0055114~oxidation-reduction process,GO:0098779~mitophagy in …	GO:0005615~extracellular space,GO:0005737~cytoplasm,GO:0005739~mitochondrion,GO:0005813~centrosome,GO:0005829~cytosol,GO:0043209~myelin sheath,GO:0070062~extracellular exosome,	GO:0003824~catalytic activity,GO:0016491~oxidoreductase activity,GO:0016615~malate dehydrogenase activity,GO:0016616~oxidoreductase activity, acting on the CH-OH group of donors, NAD or NADP as acceptor,GO:0030060~L-malate dehydrogenase activity,GO:0051287~NAD binding,
P14206	P14206	Rpsa	0.63113	0.74053	-0.54868	0.0142344	0.0142344	Not significant	Present in Nucleus	RBP	8876800	Rpsa Lamr1 P40-8	cell-cell adhesion [GO:0098609]; cytoplasmic translation [GO:0002181]; epithelial cell differentiation [GO:0030855]; ribosomal small subunit assembly [GO:0000028]; translation [GO:0006412]	basement membrane [GO:0005604]; collagen-containing extracellular matrix [GO:0062023]; cytoplasm [GO:0005737]; cytosol [GO:0005829]; cytosolic small ribosomal subunit [GO:0022627]; glutamatergic synapse [GO:0098978]; membrane [GO:0016020]; neuronal cell body [GO:0043025]; nucleus [GO:0005634]; plasma membrane [GO:0005886]; small ribosomal subunit [GO:0015935]; synapse [GO:0045202]	laminin binding [GO:0043236]; laminin receptor activity [GO:0005055]; ribosome binding [GO:0043022]; structural constituent of ribosome [GO:0003735]	FUNCTION: Required for the assembly and/or stability of the 40S ribosomal subunit. Required for the processing of the 20S rRNA-precursor to mature 18S rRNA in a late step of the maturation of 40S ribosomal subunits. Also functions as a cell surface receptor for laminin. Plays a role in cell adhesion to the basement membrane and in the consequent activation of signaling transduction pathways. May …	GO:0000028~ribosomal small subunit assembly,GO:0000447~endonucleolytic cleavage in ITS1 to separate SSU-rRNA from 5.8S rRNA and LSU-rRNA from tricistronic rRNA transcript (SSU-rRNA, 5.8S rRNA, LSU-rRNA),GO:0000461~endonucleolytic cleavage to generate mature 3'-end of SSU-rRNA from (SSU-rRNA, 5.8S rRNA, LSU-rRNA),GO:0006407~rRNA export from nucleus,GO:0006412~translation,GO:0016337~single organism…	GO:0005604~basement membrane,GO:0005622~intracellular,GO:0005634~nucleus,GO:0005737~cytoplasm,GO:0005829~cytosol,GO:0005840~ribosome,GO:0005886~plasma membrane,GO:0015935~small ribosomal subunit,GO:0016020~membrane,GO:0022627~cytosolic small ribosomal subunit,GO:0030529~intracellular ribonucleoprotein complex,GO:0030686~90S preribosome,GO:0031012~extracellular matrix,GO:0043025~neuronal cell body…	GO:0003735~structural constituent of ribosome,GO:0005055~laminin receptor activity,GO:0043022~ribosome binding,GO:0043236~laminin binding,GO:0044822~poly(A) RNA binding,
P14211	P14211	Calr	1.0668	1.1175	0.126782	0.090358	0.090358	Not significant	Present in Nucleus	RBP	6099000	Calr	cardiac muscle cell differentiation [GO:0055007]; cellular response to lithium ion [GO:0071285]; cellular senescence [GO:0090398]; cortical actin cytoskeleton organization [GO:0030866]; endoplasmic reticulum unfolded protein response [GO:0030968]; negative regulation of cell cycle arrest [GO:0071157]; negative regulation of intracellular steroid hormone receptor signaling pathway [GO:0033144]; ne…	acrosomal vesicle [GO:0001669]; cell surface [GO:0009986]; collagen-containing extracellular matrix [GO:0062023]; cytoplasm [GO:0005737]; cytosol [GO:0005829]; endoplasmic reticulum [GO:0005783]; endoplasmic reticulum lumen [GO:0005788]; endoplasmic reticulum membrane [GO:0005789]; endoplasmic reticulum quality control compartment [GO:0044322]; external side of plasma membrane [GO:0009897]; extra…	androgen receptor binding [GO:0050681]; calcium ion binding [GO:0005509]; carbohydrate binding [GO:0030246]; hormone binding [GO:0042562]; integrin binding [GO:0005178]; iron ion binding [GO:0005506]; mRNA binding [GO:0003729]; peptide binding [GO:0042277]; ubiquitin protein ligase binding [GO:0031625]; unfolded protein binding [GO:0051082]	FUNCTION: Calcium-binding chaperone that promotes folding, oligomeric assembly and quality control in the endoplasmic reticulum (ER) via the calreticulin/calnexin cycle. This lectin interacts transiently with almost all of the monoglucosylated glycoproteins that are synthesized in the ER. Interacts with the DNA-binding domain of NR3C1 and mediates its nuclear export. Involved in maternal gene exp…	GO:0000122~negative regulation of transcription from RNA polymerase II promoter,GO:0002479~antigen processing and presentation of exogenous peptide antigen via MHC class I, TAP-dependent,GO:0002502~peptide antigen assembly with MHC class I protein complex,GO:0006457~protein folding,GO:0006611~protein export from nucleus,GO:0006898~receptor-mediated endocytosis,GO:0007050~cell cycle arrest,GO:0007…	GO:0001669~acrosomal vesicle,GO:0005576~extracellular region,GO:0005615~extracellular space,GO:0005634~nucleus,GO:0005737~cytoplasm,GO:0005783~endoplasmic reticulum,GO:0005788~endoplasmic reticulum lumen,GO:0005790~smooth endoplasmic reticulum,GO:0005794~Golgi apparatus,GO:0005829~cytosol,GO:0005844~polysome,GO:0005925~focal adhesion,GO:0009897~external side of plasma membrane,GO:0009986~cell sur…	GO:0001948~glycoprotein binding,GO:0003729~mRNA binding,GO:0005178~integrin binding,GO:0005506~iron ion binding,GO:0005509~calcium ion binding,GO:0005515~protein binding,GO:0030246~carbohydrate binding,GO:0031625~ubiquitin protein ligase binding,GO:0042277~peptide binding,GO:0042562~hormone binding,GO:0044822~poly(A) RNA binding,GO:0046872~metal ion binding,GO:0050681~androgen receptor binding,GO…
P14240	P14240	L	0.98152	0.93947	-0.0584957	0.308405	0.308405	Not significant	Unexpected	Others	176490	L Segment L	cap snatching [GO:0075526]; negative stranded viral RNA replication [GO:0039689]; RNA-templated viral transcription [GO:0039696]	host cell cytoplasm [GO:0030430]; virion [GO:0019012]	hydrolase activity [GO:0016787]; nucleotide binding [GO:0000166]; RNA-directed 5'-3' RNA polymerase activity [GO:0003968]	FUNCTION: RNA-dependent RNA polymerase which is responsible for replication and transcription of the viral RNA genome. During transcription, synthesizes 4 subgenomic RNAs, and assures their capping by a cap-snatching mechanism, in which cellular capped pre-mRNAs are used to generate primers for viral transcription. The 3'-end of subgenomic mRNAs molecules are heterogeneous and not polyadenylated.…
P14602	P14602;P14602-2;P14602-3	Hspb1	0.99589	1.0993	0.0653217	0.382334	0.382334	Not significant	Present in Nucleus	RBP	25335000	Hspb1 Hsp25 Hsp27	anterograde axonal protein transport [GO:0099641]; cellular response to vascular endothelial growth factor stimulus [GO:0035924]; chaperone-mediated protein folding [GO:0061077]; intracellular signal transduction [GO:0035556]; negative regulation of apoptotic signaling pathway [GO:2001234]; negative regulation of oxidative stress-induced cell death [GO:1903202]; negative regulation of oxidative s…	axon [GO:0030424]; axon cytoplasm [GO:1904115]; cardiac myofibril [GO:0097512]; contractile fiber [GO:0043292]; cytoplasm [GO:0005737]; dendrite [GO:0030425]; I band [GO:0031674]; M band [GO:0031430]; nucleus [GO:0005634]; perikaryon [GO:0043204]; plasma membrane [GO:0005886]; postsynaptic density membrane [GO:0098839]; proteasome complex [GO:0000502]; spindle [GO:0005819]; synapse [GO:0045202]; …	identical protein binding [GO:0042802]; protein folding chaperone [GO:0044183]; protein homodimerization activity [GO:0042803]; protein kinase binding [GO:0019901]; protein kinase C binding [GO:0005080]; protein kinase C inhibitor activity [GO:0008426]; ubiquitin binding [GO:0043130]	FUNCTION: Small heat shock protein which functions as a molecular chaperone probably maintaining denatured proteins in a folding-competent state. Plays a role in stress resistance and actin organization (PubMed:17661394). Through its molecular chaperone activity may regulate numerous biological processes including the phosphorylation and the axonal transport of neurofilament proteins (By similari…	GO:0001895~retina homeostasis,GO:0006469~negative regulation of protein kinase activity,GO:0006986~response to unfolded protein,GO:0009615~response to virus,GO:0010976~positive regulation of neuron projection development,GO:0032731~positive regulation of interleukin-1 beta production,GO:0035556~intracellular signal transduction,GO:0035924~cellular response to vascular endothelial growth factor st…	GO:0000502~proteasome complex,GO:0005615~extracellular space,GO:0005622~intracellular,GO:0005634~nucleus,GO:0005737~cytoplasm,GO:0005819~spindle,GO:0005856~cytoskeleton,GO:0005886~plasma membrane,GO:0005925~focal adhesion,GO:0030018~Z disc,GO:0030424~axon,GO:0030425~dendrite,GO:0031012~extracellular matrix,GO:0031430~M band,GO:0031674~I band,GO:0043204~perikaryon,GO:0043292~contractile fiber,GO:0…	GO:0005080~protein kinase C binding,GO:0008426~protein kinase C inhibitor activity,GO:0019901~protein kinase binding,GO:0042802~identical protein binding,GO:0043130~ubiquitin binding,GO:0044822~poly(A) RNA binding,
P14733	P14733	Lmnb1	1.5601	1.5688	0.64565	0.00172881	0.00172881	Not significant	DNA.Chromatin.binder	Others	292520000	Lmnb1	cellular response to monosodium L-glutamate [GO:1904609]; positive regulation of G2/M transition of mitotic cell cycle [GO:0010971]; positive regulation of JNK cascade [GO:0046330]	cytoplasm [GO:0005737]; lamin filament [GO:0005638]; nuclear envelope [GO:0005635]; nuclear inner membrane [GO:0005637]; nuclear lamina [GO:0005652]; nuclear matrix [GO:0016363]; nuclear membrane [GO:0031965]; nucleoplasm [GO:0005654]; nucleus [GO:0005634]	double-stranded DNA binding [GO:0003690]; JUN kinase binding [GO:0008432]; phospholipase binding [GO:0043274]; sequence-specific double-stranded DNA binding [GO:1990837]	FUNCTION: Lamins are components of the nuclear lamina, a fibrous layer on the nucleoplasmic side of the inner nuclear membrane, which is thought to provide a framework for the nuclear envelope and may also interact with chromatin.	GO:0031662~positive regulation of cyclin-dependent protein serine/threonine kinase activity involved in G2/M transition of mitotic cell cycle,GO:0046330~positive regulation of JNK cascade,GO:1904609~cellular response to monosodium L-glutamate,	GO:0005634~nucleus,GO:0005635~nuclear envelope,GO:0005637~nuclear inner membrane,GO:0005638~lamin filament,GO:0005652~nuclear lamina,GO:0005654~nucleoplasm,GO:0005737~cytoplasm,GO:0005882~intermediate filament,GO:0016020~membrane,GO:0016363~nuclear matrix,GO:0031965~nuclear membrane,	GO:0005198~structural molecule activity,GO:0008432~JUN kinase binding,GO:0043274~phospholipase binding,
P14869	P14869	Rplp0	0.71629	0.55664	-0.663284	0.0220617	0.0220617	Not significant	Present in Nucleus	RBP	4696300	Rplp0 Arbp	cellular response to cAMP [GO:0071320]; cellular response to interleukin-4 [GO:0071353]; cellular response to phorbol 13-acetate 12-myristate [GO:1904628]; cellular response to Thyroid stimulating hormone [GO:1904401]; cytoplasmic translation [GO:0002181]; lactation [GO:0007595]; response to selenium ion [GO:0010269]; ribosomal large subunit assembly [GO:0000027]	cytoplasm [GO:0005737]; cytoplasmic ribonucleoprotein granule [GO:0036464]; cytosol [GO:0005829]; cytosolic large ribosomal subunit [GO:0022625]; dendrite [GO:0030425]; endoplasmic reticulum [GO:0005783]; membrane [GO:0016020]; nucleus [GO:0005634]; postsynapse [GO:0098794]; postsynaptic density [GO:0014069]; ribonucleoprotein complex [GO:1990904]; synapse [GO:0045202]	large ribosomal subunit rRNA binding [GO:0070180]; peptide binding [GO:0042277]; structural constituent of ribosome [GO:0003735]	FUNCTION: Ribosomal protein P0 is the functional equivalent of E.coli protein L10.	GO:0002181~cytoplasmic translation,GO:0007595~lactation,GO:0010269~response to selenium ion,GO:0042254~ribosome biogenesis,GO:0071320~cellular response to cAMP,GO:0071353~cellular response to interleukin-4,GO:1904401~cellular response to Thyroid stimulating hormone,GO:1904628~cellular response to phorbol 13-acetate 12-myristate,	GO:0005622~intracellular,GO:0005634~nucleus,GO:0005737~cytoplasm,GO:0005840~ribosome,GO:0005925~focal adhesion,GO:0016020~membrane,GO:0022625~cytosolic large ribosomal subunit,GO:0030425~dendrite,GO:0030529~intracellular ribonucleoprotein complex,GO:0030687~preribosome, large subunit precursor,GO:0036464~cytoplasmic ribonucleoprotein granule,GO:0070062~extracellular exosome,	GO:0003735~structural constituent of ribosome,GO:0042277~peptide binding,GO:0044822~poly(A) RNA binding,GO:0070180~large ribosomal subunit rRNA binding,
P15864	P15864	H1-2	1.7069	1.5477	0.700752	0.00372354	0.00372354	Not significant	DNA.Chromatin.binder	RBP	867800000	H1-2 H1f2 Hist1h1c	chromosome condensation [GO:0030261]; histone H3-K27 trimethylation [GO:0098532]; histone H3-K4 trimethylation [GO:0080182]; negative regulation of chromatin silencing [GO:0031936]; negative regulation of DNA recombination [GO:0045910]; negative regulation of transcription by RNA polymerase II [GO:0000122]; nucleosome assembly [GO:0006334]; nucleosome positioning [GO:0016584]; regulation of trans…	nuclear chromatin [GO:0000790]; nuclear euchromatin [GO:0005719]; nucleosome [GO:0000786]; nucleus [GO:0005634]; transcriptionally active chromatin [GO:0035327]	chromatin DNA binding [GO:0031490]; DNA binding [GO:0003677]; double-stranded DNA binding [GO:0003690]; nucleosomal DNA binding [GO:0031492]	FUNCTION: Histone H1 protein binds to linker DNA between nucleosomes forming the macromolecular structure known as the chromatin fiber. Histones H1 are necessary for the condensation of nucleosome chains into higher-order structured fibers. Acts also as a regulator of individual gene transcription through chromatin remodeling, nucleosome spacing and DNA methylation (By similarity). {ECO:0000250, …	GO:0000122~negative regulation of transcription from RNA polymerase II promoter,GO:0006334~nucleosome assembly,GO:0006357~regulation of transcription from RNA polymerase II promoter,GO:0016584~nucleosome positioning,GO:0080182~histone H3-K4 trimethylation,GO:0098532~histone H3-K27 trimethylation,	GO:0000786~nucleosome,GO:0005634~nucleus,GO:0005694~chromosome,GO:0005719~nuclear euchromatin,GO:0035327~transcriptionally active chromatin,	GO:0003677~DNA binding,GO:0005515~protein binding,GO:0031490~chromatin DNA binding,GO:0044822~poly(A) RNA binding,
P16254	P16254	Srp14	1.0773	1.169	0.166347	0.0768445	0.0768445	Not significant	Present in Nucleus	RBP	4165000	Srp14	protein targeting to ER [GO:0045047]; response to drug [GO:0042493]; SRP-dependent cotranslational protein targeting to membrane [GO:0006614]	nucleus [GO:0005634]; signal recognition particle, endoplasmic reticulum targeting [GO:0005786]	7S RNA binding [GO:0008312]; endoplasmic reticulum signal peptide binding [GO:0030942]	FUNCTION: Signal-recognition-particle assembly has a crucial role in targeting secretory proteins to the rough endoplasmic reticulum membrane. SRP9 together with SRP14 and the Alu portion of the SRP RNA, constitutes the elongation arrest domain of SRP. The complex of SRP9 and SRP14 is required for SRP RNA binding.	GO:0006614~SRP-dependent cotranslational protein targeting to membrane,GO:0042493~response to drug,GO:0045047~protein targeting to ER,	GO:0005634~nucleus,GO:0005737~cytoplasm,GO:0005786~signal recognition particle, endoplasmic reticulum targeting,GO:0030529~intracellular ribonucleoprotein complex,GO:0048500~signal recognition particle,GO:0070062~extracellular exosome,	GO:0003723~RNA binding,GO:0008312~7S RNA binding,GO:0030942~endoplasmic reticulum signal peptide binding,GO:0044822~poly(A) RNA binding,
P16460	P16460	Ass1	2.0613	1.7984	0.945134	0.0030186	0.0030186	Not significant	Present in Nucleus	RBP	677090	Ass1 Ass	acute-phase response [GO:0006953]; aging [GO:0007568]; arginine biosynthetic process [GO:0006526]; argininosuccinate metabolic process [GO:0000053]; aspartate metabolic process [GO:0006531]; cellular response to amine stimulus [GO:0071418]; cellular response to amino acid stimulus [GO:0071230]; cellular response to ammonium ion [GO:0071242]; cellular response to cAMP [GO:0071320]; cellular respon…	cell body fiber [GO:0070852]; cytoplasm [GO:0005737]; cytosol [GO:0005829]; endoplasmic reticulum [GO:0005783]; lysosome [GO:0005764]; mitochondrial outer membrane [GO:0005741]; mitochondrion [GO:0005739]; myelin sheath [GO:0043209]; neuronal cell body [GO:0043025]; neuron projection [GO:0043005]; nucleus [GO:0005634]; perikaryon [GO:0043204]	amino acid binding [GO:0016597]; argininosuccinate synthase activity [GO:0004055]; ATP binding [GO:0005524]; identical protein binding [GO:0042802]; toxic substance binding [GO:0015643]	FUNCTION: One of the enzymes of the urea cycle, the metabolic pathway transforming neurotoxic amonia produced by protein catabolism into inocuous urea in the liver of ureotelic animals. Catalyzes the formation of arginosuccinate from aspartate, citrulline and ATP and together with ASL it is responsible for the biosynthesis of arginine in most body tissues. {ECO:0000250|UniProtKB:P00966}.	GO:0000050~urea cycle,GO:0000052~citrulline metabolic process,GO:0000053~argininosuccinate metabolic process,GO:0006526~arginine biosynthetic process,GO:0006531~aspartate metabolic process,GO:0008652~cellular amino acid biosynthetic process,GO:0010043~response to zinc ion,GO:0010046~response to mycotoxin,GO:0045429~positive regulation of nitric oxide biosynthetic process,GO:0051384~response to gl…	GO:0005634~nucleus,GO:0005737~cytoplasm,GO:0005739~mitochondrion,GO:0005741~mitochondrial outer membrane,GO:0005764~lysosome,GO:0005783~endoplasmic reticulum,GO:0043005~neuron projection,GO:0043025~neuronal cell body,GO:0043204~perikaryon,GO:0043209~myelin sheath,GO:0070062~extracellular exosome,GO:0070852~cell body fiber,	GO:0000166~nucleotide binding,GO:0004055~argininosuccinate synthase activity,GO:0005524~ATP binding,GO:0015643~toxic substance binding,GO:0016597~amino acid binding,GO:0016874~ligase activity,GO:0042802~identical protein binding,GO:0044822~poly(A) RNA binding,
P16858	P16858;Q64467	Gapdh	0.80657	0.80807	-0.308788	0.00984181	0.00984181	Not significant	Present in Nucleus	Others	836390000	Gapdh Gapd	antimicrobial humoral immune response mediated by antimicrobial peptide [GO:0061844]; apoptotic process [GO:0006915]; cAMP-mediated signaling [GO:0019933]; carbohydrate metabolic process [GO:0005975]; cellular response to interferon-gamma [GO:0071346]; defense response to fungus [GO:0050832]; gluconeogenesis [GO:0006094]; glycolytic process [GO:0006096]; killing by host of symbiont cells [GO:0051…	cytoplasm [GO:0005737]; cytosol [GO:0005829]; GAIT complex [GO:0097452]; glutamatergic synapse [GO:0098978]; intracellular membrane-bounded organelle [GO:0043231]; lipid droplet [GO:0005811]; microtubule cytoskeleton [GO:0015630]; mitochondrion [GO:0005739]; myelin sheath [GO:0043209]; nuclear membrane [GO:0031965]; nucleus [GO:0005634]; plasma membrane [GO:0005886]; postsynaptic density, intrace…	aspartic-type endopeptidase inhibitor activity [GO:0019828]; disordered domain specific binding [GO:0097718]; enzyme binding [GO:0019899]; glyceraldehyde-3-phosphate dehydrogenase (NAD+) (phosphorylating) activity [GO:0004365]; identical protein binding [GO:0042802]; microtubule binding [GO:0008017]; NAD binding [GO:0051287]; NADP binding [GO:0050661]; peptidyl-cysteine S-nitrosylase activity [GO…	FUNCTION: Has both glyceraldehyde-3-phosphate dehydrogenase and nitrosylase activities, thereby playing a role in glycolysis and nuclear functions, respectively. Glyceraldehyde-3-phosphate dehydrogenase is a key enzyme in glycolysis that catalyzes the first step of the pathway by converting D-glyceraldehyde 3-phosphate (G3P) into 3-phospho-D-glyceroyl phosphate. Modulates the organization and ass…	GO:0000226~microtubule cytoskeleton organization,GO:0005975~carbohydrate metabolic process,GO:0006006~glucose metabolic process,GO:0006094~gluconeogenesis,GO:0006096~glycolytic process,GO:0006915~apoptotic process,GO:0007275~multicellular organism development,GO:0017148~negative regulation of translation,GO:0035606~peptidyl-cysteine S-trans-nitrosylation,GO:0050821~protein stabilization,GO:005140…	GO:0005634~nucleus,GO:0005737~cytoplasm,GO:0005739~mitochondrion,GO:0005811~lipid particle,GO:0005829~cytosol,GO:0005886~plasma membrane,GO:0015630~microtubule cytoskeleton,GO:0016020~membrane,GO:0030529~intracellular ribonucleoprotein complex,GO:0031012~extracellular matrix,GO:0031965~nuclear membrane,GO:0031982~vesicle,GO:0043209~myelin sheath,GO:0043231~intracellular membrane-bounded organelle…	GO:0004365~glyceraldehyde-3-phosphate dehydrogenase (NAD+) (phosphorylating) activity,GO:0008017~microtubule binding,GO:0016620~oxidoreductase activity, acting on the aldehyde or oxo group of donors, NAD or NADP as acceptor,GO:0019899~enzyme binding,GO:0035605~peptidyl-cysteine S-nitrosylase activity,GO:0042802~identical protein binding,GO:0050661~NADP binding,GO:0051287~NAD binding,
P17012	P17012;P23607	Zfx	1.3103	1.2249	0.341281	0.013396	0.013396	Not significant	DNA.Chromatin.binder	Others	7596800	Zfx	fertilization [GO:0009566]; germ cell development [GO:0007281]; homeostasis of number of cells [GO:0048872]; multicellular organism development [GO:0007275]; multicellular organism growth [GO:0035264]; oocyte development [GO:0048599]; ovarian follicle development [GO:0001541]; parental behavior [GO:0060746]; post-embryonic development [GO:0009791]; regulation of transcription, DNA-templated [GO:0…	nucleolus [GO:0005730]; nucleoplasm [GO:0005654]	DNA binding [GO:0003677]; metal ion binding [GO:0046872]	FUNCTION: Probable transcriptional activator.	GO:0001541~ovarian follicle development,GO:0006351~transcription, DNA-templated,GO:0006355~regulation of transcription, DNA-templated,GO:0007281~germ cell development,GO:0007283~spermatogenesis,GO:0009566~fertilization,GO:0009790~embryo development,GO:0009791~post-embryonic development,GO:0035264~multicellular organism growth,GO:0048599~oocyte development,GO:0048872~homeostasis of number of cells…	GO:0005634~nucleus,	GO:0000977~RNA polymerase II regulatory region sequence-specific DNA binding,GO:0003676~nucleic acid binding,GO:0003677~DNA binding,GO:0003700~transcription factor activity, sequence-specific DNA binding,GO:0046872~metal ion binding,
[truncated: 1,645 more rows]

## Sheet: Full_proteome
Full proteome analysis between 2iL and Serum conditions of mES cells. Related to Figure 4B (published data from Rafiee et a. Mol Cell 2016 was re-analysed)
Uniprot.ID	Protein.IDs	Gene.names	Ratio.H.L.normalized.Rep1	Ratio.H.L.normalized.Rep2	iBAQ	log2FC(2i/Serum)	P.Value	adj.P.Val	Differetial.Full.Proteome	RBP	Gene.names.y	Gene.ontology..biological.process.	Gene.ontology..cellular.component.	Gene.ontology..molecular.function.	Subcellular.location..CC.	GOTERM_BP_DIRECT	GOTERM_CC_DIRECT	GOTERM_MF_DIRECT
A0AUP1	A0AUP1	Ccdc112	1.5934	1.2837	247670	0.516208	0.0247616	0.0247616	Not significant	Others	Ccdc112
A1A5B6	A1A5B6	Tbc1d25	0.84825	0.88606	174490	-0.205981	0.0180757	0.0180757	Not significant	Others	Tbc1d25	activation of GTPase activity [GO:0090630]; autophagy [GO:0006914]; intracellular protein transport [GO:0006886]; regulation of autophagosome maturation [GO:1901096]	autophagosome [GO:0005776]; cytoplasmic vesicle [GO:0031410]	GTPase activator activity [GO:0005096]; Rab GTPase binding [GO:0017137]	SUBCELLULAR LOCATION: Cytoplasm {ECO:0000250}. Cytoplasmic vesicle, autophagosome {ECO:0000250}. Note=It is dispersed in the cytoplasm under nutrient-rich conditions. {ECO:0000250}.	GO:0006886~intracellular protein transport,GO:0006914~autophagy,GO:0031338~regulation of vesicle fusion,GO:0090630~activation of GTPase activity,GO:1901096~regulation of autophagosome maturation,	GO:0005737~cytoplasm,GO:0005776~autophagosome,GO:0012505~endomembrane system,GO:0031410~cytoplasmic vesicle,	GO:0005096~GTPase activator activity,GO:0017137~Rab GTPase binding,
[truncated: 6,007 more rows]
